# Supplementary material for: Hybrid-Transcriptome Sequencing and Associated Metabolite Analysis Reveal Putative Genes Involved in Flower Color Difference in Rose Mutants
Source: Plants (Basel). 2019 Aug 5;8(8):267. doi: 10.3390/plants8080267 (PMC6724100; doi:10.3390/plants8080267)
Supplement: Supplementary file 1 [file plants-08-00267-s001.zip]

Archive with 12 entries (12 files):
- Suppl. Figure 1. Type and number of predicted transcription factors (TFs) by iTAK..docx
- Suppl. Figure 2. Gene function classification of full-length transcripts in rose variety by GO term.docx
- Suppl. Figure 3. Gene function classification of full-length transcripts in rose variety by KOG.docx
- Suppl. Figure 4. Gene function of full-length transcripts in rose variety by KEGG database.docx
- Suppl. Figure 5. Raw Cq data of qRT-PCR.docx
- Suppl. File 1. Qualification and annotation of all expressed genes in two libraries..xlsx
- Suppl. File 2. List of DEGs between Rosa í«Margo Kosterí» and Rosa í«White Margo Kosterí»..xls
- Suppl. File 3. Primers information of candidates SSR markers..txt
- Suppl. Table 1. Full-length transcripts of isoforms involved in pigment biosynthesis in rose flowers.docx
- Suppl. Table 2. Primer sequences information used in qRT-PCR.docx
- Suppl. Table 3. PCR efficiency of each mRNA from preliminary qPCR.docx
- supplyment data list.docx
