# Supplementary material for: Hybrid-Transcriptome Sequencing and Associated Metabolite Analysis Reveal Putative Genes Involved in Flower Color Difference in Rose Mutants
Source: Plants (Basel). 2019 Aug 5;8(8):267. doi: 10.3390/plants8080267 (PMC6724100; doi:10.3390/plants8080267)
Supplement: Supplementary file 1 [file plants-08-00267-s001.zip › Suppl. File 1. Qualification and annotation of all expressed genes in two libraries..xlsx]

## Sheet: Anotation of all expressed gene
gene_id	sample_readcount(RosaOK_1)	sample_readcount(RosaOK_2)	sample_readcount(RosaOK_3)	sample_readcount(RosaWK_1)	sample_readcount(RosaWK_2)	sample_readcount(RosaWK_3)	sample_fpkm(RosaOK_1)	sample_fpkm(RosaOK_2)	sample_fpkm(RosaOK_3)	sample_fpkm(RosaWK_1)	sample_fpkm(RosaWK_2)	sample_fpkm(RosaWK_3)	sample_TPM(RosaOK_1)	sample_TPM_RosaOK_2	sample_tpm(RosaOK_3)	sample_TPM(RosaWK_1)	Sample_tpm(RosaWK_2)	sample_TPM(RosaWK_3)	Gene Length	NR GI	NR ID	NR Score	NR Evalue	NR Description	NT GI	NT ID	NT Score	NT Evalue	NT Description	KO ID	KO Name	KO Description	Http Link	Swissprot ID	Swissprot Score	Swissprot Evalue	Swissprot Description	PFAM ID	PFAM description	Gene Ontology Biological Pathway	BP Description	Gene Ontology Molecular Function	MF Description	Gene Ontology Cellular Component	CC Description	KOG ID	KOG Description	UP_DOWN_REGULATION(Rosa_MKvsRosa_WMK)	log2ratio(Rosa_MKvsRosa_WMK)
i0_HQ_c10025/f3p11/932	26.14	0	0	0	0	0	1.74	0	0	0	0	0	1.70012	0	0	0	0	0	932	758375613	AJO70135.1	1074	5.2e-115	anthocyanidin reductase [Rosa rugosa]	758375612	KP050783.1	676	0	Rosa rugosa cultivar Fenghua anthocyanidin reductase mRNA, complete cds	K08695	ANR	anthocyanidin reductase	http://www.genome.jp/dbget-bin/www_bget?ko:K08695	Q9SEV0	710	1.2e-73	Anthocyanidin reductase OS=Arabidopsis thaliana GN=BAN PE=1 SV=2	PF01073//PF01370	3-beta hydroxysteroid dehydrogenase/isomerase family//NAD dependent epimerase/dehydratase family	GO:0006694//GO:0055114//GO:0008207//GO:0008209//GO:0008210	steroid biosynthetic process//oxidation-reduction process//C21-steroid hormone metabolic process//androgen metabolic process//estrogen metabolic process	GO:0003824//GO:0016616//GO:0003854//GO:0050662	catalytic activity//oxidoreductase activity, acting on the CH-OH group of donors, NAD or NADP as acceptor//3-beta-hydroxy-delta5-steroid dehydrogenase activity//coenzyme binding	--	--	--	--	FALSE	Inf
i0_HQ_c1003/f2p0/877	3999.73	2531.38	4843.35	3065.94	2599.07	4859.15	289.5	177.36	357.48	216.27	184.47	353.65	277.891	167.276	347.456	209.743	179.439	332.777	877	351724055	NP_001237812.1	366	6.1e-33	uncharacterized protein LOC100306373 [Glycine max]>gi|255628335|gb|ACU14512.1| unknown [Glycine max]	764597393	XM_004302224.2	409	0	PREDICTED: Fragaria vesca subsp. vesca auxin-repressed 12.5 kDa protein (LOC101299014), transcript variant X2, mRNA	--	--	--	--	--	--	--	--	--	--	--	--	--	--	--	--	--	--	FALSE	0.10498
i0_HQ_c1004/f2p0/628	182	184	200	154	147	214	21.96	21.47	24.61	18.07	17.43	25.81	17.6618	16.9824	20.0381	14.717	14.1732	20.4673	628	470103299	XP_004288078.1	501	9.6e-49	PREDICTED: UPF0235 protein C15orf40 homolog [Fragaria vesca subsp. vesca]	764514704	XM_004288030.2	276	1.0176e-140	PREDICTED: Fragaria vesca subsp. vesca UPF0235 protein C15orf40 homolog (LOC101308413), mRNA	K09131	K09131	uncharacterized protein	http://www.genome.jp/dbget-bin/www_bget?ko:K09131	Q9CRC3	184	7.7e-13	UPF0235 protein C15orf40 homolog OS=Mus musculus PE=2 SV=1	--	--	--	--	--	--	--	--	KOG3276	Uncharacterized conserved protein, contains YggU domain	FALSE	0.1312
i0_HQ_c10064/f3p0/469	325.14	0	0	1.07	0	114.46	68.32	0	0	0.22	0	23.76	42.2312	0	0	0.127963	0	14.5995	469	470132370	XP_004302055.1	371	8.5e-34	PREDICTED: auxin-responsive protein IAA16 [Fragaria vesca subsp. vesca]	764595978	XM_004302007.2	374	0	PREDICTED: Fragaria vesca subsp. vesca auxin-responsive protein IAA16 (LOC101305767), mRNA	K14484	IAA	auxin-responsive protein IAA	http://www.genome.jp/dbget-bin/www_bget?ko:K14484	O24407	355	8.6e-33	Auxin-responsive protein IAA16 OS=Arabidopsis thaliana GN=IAA16 PE=1 SV=1	PF02309	AUX/IAA family	GO:0006355	regulation of transcription, DNA-templated	--	--	GO:0005634	nucleus	--	--	FALSE	1.4339
i0_HQ_c1009/f4p0/810	1555.94	1297.11	1769.82	1512.89	1630.15	1143.13	126.21	101.83	146.39	119.56	129.71	93.14	116.995	92.8104	137.413	112.027	121.847	84.7553	810	--	--	--	--	--	749529415	KP133135.1	52	4.41132e-16	Rosa hybrid cultivar isolate truncation D1-4 ACS1 (ACS1) gene, promoter region and 5' UTR	--	--	--	--	--	--	--	--	--	--	--	--	--	--	--	--	--	--	FALSE	0.10408
i0_HQ_c1010/f2p0/840	1002.84	859.62	663.13	993.98	744.64	840.07	77.18	64.03	52.04	74.54	56.2	64.97	72.6962	59.2728	49.6615	70.9458	53.6296	60.0628	840	719979547	XP_010249514.1	975	1.4e-103	PREDICTED: NADP-dependent malic enzyme [Nelumbo nucifera]	764508857	XM_004287420.2	626	0	PREDICTED: Fragaria vesca subsp. vesca NADP-dependent malic enzyme (LOC101294292), mRNA	K00029	E1.1.1.40, maeB	malate dehydrogenase (oxaloacetate-decarboxylating)(NADP+)	http://www.genome.jp/dbget-bin/www_bget?ko:K00029	P51615	977	1.2e-104	NADP-dependent malic enzyme OS=Vitis vinifera PE=2 SV=1	PF07728//PF03193//PF03949	AAA domain (dynein-related subfamily)//Protein of unknown function, DUF258//Malic enzyme, NAD binding domain	GO:0006108//GO:0006090//GO:0015976//GO:0055114//GO:0006099	malate metabolic process//pyruvate metabolic process//carbon utilization//oxidation-reduction process//tricarboxylic acid cycle	GO:0005524//GO:0003924//GO:0004471//GO:0051287//GO:0016887//GO:0005525	ATP binding//GTPase activity//malate dehydrogenase (decarboxylating) (NAD+) activity//NAD binding//ATPase activity//GTP binding	--	--	KOG1257	NADP+-dependent malic enzyme	FALSE	-0.038531
i0_HQ_c1011/f2p0/526	268	339.91	223.58	265.54	300.95	281.5	44.5	54.5	37.86	42.79	49.17	46.44	31.0508	37.3556	26.675	30.2355	34.534	32.0868	526	470143191	XP_004307265.1	192	5.4e-13	PREDICTED: ATP synthase subunit delta', mitochondrial-like [Fragaria vesca subsp. vesca]	764630432	XM_004307217.2	266	3.053e-135	PREDICTED: Fragaria vesca subsp. vesca ATP synthase subunit delta', mitochondrial-like (LOC101307436), mRNA	K02134	ATPeF1D, ATP5D, ATP16	F-type H+-transporting ATPase subunit delta	http://www.genome.jp/dbget-bin/www_bget?ko:K02134	Q40089	186	3.8e-13	ATP synthase subunit delta', mitochondrial OS=Ipomoea batatas PE=1 SV=1	--	--	--	--	--	--	--	--	--	--	FALSE	-0.032814
i0_HQ_c10120/f3p0/684	2266	3049	2072	2219	2288	2241	236.67	308.01	220.68	225.56	234.6	234.41	201.307	257.617	190.043	194.129	201.95	196.211	686	470114823	XP_004293608.1	633	5.2e-64	PREDICTED: 40S ribosomal protein S14 isoform X1 [Fragaria vesca subsp. vesca]	764551622	XM_004293560.2	441	0	PREDICTED: Fragaria vesca subsp. vesca 40S ribosomal protein S14 (LOC101314634), transcript variant X1, mRNA	K02955	RP-S14e, RPS14	small subunit ribosomal protein S14e	http://www.genome.jp/dbget-bin/www_bget?ko:K02955	P19951	581	7.8e-59	40S ribosomal protein S14 OS=Zea mays PE=3 SV=1	PF03423//PF00411	Carbohydrate binding domain (family 25)//Ribosomal protein S11	GO:0006412//GO:0042254	translation//ribosome biogenesis	GO:2001070//GO:0003735	starch binding//structural constituent of ribosome	GO:0005840	ribosome	KOG0407	40S ribosomal protein S14	FALSE	0.12692
i0_HQ_c10130/f2p0/435	306	473	216	338	339	555	75.96	113.19	54.68	81.16	83.04	135.46	42.7719	62.8806	31.1711	46.5251	47.0787	76.4561	436	470103009	XP_004287939.1	484	6.2e-47	PREDICTED: uncharacterized protein LOC101314407 [Fragaria vesca subsp. vesca]	764513178	XM_004287891.2	265	8.99705e-135	PREDICTED: Fragaria vesca subsp. vesca uncharacterized LOC101314407 (LOC101314407), mRNA	--	--	--	--	--	--	--	--	--	--	--	--	--	--	--	--	--	--	FALSE	-0.31325
i0_HQ_c1017/f2p0/424	315.61	397.02	302.02	334.86	331.35	397.27	83.87	101.66	81.85	86.01	86.94	103.57	45.276	54.2708	44.8153	47.2756	47.2686	56.238	424	--	--	--	--	--	--	--	--	--	--	--	--	--	--	--	--	--	--	--	--	--	--	--	--	--	--	--	--	FALSE	-0.070786
i0_HQ_c10207/f5p28/986	939.22	2864.07	548.98	4024.72	5111.5	3270.91	58	171.26	34.57	242.35	309.42	203.39	58.1559	168.702	35.0406	245.425	314.501	199.599	984	--	--	--	--	--	764513539	XM_004287928.2	226	1.01476e-112	PREDICTED: Fragaria vesca subsp. vesca classical arabinogalactan protein 4 (LOC101301524), mRNA	--	--	--	--	--	--	--	--	--	--	--	--	--	--	--	--	--	--	FALSE	-1.5092
i0_HQ_c10227/f2p0/998	249.38	52.37	27.93	383.77	225.36	566.49	15.05	3.06	1.72	22.58	13.33	34.43	15.1596	3.011	1.69713	22.9626	13.61	33.9616	1001	658309804	NP_001280826.1	1297	7.7e-141	acyl-coenzyme A oxidase 3, peroxisomal-like [Malus domestica]>gi|82569448|gb|ABB83366.1| putative medium chain acyl-CoA oxidase [Malus domestica]	764605025	XM_004303048.2	717	0	PREDICTED: Fragaria vesca subsp. vesca acyl-coenzyme A oxidase 3, peroxisomal-like (LOC101303139), transcript variant X1, mRNA	K00232	E1.3.3.6, ACOX1, ACOX3	acyl-CoA oxidase	http://www.genome.jp/dbget-bin/www_bget?ko:K00232	P0CZ23	1065	8.6e-115	Acyl-coenzyme A oxidase 3, peroxisomal OS=Arabidopsis thaliana GN=ACX3 PE=1 SV=1	PF01756//PF00441	Acyl-CoA oxidase//Acyl-CoA dehydrogenase, C-terminal domain	GO:0006637//GO:0006635//GO:0006118//GO:0055114	acyl-CoA metabolic process//fatty acid beta-oxidation//obsolete electron transport//oxidation-reduction process	GO:0003995//GO:0016627//GO:0050660//GO:0003997	acyl-CoA dehydrogenase activity//oxidoreductase activity, acting on the CH-CH group of donors//flavin adenine dinucleotide binding//acyl-CoA oxidase activity	GO:0005777	peroxisome	KOG0135	Pristanoyl-CoA/acyl-CoA oxidase	FALSE	-1.8743
i0_HQ_c1023/f2p0/346	0	0	0	0	0	0	0	0	0	0	0	0	0	0	0	0	0	0	350	356552408	XP_003544560.1	206	8.6e-15	PREDICTED: transmembrane 9 superfamily member 4-like [Glycine max]	764546983	XM_004291914.2	268	1.52112e-136	PREDICTED: Fragaria vesca subsp. vesca transmembrane 9 superfamily member 8 (LOC101299548), mRNA	K17086	TM9SF2_4	transmembrane 9 superfamily member 2/4	http://www.genome.jp/dbget-bin/www_bget?ko:K17086	F4KIB2	197	1.3e-14	Transmembrane 9 superfamily member 8 OS=Arabidopsis thaliana GN=TMN8 PE=2 SV=1	--	--	--	--	--	--	--	--	KOG1278	Endosomal membrane proteins, EMP70	FALSE	NA
i0_HQ_c1025/f3p30/913	743.51	653.95	711.15	474.11	437.29	794.94	50.87	43.32	49.62	31.62	29.33	54.72	49.5954	41.4557	48.9987	31.1576	28.9816	52.2342	913	470116522	XP_004294431.1	624	7.6e-63	PREDICTED: uncharacterized protein LOC101298100 isoform X1 [Fragaria vesca subsp. vesca]	764559713	XM_004294383.2	369	0	PREDICTED: Fragaria vesca subsp. vesca uncharacterized LOC101298100 (LOC101298100), transcript variant X1, mRNA	--	--	--	--	--	--	--	--	--	--	--	--	--	--	--	--	--	--	FALSE	0.29807
i0_HQ_c1027/f3p0/770	1953	2618	1881	1919	2266	1912	170.06	220.59	167.02	162.75	193.59	167.1	154.173	196.56	153.305	149.181	177.727	148.757	772	470121092	XP_004296617.1	725	1.3e-74	PREDICTED: uncharacterized protein LOC101310109 [Fragaria vesca subsp. vesca]	764504893	XM_004287015.2	529	0	PREDICTED: Fragaria vesca subsp. vesca uncharacterized LOC101292533 (LOC101292533), mRNA	--	--	--	--	--	--	--	--	--	--	--	--	--	--	--	--	--	--	FALSE	0.077775
i0_HQ_c10327/f2p0/308	0	0	0	0	0	0	0	0	0	0	0	0	0	0	0	0	0	0	310	--	--	--	--	--	764558944	XM_004294250.2	121	6.92523e-55	PREDICTED: Fragaria vesca subsp. vesca asparagine synthetase [glutamine-hydrolyzing] (LOC101307970), mRNA	--	--	--	--	--	--	--	--	--	--	--	--	--	--	--	--	--	--	FALSE	NA
i0_HQ_c1041/f3p0/462	0	0	0	0	0	0	0	0	0	0	0	0	0	0	0	0	0	0	468	--	--	--	--	--	--	--	--	--	--	--	--	--	--	--	--	--	--	--	--	--	--	--	--	--	--	--	--	FALSE	NA
i0_HQ_c1044/f4p0/471	541.71	831.05	945.43	426.49	660.77	867.65	112.78	166.93	200.72	86.03	135.56	178.52	70.0003	102.264	126.24	54.2807	84.8465	110.561	471	357488213	XP_003614394.1	353	1e-31	hypothetical protein MTR_5g051130 [Medicago truncatula]	336239092	JF317375.1	471	0	Sanguisorba sitchensis 18S ribosomal RNA gene, complete sequence	--	--	--	--	--	--	--	--	--	--	--	--	--	--	--	--	--	--	FALSE	0.24482
i0_HQ_c1045/f2p0/371	1.51	0	0	0.02	0	0	0.56	0	0	0.01	0	0	0.162949	0	0	0	0	0	374	442803143	AGC78878.1	279	3.2e-23	hypothetical protein (mitochondrion) [Vicia faba]>gi|442803182|gb|AGC78917.1| hypothetical protein (mitochondrion) [Vicia faba]	49823495	AY648320.1	215	4.74675e-107	Arabidopsis thaliana hypothetical protein (At2g07777) mRNA, complete cds	K02128	ATPeF0C, ATP5G, ATP9	F-type H+-transporting ATPase subunit c	http://www.genome.jp/dbget-bin/www_bget?ko:K02128	P60112	175	5.1e-12	ATP synthase subunit 9, mitochondrial OS=Arabidopsis thaliana GN=ATP9 PE=2 SV=2	PF00768//PF00137	D-alanyl-D-alanine carboxypeptidase//ATP synthase subunit C	GO:0015992//GO:0006508//GO:0015991	proton transport//proteolysis//ATP hydrolysis coupled proton transport	GO:0015078//GO:0009002	hydrogen ion transmembrane transporter activity//serine-type D-Ala-D-Ala carboxypeptidase activity	GO:0033177	proton-transporting two-sector ATPase complex, proton-transporting domain	KOG3025	Mitochondrial F1F0-ATP synthase, subunit c/ATP9/proteolipid	FALSE	Inf
i0_HQ_c10459/f2p0/385	0	0	0	0	0	0	0	0	0	0	0	0	0	0	0	0	0	0	386	--	--	--	--	--	399920186	JQ791545.1	129	3.15176e-59	Rosa rugosa Rdr1 homologous region genomic sequence	--	--	--	--	--	--	--	--	--	--	--	--	--	--	--	--	--	--	FALSE	NA
i0_HQ_c1047/f3p0/710	883.02	652.27	639.12	915.44	710.17	1734.26	87.36	62.43	64.48	88.17	68.97	171.96	75.7924	53.2269	56.6276	77.3427	60.5496	146.689	710	764544664	XP_011459420.1	608	4.3e-61	PREDICTED: photosystem I subunit O [Fragaria vesca subsp. vesca]	764544663	XM_011461118.1	444	0	PREDICTED: Fragaria vesca subsp. vesca photosystem I subunit O (LOC101315018), mRNA	K14332	psaO	photosystem I subunit PsaO	http://www.genome.jp/dbget-bin/www_bget?ko:K14332	Q949Q5	492	1.7e-48	Photosystem I subunit O OS=Arabidopsis thaliana GN=PSAO PE=1 SV=1	--	--	--	--	--	--	--	--	--	--	FALSE	-0.63961
i0_HQ_c10475/f3p7/575	187.07	190.26	153.18	184.83	169.9	206.04	26.15	25.7	21.83	25.1	23.34	28.71	19.751	19.0862	16.684	19.1381	17.7346	21.4436	577	470109838	XP_004291195.1	694	3.7e-71	PREDICTED: protein PEROXIN-4 [Fragaria vesca subsp. vesca]	764539550	XM_004291147.2	424	0	PREDICTED: Fragaria vesca subsp. vesca protein PEROXIN-4 (LOC101307268), mRNA	K10689	PEX4	peroxin-4	http://www.genome.jp/dbget-bin/www_bget?ko:K10689	Q8LGF7	656	1.3e-67	Protein PEROXIN-4 OS=Arabidopsis thaliana GN=PEX4 PE=1 SV=1	PF05773	RWD domain	--	--	GO:0005515	protein binding	--	--	KOG0417	Ubiquitin-protein ligase	FALSE	-0.088829
i0_HQ_c1050/f2p0/537	9.21	3.44	0	3.36	0.81	31.14	1.46	0.53	0	0.52	0.13	4.92	1.01949	0.323207	0	0.334654	0	3.46087	538	470126039	XP_004299001.1	541	1.9e-53	PREDICTED: cysteine-rich receptor-like protein kinase 2 [Fragaria vesca subsp. vesca]>gi|764581866|ref|XP_011464058.1| PREDICTED: cysteine-rich receptor-like protein kinase 2 [Fragaria vesca subsp. vesca]>gi|764581870|ref|XP_011464059.1| PREDICTED: cysteine-rich receptor-like protein kinase 2 [Fragaria vesca subsp. vesca]	764581874	XM_004298953.2	341	6.35217e-177	PREDICTED: Fragaria vesca subsp. vesca cysteine-rich receptor-like protein kinase 2 (LOC101294658), transcript variant X3, mRNA	--	--	--	--	Q9CAL3	294	1.2e-25	Cysteine-rich receptor-like protein kinase 2 OS=Arabidopsis thaliana GN=CRK2 PE=2 SV=1	--	--	--	--	--	--	--	--	--	--	FALSE	-1.5877
i0_HQ_c1051/f2p0/854	1654.89	1620.53	1266.08	2240.09	1881.53	1019.25	123.76	117.3	96.55	163.25	137.99	76.62	117.619	109.566	92.9477	156.864	132.898	71.4166	857	470128912	XP_004300377.1	875	5.6e-92	PREDICTED: succinate dehydrogenase assembly factor 2, mitochondrial [Fragaria vesca subsp. vesca]	764591552	XM_004300329.2	432	0	PREDICTED: Fragaria vesca subsp. vesca succinate dehydrogenase assembly factor 2, mitochondrial (LOC101300254), mRNA	--	--	--	--	Q9FI44	530	8e-53	Succinate dehydrogenase assembly factor 2, mitochondrial OS=Arabidopsis thaliana GN=SDHAF2 PE=1 SV=1	--	--	--	--	--	--	--	--	KOG3326	Uncharacterized conserved protein	FALSE	-0.1838
i0_HQ_c1056/f2p0/513	544	550	460	703	700	671	94.86	92.61	81.8	118.95	120.14	116.14	64.6257	62.1423	56.4191	82.2422	82.6212	78.5617	513	645223858	XP_008218833.1	364	6e-33	PREDICTED: cytochrome b-c1 complex subunit 6 [Prunus mume]>gi|645223860|ref|XP_008218834.1| PREDICTED: cytochrome b-c1 complex subunit 6 [Prunus mume]>gi|645223863|ref|XP_008218835.1| PREDICTED: cytochrome b-c1 complex subunit 6 [Prunus mume]	764579384	XM_011465345.1	193	1.13129e-94	PREDICTED: Fragaria vesca subsp. vesca uncharacterized LOC101311187 (LOC101311187), mRNA	K00416	QCR6, UQCRH	ubiquinol-cytochrome c reductase subunit 6	http://www.genome.jp/dbget-bin/www_bget?ko:K00416	P48504	282	2.7e-24	Cytochrome b-c1 complex subunit 6 OS=Solanum tuberosum PE=1 SV=2	--	--	--	--	--	--	--	--	--	--	FALSE	-0.42297
i0_HQ_c1057/f4p0/641	0	0	0	133.7	0	304.35	0	0	0	15.09	0	35.31	0	0	0	12.4136	0	28.3967	643	657980110	XP_008382034.1	772	3.7e-80	PREDICTED: uncharacterized protein LOC103444863 [Malus domestica]	595793548	XM_007200461.1	178	3.13552e-86	Prunus persica hypothetical protein (PRUPE_ppa009421mg) mRNA, complete cds	--	--	--	--	Q9FE06	710	8e-74	Protein EXORDIUM-like 2 OS=Arabidopsis thaliana GN=EXL2 PE=2 SV=1	--	--	--	--	--	--	--	--	--	--	FALSE	#NAME?
i0_HQ_c10579/f3p60/391	0	0	16.54	8.93	0	26.61	0	0	5.48	2.8	0	8.41	0	0	2.56161	1.22167	0	3.97362	393	470135163	XP_004303393.1	298	2.1e-25	PREDICTED: fasciclin-like arabinogalactan protein 15 [Fragaria vesca subsp. vesca]	764607255	XM_004303345.2	303	6.03968e-156	PREDICTED: Fragaria vesca subsp. vesca fasciclin-like arabinogalactan protein 15 (LOC101300935), mRNA	--	--	--	--	Q9FT45	234	7.7e-19	Fasciclin-like arabinogalactan protein 15 OS=Arabidopsis thaliana GN=FLA15 PE=2 SV=1	PF02614//PF05393	Glucuronate isomerase//Human adenovirus early E3A glycoprotein	GO:0006064	glucuronate catabolic process	GO:0008880	glucuronate isomerase activity	GO:0016021	integral component of membrane	--	--	FALSE	-1.0611
i0_HQ_c1062/f3p0/566	987.93	1754.94	953.95	980.64	927.24	1325.84	139.82	240.01	137.67	134.85	129.01	187.03	104.975	177.426	104.646	102.643	97.9571	138.889	573	470126519	XP_004299231.1	736	5e-76	PREDICTED: uncharacterized protein LOC101291144 [Fragaria vesca subsp. vesca]	764583236	XM_004299183.2	478	0	PREDICTED: Fragaria vesca subsp. vesca uncharacterized LOC101291144 (LOC101291144), mRNA	K06891	clpS	ATP-dependent Clp protease adaptor protein ClpS	http://www.genome.jp/dbget-bin/www_bget?ko:K06891	Q31QE7	223	2.1e-17	ATP-dependent Clp protease adapter protein ClpS OS=Synechococcus elongatus (strain PCC 7942) GN=clpS PE=3 SV=1	PF02617	ATP-dependent Clp protease adaptor protein ClpS	GO:0030163	protein catabolic process	--	--	--	--	--	--	FALSE	0.19194
i0_HQ_c1063/f2p0/340	0	0	0	0	0	0	0	0	0	0	0	0	0	0	0	0	0	0	342	848864188	XP_012832849.1	389	5.1e-36	PREDICTED: uncharacterized protein LOC105953700 [Erythranthe guttatus]	336239116	JF317394.1	285	5.25793e-146	Sanguisorba sitchensis 26S ribosomal RNA gene, partial sequence	--	--	--	--	Q6CQE5	167	3.9e-11	Protein TAR1 OS=Kluyveromyces lactis (strain ATCC 8585 / CBS 2359 / DSM 70799 / NBRC 1267 / NRRL Y-1140 / WM37) GN=TAR1-A PE=4 SV=2	--	--	--	--	--	--	--	--	--	--	FALSE	NA
i0_HQ_c1068/f2p0/926	3133.36	2311.81	3006.62	3149.58	2831.89	7125.65	208.99	149.28	204.49	204.78	185.17	478.22	205.306	144.032	203.372	203.211	184.318	460.159	930	--	--	--	--	--	764633339	XM_004307544.2	523	0	PREDICTED: Fragaria vesca subsp. vesca glycine-rich protein A3-like (LOC101312196), mRNA	--	--	--	--	--	--	--	--	PF01788	PsbJ	GO:0015979	photosynthesis	--	--	GO:0016020//GO:0009523//GO:0009539	membrane//photosystem II//photosystem II reaction center	--	--	FALSE	-0.64308
i0_HQ_c1069/f2p24/570	258.85	452.57	185.36	411.38	398.13	512.99	36.75	62.09	26.84	56.75	55.57	72.59	27.4883	45.802	20.3499	43.1224	42.1306	53.7625	572	470116787	XP_004294559.1	455	1.9e-43	PREDICTED: cyclin-dependent kinases regulatory subunit 1 [Fragaria vesca subsp. vesca]	764560390	XM_004294511.2	434	0	PREDICTED: Fragaria vesca subsp. vesca cyclin-dependent kinases regulatory subunit 1 (LOC101311839), mRNA	K02219	CKS1	cyclin-dependent kinase regulatory subunit CKS1	http://www.genome.jp/dbget-bin/www_bget?ko:K02219	O23249	433	9.4e-42	Cyclin-dependent kinases regulatory subunit 1 OS=Arabidopsis thaliana GN=CKS1 PE=1 SV=1	PF01111	Cyclin-dependent kinase regulatory subunit	GO:0007049//GO:0045859	cell cycle//regulation of protein kinase activity	GO:0016538	cyclin-dependent protein serine/threonine kinase regulator activity	--	--	KOG3484	Cyclin-dependent protein kinase CDC28, regulatory subunit CKS1, and related proteins	FALSE	-0.56229
i0_HQ_c10693/f2p4/723	215.82	236.83	236.01	210.53	179.02	203.4	20.85	22.13	23.25	19.8	16.97	19.7	18.173	18.9722	20.595	17.48	15.0324	16.9109	721	470122377	XP_004297218.1	582	4.5e-58	PREDICTED: peptidyl-prolyl cis-trans isomerase E [Fragaria vesca subsp. vesca]	764574691	XM_004297170.2	454	0	PREDICTED: Fragaria vesca subsp. vesca peptidyl-prolyl cis-trans isomerase E (LOC101305458), mRNA	K09564	PPIE	peptidyl-prolyl isomerase E (cyclophilin E)	http://www.genome.jp/dbget-bin/www_bget?ko:K09564	Q9UNP9	239	3.7e-19	Peptidyl-prolyl cis-trans isomerase E OS=Homo sapiens GN=PPIE PE=1 SV=1	PF00076	RNA recognition motif. (a.k.a. RRM, RBD, or RNP domain)	--	--	GO:0003676	nucleic acid binding	--	--	KOG0111	Cyclophilin-type peptidyl-prolyl cis-trans isomerase	FALSE	0.21354
i0_HQ_c107/f16p0/648	5371	6520	5073	5053	4723	5120	613.62	720.29	591.02	561.59	529.92	585.09	504.352	582.297	491.819	467.263	440.64	473.839	649	747059828	XP_011076314.1	618	2.7e-62	PREDICTED: 40S ribosomal protein S20-2 [Sesamum indicum]	764638362	XM_004308122.2	475	0	PREDICTED: Fragaria vesca subsp. vesca 40S ribosomal protein S20-2 (LOC101293827), mRNA	K02969	RP-S20e, RPS20	small subunit ribosomal protein S20e	http://www.genome.jp/dbget-bin/www_bget?ko:K02969	Q9STY6	566	4e-57	40S ribosomal protein S20-2 OS=Arabidopsis thaliana GN=RPS20B PE=2 SV=1	--	--	--	--	--	--	--	--	KOG0900	40S ribosomal protein S20	FALSE	0.18369
i0_HQ_c1070/f3p0/754	2334.12	1539.97	3080.46	1742.01	1278.56	1452.4	210.16	134.16	282.83	152.74	112.96	131.2	188.398	118.15	256.678	138.471	102.493	115.511	755	470132758	XP_004302243.1	816	3.4e-85	PREDICTED: pyrophosphate-energized vacuolar membrane proton pump 1-like [Fragaria vesca subsp. vesca]	764597148	XM_004302195.2	424	0	PREDICTED: Fragaria vesca subsp. vesca pyrophosphate-energized vacuolar membrane proton pump 1-like (LOC101314765), mRNA	K01507	ppa	inorganic pyrophosphatase	http://www.genome.jp/dbget-bin/www_bget?ko:K01507	P31414	767	2.3e-80	Pyrophosphate-energized vacuolar membrane proton pump 1 OS=Arabidopsis thaliana GN=AVP1 PE=1 SV=1	PF03030	Inorganic H+ pyrophosphatase	GO:0006119//GO:0015992	oxidative phosphorylation//proton transport	GO:0004427//GO:0009678	inorganic diphosphatase activity//hydrogen-translocating pyrophosphatase activity	GO:0016020	membrane	--	--	FALSE	0.63336
i0_HQ_c10707/f2p0/509	0	0	0	0	0	0	0	0	0	0	0	0	0	0	0	0	0	0	511	470133735	XP_004302715.1	383	3.8e-35	PREDICTED: probable mediator of RNA polymerase II transcription subunit 37e [Fragaria vesca subsp. vesca]	764601479	XM_004302667.2	330	7.85095e-171	PREDICTED: Fragaria vesca subsp. vesca probable mediator of RNA polymerase II transcription subunit 37e (LOC101311491), mRNA	K03283	HSPA1_8	heat shock 70kDa protein 1/8	http://www.genome.jp/dbget-bin/www_bget?ko:K03283	P22953	351	2.7e-32	Probable mediator of RNA polymerase II transcription subunit 37e OS=Arabidopsis thaliana GN=MED37E PE=1 SV=3	--	--	--	--	--	--	--	--	KOG0101	Molecular chaperones HSP70/HSC70, HSP70 superfamily	FALSE	NA
i0_HQ_c1071/f3p0/501	0	0	0	0	0	0	0	0	0	0	0	0	0	0	0	0	0	0	501	--	--	--	--	--	764540847	XM_004291286.2	408	0	PREDICTED: Fragaria vesca subsp. vesca 5'-3' exoribonuclease 2-like (LOC101299054), mRNA	--	--	--	--	--	--	--	--	--	--	--	--	--	--	--	--	--	--	FALSE	NA
i0_HQ_c1072/f6p0/417	0	0	0	0	0	0	0	0	0	0	0	0	0	0	0	0	0	0	417	470114632	XP_004293515.1	348	3.5e-31	PREDICTED: CSC1-like protein ERD4 [Fragaria vesca subsp. vesca]	764552105	XM_004293467.2	240	6.7694e-121	PREDICTED: Fragaria vesca subsp. vesca CSC1-like protein ERD4 (LOC101310869), mRNA	--	--	--	--	Q9C8G5	179	1.9e-12	CSC1-like protein ERD4 OS=Arabidopsis thaliana GN=ERD4 PE=2 SV=1	--	--	--	--	--	--	--	--	--	--	FALSE	NA
i0_HQ_c10721/f3p52/846	949.87	1033.19	977.71	969.25	821.54	962.13	72.36	76.18	75.95	71.95	61.38	73.66	68.3627	70.7737	72.6624	68.7401	58.7603	68.2984	846	470126237	XP_004299097.1	1078	1.6e-115	PREDICTED: ras-related protein Rab7 [Fragaria vesca subsp. vesca]	764582397	XM_004299049.2	639	0	PREDICTED: Fragaria vesca subsp. vesca ras-related protein Rab7 (LOC101298419), mRNA	K07897	RAB7A	Ras-related protein Rab-7A	http://www.genome.jp/dbget-bin/www_bget?ko:K07897	P31022	1032	4.9e-111	Ras-related protein Rab7 OS=Pisum sativum PE=2 SV=1	PF03193//PF10662//PF00071//PF01926//PF08477//PF04670//PF01637//PF07728//PF00910//PF00025//PF00735//PF03266	Protein of unknown function, DUF258//Ethanolamine utilisation - propanediol utilisation//Ras family//50S ribosome-binding GTPase//Ras of Complex, Roc, domain of DAPkinase//Gtr1/RagA G protein conserved region//Archaeal ATPase//AAA domain (dynein-related subfamily)//RNA helicase//ADP-ribosylation factor family//Septin//NTPase	GO:0006576//GO:0007264	cellular biogenic amine metabolic process//small GTPase mediated signal transduction	GO:0005525//GO:0016887//GO:0003724//GO:0003924//GO:0003723//GO:0005524//GO:0098519	GTP binding//ATPase activity//RNA helicase activity//GTPase activity//RNA binding//ATP binding//nucleotide phosphatase activity, acting on free nucleotides	--	--	KOG0394	Ras-related GTPase	FALSE	0.10147
i0_HQ_c1073/f2p0/394	0	0	0	0	0	0	0	0	0	0	0	0	0	0	0	0	0	0	397	764587728	XP_011464815.1	588	5e-59	PREDICTED: disease resistance protein RGA2-like [Fragaria vesca subsp. vesca]	118140587	AM411491.1	291	2.86139e-149	Rosa hybrid cultivar partial brp gene for putative NBS-LRR resistance protein, clone brp37-9	--	--	--	--	Q7XA39	305	4.6e-27	Putative disease resistance protein RGA4 OS=Solanum bulbocastanum GN=RGA4 PE=2 SV=1	PF07934//PF00931	8-oxoguanine DNA glycosylase, N-terminal domain//NB-ARC domain	GO:0006308//GO:0006289//GO:0006285//GO:0006281	DNA catabolic process//nucleotide-excision repair//base-excision repair, AP site formation//DNA repair	GO:0043531//GO:0003684//GO:0008534	ADP binding//damaged DNA binding//oxidized purine nucleobase lesion DNA N-glycosylase activity	--	--	--	--	FALSE	NA
i0_HQ_c10738/f3p33/753	0	0	0	0	0	0	0	0	0	0	0	0	0	0	0	0	0	0	755	470107313	XP_004289992.1	864	9.4e-91	PREDICTED: uncharacterized protein LOC101302796 [Fragaria vesca subsp. vesca]	764527291	XM_004289944.2	450	0	PREDICTED: Fragaria vesca subsp. vesca uncharacterized LOC101302796 (LOC101302796), mRNA	--	--	--	--	--	--	--	--	PF13181//PF00664//PF00515//PF13414	Tetratricopeptide repeat//ABC transporter transmembrane region//Tetratricopeptide repeat//TPR repeat	GO:0055085//GO:0006810	transmembrane transport//transport	GO:0042626//GO:0005515//GO:0005524	ATPase activity, coupled to transmembrane movement of substances//protein binding//ATP binding	GO:0016021	integral component of membrane	--	--	FALSE	NA
i0_HQ_c10788/f2p3/630	264.68	327.04	201.34	177.02	153.07	251.91	31.94	38.16	24.78	20.78	18.15	30.38	25.6193	30.1807	20.1383	16.9149	14.7517	24.006	628	764600684	XP_011466505.1	587	1e-58	PREDICTED: 60S ribosomal protein L35a-1-like [Fragaria vesca subsp. vesca]	764600683	XM_011468203.1	479	0	PREDICTED: Fragaria vesca subsp. vesca 60S ribosomal protein L35a-1-like (LOC105349267), mRNA	K02917	RP-L35Ae, RPL35A	large subunit ribosomal protein L35Ae	http://www.genome.jp/dbget-bin/www_bget?ko:K02917	Q9C912	556	5.6e-56	60S ribosomal protein L35a-3 OS=Arabidopsis thaliana GN=RPL35AC PE=3 SV=1	PF01782//PF04666//PF01247	RimM N-terminal domain//N-Acetylglucosaminyltransferase-IV (GnT-IV) conserved region//Ribosomal protein L35Ae	GO:0006412//GO:0042254//GO:0006364//GO:0005975	translation//ribosome biogenesis//rRNA processing//carbohydrate metabolic process	GO:0003735//GO:0016758	structural constituent of ribosome//transferase activity, transferring hexosyl groups	GO:0016020//GO:0005840//GO:0005622	membrane//ribosome//intracellular	KOG0887	60S ribosomal protein L35A/L37	FALSE	0.4403
i0_HQ_c1080/f5p0/300	438	520	353	389	320	362	373.42	422.8	307.61	316.52	272.23	288.4	88.9767	100.467	74.0353	77.8189	64.5862	72.4758	300	388492514	AFK34323.1	143	1.5e-07	unknown [Lotus japonicus]	764607140	XM_004303385.2	174	2.30106e-84	PREDICTED: Fragaria vesca subsp. vesca 40S ribosomal protein S28 (LOC101312744), mRNA	--	--	--	--	--	--	--	--	PF01200	Ribosomal protein S28e	GO:0042254//GO:0006412	ribosome biogenesis//translation	GO:0003735	structural constituent of ribosome	GO:0005622//GO:0005840	intracellular//ribosome	--	--	FALSE	0.28723
i0_HQ_c1081/f3p0/512	0	0	0	0	0	0	0	0	0	0	0	0	0	0	0	0	0	0	490	401782376	BAM36705.1	258	1.1e-20	MADS transcriptional factor SEP3 homolog, partial [Rosa hybrid cultivar]	764645738	XM_011459194.1	227	1.35767e-113	PREDICTED: Fragaria vesca subsp. vesca agamous-like MADS-box protein AGL9 homolog (LOC101314533), transcript variant X3, mRNA	--	--	--	--	Q03489	176	5.1e-12	Agamous-like MADS-box protein AGL9 homolog OS=Petunia hybrida GN=FBP2 PE=1 SV=2	PF15168	Triple QxxK/R motif-containing protein family	--	--	--	--	GO:0005789	endoplasmic reticulum membrane	--	--	FALSE	NA
i0_HQ_c10813/f3p31/792	524	703	452	570	622	706	43.93	57.03	38.64	46.55	51.15	59.43	40.3208	51.4484	35.9086	43.1923	47.5528	53.5408	792	470115185	XP_004293783.1	641	7.1e-65	PREDICTED: thioredoxin O2, mitochondrial [Fragaria vesca subsp. vesca]	764554521	XM_004293735.2	474	0	PREDICTED: Fragaria vesca subsp. vesca thioredoxin O2, mitochondrial (LOC101296549), mRNA	K03671	trxA	thioredoxin 1	http://www.genome.jp/dbget-bin/www_bget?ko:K03671	Q93VQ9	396	2.5e-37	Thioredoxin O2, mitochondrial OS=Arabidopsis thaliana GN=At1g31020 PE=2 SV=1	PF00085	Thioredoxin	GO:0045454	cell redox homeostasis	--	--	--	--	KOG0907	Thioredoxin	FALSE	-0.18167
i0_HQ_c1082/f3p0/564	137.27	202.26	45.54	166.12	196.47	280.92	19.37	27.57	6.55	22.77	27.25	39.51	14.5456	20.3977	4.93272	17.3561	20.6755	29.2989	574	456368505	AGG37289.1	575	2.3e-57	alpha-tubulin 7 [Salix arbutifolia]	15029367	AF394915.1	492	0	AF394915 Rosa hybrid cultivar alpha tubulin subunit mRNA, complete cds	K07374	TUBA	tubulin alpha	http://www.genome.jp/dbget-bin/www_bget?ko:K07374	P46259	575	3.2e-58	Tubulin alpha-1 chain OS=Pisum sativum GN=TUBA1 PE=3 SV=1	--	--	--	--	--	--	--	--	KOG1376	Alpha tubulin	FALSE	-0.74957
i0_HQ_c1084/f2p0/630	0	0	0	0	0	0	0	0	0	0	0	0	0	0	0	0	0	0	631	470133757	XP_004302726.1	763	4e-79	PREDICTED: diaminopimelate epimerase, chloroplastic [Fragaria vesca subsp. vesca]	764601692	XM_004302678.2	524	0	PREDICTED: Fragaria vesca subsp. vesca diaminopimelate epimerase, chloroplastic (LOC101314674), mRNA	K01778	dapF	diaminopimelate epimerase	http://www.genome.jp/dbget-bin/www_bget?ko:K01778	Q9LFG2	624	7.4e-64	Diaminopimelate epimerase, chloroplastic OS=Arabidopsis thaliana GN=DAPF PE=1 SV=1	PF01678	Diaminopimelate epimerase	GO:0009089	lysine biosynthetic process via diaminopimelate	GO:0008837	diaminopimelate epimerase activity	--	--	--	--	FALSE	NA
i0_HQ_c10846/f2p19/321	2.77	2.44	0	0.87	3.08	0.03	1.75	1.47	0	0.53	1.94	0.02	0.378528	0.360011	0	0	0.564126	0	322	--	--	--	--	--	--	--	--	--	--	--	--	--	--	--	--	--	--	--	--	--	--	--	--	--	--	--	--	FALSE	0.29036
i0_HQ_c1085/f2p29/534	42.32	246.08	13.01	85.24	129.25	257.23	6.75	37.93	2.12	13.21	20.29	40.82	4.76649	26.5523	1.52319	9.49951	14.5454	28.7451	537	694353623	XP_009358204.1	315	3e-27	PREDICTED: thionin-like protein 2 [Pyrus x bretschneideri]	694353622	XM_009359929.1	92	1.6611e-38	PREDICTED: Pyrus x bretschneideri thionin-like protein 2 (LOC103948849), mRNA	--	--	--	--	A8MRP4	146	1.7e-08	Thionin-like protein 2 OS=Arabidopsis thaliana GN=At1g12663 PE=3 SV=1	--	--	--	--	--	--	--	--	--	--	FALSE	-0.64153
i0_HQ_c10862/f3p13/406	0	0	0	0	0	5.59	0	0	0	0	0	1.63	0	0	0	0	0	0.741516	405	--	--	--	--	--	764626397	XM_004306866.2	281	1.05922e-143	PREDICTED: Fragaria vesca subsp. vesca uncharacterized LOC101292250 (LOC101292250), mRNA	--	--	--	--	--	--	--	--	--	--	--	--	--	--	--	--	--	--	FALSE	#NAME?
i0_HQ_c10869/f3p0/907	1363.57	2643.46	615.5	1758.4	2270.21	1911.81	93.01	174.56	42.81	116.92	151.83	131.2	90.7817	167.424	42.2902	115.307	150.216	125.443	915	470109254	XP_004290915.1	839	9e-88	PREDICTED: floral homeotic protein PMADS 2-like [Fragaria vesca subsp. vesca]	764537016	XM_004290867.2	405	0	PREDICTED: Fragaria vesca subsp. vesca floral homeotic protein PMADS 2-like (LOC101295877), mRNA	K09264	K09264	MADS-box transcription factor, plant	http://www.genome.jp/dbget-bin/www_bget?ko:K09264	Q03416	626	6.3e-64	Floral homeotic protein GLOBOSA OS=Nicotiana tabacum GN=GLO PE=2 SV=1	PF01486//PF05478//PF02183//PF00319	K-box region//Prominin//Homeobox associated leucine zipper//SRF-type transcription factor (DNA-binding and dimerisation domain)	GO:0006355	regulation of transcription, DNA-templated	GO:0003700//GO:0046983//GO:0003677//GO:0043565	transcription factor activity, sequence-specific DNA binding//protein dimerization activity//DNA binding//sequence-specific DNA binding	GO:0005634//GO:0016021//GO:0005667	nucleus//integral component of membrane//transcription factor complex	--	--	FALSE	-0.36632
i0_HQ_c1088/f3p0/659	684.53	726.18	806.48	674	638	785.44	75.9	77.86	91.18	72.71	69.46	87.14	63.0635	63.6615	76.7219	61.1949	58.4427	71.3303	661	--	--	--	--	--	--	--	--	--	--	--	--	--	--	--	--	--	--	PF01940	Integral membrane protein DUF92	--	--	--	--	GO:0016021	integral component of membrane	--	--	FALSE	0.076756
i0_HQ_c1089/f5p0/641	1256	1340	1533	1318	1310	1029	145.34	149.93	180.89	148.35	148.88	119.08	118.858	120.604	149.776	122.825	123.168	95.9699	644	470118156	XP_004295204.1	402	3e-37	PREDICTED: RPM1-interacting protein 4 isoform X2 [Fragaria vesca subsp. vesca]	764565844	XM_004295156.2	532	0	PREDICTED: Fragaria vesca subsp. vesca RPM1-interacting protein 4 (LOC101298001), transcript variant X2, mRNA	--	--	--	--	Q8GYN5	135	3.8e-07	RPM1-interacting protein 4 OS=Arabidopsis thaliana GN=RIN4 PE=1 SV=1	PF03083	Sugar efflux transporter for intercellular exchange	--	--	--	--	GO:0016021	integral component of membrane	--	--	FALSE	0.17277
i0_HQ_c1090/f4p0/890	4346.79	1737	4301	4075	3787	2487.23	307.69	119.03	310.46	281.15	262.85	177.07	297.259	112.996	303.723	274.477	257.353	167.65	891	470110621	XP_004291575.1	679	3.1e-69	PREDICTED: uncharacterized protein LOC101299444 [Fragaria vesca subsp. vesca]	764543253	XM_004291527.2	466	0	PREDICTED: Fragaria vesca subsp. vesca uncharacterized LOC101299444 (LOC101299444), mRNA	--	--	--	--	--	--	--	--	--	--	--	--	--	--	--	--	--	--	FALSE	-0.0049788
i0_HQ_c1092/f2p0/782	0	0	0	0	0	27.71	0	0	0	0	0	2.38	0	0	0	0	0	2.07378	782	470122617	XP_004297337.1	889	1.2e-93	PREDICTED: uncharacterized protein LOC101315139 [Fragaria vesca subsp. vesca]	764575612	XM_004297289.2	578	0	PREDICTED: Fragaria vesca subsp. vesca uncharacterized LOC101315139 (LOC101315139), mRNA	--	--	--	--	--	--	--	--	--	--	--	--	--	--	--	--	--	--	FALSE	#NAME?
i0_HQ_c1094/f2p0/372	0	0	0	0	0	0	0	0	0	0	0	0	0	0	0	0	0	0	373	470110546	XP_004291541.1	247	1.6e-19	PREDICTED: pleiotropic drug resistance protein 2-like [Fragaria vesca subsp. vesca]	764542908	XM_004291493.2	288	1.2435e-147	PREDICTED: Fragaria vesca subsp. vesca pleiotropic drug resistance protein 2-like (LOC101312799), mRNA	--	--	--	--	Q2PCF1	212	2.6e-16	Pleiotropic drug resistance protein 2 OS=Nicotiana plumbaginifolia GN=PDR2 PE=2 SV=1	--	--	--	--	--	--	--	--	--	--	FALSE	NA
i0_HQ_c10949/f2p0/827	31.13	35.78	34.69	38.28	54.28	46.99	2.45	2.73	2.78	2.94	4.19	3.72	2.28444	2.45304	2.58678	2.75762	3.95366	3.34086	827	49616715	AAT67210.1	833	4e-87	mitochondrial L-galactono-1,4-lactone dehydrogenase [Rosa roxburghii]	49616714	AY643403.1	778	0	Rosa roxburghii mitochondrial L-galactono-1,4-lactone dehydrogenase (GalLDH) mRNA, complete cds; nuclear gene for mitochondrial product	K00225	GLDH	L-galactono-1,4-lactone dehydrogenase	http://www.genome.jp/dbget-bin/www_bget?ko:K00225	Q9SU56	731	3.8e-76	L-galactono-1,4-lactone dehydrogenase, mitochondrial OS=Arabidopsis thaliana GN=GLDH PE=1 SV=1	PF04030	D-arabinono-1,4-lactone oxidase	GO:0055114	oxidation-reduction process	GO:0003885	D-arabinono-1,4-lactone oxidase activity	GO:0016020	membrane	--	--	FALSE	-0.45161
i0_HQ_c10957/f2p0/668	528.94	508.78	415.75	897.53	741.35	482.99	57.24	53.24	45.88	94.5	78.77	52.32	47.9551	43.8816	38.9145	80.2281	66.8662	43.145	671	470135001	XP_004303320.1	842	3e-88	PREDICTED: DCC family protein At1g52590, chloroplastic isoform X1 [Fragaria vesca subsp. vesca]	764606664	XM_004303272.2	456	0	PREDICTED: Fragaria vesca subsp. vesca DCC family protein At1g52590, chloroplastic (LOC101302280), transcript variant X1, mRNA	--	--	--	--	Q9SSR1	653	3.4e-67	DCC family protein At1g52590, chloroplastic OS=Arabidopsis thaliana GN=At1g52590 PE=2 SV=1	--	--	--	--	--	--	--	--	--	--	FALSE	-0.55067
i0_HQ_c1098/f3p0/433	0	0	0	0	0	0	0	0	0	0	0	0	0	0	0	0	0	0	433	694325322	XP_009353609.1	402	2e-37	PREDICTED: photosystem I reaction center subunit VI-2, chloroplastic [Pyrus x bretschneideri]	764602350	XM_004302848.2	360	0	PREDICTED: Fragaria vesca subsp. vesca photosystem I reaction center subunit VI, chloroplastic-like (LOC101290969), mRNA	K02695	psaH	photosystem I subunit VI	http://www.genome.jp/dbget-bin/www_bget?ko:K02695	O65101	365	5.5e-34	Photosystem I reaction center subunit VI, chloroplastic OS=Zea mays GN=PSAH PE=2 SV=1	PF07365//PF03244	Alpha conotoxin precursor//Photosystem I reaction centre subunit VI	GO:0007165//GO:0015979//GO:0009405//GO:0007268	signal transduction//photosynthesis//pathogenesis//synaptic transmission	GO:0030550	acetylcholine receptor inhibitor activity	GO:0009538//GO:0009522//GO:0005576	photosystem I reaction center//photosystem I//extracellular region	--	--	FALSE	NA
i0_HQ_c10987/f2p0/644	0	0	0	0	0	0	0	0	0	0	0	0	0	0	0	0	0	0	646	470139812	XP_004305640.1	504	4.4e-49	PREDICTED: secoisolariciresinol dehydrogenase-like [Fragaria vesca subsp. vesca]	764608029	XM_004305592.2	236	1.80477e-118	PREDICTED: Fragaria vesca subsp. vesca secoisolariciresinol dehydrogenase-like (LOC101295443), mRNA	--	--	--	--	Q94KL7	328	1.6e-29	Secoisolariciresinol dehydrogenase (Fragment) OS=Forsythia intermedia PE=1 SV=1	PF00106	short chain dehydrogenase	GO:0008152	metabolic process	GO:0016491	oxidoreductase activity	--	--	--	--	FALSE	NA
i0_HQ_c1100/f3p0/801	817.96	843.68	1100.78	1004.65	889.79	1109.01	67.44	67.32	92.55	80.7	71.97	91.83	62.1603	61.001	86.4064	75.2243	67.2017	83.1581	801	401782376	BAM36705.1	783	2.4e-81	MADS transcriptional factor SEP3 homolog, partial [Rosa hybrid cultivar]	764645738	XM_011459194.1	479	0	PREDICTED: Fragaria vesca subsp. vesca agamous-like MADS-box protein AGL9 homolog (LOC101314533), transcript variant X3, mRNA	--	--	--	--	Q03489	572	1e-57	Agamous-like MADS-box protein AGL9 homolog OS=Petunia hybrida GN=FBP2 PE=1 SV=2	PF01486//PF15168	K-box region//Triple QxxK/R motif-containing protein family	GO:0006355	regulation of transcription, DNA-templated	GO:0003700	transcription factor activity, sequence-specific DNA binding	GO:0005789//GO:0005667//GO:0005634	endoplasmic reticulum membrane//transcription factor complex//nucleus	--	--	FALSE	-0.12267
i0_HQ_c1102/f2p0/759	563.2	559.25	550.94	569.23	505.62	595.36	50.21	48.24	50.08	49.42	44.23	53.25	45.1459	42.6324	45.5339	44.932	40.2336	47.0228	760	470128270	XP_004300069.1	814	5.9e-85	PREDICTED: UPF0047 protein C4A8.02c [Fragaria vesca subsp. vesca]	764589344	XM_004300021.2	465	0	PREDICTED: Fragaria vesca subsp. vesca UPF0047 protein C4A8.02c (LOC101304190), mRNA	--	--	--	--	P0AF49	367	5.6e-34	UPF0047 protein YjbQ OS=Escherichia coli O157:H7 GN=yjbQ PE=3 SV=1	--	--	--	--	--	--	--	--	KOG3267	Uncharacterized conserved protein	FALSE	-0.0025612
i0_HQ_c1103/f2p34/856	756.18	775.33	762.94	778.41	737.64	708.97	56.46	56.03	58.09	56.63	54.01	53.21	53.698	52.3548	55.8796	54.4188	52.0105	49.5623	858	470108044	XP_004290345.1	951	8.7e-101	PREDICTED: peptide methionine sulfoxide reductase B5-like [Fragaria vesca subsp. vesca]	764530766	XM_004290297.2	616	0	PREDICTED: Fragaria vesca subsp. vesca peptide methionine sulfoxide reductase B5-like (LOC101311927), mRNA	K07305	msrB	peptide-methionine (R)-S-oxide reductase	http://www.genome.jp/dbget-bin/www_bget?ko:K07305	Q6AUK5	610	4.2e-62	Peptide methionine sulfoxide reductase B3, chloroplastic OS=Oryza sativa subsp. japonica GN=MSRB3 PE=2 SV=1	PF04023//PF01641	FeoA domain//SelR domain	GO:0055114	oxidation-reduction process	GO:0046914//GO:0033743	transition metal ion binding//peptide-methionine (R)-S-oxide reductase activity	--	--	KOG0856	Predicted pilin-like transcription factor	FALSE	0.039526
i0_HQ_c11038/f2p105/822	26.32	65.44	12.89	24.41	27.57	49.74	2.07	4.98	1.03	1.87	2.13	3.93	1.91598	4.55564	0.91298	1.74166	1.97683	3.55874	827	--	--	--	--	--	--	--	--	--	--	--	--	--	--	--	--	--	--	PF00288	GHMP kinases N terminal domain	--	--	GO:0005524	ATP binding	--	--	--	--	FALSE	0.025949
i0_HQ_c1104/f2p28/719	199.14	132.7	159.87	158.91	161.82	346.37	19.24	12.4	15.75	14.94	15.34	33.54	16.8206	10.6116	13.8755	13.1516	13.5208	28.8235	721	470107740	XP_004290200.1	496	4.2e-48	PREDICTED: small ubiquitin-related modifier 2 [Fragaria vesca subsp. vesca]	764529139	XM_004290152.2	303	1.15221e-155	PREDICTED: Fragaria vesca subsp. vesca small ubiquitin-related modifier 2 (LOC101291776), mRNA	K12160	SUMO, SMT3	small ubiquitin-related modifier	http://www.genome.jp/dbget-bin/www_bget?ko:K12160	P55852	433	1.2e-41	Small ubiquitin-related modifier 1 OS=Arabidopsis thaliana GN=SUMO1 PE=1 SV=2	PF00240	Ubiquitin family	--	--	GO:0005515	protein binding	--	--	KOG1769	Ubiquitin-like proteins	FALSE	-0.4519
i0_HQ_c1105/f5p0/606	270.45	559.49	183.13	247.14	237.91	529.35	34.68	69.35	23.95	30.81	29.98	67.78	27.1528	53.4664	19.0005	24.4614	23.6803	52.4311	606	764531388	XP_011458375.1	299	2.5e-25	PREDICTED: uncharacterized protein LOC105349697 [Fragaria vesca subsp. vesca]	764531387	XM_011460073.1	310	1.23223e-159	PREDICTED: Fragaria vesca subsp. vesca uncharacterized LOC105349697 (LOC105349697), mRNA	--	--	--	--	--	--	--	--	--	--	--	--	--	--	--	--	--	--	FALSE	-0.0055323
i0_HQ_c11060/f2p5/691	3114	3732	3399	2520	2443	2857	320.78	371.85	357.05	252.65	247.05	294.79	274.243	312.592	309.051	218.55	213.761	247.976	692	470104079	XP_004288442.1	776	1.4e-80	PREDICTED: 40S ribosomal protein S15-4 [Fragaria vesca subsp. vesca]>gi|645235779|ref|XP_008224427.1| PREDICTED: 40S ribosomal protein S15-4 [Prunus mume]>gi|657997422|ref|XP_008391094.1| PREDICTED: 40S ribosomal protein S15-4-like [Malus domestica]>gi|694393466|ref|XP_009372170.1| PREDICTED: 40S ribosomal protein S15-4-like [Pyrus x bretschneideri]>gi|694439049|ref|XP_009346436.1| PREDICTED: 40S…	764518721	XM_004288394.2	478	0	PREDICTED: Fragaria vesca subsp. vesca 40S ribosomal protein S15-4 (LOC101300184), mRNA	K02958	RP-S15e, RPS15	small subunit ribosomal protein S15e	http://www.genome.jp/dbget-bin/www_bget?ko:K02958	Q08112	717	1.3e-74	40S ribosomal protein S15-1 OS=Arabidopsis thaliana GN=RPS15A PE=2 SV=1	PF00203	Ribosomal protein S19	GO:0042254//GO:0006412	ribosome biogenesis//translation	GO:0003735	structural constituent of ribosome	GO:0005840	ribosome	KOG0898	40S ribosomal protein S15	FALSE	0.38641
i0_HQ_c1108/f2p0/895	1200	1312	207	1126	1245	539	84.02	88.93	14.78	76.84	85.47	37.96	81.4382	84.6836	14.5037	75.2521	83.9468	36.0511	898	470134231	XP_004302959.1	870	2.2e-91	PREDICTED: auxin-induced protein IAA6 [Fragaria vesca subsp. vesca]	764602552	XM_004302911.2	605	0	PREDICTED: Fragaria vesca subsp. vesca auxin-induced protein IAA6 (LOC101309560), mRNA	K14484	IAA	auxin-responsive protein IAA	http://www.genome.jp/dbget-bin/www_bget?ko:K14484	P13088	634	7.3e-65	Auxin-induced protein AUX22 OS=Glycine max GN=AUX22 PE=2 SV=1	PF02309	AUX/IAA family	GO:0006355	regulation of transcription, DNA-templated	--	--	GO:0005634	nucleus	--	--	FALSE	-0.11125
i0_HQ_c1110/f2p0/513	0	0	1.14	0	0	0	0	0	0.2	0	0	0	0	0	0.122412	0	0	0	514	848864188	XP_012832849.1	459	5.8e-44	PREDICTED: uncharacterized protein LOC105953700 [Erythranthe guttatus]	336239116	JF317394.1	491	0	Sanguisorba sitchensis 26S ribosomal RNA gene, partial sequence	--	--	--	--	--	--	--	--	--	--	--	--	--	--	--	--	--	--	FALSE	Inf
i0_HQ_c1111/f2p0/506	1074.09	1292.32	933.96	1450.36	1418.86	1509.93	192.51	223.63	170.7	252.18	250.35	268.46	129.353	147.997	116.016	171.979	169.682	179.12	506	764622849	XP_011468815.1	432	7.8e-41	PREDICTED: ADP,ATP carrier protein 1, mitochondrial [Fragaria vesca subsp. vesca]	764622848	XM_011470513.1	423	0	PREDICTED: Fragaria vesca subsp. vesca ADP,ATP carrier protein 1, mitochondrial (LOC101294394), mRNA	K05863	SLC25A4S, ANT	solute carrier family 25 (mitochondrial adenine nucleotide translocator), member 4/5/6/31	http://www.genome.jp/dbget-bin/www_bget?ko:K05863	P31167	409	5.1e-39	ADP,ATP carrier protein 1, mitochondrial OS=Arabidopsis thaliana GN=AAC1 PE=1 SV=2	--	--	--	--	--	--	--	--	KOG0749	Mitochondrial ADP/ATP carrier proteins	FALSE	-0.41299
i0_HQ_c1114/f2p0/836	5.06	0	0	72.52	107.08	674.2	0.39	0	0	5.48	8.14	52.5	0.364491	0	0	5.16872	7.74976	48.4238	836	470120564	XP_004296370.1	935	6.1e-99	PREDICTED: malate dehydrogenase [Fragaria vesca subsp. vesca]	764567847	XM_004296322.2	689	0	PREDICTED: Fragaria vesca subsp. vesca malate dehydrogenase (LOC101301095), mRNA	K00025	MDH1	malate dehydrogenase	http://www.genome.jp/dbget-bin/www_bget?ko:K00025	Q9FSF0	886	4.1e-94	Malate dehydrogenase OS=Nicotiana tabacum GN=MD1 PE=1 SV=1	PF02866	lactate/malate dehydrogenase, alpha/beta C-terminal domain	GO:0055114	oxidation-reduction process	GO:0016616	oxidoreductase activity, acting on the CH-OH group of donors, NAD or NADP as acceptor	--	--	KOG1496	Malate dehydrogenase	FALSE	-7.4796
i0_HQ_c1115/f2p0/348	27.33	43.47	21.35	26.12	28.37	40.56	12.56	19.18	10.01	11.53	12.94	17.9	4.68792	7.10073	3.76442	4.44552	4.83016	6.84476	351	470134257	XP_004302971.1	205	1.1e-14	PREDICTED: uncharacterized protein At2g34160-like [Fragaria vesca subsp. vesca]	764602918	XM_004302923.2	219	2.64534e-109	PREDICTED: Fragaria vesca subsp. vesca uncharacterized protein At2g34160-like (LOC101313719), mRNA	--	--	--	--	O22969	165	6.9e-11	Uncharacterized protein At2g34160 OS=Arabidopsis thaliana GN=At2g34160 PE=1 SV=1	--	--	--	--	--	--	--	--	--	--	FALSE	-0.066362
i0_HQ_c11154/f2p55/406	0	14.73	0	0	0	2.4	0	4.21	0	0	0	0.7	0	1.99868	0	0	0	0.295876	406	470122812	XP_004297432.1	252	4.6e-20	PREDICTED: adagio protein 3 [Fragaria vesca subsp. vesca]	764576190	XM_004297384.2	113	2.61119e-50	PREDICTED: Fragaria vesca subsp. vesca adagio protein 3 (LOC101293874), mRNA	K12116	FKF1	flavin-binding kelch repeat F-box protein 1	http://www.genome.jp/dbget-bin/www_bget?ko:K12116	Q9C9W9	183	6.5e-13	Adagio protein 3 OS=Arabidopsis thaliana GN=ADO3 PE=1 SV=1	PF00989	PAS fold	GO:0006355	regulation of transcription, DNA-templated	--	--	--	--	--	--	FALSE	2.9182
i0_HQ_c11184/f4p12/690	1233.58	1651.4	1031.89	1415.39	1496.3	1374.49	127.07	164.54	108.4	141.91	151.31	141.82	108.588	138.287	93.7428	122.718	130.899	119.258	692	470127081	XP_004299507.1	486	5.8e-47	PREDICTED: uncharacterized protein LOC101300250 [Fragaria vesca subsp. vesca]	764584998	XM_004299459.2	387	0	PREDICTED: Fragaria vesca subsp. vesca uncharacterized LOC101300250 (LOC101300250), mRNA	--	--	--	--	--	--	--	--	PF06814//PF05529	Lung seven transmembrane receptor//B-cell receptor-associated protein 31-like	GO:0006886	intracellular protein transport	--	--	GO:0016021//GO:0005783	integral component of membrane//endoplasmic reticulum	--	--	FALSE	-0.13385
i0_HQ_c11185/f2p11/310	0	0	0.22	0	0	0	0	0	0.16	0	0	0	0	0	0	0	0	0	313	764601220	XP_011466549.1	300	9.6e-26	PREDICTED: uncharacterized protein LOC101294772 [Fragaria vesca subsp. vesca]	764601219	XM_011468247.1	201	2.36242e-99	PREDICTED: Fragaria vesca subsp. vesca uncharacterized LOC101294772 (LOC101294772), mRNA	K07025	K07025	putative hydrolase of the HAD superfamily	http://www.genome.jp/dbget-bin/www_bget?ko:K07025	--	--	--	--	--	--	--	--	--	--	--	--	--	--	FALSE	NA
i0_HQ_c11191/f2p0/708	64.98	1.6	24.25	90.98	0	124.95	6.46	0.15	2.46	8.8	0	12.44	5.50897	0.0818669	2.13287	7.62897	0	10.5195	708	470134411	XP_004303046.1	773	3.1e-80	PREDICTED: pyruvate kinase, cytosolic isozyme-like [Fragaria vesca subsp. vesca]	764603557	XM_004302998.2	553	0	PREDICTED: Fragaria vesca subsp. vesca pyruvate kinase, cytosolic isozyme-like (LOC101311878), mRNA	K00873	PK, pyk	pyruvate kinase	http://www.genome.jp/dbget-bin/www_bget?ko:K00873	Q42954	306	6.2e-27	Pyruvate kinase, cytosolic isozyme OS=Nicotiana tabacum PE=2 SV=1	--	--	--	--	--	--	--	--	--	--	FALSE	-1.2771
i0_HQ_c1120/f3p0/640	563	2754	733	1849	3458	18321	65.82	311.33	87.39	210.27	397.09	2141.81	53.6107	249.417	72.0625	173.386	327.157	1719.39	640	470127219	XP_004299573.1	419	3.2e-39	PREDICTED: non-specific lipid-transfer protein 2 [Fragaria vesca subsp. vesca]	764585407	XM_004299525.2	246	4.93371e-124	PREDICTED: Fragaria vesca subsp. vesca non-specific lipid-transfer protein 2 (LOC101295522), mRNA	--	--	--	--	Q43681	272	4.9e-23	Probable non-specific lipid-transfer protein AKCS9 OS=Vigna unguiculata PE=2 SV=1	PF00537	Scorpion toxin-like domain	GO:0006810	transport	GO:0008200	ion channel inhibitor activity	GO:0005576	extracellular region	--	--	FALSE	-2.5418
i0_HQ_c1121/f2p0/884	0	0	0	0	0	0	0	0	0	0	0	0	0	0	0	0	0	0	888	470115745	XP_004294052.1	845	1.8e-88	PREDICTED: glycerophosphodiester phosphodiesterase GDPDL3-like [Fragaria vesca subsp. vesca]	764556776	XM_004294004.2	545	0	PREDICTED: Fragaria vesca subsp. vesca glycerophosphodiester phosphodiesterase GDPDL3-like (LOC101304846), mRNA	--	--	--	--	Q9FJ62	545	1.5e-54	Glycerophosphodiester phosphodiesterase GDPDL4 OS=Arabidopsis thaliana GN=GDPDL4 PE=1 SV=1	PF03868//PF03009	Ribosomal protein L6, N-terminal domain//Glycerophosphoryl diester phosphodiesterase family	GO:0042254//GO:0006629//GO:0006412	ribosome biogenesis//lipid metabolic process//translation	GO:0008081//GO:0003735	phosphoric diester hydrolase activity//structural constituent of ribosome	GO:0005840//GO:0005622	ribosome//intracellular	--	--	FALSE	NA
i0_HQ_c1124/f2p0/949	284.25	302.38	298.82	258.53	300.69	298.93	18.44	18.99	19.77	16.35	19.12	19.52	18.2379	18.4452	19.7577	16.3159	19.1411	18.8606	949	470121895	XP_004296992.1	230	3.9e-17	PREDICTED: selenium-binding protein 2 [Fragaria vesca subsp. vesca]	--	--	--	--	--	K17285	SELENBP1	selenium-binding protein 1	http://www.genome.jp/dbget-bin/www_bget?ko:K17285	Q93WN0	202	9.6e-15	Selenium-binding protein 2 OS=Arabidopsis thaliana GN=SBP2 PE=1 SV=1	PF05694	56kDa selenium binding protein (SBP56)	--	--	GO:0008430	selenium binding	--	--	KOG0918	Selenium-binding protein	FALSE	0.037662
i0_HQ_c11256/f4p0/332	92	171	73	155	152	108	51.03	90.89	41.34	82.38	83.85	57.02	16.8371	29.7642	13.7932	27.9347	27.6382	19.4798	333	--	--	--	--	--	764624364	XR_185161.2	178	1.54508e-86	PREDICTED: Fragaria vesca subsp. vesca uncharacterized LOC101296229 (LOC101296229), ncRNA	--	--	--	--	--	--	--	--	--	--	--	--	--	--	--	--	--	--	FALSE	-0.30485
i0_HQ_c1127/f3p0/633	36	291	35	720	1539	83985	4.3	33.59	4.26	83.61	180.49	10023.3	3.47143	26.6881	3.48447	68.371	147.446	7981.6	632	470140573	XP_004306014.1	460	5.5e-44	PREDICTED: putative cell wall protein [Fragaria vesca subsp. vesca]	470140572	XM_004305966.1	191	1.82698e-93	PREDICTED: Fragaria vesca subsp. vesca putative cell wall protein (LOC101304213), mRNA	--	--	--	--	P47925	170	3.3e-11	Putative cell wall protein OS=Arabidopsis thaliana GN=At2g20870 PE=2 SV=2	--	--	--	--	--	--	--	--	--	--	FALSE	-7.892
i0_HQ_c1129/f4p0/458	343.55	334.38	333.96	383.75	279.71	415.77	75.35	70.74	74.69	81.51	60.48	89.99	45.4422	42.0853	45.5483	49.9687	36.7246	54.1871	460	--	--	--	--	--	764597152	XM_004302196.2	191	1.30496e-93	PREDICTED: Fragaria vesca subsp. vesca calreticulin (LOC101315062), mRNA	--	--	--	--	--	--	--	--	--	--	--	--	--	--	--	--	--	--	FALSE	-0.098534
i0_HQ_c1130/f2p0/923	793.02	979.39	697.16	658.2	627.96	1009.02	53.53	64	47.98	43.31	41.56	68.52	52.4162	61.5451	47.565	42.8304	41.1763	65.7303	922	470147875	XP_004309503.1	853	2.2e-89	PREDICTED: 60S ribosomal protein L9-1-like [Fragaria vesca subsp. vesca]	764641439	XM_004309455.2	456	0	PREDICTED: Fragaria vesca subsp. vesca 60S ribosomal protein L9-1-like (LOC101293543), mRNA	K02940	RP-L9e, RPL9	large subunit ribosomal protein L9e	http://www.genome.jp/dbget-bin/www_bget?ko:K02940	P49209	755	7e-79	60S ribosomal protein L9-1 OS=Arabidopsis thaliana GN=RPL9B PE=1 SV=3	PF00347	Ribosomal protein L6	GO:0042254//GO:0006412	ribosome biogenesis//translation	GO:0019843//GO:0003735	rRNA binding//structural constituent of ribosome	GO:0005840	ribosome	KOG3255	60S ribosomal protein L9	FALSE	0.099937
i0_HQ_c11310/f4p0/916	3077.62	3682.99	3073.15	2857.58	2851.21	2371.96	208.98	242.11	212.8	189.15	189.82	162.05	204.272	232.479	210.623	186.777	188.047	155.13	918	470110687	XP_004291603.1	975	1.5e-103	PREDICTED: 60S ribosomal protein L10a-1 [Fragaria vesca subsp. vesca]	764543642	XM_004291555.2	656	0	PREDICTED: Fragaria vesca subsp. vesca 60S ribosomal protein L10a-1 (LOC101309699), mRNA	K02865	RP-L10Ae, RPL10A	large subunit ribosomal protein L10Ae	http://www.genome.jp/dbget-bin/www_bget?ko:K02865	B7F845	882	1.3e-93	60S ribosomal protein L10a OS=Oryza sativa subsp. japonica GN=RPL10A PE=1 SV=1	--	--	--	--	--	--	--	--	KOG1570	60S ribosomal protein L10A	FALSE	0.27989
i0_HQ_c1133/f3p0/849	661.87	726.71	604.46	649.83	667.5	579.14	50	53.13	46.56	47.83	49.45	43.97	47.3364	49.448	44.6573	45.7691	47.4578	40.8653	851	764644146	XP_011457326.1	652	4e-66	PREDICTED: protein disulfide-isomerase 5-1 [Fragaria vesca subsp. vesca]	764644145	XM_011459024.1	329	4.82478e-170	PREDICTED: Fragaria vesca subsp. vesca protein disulfide-isomerase 5-1 (LOC101312511), mRNA	K13984	TXNDC5, ERP46	thioredoxin domain-containing protein 5	http://www.genome.jp/dbget-bin/www_bget?ko:K13984	Q8GYD1	512	9.7e-51	Protein disulfide-isomerase 5-1 OS=Arabidopsis thaliana GN=PDIL5-1 PE=2 SV=1	PF00085	Thioredoxin	GO:0045454	cell redox homeostasis	--	--	--	--	KOG0191	Thioredoxin/protein disulfide isomerase	FALSE	0.066843
i0_HQ_c1137/f5p0/950	300.01	385.96	220.12	302.84	358.4	376.73	19.41	24.17	14.52	19.1	22.73	24.53	19.2249	23.4651	14.5555	19.0583	22.7936	23.7472	951	470107811	XP_004290233.1	606	9.7e-61	PREDICTED: uncharacterized protein LOC101302315 [Fragaria vesca subsp. vesca]	764529607	XM_004290185.2	366	0	PREDICTED: Fragaria vesca subsp. vesca uncharacterized LOC101302315 (LOC101302315), mRNA	--	--	--	--	--	--	--	--	--	--	--	--	--	--	--	--	--	--	FALSE	-0.20288
i0_HQ_c1138/f3p0/848	1851	2494	1723	1734	1695	1739	140.53	183.26	133.39	128.28	126.2	132.69	133.025	170.468	127.842	122.718	121.028	123.171	848	470120661	XP_004296416.1	924	1.2e-97	PREDICTED: 40S ribosomal protein S7-1 [Fragaria vesca subsp. vesca]	764568250	XM_004296368.2	557	0	PREDICTED: Fragaria vesca subsp. vesca 40S ribosomal protein S7-1 (LOC101291712), mRNA	K02993	RP-S7e, RPS7	small subunit ribosomal protein S7e	http://www.genome.jp/dbget-bin/www_bget?ko:K02993	Q9ZNS1	827	2.9e-87	40S ribosomal protein S7 OS=Avicennia marina GN=RPS7 PE=2 SV=1	PF01251	Ribosomal protein S7e	GO:0042254//GO:0006412	ribosome biogenesis//translation	GO:0003735	structural constituent of ribosome	GO:0005622//GO:0005840	intracellular//ribosome	KOG3320	40S ribosomal protein S7	FALSE	0.22841
i0_HQ_c1139/f3p0/591	58.44	24.61	46.66	24.62	28.33	64.19	7.74	3.15	6.3	3.17	3.69	8.48	5.94066	2.33795	4.86437	2.42076	2.84939	6.46054	595	470103457	XP_004288153.1	610	2.1e-61	PREDICTED: ultraviolet-B receptor UVR8 [Fragaria vesca subsp. vesca]	764515453	XM_004288105.2	327	4.2856e-169	PREDICTED: Fragaria vesca subsp. vesca ultraviolet-B receptor UVR8 (LOC101307047), mRNA	--	--	--	--	Q9FN03	484	1.2e-47	Ultraviolet-B receptor UVR8 OS=Arabidopsis thaliana GN=UVR8 PE=1 SV=1	--	--	--	--	--	--	--	--	KOG1426	FOG: RCC1 domain	FALSE	0.13539
i0_HQ_c11434/f2p0/642	0	0	0	0	0	48.36	0	0	0	0	0	5.6	0	0	0	0	0	4.47673	644	29420433	BAC66467.1	647	1.2e-65	chalcone synthase [Rosa hybrid cultivar 'Kardinal']	29420432	AB038246.1	382	0	Rosa hybrid cultivar 'Kardinal' CHS mRNA for chalcone synthase, complete cds	K00660	CHS	chalcone synthase	http://www.genome.jp/dbget-bin/www_bget?ko:K00660	Q9AU11	632	8.9e-65	Polyketide synthase 1 OS=Rubus idaeus GN=PKS1 PE=1 SV=1	PF08541	3-Oxoacyl-[acyl-carrier-protein (ACP)] synthase III C terminal	GO:0008610	lipid biosynthetic process	GO:0016747	transferase activity, transferring acyl groups other than amino-acyl groups	--	--	--	--	FALSE	#NAME?
i0_HQ_c1144/f2p0/994	18.48	41.57	26.17	39.21	17.61	33.76	1.12	2.43	1.61	2.31	1.04	2.05	1.09588	2.37406	1.63427	2.33823	1.02831	1.98009	1001	764623856	XP_011468906.1	1261	1.1e-136	PREDICTED: CDPK-related kinase 3 isoform X2 [Fragaria vesca subsp. vesca]	764623855	XM_011470604.1	835	0	PREDICTED: Fragaria vesca subsp. vesca CDPK-related kinase 3 (LOC101310558), transcript variant X2, mRNA	--	--	--	--	Q9ZUZ2	1004	1e-107	CDPK-related kinase 3 OS=Arabidopsis thaliana GN=CRK3 PE=1 SV=1	PF13499//PF13405//PF00036//PF00069	EF-hand domain pair//EF-hand domain//EF hand//Protein kinase domain	GO:0006468	protein phosphorylation	GO:0005509//GO:0004672//GO:0005524	calcium ion binding//protein kinase activity//ATP binding	--	--	--	--	FALSE	-0.073999
i0_HQ_c1145/f2p0/607	455	540	488	439	464	806	57.85	66.37	63.27	54.27	57.97	102.34	45.5321	51.3947	50.4183	43.2617	46.133	79.492	609	470134102	XP_004302895.1	594	1.5e-59	PREDICTED: 30S ribosomal protein S17, chloroplastic [Fragaria vesca subsp. vesca]	764602348	XM_004302847.2	463	0	PREDICTED: Fragaria vesca subsp. vesca 30S ribosomal protein S17, chloroplastic (LOC101315448), mRNA	K02961	RP-S17, MRPS17, rpsQ	small subunit ribosomal protein S17	http://www.genome.jp/dbget-bin/www_bget?ko:K02961	P16180	360	2.9e-33	30S ribosomal protein S17, chloroplastic OS=Arabidopsis thaliana GN=RPS17 PE=1 SV=1	PF00366	Ribosomal protein S17	GO:0006412//GO:0042254	translation//ribosome biogenesis	GO:0003735	structural constituent of ribosome	GO:0005840//GO:0005622	ribosome//intracellular	--	--	FALSE	-0.20974
i0_HQ_c11452/f2p8/839	0	0	0	0	0	0	0	0	0	0	0	0	0	0	0	0	0	0	843	645216613	XP_008222026.1	1077	2.1e-115	PREDICTED: tropinone reductase homolog At1g07440-like [Prunus mume]	645216612	XM_008223804.1	395	0	PREDICTED: Prunus mume tropinone reductase homolog At1g07440-like (LOC103321951), mRNA	K08081	TR1	tropinone reductase I	http://www.genome.jp/dbget-bin/www_bget?ko:K08081	P0DKI3	866	8.6e-92	Tropinone reductase homolog At1g07440 OS=Arabidopsis thaliana GN=At1g07440 PE=1 SV=1	PF00106//PF01370//PF02283	short chain dehydrogenase//NAD dependent epimerase/dehydratase family//Cobinamide kinase / cobinamide phosphate guanyltransferase	GO:0051188//GO:0009236//GO:0008152	cofactor biosynthetic process//cobalamin biosynthetic process//metabolic process	GO:0003824//GO:0043752//GO:0016491//GO:0000166//GO:0050662	catalytic activity//adenosylcobinamide kinase activity//oxidoreductase activity//nucleotide binding//coenzyme binding	--	--	--	--	FALSE	NA
i0_HQ_c1147/f2p0/909	630.34	619.27	599.86	729.39	662.92	455.41	43.19	41.08	41.92	48.72	44.54	31.39	42.0987	39.3403	41.3254	47.9722	43.9515	29.9655	912	470120540	XP_004296358.1	988	4.7e-105	PREDICTED: transcription factor bHLH104 [Fragaria vesca subsp. vesca]	764567780	XM_004296310.2	629	0	PREDICTED: Fragaria vesca subsp. vesca transcription factor bHLH104 (LOC101297423), mRNA	--	--	--	--	Q8L467	608	7.7e-62	Transcription factor bHLH104 OS=Arabidopsis thaliana GN=BHLH104 PE=2 SV=1	PF06156//PF04977//PF06005//PF04111//PF03748//PF05837//PF01496//PF09726//PF02183//PF00010	Protein of unknown function (DUF972)//Septum formation initiator//Protein of unknown function (DUF904)//Autophagy protein Apg6//Flagellar basal body-associated protein FliL//Centromere protein H (CENP-H)//V-type ATPase 116kDa subunit family//Transmembrane protein//Homeobox associated leucine zipper//Helix-loop-helix DNA-binding domain	GO:0006935//GO:0006355//GO:0007049//GO:0015991//GO:0000917//GO:0051382//GO:0071973//GO:0043093//GO:0006260//GO:0015992//GO:0006914	chemotaxis//regulation of transcription, DNA-templated//cell cycle//ATP hydrolysis coupled proton transport//barrier septum assembly//kinetochore assembly//bacterial-type flagellum-dependent cell motility//FtsZ-dependent cytokinesis//DNA replication//proton transport//autophagy	GO:0046983//GO:0003700//GO:0043565//GO:0015078	protein dimerization activity//transcription factor activity, sequence-specific DNA binding//sequence-specific DNA binding//hydrogen ion transmembrane transporter activity	GO:0009425//GO:0005667//GO:0033179//GO:0000776//GO:0016021//GO:0005737	bacterial-type flagellum basal body//transcription factor complex//proton-transporting V-type ATPase, V0 domain//kinetochore//integral component of membrane//cytoplasm	--	--	FALSE	-0.0027208
i0_HQ_c11504/f2p20/830	255	269	304	299	292	331	19.56	19.97	23.78	22.34	21.96	25.51	18.4566	18.5175	22.7168	21.3116	20.9982	23.6114	842	764523197	XP_011457693.1	856	8.8e-90	PREDICTED: HVA22-like protein k [Fragaria vesca subsp. vesca]	764523196	XM_011459391.1	420	0	PREDICTED: Fragaria vesca subsp. vesca HVA22-like protein k (LOC105349538), mRNA	K17279	REEP5_6	receptor expression-enhancing protein 5/6	http://www.genome.jp/dbget-bin/www_bget?ko:K17279	Q6NLY8	560	2.6e-56	HVA22-like protein k OS=Arabidopsis thaliana GN=HVA22K PE=2 SV=1	PF01831	Peptidase C16 family	GO:0006144//GO:0006508	purine nucleobase metabolic process//proteolysis	GO:0008234//GO:0003968	cysteine-type peptidase activity//RNA-directed RNA polymerase activity	GO:0031379	RNA-directed RNA polymerase complex	KOG1725	Protein involved in membrane traffic (YOP1/TB2/DP1/HVA22 family)	FALSE	-0.15857
i0_HQ_c1151/f2p0/456	0.7	0	0	0	0	0	0.15	0	0	0	0	0	0	0	0	0	0	0	457	764571509	XP_011462680.1	359	2e-32	PREDICTED: sugar transporter ERD6-like 16 isoform X2 [Fragaria vesca subsp. vesca]	764571508	XM_011464378.1	247	9.60077e-125	PREDICTED: Fragaria vesca subsp. vesca sugar transporter ERD6-like 16 (LOC101314075), transcript variant X2, mRNA	K08145	SLC2A8, GLUT8	MFS transporter, SP family, solute carrier family 2 (facilitated glucose transporter), member 8	http://www.genome.jp/dbget-bin/www_bget?ko:K08145	Q8LBI9	284	1.4e-24	Sugar transporter ERD6-like 16 OS=Arabidopsis thaliana GN=At5g18840 PE=2 SV=2	PF00083	Sugar (and other) transporter	GO:0055085	transmembrane transport	GO:0022857	transmembrane transporter activity	GO:0016021	integral component of membrane	--	--	FALSE	Inf
i0_HQ_c1152/f2p0/509	79.94	97.88	96.47	87.92	92.91	98.89	13.89	16.42	17.09	14.82	15.88	17.05	9.36672	10.9383	11.7515	10.1581	10.8377	11.4517	514	470148623	XP_004309856.1	354	8.8e-32	PREDICTED: cytochrome c oxidase subunit 6b-2 [Fragaria vesca subsp. vesca]	764643891	XM_004309808.2	356	0	PREDICTED: Fragaria vesca subsp. vesca cytochrome c oxidase subunit 6b-2 (LOC101298855), mRNA	K02267	COX6B	cytochrome c oxidase subunit 6b	http://www.genome.jp/dbget-bin/www_bget?ko:K02267	Q9SUD3	334	2.6e-30	Cytochrome c oxidase subunit 6b-3 OS=Arabidopsis thaliana GN=COX6B-3 PE=2 SV=2	--	--	--	--	--	--	--	--	KOG3057	Cytochrome c oxidase, subunit VIb/COX12	FALSE	-0.033907
i0_HQ_c1153/f2p0/441	930	932	1147	805	679	652	222.31	214.82	279.62	186.22	160.12	153.43	127.939	121.942	162.909	109.056	92.8062	88.3994	443	764534535	XP_011458616.1	284	9.9e-24	PREDICTED: 6.7 kDa chloroplast outer envelope membrane protein [Fragaria vesca subsp. vesca]	764534534	XM_011460314.1	146	1.29812e-68	PREDICTED: Fragaria vesca subsp. vesca 6.7 kDa chloroplast outer envelope membrane protein (LOC105349759), mRNA	--	--	--	--	--	--	--	--	PF07127	Late nodulin protein	GO:0009878	nodule morphogenesis	GO:0046872	metal ion binding	--	--	--	--	FALSE	0.4924
i0_HQ_c11544/f4p12/809	5360.47	6057.47	6499.07	4814.91	4858.37	6412.28	435.61	476.38	538.55	381.18	387.27	523.37	403.775	433.961	505.456	357.12	363.597	476.048	809	764579485	XP_011463671.1	842	3.6e-88	PREDICTED: mitotic checkpoint protein BUB3.3-like [Fragaria vesca subsp. vesca]	764579484	XM_011465369.1	611	0	PREDICTED: Fragaria vesca subsp. vesca mitotic checkpoint protein BUB3.3-like (LOC101296375), mRNA	K03263	EIF5A	translation initiation factor 5A	http://www.genome.jp/dbget-bin/www_bget?ko:K03263	P24922	807	5.7e-85	Eukaryotic translation initiation factor 5A-2 OS=Nicotiana plumbaginifolia GN=EIF-5A2 PE=2 SV=1	PF01287	Eukaryotic elongation factor 5A hypusine, DNA-binding OB fold	GO:0006452//GO:0045905//GO:0006448//GO:0045901	translational frameshifting//positive regulation of translational termination//regulation of translational elongation//positive regulation of translational elongation	GO:0003723//GO:0003746//GO:0043022	RNA binding//translation elongation factor activity//ribosome binding	GO:0005840	ribosome	KOG3271	Translation initiation factor 5A (eIF-5A)	FALSE	0.15213
i0_HQ_c1155/f2p0/599	0	0	0	0	0	17.93	0	0	0	0	0	2.34	0	0	0	0	0	1.70178	600	764606127	XP_004303266.2	345	1.1e-30	PREDICTED: uncharacterized protein LOC101308691 [Fragaria vesca subsp. vesca]	764606126	XM_004303218.2	343	5.5146e-178	PREDICTED: Fragaria vesca subsp. vesca uncharacterized LOC101308691 (LOC101308691), mRNA	--	--	--	--	--	--	--	--	--	--	--	--	--	--	--	--	--	--	FALSE	#NAME?
i0_HQ_c1159/f2p0/405	39.46	44.31	33.71	46.55	17.12	27.29	11.8	12.76	10.28	13.43	5.06	7.97	5.86858	6.29708	5.12678	6.81647	2.54159	4.00419	405	470118170	XP_004295207.1	433	4.7e-41	PREDICTED: uncharacterized protein LOC101301854 [Fragaria vesca subsp. vesca]	764565976	XM_004295159.2	197	5.25206e-97	PREDICTED: Fragaria vesca subsp. vesca uncharacterized LOC101301854 (LOC101301854), mRNA	K09955	K09955	uncharacterized protein	http://www.genome.jp/dbget-bin/www_bget?ko:K09955	--	--	--	--	PF05270	Alpha-L-arabinofuranosidase B (ABFB) domain	GO:0009117//GO:0005975//GO:0046373	nucleotide metabolic process//carbohydrate metabolic process//L-arabinose metabolic process	GO:0046556	alpha-L-arabinofuranosidase activity	--	--	--	--	FALSE	0.3633
i0_HQ_c1161/f3p0/410	0	17.57	0	5.18	0.74	0	0	4.9	0	1.45	0.21	0	0	2.40329	0	0.731885	0	0	410	470143398	XP_004307364.1	277	5.9e-23	PREDICTED: vacuolar amino acid transporter 1 [Fragaria vesca subsp. vesca]>gi|764631327|ref|XP_011469639.1| PREDICTED: vacuolar amino acid transporter 1 [Fragaria vesca subsp. vesca]	764631319	XM_004307317.2	236	1.11211e-118	PREDICTED: Fragaria vesca subsp. vesca vacuolar amino acid transporter 1-like (LOC101314024), mRNA	K15015	SLC32A, VGAT	solute carrier family 32 (vesicular inhibitory amino acid transporter)	http://www.genome.jp/dbget-bin/www_bget?ko:K15015	--	--	--	--	PF03613	PTS system mannose/fructose/sorbose family IID component	GO:0009401	phosphoenolpyruvate-dependent sugar phosphotransferase system	--	--	GO:0016021	integral component of membrane	--	--	FALSE	1.6191
i0_HQ_c11618/f2p0/912	931.89	683.78	1211.23	664.71	618.47	886.12	63.86	45.36	84.64	44.4	41.55	61.09	62.2126	43.4078	83.5478	43.6948	41.0303	58.3505	912	470121623	XP_004296862.1	1086	2e-116	PREDICTED: acylpyruvase FAHD1, mitochondrial [Fragaria vesca subsp. vesca]	764572089	XM_004296814.2	665	0	PREDICTED: Fragaria vesca subsp. vesca acylpyruvase FAHD1, mitochondrial (LOC101291042), mRNA	K01557	FAHD1	acylpyruvate hydrolase	http://www.genome.jp/dbget-bin/www_bget?ko:K01557	Q86I22	620	3.1e-63	Acylpyruvase FAHD1, mitochondrial OS=Dictyostelium discoideum GN=fahd1 PE=3 SV=1	PF01557	Fumarylacetoacetate (FAA) hydrolase family	GO:0008152	metabolic process	GO:0003824	catalytic activity	--	--	KOG1535	Predicted fumarylacetoacetate hydralase	FALSE	0.37704
i0_HQ_c1172/f2p0/743	90.68	17.35	29.35	208.88	399.75	203.66	8.3	1.54	2.74	18.61	35.89	18.69	7.34252	1.31908	2.44266	16.7109	32.3417	16.3223	747	330375623	AEC13057.1	1046	7.3e-112	orcinol O-methyltransferase-like protein [Rosa chinensis]	20514368	AF502434.1	703	0	Rosa hybrid cultivar orcinol O-methyltransferase (OOMT2) mRNA, complete cds	--	--	--	--	B6VJS4	771	7.9e-81	Trans-resveratrol di-O-methyltransferase OS=Vitis vinifera GN=ROMT PE=1 SV=2	PF00895//PF05175//PF00891	ATP synthase protein 8//Methyltransferase small domain//O-methyltransferase	GO:0015992//GO:0015986	proton transport//ATP synthesis coupled proton transport	GO:0008168//GO:0008171//GO:0015078	methyltransferase activity//O-methyltransferase activity//hydrogen ion transmembrane transporter activity	GO:0000276	mitochondrial proton-transporting ATP synthase complex, coupling factor F(o)	--	--	FALSE	-2.6032
i0_HQ_c11729/f2p1/534	445.6	522.06	427.6	551.64	536.57	466.55	71.86	81.33	70.32	86.37	85.13	74.81	50.7858	56.6593	50.3121	61.9252	60.7763	52.4144	534	470141763	XP_004306598.1	444	3.3e-42	PREDICTED: uncharacterized bolA-like protein C8C9.11 [Fragaria vesca subsp. vesca]	764623512	XM_004306550.2	269	6.6687e-137	PREDICTED: Fragaria vesca subsp. vesca uncharacterized bolA-like protein C8C9.11 (LOC101314787), mRNA	--	--	--	--	Q9FIC3	351	2.8e-32	Protein BOLA2 OS=Arabidopsis thaliana GN=BOLA2 PE=1 SV=1	--	--	--	--	--	--	--	--	KOG3348	BolA (bacterial stress-induced morphogen)-related protein	FALSE	-0.16033
i0_HQ_c1176/f4p0/327	0	0	0	0	0	0	0	0	0	0	0	0	0	0	0	0	0	0	325	470127731	XP_004299816.1	227	2.9e-17	PREDICTED: patellin-3-like isoform X1 [Fragaria vesca subsp. vesca]	764587204	XM_011466445.1	185	1.93167e-90	PREDICTED: Fragaria vesca subsp. vesca patellin-3-like (LOC101297732), transcript variant X2, mRNA	--	--	--	--	Q56ZI2	129	9.5e-07	Patellin-2 OS=Arabidopsis thaliana GN=PATL2 PE=1 SV=2	--	--	--	--	--	--	--	--	--	--	FALSE	NA
i0_HQ_c1177/f2p0/341	0	0	0	1.7	0	0	0	0	0	0.81	0	0	0	0	0	0.17497	0	0	343	--	--	--	--	--	--	--	--	--	--	--	--	--	--	--	--	--	--	--	--	--	--	--	--	--	--	--	--	FALSE	#NAME?
i0_HQ_c11780/f2p3/721	404.58	458.83	369.88	374.02	392.78	447.89	38.34	42.07	35.75	34.51	36.53	42.56	33.7273	36.3651	31.8045	30.7472	32.5143	36.7782	730	470136939	XP_004304238.1	732	1.8e-75	PREDICTED: 40S ribosomal protein S19-1-like [Fragaria vesca subsp. vesca]	764614757	XM_004304190.2	522	0	PREDICTED: Fragaria vesca subsp. vesca 40S ribosomal protein S19-1-like (LOC101297360), mRNA	K02966	RP-S19e, RPS19	small subunit ribosomal protein S19e	http://www.genome.jp/dbget-bin/www_bget?ko:K02966	Q9SGA6	640	1.2e-65	40S ribosomal protein S19-1 OS=Arabidopsis thaliana GN=RPS19A PE=2 SV=1	PF01090	Ribosomal protein S19e	GO:0006412//GO:0042254	translation//ribosome biogenesis	GO:0003735	structural constituent of ribosome	GO:0005840	ribosome	KOG3411	40S ribosomal protein S19	FALSE	0.01671
i0_HQ_c11782/f2p19/839	0	0	0	0	0	0	0	0	0	0	0	0	0	0	0	0	0	0	844	595928243	XP_007215121.1	1011	9.4e-108	hypothetical protein PRUPE_ppa004323mg [Prunus persica]>gi|462411271|gb|EMJ16320.1| hypothetical protein PRUPE_ppa004323mg [Prunus persica]	764612846	XM_011469425.1	606	0	PREDICTED: Fragaria vesca subsp. vesca glucose-6-phosphate 1-dehydrogenase, cytoplasmic isoform 2 (LOC101303345), transcript variant X2, mRNA	K00036	G6PD, zwf	glucose-6-phosphate 1-dehydrogenase	http://www.genome.jp/dbget-bin/www_bget?ko:K00036	P37830	970	7.5e-104	Glucose-6-phosphate 1-dehydrogenase, cytoplasmic isoform OS=Solanum tuberosum GN=G6PDH PE=2 SV=1	PF02781	Glucose-6-phosphate dehydrogenase, C-terminal domain	GO:0006006//GO:0006749//GO:0006098//GO:0055114	glucose metabolic process//glutathione metabolic process//pentose-phosphate shunt//oxidation-reduction process	GO:0050661//GO:0004345	NADP binding//glucose-6-phosphate dehydrogenase activity	--	--	KOG0563	Glucose-6-phosphate 1-dehydrogenase	FALSE	NA
i0_HQ_c1182/f2p0/335	47.12	34.16	39.44	35.8	17.67	46.33	25.28	17.56	21.6	18.41	9.42	23.7	8.52476	5.86518	7.30316	6.25152	3.06352	8.22288	336	--	--	--	--	--	764600347	XM_011468172.1	144	1.24099e-67	PREDICTED: Fragaria vesca subsp. vesca high mobility group B protein 1-like (LOC101309558), transcript variant X2, mRNA	--	--	--	--	--	--	--	--	--	--	--	--	--	--	--	--	--	--	FALSE	0.255
i0_HQ_c1184/f3p0/526	0	0	0	0	0	14.65	0	0	0	0	0	2.38	0	0	0	0	0	1.58656	530	645269095	XP_008239839.1	476	6.4e-46	PREDICTED: hypersensitive-induced response protein 1 [Prunus mume]>gi|645269097|ref|XP_008239840.1| PREDICTED: hypersensitive-induced response protein 1 [Prunus mume]>gi|645269100|ref|XP_008239842.1| PREDICTED: hypersensitive-induced response protein 1 [Prunus mume]	764584303	XM_004299349.2	380	0	PREDICTED: Fragaria vesca subsp. vesca hypersensitive-induced response protein 1 (LOC101291525), transcript variant X3, mRNA	--	--	--	--	Q9FM19	469	5.8e-46	Hypersensitive-induced response protein 1 OS=Arabidopsis thaliana GN=HIR1 PE=1 SV=1	--	--	--	--	--	--	--	--	--	--	FALSE	#NAME?
i0_HQ_c1187/f3p0/906	3221.77	2312.26	3640.73	1806.18	1665.75	4579.51	221.78	154.09	255.57	121.19	112.43	317.13	215.949	147.423	251.955	119.237	110.908	302.561	909	764592777	XP_011465401.1	718	9.6e-74	PREDICTED: uncharacterized protein LOC105351742 [Fragaria vesca subsp. vesca]	764592776	XM_011467099.1	510	0	PREDICTED: Fragaria vesca subsp. vesca uncharacterized LOC105351742 (LOC105351742), mRNA	--	--	--	--	--	--	--	--	--	--	--	--	--	--	--	--	--	--	FALSE	0.17956
i0_HQ_c1188/f3p0/624	123.09	210.5	124.71	124.44	79.86	180.02	15.06	24.89	15.56	14.8	9.6	22	12.0321	19.5377	12.5233	11.9451	7.67803	17.3536	623	590694753	XP_007044696.1	381	7.8e-35	RNA polymerases N / 8 kDa subunit [Theobroma cacao]>gi|508708631|gb|EOY00528.1| RNA polymerases N / 8 kDa subunit [Theobroma cacao]	764575960	XM_004297345.2	238	1.34274e-119	PREDICTED: Fragaria vesca subsp. vesca DNA-directed RNA polymerases I, II, and III subunit RPABC5 (LOC101307391), mRNA	K03007	RPB10, POLR2L	DNA-directed RNA polymerases I, II, and III subunit RPABC5	http://www.genome.jp/dbget-bin/www_bget?ko:K03007	Q39290	360	3e-33	DNA-directed RNA polymerases I, II, and III subunit RPABC5 OS=Brassica napus PE=3 SV=1	PF01194//PF06769	RNA polymerases N / 8 kDa subunit//YoeB-like toxin of bacterial type II toxin-antitoxin system	GO:0006144//GO:0006351//GO:0006206//GO:0006401	purine nucleobase metabolic process//transcription, DNA-templated//pyrimidine nucleobase metabolic process//RNA catabolic process	GO:0004519//GO:0003677//GO:0003899	endonuclease activity//DNA binding//DNA-directed RNA polymerase activity	GO:0005730	nucleolus	KOG3497	DNA-directed RNA polymerase, subunit RPB10	FALSE	0.25413
i0_HQ_c119/f10p0/674	932.04	3084.41	982.07	518.55	448.31	1802.69	101.1	323.56	108.63	54.73	47.75	195.73	84.7744	266.797	92.2194	46.3993	40.4869	161.542	670	470129069	XP_004300451.1	591	3.8e-59	PREDICTED: calvin cycle protein CP12-1, chloroplastic-like [Fragaria vesca subsp. vesca]	764592138	XM_004300403.2	355	0	PREDICTED: Fragaria vesca subsp. vesca calvin cycle protein CP12-1, chloroplastic-like (LOC101298715), mRNA	--	--	--	--	Q9LZP9	334	3.3e-30	Calvin cycle protein CP12-2, chloroplastic OS=Arabidopsis thaliana GN=CP12-2 PE=1 SV=1	--	--	--	--	--	--	--	--	--	--	FALSE	0.85372
i0_HQ_c1190/f3p0/1017	214.34	209.6	195.45	246.07	172.98	176.13	12.53	11.87	11.65	14.03	9.91	10.37	12.7237	11.8185	11.9701	14.4035	10.1605	10.3132	1025	470110155	XP_004291352.1	1073	7.4e-115	PREDICTED: endoplasmin homolog [Fragaria vesca subsp. vesca]	764541020	XM_004291304.2	750	0	PREDICTED: Fragaria vesca subsp. vesca endoplasmin homolog (LOC101304351), mRNA	K09487	HSP90B, TRA1	heat shock protein 90kDa beta	http://www.genome.jp/dbget-bin/www_bget?ko:K09487	Q9STX5	955	5e-102	Endoplasmin homolog OS=Arabidopsis thaliana GN=SHD PE=1 SV=1	PF00183	Hsp90 protein	GO:0006457//GO:0006950	protein folding//response to stress	GO:0051082//GO:0005524	unfolded protein binding//ATP binding	--	--	KOG0019	Molecular chaperone (HSP90 family)	FALSE	0.053319
i0_HQ_c11911/f2p0/962	627.34	459.2	779.55	380.14	347.46	363.65	39.89	28.27	50.55	23.57	21.66	23.28	39.6794	27.6266	50.8975	23.6818	21.818	22.6405	963	470109792	XP_004291174.1	852	2.9e-89	PREDICTED: peptidyl-tRNA hydrolase 2, mitochondrial isoform X2 [Fragaria vesca subsp. vesca]	764539325	XM_004291126.2	529	0	PREDICTED: Fragaria vesca subsp. vesca peptidyl-tRNA hydrolase 2, mitochondrial (LOC101300208), transcript variant X2, mRNA	K04794	PTH2	peptidyl-tRNA hydrolase, PTH2 family	http://www.genome.jp/dbget-bin/www_bget?ko:K04794	Q3ZBL5	301	3.2e-26	Peptidyl-tRNA hydrolase 2, mitochondrial OS=Bos taurus GN=PTRH2 PE=2 SV=1	PF01981	Peptidyl-tRNA hydrolase PTH2	--	--	GO:0004045	aminoacyl-tRNA hydrolase activity	--	--	KOG3282	Uncharacterized conserved protein	FALSE	0.76958
i0_HQ_c1192/f3p0/594	262.76	951.12	24	2243.97	5312.05	3428.19	34.68	121.34	3.23	287.9	689.02	451.57	26.7904	92.486	2.53367	225.86	539.663	345.462	596	470126781	XP_004299361.1	504	4.1e-49	PREDICTED: gibberellin-regulated protein 6 [Fragaria vesca subsp. vesca]	764584095	XM_004299313.2	349	0	PREDICTED: Fragaria vesca subsp. vesca gibberellin-regulated protein 6 (LOC101305468), mRNA	--	--	--	--	Q6NMQ7	395	2.5e-37	Gibberellin-regulated protein 6 OS=Arabidopsis thaliana GN=GASA6 PE=3 SV=1	--	--	--	--	--	--	--	--	--	--	DOWN	-3.151
i0_HQ_c1193/f4p0/929	1247	1592	1226	1842	1842	1650	83.17	102.8	83.38	119.76	120.45	110.74	81.716	99.2206	82.9455	118.868	119.927	106.563	930	470110334	XP_004291439.1	987	6.3e-105	PREDICTED: vesicle-associated membrane protein 711 [Fragaria vesca subsp. vesca]	764541872	XM_004291391.2	655	0	PREDICTED: Fragaria vesca subsp. vesca vesicle-associated membrane protein 711 (LOC101306006), mRNA	K08515	VAMP7	vesicle-associated membrane protein 7	http://www.genome.jp/dbget-bin/www_bget?ko:K08515	Q9LFP1	880	2.3e-93	Vesicle-associated membrane protein 713 OS=Arabidopsis thaliana GN=VAMP713 PE=2 SV=1	PF00957	Synaptobrevin	GO:0016192	vesicle-mediated transport	--	--	GO:0016021	integral component of membrane	KOG0859	Synaptobrevin/VAMP-like protein	FALSE	-0.39507
i0_HQ_c11936/f3p8/741	622.07	1800.33	738.4	782.8	805.76	442.37	57.62	161.34	69.75	70.6	73.24	41.1	51.1559	140.798	62.6648	63.3352	65.7792	35.8269	741	470142201	XP_004306803.1	707	1.5e-72	PREDICTED: remorin-like [Fragaria vesca subsp. vesca]	764625390	XM_004306755.2	437	0	PREDICTED: Fragaria vesca subsp. vesca remorin-like (LOC101307046), mRNA	--	--	--	--	Q9M2D8	500	2.1e-49	Uncharacterized protein At3g61260 OS=Arabidopsis thaliana GN=At3g61260 PE=1 SV=1	PF05529//PF05767	B-cell receptor-associated protein 31-like//Poxvirus virion envelope protein A14	GO:0006886	intracellular protein transport	--	--	GO:0005783//GO:0019031//GO:0016021	endoplasmic reticulum//viral envelope//integral component of membrane	--	--	FALSE	0.64354
i0_HQ_c1194/f3p0/845	2599	2992	2336	2470	2236	2252	198.65	221.35	182.07	183.96	167.61	172.99	187.667	205.476	174.147	175.635	160.413	160.262	844	645257838	XP_008234598.1	881	1.1e-92	PREDICTED: 60S ribosomal protein L13-3-like [Prunus mume]>gi|645257841|ref|XP_008234599.1| PREDICTED: 60S ribosomal protein L13-3-like [Prunus mume]	645257840	XM_008236377.1	340	3.67176e-176	PREDICTED: Prunus mume 60S ribosomal protein L13-3-like (LOC103333527), transcript variant X2, mRNA	K02873	RP-L13e, RPL13	large subunit ribosomal protein L13e	http://www.genome.jp/dbget-bin/www_bget?ko:K02873	P41127	819	2.4e-86	60S ribosomal protein L13-1 OS=Arabidopsis thaliana GN=RPL13B PE=1 SV=1	PF01294	Ribosomal protein L13e	GO:0006412//GO:0042254	translation//ribosome biogenesis	GO:0003735	structural constituent of ribosome	GO:0005840//GO:0005622	ribosome//intracellular	KOG3295	60S Ribosomal protein L13	FALSE	0.1838
i0_HQ_c1195/f4p0/722	275.86	353.25	223.68	444.35	454.31	381.72	26.48	32.8	21.89	41.52	42.8	36.73	23.1482	28.2604	19.3799	36.8045	37.9689	31.6076	724	764527353	XP_011458045.1	676	5.6e-69	PREDICTED: NADH dehydrogenase [ubiquinone] 1 alpha subcomplex subunit 9, mitochondrial [Fragaria vesca subsp. vesca]	764527352	XM_011459743.1	400	0	PREDICTED: Fragaria vesca subsp. vesca NADH dehydrogenase [ubiquinone] 1 alpha subcomplex subunit 9, mitochondrial (LOC101301625), mRNA	K03953	NDUFA9	NADH dehydrogenase (ubiquinone) 1 alpha subcomplex subunit 9	http://www.genome.jp/dbget-bin/www_bget?ko:K03953	Q9SK66	544	1.6e-54	NADH dehydrogenase [ubiquinone] 1 alpha subcomplex subunit 9, mitochondrial OS=Arabidopsis thaliana GN=At2g20360 PE=1 SV=2	PF16715	Cyclodipeptide synthase	--	--	GO:0016755	transferase activity, transferring amino-acyl groups	--	--	--	--	FALSE	-0.59004
i0_HQ_c1196/f2p0/543	21	8	14	10	7	28	3.27	1.2	2.22	1.51	1.07	4.34	2.35258	0.852379	1.61925	1.10321	0.77913	3.09147	544	470116287	XP_004294314.1	172	1.2e-10	PREDICTED: transcription factor bHLH123-like [Fragaria vesca subsp. vesca]	764559034	XM_004294266.2	392	0	PREDICTED: Fragaria vesca subsp. vesca transcription factor bHLH123-like (LOC101313194), mRNA	--	--	--	--	Q8GXT3	161	3.1e-10	Transcription factor bHLH123 OS=Arabidopsis thaliana GN=BHLH123 PE=2 SV=1	--	--	--	--	--	--	--	--	--	--	FALSE	-0.08477
i0_HQ_c11976/f4p0/959	1.76	0	0	14.61	88.86	177.37	0.11	0	0	0.92	5.61	11.5	0.0638815	0	0	0.880717	5.58528	11.1437	954	470127987	XP_004299937.1	1030	6.7e-110	PREDICTED: NADH-ubiquinone oxidoreductase subunit 8-like [Fragaria vesca subsp. vesca]	764588009	XM_004299889.2	738	0	PREDICTED: Fragaria vesca subsp. vesca NADH-ubiquinone oxidoreductase subunit 8-like (LOC101310800), mRNA	K03941	NDUFS8	NADH dehydrogenase (ubiquinone) Fe-S protein 8	http://www.genome.jp/dbget-bin/www_bget?ko:K03941	P80269	892	9.4e-95	NADH dehydrogenase [ubiquinone] iron-sulfur protein 8, mitochondrial OS=Solanum tuberosum PE=1 SV=2	PF08782//PF05187	c-SKI Smad4 binding domain//Electron transfer flavoprotein-ubiquinone oxidoreductase, 4Fe-4S	GO:0055114	oxidation-reduction process	GO:0004174//GO:0046332	electron-transferring-flavoprotein dehydrogenase activity//SMAD binding	--	--	KOG3256	NADH:ubiquinone oxidoreductase, NDUFS8/23 kDa subunit	FALSE	-7.2
i0_HQ_c1199/f3p0/832	0	0	0	0	0	0	0	0	0	0	0	0	0	0	0	0	0	0	835	470103510	XP_004288179.1	735	9.4e-76	PREDICTED: phospho-2-dehydro-3-deoxyheptonate aldolase 2, chloroplastic-like [Fragaria vesca subsp. vesca]	764515885	XM_004288131.2	611	0	PREDICTED: Fragaria vesca subsp. vesca phospho-2-dehydro-3-deoxyheptonate aldolase 2, chloroplastic-like (LOC101314504), mRNA	K01626	E2.5.1.54, aroF, aroG, aroH	3-deoxy-7-phosphoheptulonate synthase	http://www.genome.jp/dbget-bin/www_bget?ko:K01626	P27608	680	3.1e-70	Phospho-2-dehydro-3-deoxyheptonate aldolase 1, chloroplastic OS=Nicotiana tabacum GN=DHAPS-1 PE=2 SV=1	PF01474	Class-II DAHP synthetase family	GO:0009073//GO:0006571//GO:0009094//GO:0000162	aromatic amino acid family biosynthetic process//tyrosine biosynthetic process//L-phenylalanine biosynthetic process//tryptophan biosynthetic process	GO:0003849	3-deoxy-7-phosphoheptulonate synthase activity	--	--	--	--	FALSE	NA
i0_HQ_c1203/f4p0/554	1753	2107	1740	1916	1951	1708	265.61	308.43	268.85	281.96	290.71	257.63	193.538	221.242	198.333	208.311	214.008	185.846	552	470144442	XP_004307866.1	449	9e-43	PREDICTED: NADH dehydrogenase [ubiquinone] iron-sulfur protein 6, mitochondrial [Fragaria vesca subsp. vesca]	764635655	XM_004307818.2	326	1.42323e-168	PREDICTED: Fragaria vesca subsp. vesca NADH dehydrogenase [ubiquinone] iron-sulfur protein 6, mitochondrial (LOC101297094), mRNA	K03939	NDUFS6	NADH dehydrogenase (ubiquinone) Fe-S protein 6	http://www.genome.jp/dbget-bin/www_bget?ko:K03939	Q9M9M6	377	2.8e-35	NADH dehydrogenase [ubiquinone] iron-sulfur protein 6, mitochondrial OS=Arabidopsis thaliana GN=At3g03070 PE=3 SV=1	--	--	--	--	--	--	--	--	KOG3456	NADH:ubiquinone oxidoreductase, NDUFS6/13 kDa subunit	FALSE	0.0028207
i0_HQ_c12032/f2p4/681	844	319	1228	377	310	518	87.95	32.15	130.49	38.23	31.71	54.06	74.8702	26.9138	112.468	32.9338	27.3222	45.2875	687	596189902	XP_007223475.1	373	7.3e-34	hypothetical protein PRUPE_ppa013495mg [Prunus persica]>gi|462420411|gb|EMJ24674.1| hypothetical protein PRUPE_ppa013495mg [Prunus persica]	764538401	XR_904409.1	387	0	PREDICTED: Fragaria vesca subsp. vesca uncharacterized LOC101291396 (LOC101291396), transcript variant X3, misc_RNA	--	--	--	--	--	--	--	--	PF08046	IlvGEDA operon leader peptide	GO:0009082	branched-chain amino acid biosynthetic process	--	--	--	--	--	--	FALSE	0.98222
i0_HQ_c12060/f2p41/489	194.74	178.3	189.37	176.01	172.92	132.86	36.96	32.66	36.65	32.39	32.32	24.98	24.0303	20.9699	24.1703	21.4686	21.1677	16.1144	492	470106796	XP_004289745.1	615	4.5e-62	PREDICTED: TIP41-like protein isoform X1 [Fragaria vesca subsp. vesca]	764524489	XM_004289697.2	375	0	PREDICTED: Fragaria vesca subsp. vesca TIP41-like protein (LOC101297014), transcript variant X1, mRNA	K17607	TIPRL, TIP41	type 2A phosphatase activator TIP41	http://www.genome.jp/dbget-bin/www_bget?ko:K17607	Q6IRA8	247	3e-20	TIP41-like protein OS=Xenopus laevis GN=tiprl PE=2 SV=1	--	--	--	--	--	--	--	--	KOG3224	Uncharacterized conserved protein	FALSE	0.21597
i0_HQ_c12112/f2p0/705	1507.28	1876.48	1120.25	1282.37	1401.08	1516.57	150.78	181.58	114.28	124.87	137.58	152.02	130.271	154.236	99.9573	109.133	120.326	129.156	705	399920236	AFP55583.1	806	4.6e-84	yellow stripe-like protein [Rosa rugosa]	332330338	HQ455834.1	455	0	Rosa multiflora breeding line 88/124-46 black spot resistance muRdr1 gene locus, complete sequence	--	--	--	--	Q42342	581	8e-59	Cytochrome b5 isoform E OS=Arabidopsis thaliana GN=CYTB5-E PE=1 SV=2	--	--	--	--	--	--	--	--	KOG0537	Cytochrome b5	FALSE	0.094043
i0_HQ_c1215/f3p0/647	96.05	7.73	0	0	49.51	507.61	11.03	0.86	0	0	5.58	58.3	9.04254	0.627098	0	0	4.58567	47.0662	647	470125641	XP_004298810.1	620	1.6e-62	PREDICTED: cytochrome P450 86A7 [Fragaria vesca subsp. vesca]	764580747	XM_004298762.2	314	7.89168e-162	PREDICTED: Fragaria vesca subsp. vesca cytochrome P450 86A7 (LOC101309153), mRNA	K15398	CYP86A4S	fatty acid omega-hydroxylase	http://www.genome.jp/dbget-bin/www_bget?ko:K15398	O23066	440	1.6e-42	Cytochrome P450 86A2 OS=Arabidopsis thaliana GN=CYP86A2 PE=1 SV=1	PF10147//PF00067	Growth arrest and DNA-damage-inducible proteins-interacting protein 1//Cytochrome P450	GO:0007049//GO:0055114	cell cycle//oxidation-reduction process	GO:0016705//GO:0020037//GO:0005506	oxidoreductase activity, acting on paired donors, with incorporation or reduction of molecular oxygen//heme binding//iron ion binding	GO:0005634	nucleus	--	--	FALSE	-2.4833
i0_HQ_c1218/f4p30/971	1528.54	1637.7	1665.5	1404.09	1400.24	1125.19	96.11	99.7	106.79	86.08	86.31	71.22	95.902	97.7172	107.89	86.777	87.3011	69.5887	971	470104003	XP_004288413.1	1062	1.3e-113	PREDICTED: eukaryotic translation initiation factor NCBP [Fragaria vesca subsp. vesca]	764518280	XM_004288365.2	529	0	PREDICTED: Fragaria vesca subsp. vesca eukaryotic translation initiation factor NCBP (LOC101312967), mRNA	K03259	EIF4E	translation initiation factor 4E	http://www.genome.jp/dbget-bin/www_bget?ko:K03259	A3RCV9	891	1.2e-94	Eukaryotic translation initiation factor NCBP OS=Triticum aestivum GN=NCBP PE=2 SV=1	PF01652	Eukaryotic initiation factor 4E	GO:0006446//GO:0006413	regulation of translational initiation//translational initiation	GO:0003743//GO:0003723	translation initiation factor activity//RNA binding	GO:0005840//GO:0005737	ribosome//cytoplasm	KOG1670	Translation initiation factor 4F, cap-binding subunit (eIF-4E) and related cap-binding proteins	FALSE	0.29502
i0_HQ_c1222/f4p0/572	2424.69	2761.57	2368.32	2113.65	2246.66	4903.14	346.42	381.25	345.04	293.4	315.56	698.13	259.168	280.759	261.392	222.475	238.586	516.645	570	470148894	XP_004309982.1	739	2.2e-76	PREDICTED: 60S ribosomal protein L27a-3 [Fragaria vesca subsp. vesca]	764644893	XM_004309934.2	399	0	PREDICTED: Fragaria vesca subsp. vesca 60S ribosomal protein L27a-3 (LOC101303386), mRNA	K02900	RP-L27Ae, RPL27A	large subunit ribosomal protein L27Ae	http://www.genome.jp/dbget-bin/www_bget?ko:K02900	P49637	692	8.7e-72	60S ribosomal protein L27a-3 OS=Arabidopsis thaliana GN=RPL27AC PE=2 SV=2	--	--	--	--	--	--	--	--	KOG1742	60s ribosomal protein L15/L27	FALSE	-0.30107
i0_HQ_c1223/f3p0/794	3972.41	6209.65	4242.61	10803.1	12728.3	6356.93	333.03	503.77	362.7	882.22	1046.79	535.1	305.638	454.4	337.001	818.608	973.074	482.019	792	764518890	XP_011468006.1	150	6.1e-08	PREDICTED: classical arabinogalactan protein 5-like [Fragaria vesca subsp. vesca]	764518889	XM_011469704.1	286	3.58503e-146	PREDICTED: Fragaria vesca subsp. vesca classical arabinogalactan protein 5-like (LOC105352469), mRNA	--	--	--	--	--	--	--	--	--	--	--	--	--	--	--	--	--	--	FALSE	-1.0518
i0_HQ_c12262/f2p7/433	0	0	0	0	0	0	0	0	0	0	0	0	0	0	0	0	0	0	433	470104044	XP_004288427.1	425	4.3e-40	PREDICTED: auxin-responsive protein IAA14-like [Fragaria vesca subsp. vesca]	764518564	XM_004288379.2	345	3.0137e-179	PREDICTED: Fragaria vesca subsp. vesca auxin-responsive protein IAA14-like (LOC101295272), mRNA	K14484	IAA	auxin-responsive protein IAA	http://www.genome.jp/dbget-bin/www_bget?ko:K14484	Q38825	389	9e-37	Auxin-responsive protein IAA7 OS=Arabidopsis thaliana GN=IAA7 PE=1 SV=1	PF02309	AUX/IAA family	GO:0006355	regulation of transcription, DNA-templated	--	--	GO:0005634	nucleus	--	--	FALSE	NA
i0_HQ_c1227/f3p0/849	1094	749	1384	925.01	827.33	792	83.06	55.04	107.14	68.43	61.6	60.43	78.6221	51.195	102.689	65.464	59.0501	56.0964	848	590684706	XP_007041920.1	249	2.2e-19	Cyclophilin-like peptidyl-prolyl cis-trans isomerase family protein [Theobroma cacao]>gi|508705855|gb|EOX97751.1| Cyclophilin-like peptidyl-prolyl cis-trans isomerase family protein [Theobroma cacao]	764525690	XM_004289796.2	125	1.21578e-56	PREDICTED: Fragaria vesca subsp. vesca peptidyl-prolyl cis-trans isomerase 1 (LOC101304630), mRNA	K01802	E5.2.1.8	peptidylprolyl isomerase	http://www.genome.jp/dbget-bin/www_bget?ko:K01802	O49886	224	2.4e-17	Peptidyl-prolyl cis-trans isomerase OS=Lupinus luteus PE=2 SV=1	PF01312	FlhB HrpN YscU SpaS Family	GO:0009306	protein secretion	--	--	GO:0016020	membrane	--	--	FALSE	0.33857
i0_HQ_c1228/f2p0/974	558.62	390.35	410.52	530.35	437.81	406.92	34.4	23.28	25.78	31.85	26.43	25.23	34.489	22.9261	26.1633	32.2594	26.8359	24.7317	986	470128234	XP_004300051.1	956	2.6e-101	PREDICTED: glutathione S-transferase zeta class-like [Fragaria vesca subsp. vesca]	764589243	XM_004300003.2	625	0	PREDICTED: Fragaria vesca subsp. vesca glutathione S-transferase zeta class-like (LOC101298712), mRNA	K01800	maiA, GSTZ1	maleylacetoacetate isomerase	http://www.genome.jp/dbget-bin/www_bget?ko:K01800	P57108	778	1.6e-81	Glutathione S-transferase zeta class OS=Euphorbia esula PE=2 SV=1	PF13417//PF13409//PF02798	Glutathione S-transferase, N-terminal domain//Glutathione S-transferase, N-terminal domain//Glutathione S-transferase, N-terminal domain	--	--	GO:0005515	protein binding	--	--	KOG0868	Glutathione S-transferase	FALSE	-0.025521
i0_HQ_c12283/f2p0/323	0	0	0	0	0	0	0	0	0	0	0	0	0	0	0	0	0	0	326	764531388	XP_011458375.1	247	1.4e-19	PREDICTED: uncharacterized protein LOC105349697 [Fragaria vesca subsp. vesca]	764531387	XM_011460073.1	165	2.54306e-79	PREDICTED: Fragaria vesca subsp. vesca uncharacterized LOC105349697 (LOC105349697), mRNA	--	--	--	--	--	--	--	--	--	--	--	--	--	--	--	--	--	--	FALSE	NA
i0_HQ_c1229/f2p0/365	9.52	13.89	2.27	0	7.03	5.68	3.85	5.4	0.94	0	2.82	2.22	1.5027	2.06439	0.344765	0	1.16122	0.822778	365	470134191	XP_004302939.1	294	5.6e-25	PREDICTED: D-glycerate 3-kinase, chloroplastic [Fragaria vesca subsp. vesca]	764602561	XM_004302891.2	221	2.135e-110	PREDICTED: Fragaria vesca subsp. vesca D-glycerate 3-kinase, chloroplastic (LOC101303917), mRNA	K15918	GLYK	D-glycerate 3-kinase	http://www.genome.jp/dbget-bin/www_bget?ko:K15918	Q944I4	230	2.1e-18	D-glycerate 3-kinase, chloroplastic OS=Arabidopsis thaliana GN=GLYK PE=1 SV=2	--	--	--	--	--	--	--	--	--	--	FALSE	0.97929
i0_HQ_c1230/f3p0/340	102	211	58	232	234	153	52.41	103.97	30.42	114.33	119.49	75.09	18.2829	35.9704	10.7333	40.9511	41.6723	27.0283	340	--	--	--	--	--	764544377	XM_004291616.2	179	4.39613e-87	PREDICTED: Fragaria vesca subsp. vesca uncharacterized LOC101305532 (LOC101305532), mRNA	--	--	--	--	--	--	--	--	PF04514	Bluetongue virus non-structural protein NS2	--	--	GO:0003723	RNA binding	--	--	--	--	FALSE	-0.73902
i0_HQ_c12310/f2p0/503	149.04	202.42	135.47	247.39	214.84	215.17	26.93	35.31	24.96	43.36	38.21	38.56	18.0169	23.2307	16.8534	29.4119	25.7095	25.622	504	--	--	--	--	--	764587837	XM_011466525.1	286	2.22834e-146	PREDICTED: Fragaria vesca subsp. vesca serine/threonine-protein kinase SRK2A (LOC101302558), mRNA	--	--	--	--	--	--	--	--	--	--	--	--	--	--	--	--	--	--	FALSE	-0.48064
i0_HQ_c12312/f2p0/826	233	520	70	909	1145	294	17.9	38.67	5.48	68.05	86.27	22.7	16.8843	35.8384	5.23706	64.8671	82.4367	20.997	841	470114574	XP_004293489.1	968	9.1e-103	PREDICTED: NAD(P)H dehydrogenase (quinone) FQR1-like [Fragaria vesca subsp. vesca]	764552980	XM_004293441.2	686	0	PREDICTED: Fragaria vesca subsp. vesca NAD(P)H dehydrogenase (quinone) FQR1-like (LOC101301946), mRNA	K03809	wrbA	NAD(P)H dehydrogenase (quinone)	http://www.genome.jp/dbget-bin/www_bget?ko:K03809	Q9LSQ5	872	1.7e-92	NAD(P)H dehydrogenase (quinone) FQR1 OS=Arabidopsis thaliana GN=FQR1 PE=1 SV=1	PF00258//PF03358	Flavodoxin//NADPH-dependent FMN reductase	--	--	GO:0010181//GO:0016491	FMN binding//oxidoreductase activity	--	--	KOG3135	1,4-benzoquinone reductase-like; Trp repressor binding protein-like/protoplast-secreted protein	FALSE	-1.5141
i0_HQ_c1234/f2p0/800	118.06	145.33	86.6	122.02	101.78	99.49	9.75	11.62	7.29	9.82	8.25	8.25	8.98908	10.5056	6.76385	9.15222	7.64438	7.43277	800	470103870	XP_004288350.1	688	2.5e-70	PREDICTED: 60S ribosomal export protein NMD3-like [Fragaria vesca subsp. vesca]	764517970	XM_004288302.2	396	0	PREDICTED: Fragaria vesca subsp. vesca 60S ribosomal export protein NMD3-like (LOC101293341), mRNA	K07562	NMD3	nonsense-mediated mRNA decay protein 3	http://www.genome.jp/dbget-bin/www_bget?ko:K07562	Q08DS5	271	8e-23	60S ribosomal export protein NMD3 OS=Bos taurus GN=NMD3 PE=2 SV=1	--	--	--	--	--	--	--	--	KOG2613	NMD protein affecting ribosome stability and mRNA decay	FALSE	0.11136
i0_HQ_c12341/f2p107/422	0	0	0	0	0	0	0	0	0	0	0	0	0	0	0	0	0	0	424	764622767	XP_011468809.1	405	8.7e-38	PREDICTED: elongation factor 1-delta 1-like isoform X1 [Fragaria vesca subsp. vesca]	764622769	XM_004306464.2	286	1.84985e-146	PREDICTED: Fragaria vesca subsp. vesca elongation factor 1-delta 1-like (LOC101314310), transcript variant X2, mRNA	K03232	EEF1B	elongation factor 1-beta	http://www.genome.jp/dbget-bin/www_bget?ko:K03232	Q9SI20	377	2.2e-35	Elongation factor 1-delta 2 OS=Arabidopsis thaliana GN=At2g18110 PE=1 SV=1	PF00736	EF-1 guanine nucleotide exchange domain	GO:0006448//GO:0006414	regulation of translational elongation//translational elongation	GO:0003746	translation elongation factor activity	GO:0005840//GO:0005853	ribosome//eukaryotic translation elongation factor 1 complex	KOG1668	Elongation factor 1 beta/delta chain	FALSE	NA
i0_HQ_c1235/f3p0/882	1349.08	1431.41	1331.01	1294.14	1510.78	1038.54	97.18	99.81	97.77	90.85	106.71	75.22	93.4228	94.2538	95.1658	88.2487	103.898	70.8468	880	470143191	XP_004307265.1	935	6.4e-99	PREDICTED: ATP synthase subunit delta', mitochondrial-like [Fragaria vesca subsp. vesca]	764630432	XM_004307217.2	640	0	PREDICTED: Fragaria vesca subsp. vesca ATP synthase subunit delta', mitochondrial-like (LOC101307436), mRNA	K02134	ATPeF1D, ATP5D, ATP16	F-type H+-transporting ATPase subunit delta	http://www.genome.jp/dbget-bin/www_bget?ko:K02134	Q40089	780	8.4e-82	ATP synthase subunit delta', mitochondrial OS=Ipomoea batatas PE=1 SV=1	PF02823	ATP synthase, Delta/Epsilon chain, beta-sandwich domain	GO:0015992//GO:0006119//GO:0015986	proton transport//oxidative phosphorylation//ATP synthesis coupled proton transport	GO:0046961//GO:0046933	proton-transporting ATPase activity, rotational mechanism//proton-transporting ATP synthase activity, rotational mechanism	GO:0045261//GO:0045259	proton-transporting ATP synthase complex, catalytic core F(1)//proton-transporting ATP synthase complex	KOG1758	Mitochondrial F1F0-ATP synthase, subunit delta/ATP16	FALSE	0.091676
i0_HQ_c1236/f3p0/959	1340	602	2604	703	562	850	84.97	36.96	168.37	43.46	34.93	54.26	84.6254	36.1585	169.785	43.7205	35.2631	52.9051	965	470134255	XP_004302970.1	810	2.2e-84	PREDICTED: uncharacterized protein LOC101313430 [Fragaria vesca subsp. vesca]	764602914	XM_004302922.2	558	0	PREDICTED: Fragaria vesca subsp. vesca uncharacterized LOC101313430 (LOC101313430), mRNA	--	--	--	--	--	--	--	--	--	--	--	--	--	--	--	--	--	--	FALSE	1.1027
i0_HQ_c1237/f2p0/843	473	492	475	319	384	564	36.09	36.34	36.96	23.72	28.74	43.25	34.1136	33.7482	35.369	22.6564	27.516	40.0893	845	470126455	XP_004299200.1	957	1.7e-101	PREDICTED: uncharacterized protein LOC101306628 [Fragaria vesca subsp. vesca]	764583067	XM_004299152.2	654	0	PREDICTED: Fragaria vesca subsp. vesca uncharacterized LOC101306628 (LOC101306628), mRNA	--	--	--	--	--	--	--	--	--	--	--	--	--	--	--	--	--	--	FALSE	0.17757
i0_HQ_c12387/f2p82/462	0	0	0	0	0	0	0	0	0	0	0	0	0	0	0	0	0	0	463	--	--	--	--	--	--	--	--	--	--	--	--	--	--	--	--	--	--	--	--	--	--	--	--	--	--	--	--	FALSE	NA
i0_HQ_c1241/f2p0/495	635	669	589	636	656	656	116.59	118.59	110.28	113.27	118.59	119.42	77.3975	77.5529	74.1192	76.3385	79.441	78.8024	500	764581345	XP_011463987.1	377	1.8e-34	PREDICTED: uncharacterized protein LOC101315047 [Fragaria vesca subsp. vesca]	764581344	XM_011465685.1	269	6.23052e-137	PREDICTED: Fragaria vesca subsp. vesca uncharacterized LOC101315047 (LOC101315047), mRNA	--	--	--	--	--	--	--	--	PF02443	Circovirus capsid protein	GO:0019069	viral capsid assembly	--	--	GO:0042025	host cell nucleus	--	--	FALSE	-0.047058
i0_HQ_c1245/f3p0/661	2519.51	2721.21	2152.24	2946.59	2693.58	3151.39	279.34	291.77	243.33	317.86	293.26	349.64	232.247	238.599	204.845	267.478	246.687	286.321	661	470117457	XP_004294874.1	716	1.2e-73	PREDICTED: photosystem I reaction center subunit V, chloroplastic [Fragaria vesca subsp. vesca]	764563063	XM_004294826.2	556	0	PREDICTED: Fragaria vesca subsp. vesca photosystem I reaction center subunit V, chloroplastic (LOC101290935), mRNA	K08905	psaG	photosystem I subunit V	http://www.genome.jp/dbget-bin/www_bget?ko:K08905	Q9S7N7	555	7.8e-56	Photosystem I reaction center subunit V, chloroplastic OS=Arabidopsis thaliana GN=PSAG PE=2 SV=1	PF01241	Photosystem I psaG / psaK	GO:0015979	photosynthesis	--	--	GO:0009522//GO:0016020	photosystem I//membrane	--	--	FALSE	-0.2558
i0_HQ_c1249/f2p0/1019	411.86	349.17	395.04	371.8	358.48	371.34	24.27	19.92	23.74	21.37	20.7	22.04	24.5805	19.8515	24.3898	21.8503	21.2726	21.8678	1019	470104352	XP_004288570.1	1141	9.6e-123	PREDICTED: uncharacterized protein LOC101291280 [Fragaria vesca subsp. vesca]	764520221	XM_004288522.2	684	0	PREDICTED: Fragaria vesca subsp. vesca uncharacterized LOC101291280 (LOC101291280), mRNA	--	--	--	--	--	--	--	--	--	--	--	--	--	--	--	--	--	--	FALSE	0.06349
i0_HQ_c1250/f3p22/905	1436.54	1305.64	1534.08	1455.86	1442.89	1323.07	99.65	87.68	108.52	98.44	98.14	92.32	96.8076	83.6727	106.768	96.5943	96.5846	87.9016	904	470126556	XP_004299249.1	790	4.3e-82	PREDICTED: protein Dr1 homolog [Fragaria vesca subsp. vesca]	764583365	XM_004299201.2	658	0	PREDICTED: Fragaria vesca subsp. vesca protein Dr1 homolog (LOC101296957), mRNA	--	--	--	--	P49592	661	5.4e-68	Protein Dr1 homolog OS=Arabidopsis thaliana GN=DR1 PE=2 SV=1	PF15510	Centromere kinetochore component W	GO:0051382//GO:0007067	kinetochore assembly//mitotic nuclear division	GO:0003677	DNA binding	--	--	KOG0871	Class 2 transcription repressor NC2, beta subunit (Dr1)	FALSE	0.01353
i0_HQ_c1253/f2p0/675	421	44	112	894	664	1	44.91	4.54	12.18	92.8	69.54	0.11	37.898	3.76709	10.4091	79.2512	59.3869	0.088719	677	470118152	XP_004295202.1	168	4.3e-10	PREDICTED: skin secretory protein xP2-like [Fragaria vesca subsp. vesca]	764567733	XM_011463946.1	106	3.50335e-46	PREDICTED: Fragaria vesca subsp. vesca arabinogalactan peptide 23 (LOC101299071), mRNA	--	--	--	--	--	--	--	--	--	--	--	--	--	--	--	--	--	--	FALSE	-1.4637
i0_HQ_c12545/f3p0/435	214.52	205.73	164.95	228.11	180.26	233.17	53.55	49.5	41.99	55.07	44.4	57.22	29.9811	27.3153	23.7214	31.4559	25.055	32.1716	435	567131643	XP_006392756.1	407	5.3e-38	hypothetical protein EUTSA_v10011508mg [Eutrema salsugineum]>gi|557089334|gb|ESQ30042.1| hypothetical protein EUTSA_v10011508mg [Eutrema salsugineum]	764610320	XM_004303707.2	224	5.55643e-112	PREDICTED: Fragaria vesca subsp. vesca 26S protease regulatory subunit 7 (LOC101293905), mRNA	K03061	PSMC2, RPT1	26S proteasome regulatory subunit T1	http://www.genome.jp/dbget-bin/www_bget?ko:K03061	Q9SSB5	406	9.7e-39	26S protease regulatory subunit 7 homolog A OS=Arabidopsis thaliana GN=RPT1A PE=1 SV=1	PF00125	Core histone H2A/H2B/H3/H4	--	--	GO:0003677	DNA binding	--	--	KOG0729	26S proteasome regulatory complex, ATPase RPT1	FALSE	-0.13645
i0_HQ_c12564/f3p75/546	326.99	364.41	821.88	55.79	40.2	1146.92	50.56	54.44	129.6	8.38	6.11	176.49	36.3872	38.6412	94.6098	6.04542	4.43586	126.066	546	764646049	XP_011457519.1	570	8.4e-57	PREDICTED: light-regulated protein [Fragaria vesca subsp. vesca]	764646048	XM_011459217.1	368	0	PREDICTED: Fragaria vesca subsp. vesca light-regulated protein (LOC101301839), mRNA	--	--	--	--	Q03200	258	1.8e-21	Light-regulated protein OS=Oryza sativa subsp. japonica GN=LIR1 PE=2 SV=1	--	--	--	--	--	--	--	--	--	--	FALSE	0.28137
i0_HQ_c1259/f2p0/814	117.72	300.38	65.55	78.84	187.03	218.92	9.43	23.29	5.35	6.15	14.7	17.62	8.72745	21.2834	5.00584	5.72967	13.859	16.0265	817	470135163	XP_004303393.1	672	1.9e-68	PREDICTED: fasciclin-like arabinogalactan protein 15 [Fragaria vesca subsp. vesca]	764607255	XM_004303345.2	608	0	PREDICTED: Fragaria vesca subsp. vesca fasciclin-like arabinogalactan protein 15 (LOC101300935), mRNA	--	--	--	--	Q9FT45	589	1.1e-59	Fasciclin-like arabinogalactan protein 15 OS=Arabidopsis thaliana GN=FLA15 PE=2 SV=1	--	--	--	--	--	--	--	--	--	--	FALSE	-0.0072901
i0_HQ_c126/f12p0/600	6185.68	6570.75	2935.26	1457.69	1624.68	3520.43	806.98	828.58	390.49	184.87	208.28	458.44	628.22	634.682	307.781	145.735	163.887	352.368	600	566169467	XP_006382704.1	680	1.6e-69	hypothetical protein POPTR_0005s04590g [Populus trichocarpa]>gi|550338070|gb|ERP60501.1| hypothetical protein POPTR_0005s04590g [Populus trichocarpa]	170786883	EU532614.1	435	0	Potentilla atrosanguinea Cu/Zn superoxide dismutase (SOD) mRNA, complete cds	K04565	SOD1	superoxide dismutase, Cu-Zn family	http://www.genome.jp/dbget-bin/www_bget?ko:K04565	P93258	656	1.4e-67	Superoxide dismutase [Cu-Zn] 1 OS=Mesembryanthemum crystallinum GN=SODCC.1 PE=2 SV=1	PF00080	Copper/zinc superoxide dismutase (SODC)	GO:0055114//GO:0006801	oxidation-reduction process//superoxide metabolic process	GO:0046872	metal ion binding	--	--	KOG0441	Cu2+/Zn2+ superoxide dismutase SOD1	FALSE	1.2358
i0_HQ_c1260/f3p0/982	56.9	96.33	16.19	102.98	121.87	47.87	3.54	5.81	1.03	6.25	7.44	3	3.48958	5.6895	1.02936	6.25919	7.4913	2.88645	978	470115522	XP_004293948.1	577	2.3e-57	PREDICTED: uncharacterized protein LOC101296184 [Fragaria vesca subsp. vesca]	764555683	XM_004293900.2	598	0	PREDICTED: Fragaria vesca subsp. vesca uncharacterized LOC101296184 (LOC101296184), mRNA	--	--	--	--	--	--	--	--	--	--	--	--	--	--	--	--	--	--	FALSE	-0.69763
i0_HQ_c12602/f2p7/311	0	1.89	0	0	0	0	0	1.32	0	0	0	0	0	0.186372	0	0	0	0	311	470103566	XP_004288206.1	193	2.5e-13	PREDICTED: annexin D1-like [Fragaria vesca subsp. vesca]	764516132	XM_004288158.2	165	2.41287e-79	PREDICTED: Fragaria vesca subsp. vesca annexin D1-like (LOC101297875), mRNA	--	--	--	--	Q9XEE2	142	2.8e-08	Annexin D2 OS=Arabidopsis thaliana GN=ANN2 PE=1 SV=1	PF00191	Annexin	--	--	GO:0005509//GO:0005544	calcium ion binding//calcium-dependent phospholipid binding	--	--	--	--	FALSE	Inf
i0_HQ_c1261/f2p0/726	1309.45	1539.28	1365.46	1486.71	1606.97	1431.95	124.63	141.73	132.52	137.76	150.1	136.65	109.58	122.532	117.974	122.502	133.575	118.063	728	470110446	XP_004291494.1	500	1.5e-48	PREDICTED: cytochrome b-c1 complex subunit 7-2 [Fragaria vesca subsp. vesca]	764542353	XM_004291446.2	529	0	PREDICTED: Fragaria vesca subsp. vesca cytochrome b-c1 complex subunit 7-2 (LOC101297902), mRNA	K00417	QCR7, UQCRB	ubiquinol-cytochrome c reductase subunit 7	http://www.genome.jp/dbget-bin/www_bget?ko:K00417	F4JWS8	446	3.7e-43	Cytochrome b-c1 complex subunit 7-2 OS=Arabidopsis thaliana GN=QCR7-2 PE=1 SV=1	PF02271	Ubiquinol-cytochrome C reductase complex 14kD subunit	GO:0006122	mitochondrial electron transport, ubiquinol to cytochrome c	--	--	GO:0005750	mitochondrial respiratory chain complex III	KOG3440	Ubiquinol cytochrome c reductase, subunit QCR7	FALSE	-0.10727
i0_HQ_c12632/f2p0/701	7063	8877	7387	6949	6846	6677	697.27	847.73	743.65	667.81	663.36	660.61	605.401	723.666	653.708	586.556	583.013	564.05	711	474093556	EMS54972.1	383	5.2e-35	Polyubiquitin-A [Triticum urartu]	764575940	XM_004297343.2	421	0	PREDICTED: Fragaria vesca subsp. vesca ubiquitin-40S ribosomal protein S27a (LOC101306518), mRNA	K02977	RP-S27Ae, RPS27A	small subunit ribosomal protein S27Ae	http://www.genome.jp/dbget-bin/www_bget?ko:K02977	P0CH32	380	1.6e-35	Polyubiquitin 4 OS=Arabidopsis thaliana GN=UBQ4 PE=1 SV=1	PF14560//PF01599//PF00240	Ubiquitin-like domain//Ribosomal protein S27a//Ubiquitin family	GO:0006412//GO:0042254	translation//ribosome biogenesis	GO:0003735//GO:0005515	structural constituent of ribosome//protein binding	GO:0005840	ribosome	KOG0004	Ubiquitin/40S ribosomal protein S27a fusion	FALSE	0.18548
i0_HQ_c1265/f2p0/339	0	0	0	0	0	0	0	0	0	0	0	0	0	0	0	0	0	0	341	--	--	--	--	--	764583377	XM_011465956.1	178	1.58628e-86	PREDICTED: Fragaria vesca subsp. vesca putative phospholipid-transporting ATPase 9 (LOC101297539), transcript variant X2, mRNA	--	--	--	--	--	--	--	--	--	--	--	--	--	--	--	--	--	--	FALSE	NA
i0_HQ_c12650/f4p4/765	2780.12	3397.77	2466.5	2468.86	2349.81	2121.07	245.41	290.21	222.02	212.24	203.51	187.89	221.466	257.381	202.823	193.616	185.923	166.527	765	470115564	XP_004293968.1	808	3e-84	PREDICTED: 60S ribosomal protein L11 [Fragaria vesca subsp. vesca]	764555826	XM_004293920.2	616	0	PREDICTED: Fragaria vesca subsp. vesca 60S ribosomal protein L11 (LOC101302044), mRNA	K02868	RP-L11e, RPL11	large subunit ribosomal protein L11e	http://www.genome.jp/dbget-bin/www_bget?ko:K02868	P46287	802	2.1e-84	60S ribosomal protein L11 OS=Medicago sativa GN=RPL11 PE=2 SV=1	--	--	--	--	--	--	--	--	KOG0397	60S ribosomal protein L11	FALSE	0.31282
i0_HQ_c1266/f7p0/747	5426	5601	4497	5449	4785	4625	496.48	495.85	419.6	485.51	429.63	424.51	442.673	434.597	378.781	437.777	387.858	371.875	747	645270168	XP_008240335.1	647	1.3e-65	PREDICTED: transcription factor BTF3 homolog 4 [Prunus mume]	764584721	XM_004299407.2	611	0	PREDICTED: Fragaria vesca subsp. vesca transcription factor BTF3 homolog 4 (LOC101309731), mRNA	K01527	EGD1, BTF3	nascent polypeptide-associated complex subunit beta	http://www.genome.jp/dbget-bin/www_bget?ko:K01527	Q6PC91	370	2.5e-34	Transcription factor BTF3 homolog 4 OS=Danio rerio GN=btf3l4 PE=2 SV=1	PF00176	SNF2 family N-terminal domain	--	--	GO:0005524	ATP binding	--	--	KOG2240	RNA polymerase II general transcription factor BTF3 and related proteins	FALSE	0.057537
i0_HQ_c1267/f2p25/902	268.15	484.14	278.54	365.77	333.93	687.95	18.6	32.51	19.7	24.73	22.71	48	18.0672	31.0326	19.3492	24.2316	22.3042	45.6451	904	470122613	XP_004297335.1	1023	4.1e-109	PREDICTED: mitochondrial outer membrane protein porin of 36 kDa-like [Fragaria vesca subsp. vesca]	764575591	XM_004297287.2	686	0	PREDICTED: Fragaria vesca subsp. vesca mitochondrial outer membrane protein porin of 36 kDa-like (LOC101314557), mRNA	K15040	VDAC2	voltage-dependent anion channel protein 2	http://www.genome.jp/dbget-bin/www_bget?ko:K15040	P42056	915	1.9e-97	Mitochondrial outer membrane protein porin of 36 kDa OS=Solanum tuberosum PE=1 SV=2	PF01459	Eukaryotic porin	GO:0055085	transmembrane transport	--	--	GO:0005741	mitochondrial outer membrane	KOG3126	Porin/voltage-dependent anion-selective channel protein	FALSE	-0.43032
i0_HQ_c12698/f2p26/315	3.66	0	5.77	0	0	0.25	2.53	0	4.07	0	0	0.16	0.580409	0	0.998723	0	0	0	315	--	--	--	--	--	764585541	XM_004299545.2	153	1.14684e-72	PREDICTED: Fragaria vesca subsp. vesca uncharacterized LOC101301782 (LOC101301782), mRNA	--	--	--	--	--	--	--	--	--	--	--	--	--	--	--	--	--	--	FALSE	Inf
i0_HQ_c12699/f3p53/463	617.1	721.05	527.92	759.47	675.37	631.99	132.76	149.65	115.82	158.27	143.22	134.25	81.0384	90.0656	71.4625	98.1704	88.0839	81.6802	464	590624878	XP_007025728.1	253	4.1e-20	Pre T-cell antigen receptor alpha [Theobroma cacao]>gi|508781094|gb|EOY28350.1| Pre T-cell antigen receptor alpha [Theobroma cacao]	764586897	XM_004299723.2	313	1.99627e-161	PREDICTED: Fragaria vesca subsp. vesca uncharacterized LOC101307696 (LOC101307696), mRNA	--	--	--	--	--	--	--	--	PF07225//PF05750	NADH-ubiquinone oxidoreductase B15 subunit (NDUFB4)//Rubella capsid protein	GO:0015992//GO:0006744//GO:0006120//GO:0006814	proton transport//ubiquinone biosynthetic process//mitochondrial electron transport, NADH to ubiquinone//sodium ion transport	GO:0008137	NADH dehydrogenase (ubiquinone) activity	GO:0005739//GO:0019013//GO:0016021	mitochondrion//viral nucleocapsid//integral component of membrane	--	--	FALSE	-0.15112
i0_HQ_c1270/f2p19/904	272.58	334.28	248.19	325.32	366.48	478.1	18.91	22.45	17.56	22	24.93	33.36	18.3368	21.4151	17.2611	21.576	24.5145	31.7589	904	694419916	XP_009337892.1	971	4.4e-103	PREDICTED: ATP-dependent Clp protease proteolytic subunit 6, chloroplastic-like isoform X2 [Pyrus x bretschneideri]	645263325	XM_008238962.1	450	0	PREDICTED: Prunus mume ATP-dependent Clp protease proteolytic subunit 6, chloroplastic (LOC103335927), mRNA	K01358	clpP, CLPP	ATP-dependent Clp protease, protease subunit	http://www.genome.jp/dbget-bin/www_bget?ko:K01358	Q9SAA2	863	2.1e-91	ATP-dependent Clp protease proteolytic subunit 6, chloroplastic OS=Arabidopsis thaliana GN=CLPP6 PE=1 SV=1	--	--	--	--	--	--	--	--	KOG0840	ATP-dependent Clp protease, proteolytic subunit	FALSE	-0.4571
i0_HQ_c1271/f2p0/530	20.88	225.97	16.45	43.22	20.7	90.09	3.39	35.45	2.73	6.82	3.31	14.55	2.29109	24.5139	1.89232	4.8508	2.2763	10.161	532	470142508	XP_004306947.1	470	3.2e-45	PREDICTED: putative lipid-binding protein At4g00165 [Fragaria vesca subsp. vesca]	764626757	XM_004306899.2	382	0	PREDICTED: Fragaria vesca subsp. vesca putative lipid-binding protein At4g00165 (LOC101303066), mRNA	--	--	--	--	Q8RW93	362	1.5e-33	Putative lipid-binding protein At4g00165 OS=Arabidopsis thaliana GN=At4g00165 PE=2 SV=1	--	--	--	--	--	--	--	--	--	--	FALSE	0.78475
i0_HQ_c1273/f3p0/617	873.99	992.62	758.47	1008.52	930.06	904.75	108.67	119.32	96.17	121.93	113.61	112.38	86.2288	93.1898	77.2982	98.0465	91.2659	88.0012	617	470108216	XP_004290422.1	592	2.7e-59	PREDICTED: peptidyl-prolyl cis-trans isomerase FKBP12-like [Fragaria vesca subsp. vesca]>gi|352962784|gb|AEQ63297.1| FK506-binding protein 12 [Fragaria x ananassa]	764531743	XM_004290374.2	434	0	PREDICTED: Fragaria vesca subsp. vesca peptidyl-prolyl cis-trans isomerase FKBP12-like (LOC101313566), mRNA	K01802	E5.2.1.8	peptidylprolyl isomerase	http://www.genome.jp/dbget-bin/www_bget?ko:K01802	O04287	532	3.4e-53	Peptidyl-prolyl cis-trans isomerase FKBP12 OS=Vicia faba GN=FKBP12 PE=1 SV=1	PF00254	FKBP-type peptidyl-prolyl cis-trans isomerase	GO:0006457//GO:0000413	protein folding//protein peptidyl-prolyl isomerization	GO:0003755	peptidyl-prolyl cis-trans isomerase activity	--	--	KOG0544	FKBP-type peptidyl-prolyl cis-trans isomerase	FALSE	-0.12035
i0_HQ_c12732/f2p48/585	274.28	276.59	188.73	187.25	225.01	415.39	36.96	36.02	25.93	24.52	29.8	55.84	28.3504	27.1604	20.083	19.0539	23.1301	42.3193	589	470114702	XP_004293549.1	657	7.3e-67	PREDICTED: urease accessory protein G [Fragaria vesca subsp. vesca]	764551570	XM_004293501.2	376	0	PREDICTED: Fragaria vesca subsp. vesca urease accessory protein G (LOC101296750), mRNA	K03189	ureG	urease accessory protein	http://www.genome.jp/dbget-bin/www_bget?ko:K03189	E0ZS47	647	1.5e-66	Urease accessory protein G OS=Oryza sativa subsp. indica GN=UREG PE=2 SV=1	--	--	--	--	--	--	--	--	--	--	FALSE	-0.17138
i0_HQ_c12734/f2p4/897	0	0	10.71	0	4.15	0	0	0	0.77	0	0.29	0	0	0	0.701444	0	0.270009	0	897	470134237	XP_004302961.1	373	9.6e-34	PREDICTED: 40S ribosomal protein S2-1-like [Fragaria vesca subsp. vesca]	733581885	LN713262.1	120	7.75757e-54	Cucumis melo genomic chromosome, chr_8	K02981	RP-S2e, RPS2	small subunit ribosomal protein S2e	http://www.genome.jp/dbget-bin/www_bget?ko:K02981	Q8L8Y0	372	1.7e-34	40S ribosomal protein S2-1 OS=Arabidopsis thaliana GN=RPS2A PE=2 SV=2	PF00333//PF03719	Ribosomal protein S5, N-terminal domain//Ribosomal protein S5, C-terminal domain	GO:0042254//GO:0006412	ribosome biogenesis//translation	GO:0003723//GO:0003735	RNA binding//structural constituent of ribosome	GO:0005840	ribosome	KOG0877	40S ribosomal protein S2/30S ribosomal protein S5	FALSE	1.4675
i0_HQ_c1275/f4p0/960	3163.93	3384.94	1050.68	2193.31	1993.06	842.16	202.04	209.28	68.42	136.55	124.77	54.13	200.794	204.315	68.8183	137.096	125.703	52.6801	960	161878916	ABX79950.1	843	3.2e-88	R2R3 MYB transcription factor [Rubus idaeus]	161878915	EU155165.1	115	5.00969e-51	Rubus idaeus R2R3 MYB transcription factor (MYB10) gene, complete cds	K09422	MYBP	myb proto-oncogene protein, plant	http://www.genome.jp/dbget-bin/www_bget?ko:K09422	Q9FNV9	449	2.2e-43	Transcription factor MYB113 OS=Arabidopsis thaliana GN=MYB113 PE=1 SV=1	PF09111	SLIDE	GO:0006338	chromatin remodeling	GO:0003676//GO:0016818//GO:0005524	nucleic acid binding//hydrolase activity, acting on acid anhydrides, in phosphorus-containing anhydrides//ATP binding	GO:0005634	nucleus	--	--	FALSE	0.5864
i0_HQ_c1277/f2p0/687	151.5	172.61	174.52	113.44	90.11	151.85	15.82	17.44	18.59	11.53	9.24	15.88	13.4146	14.5327	15.9592	9.88578	7.94382	13.2208	686	470107636	XP_004290150.1	660	3.8e-67	PREDICTED: 60S ribosomal protein L32-1 [Fragaria vesca subsp. vesca]	764528772	XM_004290102.2	491	0	PREDICTED: Fragaria vesca subsp. vesca 60S ribosomal protein L32-1 (LOC101301343), mRNA	K02912	RP-L32e, RPL32	large subunit ribosomal protein L32e	http://www.genome.jp/dbget-bin/www_bget?ko:K02912	P49211	576	3e-58	60S ribosomal protein L32-1 OS=Arabidopsis thaliana GN=RPL32A PE=2 SV=2	PF02517//PF01655	CAAX protease self-immunity//Ribosomal protein L32	GO:0042254//GO:0006412	ribosome biogenesis//translation	GO:0003735	structural constituent of ribosome	GO:0005622//GO:0005840//GO:0016020	intracellular//ribosome//membrane	KOG0878	60S ribosomal protein L32	FALSE	0.48836
i0_HQ_c12772/f3p0/863	413.49	637.76	516.25	201.87	140.43	253.17	30.52	45.56	38.85	14.52	10.16	18.78	29.0976	42.684	37.5335	13.9456	9.79993	17.5675	865	470126346	XP_004299149.1	839	8.5e-88	PREDICTED: high-affinity nitrate transporter 3.1-like [Fragaria vesca subsp. vesca]	764582714	XM_004299101.2	592	0	PREDICTED: Fragaria vesca subsp. vesca high-affinity nitrate transporter 3.1-like (LOC101314660), mRNA	--	--	--	--	Q9FGS5	444	7.6e-43	High-affinity nitrate transporter 3.1 OS=Arabidopsis thaliana GN=NRT3.1 PE=1 SV=1	PF16974	High-affinity nitrate transporter accessory	GO:0010167//GO:0015706	response to nitrate//nitrate transport	--	--	--	--	--	--	FALSE	1.3978
i0_HQ_c1279/f3p0/403	8	6.46	2.57	2.48	1.35	0	2.3	1.79	0.75	0.69	0.39	0	1.18624	0.846157	0.306178	0.292042	0.147323	0	411	470110261	XP_004291404.1	281	2e-23	PREDICTED: cysteine proteinase 15A-like [Fragaria vesca subsp. vesca]	764541512	XM_004291356.2	157	9.18663e-75	PREDICTED: Fragaria vesca subsp. vesca cysteine proteinase 15A-like (LOC101294426), mRNA	K01373	CTSF	cathepsin F	http://www.genome.jp/dbget-bin/www_bget?ko:K01373	P05993	260	7.7e-22	Cysteine proteinase (Fragment) OS=Carica papaya PE=2 SV=1	PF03051//PF00112	Peptidase C1-like family//Papain family cysteine protease	GO:0006508	proteolysis	GO:0004197//GO:0008234	cysteine-type endopeptidase activity//cysteine-type peptidase activity	--	--	KOG1542	Cysteine proteinase Cathepsin F	FALSE	2.4959
i0_HQ_c1281/f4p0/439	128.97	183.19	160.35	158.01	145.95	152.39	31.67	43.36	40.15	37.53	35.36	36.8	17.8098	24.2169	22.9843	21.6491	20.0449	20.8437	438	56713930	AAW23955.1	253	3.8e-20	ARF-like small GTPase 1 [Brassica juncea]	764597652	XM_004302253.2	173	1.25536e-83	PREDICTED: Fragaria vesca subsp. vesca ADP-ribosylation factor-like (LOC101307703), mRNA	K07937	ARF1	ADP-ribosylation factor 1	http://www.genome.jp/dbget-bin/www_bget?ko:K07937	P51823	253	5.4e-21	ADP-ribosylation factor 2 OS=Oryza sativa subsp. japonica GN=ARF PE=2 SV=2	PF00025	ADP-ribosylation factor family	--	--	GO:0005525	GTP binding	--	--	KOG0070	GTP-binding ADP-ribosylation factor Arf1	FALSE	0.049467
i0_HQ_c1283/f5p0/879	1595.66	1560.84	1266.27	1955.22	1920.93	1766.68	114.57	108.49	92.72	136.83	135.25	127.56	110.209	102.517	90.3131	133.026	131.809	120.262	882	764548732	XP_004291451.2	900	7.3e-95	PREDICTED: uncharacterized protein LOC101309317 [Fragaria vesca subsp. vesca]	764548731	XM_004291403.2	452	0	PREDICTED: Fragaria vesca subsp. vesca uncharacterized LOC101309317 (LOC101309317), mRNA	K02109	ATPF0B, atpF	F-type H+-transporting ATPase subunit b	http://www.genome.jp/dbget-bin/www_bget?ko:K02109	P31853	612	2.5e-62	ATP synthase subunit b', chloroplastic OS=Spinacia oleracea GN=ATPG PE=1 SV=2	PF00430//PF01613//PF04799//PF01442//PF03938//PF04513	ATP synthase B/B' CF(0)//Flavin reductase like domain//fzo-like conserved region//Apolipoprotein A1/A4/E domain//Outer membrane protein (OmpH-like)//Baculovirus polyhedron envelope protein, PEP, C terminus	GO:0042157//GO:0015992//GO:0006869//GO:0008053//GO:0015986	lipoprotein metabolic process//proton transport//lipid transport//mitochondrial fusion//ATP synthesis coupled proton transport	GO:0015078//GO:0051082//GO:0003924//GO:0010181//GO:0008289//GO:0005198	hydrogen ion transmembrane transporter activity//unfolded protein binding//GTPase activity//FMN binding//lipid binding//structural molecule activity	GO:0005741//GO:0005576//GO:0019028//GO:0045263//GO:0016021//GO:0019031	mitochondrial outer membrane//extracellular region//viral capsid//proton-transporting ATP synthase complex, coupling factor F(o)//integral component of membrane//viral envelope	--	--	FALSE	-0.35862
i0_HQ_c1286/f2p0/971	2205	1246	1205	2491	2404	1689	136.92	74.92	76.3	150.82	146.33	105.6	137.122	73.6943	77.3654	152.547	148.532	103.516	980	470106914	XP_004289800.1	793	2.1e-82	PREDICTED: zinc finger protein ZAT10 [Fragaria vesca subsp. vesca]	764525139	XM_004289752.2	388	0	PREDICTED: Fragaria vesca subsp. vesca zinc finger protein ZAT10 (LOC101315102), mRNA	--	--	--	--	Q96289	373	1.5e-34	Zinc finger protein ZAT10 OS=Arabidopsis thaliana GN=ZAT10 PE=2 SV=1	PF13912//PF00096//PF13465	C2H2-type zinc finger//Zinc finger, C2H2 type//Zinc-finger double domain	--	--	GO:0046872	metal ion binding	--	--	--	--	FALSE	-0.51495
i0_HQ_c1287/f2p0/669	0	0	0	0	0	0	0	0	0	0	0	0	0	0	0	0	0	0	670	470102558	XP_004287719.1	769	8.6e-80	PREDICTED: proton-coupled amino acid transporter 3-like [Fragaria vesca subsp. vesca]	764511361	XM_004287671.2	471	0	PREDICTED: Fragaria vesca subsp. vesca proton-coupled amino acid transporter 3-like (LOC101297181), mRNA	K14209	SLC36A, PAT	solute carrier family 36 (proton-coupled amino acid transporter)	http://www.genome.jp/dbget-bin/www_bget?ko:K14209	F4ILY9	613	1.5e-62	Amino acid transporter ANTL1 OS=Arabidopsis thaliana GN=At2g42005 PE=2 SV=1	PF06423	GWT1	GO:0006506	GPI anchor biosynthetic process	GO:0016746	transferase activity, transferring acyl groups	GO:0016021//GO:0005789	integral component of membrane//endoplasmic reticulum membrane	KOG1304	Amino acid transporters	FALSE	NA
i0_HQ_c1288/f2p0/816	0	0	0	105.82	20.35	184.57	0	0	0	8.24	1.6	14.83	0	0	0	7.70358	1.48043	13.5105	818	743924461	XP_011006351.1	1098	7.5e-118	PREDICTED: probable pectinesterase/pectinesterase inhibitor 34 [Populus euphratica]	764636497	XM_004307936.2	525	0	PREDICTED: Fragaria vesca subsp. vesca probable pectinesterase/pectinesterase inhibitor 34 (LOC101312579), mRNA	--	--	--	--	Q9M3B0	1000	2.4e-107	Probable pectinesterase/pectinesterase inhibitor 34 OS=Arabidopsis thaliana GN=PME34 PE=2 SV=1	PF01095	Pectinesterase	GO:0005985//GO:0005982//GO:0042545	sucrose metabolic process//starch metabolic process//cell wall modification	GO:0030599	pectinesterase activity	GO:0005618	cell wall	--	--	DOWN	#NAME?
i0_HQ_c1291/f2p0/467	626.99	641.96	605.02	842.64	921.85	454.59	132.99	131.37	130.87	173.14	192.71	95.24	81.6923	79.5578	81.5125	108.206	119.414	58.3908	467	470109877	XP_004291214.1	506	1.9e-49	PREDICTED: 60S ribosomal protein L37-3-like [Fragaria vesca subsp. vesca]	764539672	XM_004291166.2	362	0	PREDICTED: Fragaria vesca subsp. vesca 60S ribosomal protein L37-3-like (LOC101312986), mRNA	K02922	RP-L37e, RPL37	large subunit ribosomal protein L37e	http://www.genome.jp/dbget-bin/www_bget?ko:K02922	Q8LEM8	443	5.3e-43	60S ribosomal protein L37-3 OS=Arabidopsis thaliana GN=RPL37C PE=3 SV=1	PF01907	Ribosomal protein L37e	GO:0006412//GO:0042254	translation//ribosome biogenesis	GO:0003735	structural constituent of ribosome	GO:0005622//GO:0005840	intracellular//ribosome	KOG3475	60S ribosomal protein L37	FALSE	-0.24904
i0_HQ_c12920/f2p0/446	110.36	160.91	104.6	132.02	104.36	104.62	25.7	36.14	24.84	29.76	23.97	24	14.9637	20.7006	14.6063	17.6829	14.0561	13.9431	448	470110096	XP_004291323.1	393	2.3e-36	PREDICTED: plastocyanin [Fragaria vesca subsp. vesca]	764540778	XM_004291275.2	319	8.87991e-165	PREDICTED: Fragaria vesca subsp. vesca plastocyanin (LOC101295880), mRNA	K02638	petE	plastocyanin	http://www.genome.jp/dbget-bin/www_bget?ko:K02638	P00290	371	1.1e-34	Plastocyanin OS=Lactuca sativa GN=PETE PE=1 SV=1	PF00127	Copper binding proteins, plastocyanin/azurin family	GO:0006118	obsolete electron transport	GO:0005507//GO:0009055	copper ion binding//electron carrier activity	--	--	--	--	FALSE	0.1403
i0_HQ_c12921/f4p0/882	1320.17	1609.72	1352.78	1294.63	1257.04	1568.37	94.49	111.53	98.73	90.31	88.22	112.89	91.0008	105.498	96.2299	87.8494	86.0982	106.537	884	470110790	XP_004291646.1	1008	2.2e-107	PREDICTED: lactoylglutathione lyase isoform X1 [Fragaria vesca subsp. vesca]	764544193	XM_011461072.1	621	0	PREDICTED: Fragaria vesca subsp. vesca lactoylglutathione lyase (LOC101300213), transcript variant X2, mRNA	K01759	GLO1, gloA	lactoylglutathione lyase	http://www.genome.jp/dbget-bin/www_bget?ko:K01759	O49818	837	2.1e-88	Lactoylglutathione lyase OS=Cicer arietinum PE=2 SV=1	--	--	--	--	--	--	--	--	KOG2944	Glyoxalase	FALSE	0.05216
i0_HQ_c1296/f2p0/952	0	0	0	0	0	0	0	0	0	0	0	0	0	0	0	0	0	0	953	470137812	XP_004304656.1	1408	9.8e-154	PREDICTED: altered inheritance of mitochondria protein 32 [Fragaria vesca subsp. vesca]	764618938	XM_004304608.2	667	0	PREDICTED: Fragaria vesca subsp. vesca altered inheritance of mitochondria protein 32 (LOC101305285), mRNA	--	--	--	--	Q6BPT6	205	4.3e-15	Altered inheritance of mitochondria protein 32 OS=Debaryomyces hansenii (strain ATCC 36239 / CBS 767 / JCM 1990 / NBRC 0083 / IGC 2968) GN=AIM32 PE=3 SV=2	--	--	--	--	--	--	--	--	--	--	FALSE	NA
i0_HQ_c1297/f3p0/996	223.63	550.53	441.88	192.08	225.66	358.95	13.55	32.3	27.3	11.35	13.4	21.9	13.6175	31.9429	27.8031	11.5459	13.651	21.5456	998	470107874	XP_004290263.1	826	3.2e-86	PREDICTED: uncharacterized protein LOC101311143 isoform X2 [Fragaria vesca subsp. vesca]	764529976	XM_004290215.2	447	0	PREDICTED: Fragaria vesca subsp. vesca uncharacterized LOC101311143 (LOC101311143), transcript variant X2, mRNA	--	--	--	--	--	--	--	--	--	--	--	--	--	--	--	--	--	--	FALSE	0.65118
i0_HQ_c1298/f2p0/739	78.06	97.23	35.2	91.07	80.31	75.49	7.25	8.73	3.33	8.23	7.32	7.03	6.42372	7.59769	2.97592	7.38017	6.5459	6.08745	740	470128497	XP_004300175.1	431	1.5e-40	PREDICTED: succinate dehydrogenase assembly factor 1, mitochondrial [Fragaria vesca subsp. vesca]	764590012	XM_004300127.2	359	0	PREDICTED: Fragaria vesca subsp. vesca succinate dehydrogenase assembly factor 1, mitochondrial (LOC101313120), mRNA	K18167	SDHAF1	succinate dehydrogenase assembly factor 1	http://www.genome.jp/dbget-bin/www_bget?ko:K18167	B0K036	143	5.2e-08	Succinate dehydrogenase assembly factor 1, mitochondrial OS=Rattus norvegicus GN=Sdhaf1 PE=3 SV=1	--	--	--	--	--	--	--	--	KOG4620	Uncharacterized conserved protein	FALSE	-0.23585
i0_HQ_c1302/f4p0/921	970.76	939.63	1017.32	851.87	824.24	718.74	65.62	61.49	70.13	56.13	54.63	48.88	64.1853	59.0946	69.4779	55.4532	54.1725	46.8242	921	470122497	XP_004297277.1	1057	4.8e-113	PREDICTED: vesicle transport v-SNARE 12 [Fragaria vesca subsp. vesca]	764575101	XM_004297229.2	637	0	PREDICTED: Fragaria vesca subsp. vesca vesicle transport v-SNARE 12 (LOC101297927), mRNA	K08493	VTI1	vesicle transport through interaction with t-SNAREs 1	http://www.genome.jp/dbget-bin/www_bget?ko:K08493	Q9SEL5	804	1.4e-84	Vesicle transport v-SNARE 12 OS=Arabidopsis thaliana GN=VTI12 PE=1 SV=3	PF02050//PF05008//PF02601	Flagellar FliJ protein//Vesicle transport v-SNARE protein N-terminus//Exonuclease VII, large subunit	GO:0071973//GO:0006308//GO:0006935//GO:0006886	bacterial-type flagellum-dependent cell motility//DNA catabolic process//chemotaxis//intracellular protein transport	GO:0003774//GO:0008855	motor activity//exodeoxyribonuclease VII activity	GO:0009318//GO:0016020//GO:0009288	exodeoxyribonuclease VII complex//membrane//bacterial-type flagellum	KOG1666	V-SNARE	FALSE	0.28534
i0_HQ_c1304/f2p0/944	0	0	0	3.35	126.73	0	0	0	0	0.21	8.09	0	0	0	0	0.190321	8.06474	0	946	470136232	XP_004303900.1	1415	1.5e-154	PREDICTED: uncharacterized oxidoreductase At1g06690, chloroplastic [Fragaria vesca subsp. vesca]	764611733	XM_004303852.2	762	0	PREDICTED: Fragaria vesca subsp. vesca uncharacterized oxidoreductase At1g06690, chloroplastic (LOC101292815), mRNA	--	--	--	--	Q94A68	1240	4.1e-135	Uncharacterized oxidoreductase At1g06690, chloroplastic OS=Arabidopsis thaliana GN=At1g06690 PE=2 SV=1	--	--	--	--	--	--	--	--	--	--	FALSE	#NAME?
i0_HQ_c1307/f4p0/984	1651	1581	1545	1765	1808	1492	101.54	94.15	96.9	105.85	109	92.4	101.942	92.8446	98.4911	107.321	110.915	90.794	987	470108982	XP_004290781.1	508	2.3e-49	PREDICTED: probable U6 snRNA-associated Sm-like protein LSm4 [Fragaria vesca subsp. vesca]	764535633	XM_004290733.2	563	0	PREDICTED: Fragaria vesca subsp. vesca probable U6 snRNA-associated Sm-like protein LSm4 (LOC101304156), mRNA	K12623	LSM4	U6 snRNA-associated Sm-like protein LSm4	http://www.genome.jp/dbget-bin/www_bget?ko:K12623	Q43582	493	1.8e-48	Probable U6 snRNA-associated Sm-like protein LSm4 OS=Nicotiana tabacum PE=2 SV=1	--	--	--	--	--	--	--	--	KOG3293	Small nuclear ribonucleoprotein (snRNP)	FALSE	-0.090424
i0_HQ_c1308/f2p0/903	230.03	339.34	189.82	162.81	258.04	234.63	15.91	22.72	13.39	10.98	17.5	16.32	15.4712	21.6877	13.1256	10.7311	17.2426	15.5129	906	470108204	XP_004290418.1	664	1.7e-67	PREDICTED: uncharacterized protein LOC101311339 [Fragaria vesca subsp. vesca]	764531621	XM_004290370.2	492	0	PREDICTED: Fragaria vesca subsp. vesca uncharacterized LOC101311339 (LOC101311339), mRNA	--	--	--	--	--	--	--	--	--	--	--	--	--	--	--	--	--	--	FALSE	0.20436
i0_HQ_c13084/f2p18/933	3497	1322	10067	1734	1731	2501	231.87	84.86	680.65	112.08	112.52	166.87	228.177	82.0401	678.17	111.419	112.218	160.832	934	470132903	XP_004302314.1	970	5.9e-103	PREDICTED: rhicadhesin receptor-like [Fragaria vesca subsp. vesca]	764597719	XM_004302266.2	536	0	PREDICTED: Fragaria vesca subsp. vesca rhicadhesin receptor-like (LOC101311388), mRNA	--	--	--	--	Q9S8P4	765	4.9e-80	Rhicadhesin receptor OS=Pisum sativum GN=GER1 PE=1 SV=2	PF00190	Cupin	--	--	GO:0045735	nutrient reservoir activity	--	--	--	--	FALSE	1.3213
i0_HQ_c13087/f2p0/906	12.89	2.9	0	16.4	37.65	0	0.88	0.19	0	1.09	2.52	0	0.800126	0.126831	0	1.05058	2.45113	0	914	--	--	--	--	--	--	--	--	--	--	--	--	--	--	--	--	--	--	PF03798	TLC domain	--	--	--	--	GO:0016021	integral component of membrane	--	--	FALSE	-1.8013
i0_HQ_c1310/f2p0/502	222.53	169.94	44.39	233.14	288.74	293.06	40.53	29.88	8.24	41.19	51.77	52.93	26.9509	19.513	5.51486	27.8554	34.7376	35.0566	502	470109917	XP_004291234.1	199	8e-14	PREDICTED: uncharacterized protein LOC101294037 [Fragaria vesca subsp. vesca]>gi|764539733|ref|XP_011459016.1| PREDICTED: uncharacterized protein LOC101294037 [Fragaria vesca subsp. vesca]	764539737	XM_004291186.2	220	1.08475e-109	PREDICTED: Fragaria vesca subsp. vesca uncharacterized LOC101294037 (LOC101294037), transcript variant X2, mRNA	--	--	--	--	--	--	--	--	--	--	--	--	--	--	--	--	--	--	FALSE	-0.9201
i0_HQ_c13101/f2p13/375	846	962.48	745.77	1345.34	1193.41	633.96	322.37	352.58	289.91	493.47	450.58	233.78	138.596	149.89	126.008	216.988	194.182	102.204	372	470135222	XP_004303422.1	315	2.1e-27	PREDICTED: putative phosphatidylglycerol/phosphatidylinositol transfer protein DDB_G0282179 [Fragaria vesca subsp. vesca]	764607325	XM_004303374.2	227	1.00711e-113	PREDICTED: Fragaria vesca subsp. vesca putative phosphatidylglycerol/phosphatidylinositol transfer protein DDB_G0282179 (LOC101309465), mRNA	--	--	--	--	--	--	--	--	PF12202	Oxidative-stress-responsive kinase 1 C terminal	GO:0009069//GO:0016310	serine family amino acid metabolic process//phosphorylation	GO:0005524//GO:0004674	ATP binding//protein serine/threonine kinase activity	--	--	--	--	FALSE	-0.31556
i0_HQ_c13106/f3p0/395	45.71	36.24	34.33	21.65	46.88	27.38	14.63	11.16	11.2	6.68	14.84	8.54	6.94287	5.28259	5.41586	3.19065	7.05134	4.10556	395	695064525	XP_009420815.1	193	3.1e-13	PREDICTED: SKP1-like protein 1A [Musa acuminata subsp. malaccensis]	764511900	XM_004287735.2	298	3.65515e-153	PREDICTED: Fragaria vesca subsp. vesca SKP1-like protein 1A (LOC101291371), mRNA	K03094	SKP1, CBF3D	S-phase kinase-associated protein 1	http://www.genome.jp/dbget-bin/www_bget?ko:K03094	Q9FHW7	193	4.4e-14	SKP1-like protein 1B OS=Arabidopsis thaliana GN=SKP1B PE=1 SV=1	PF01466	Skp1 family, dimerisation domain	GO:0006511	ubiquitin-dependent protein catabolic process	--	--	--	--	KOG1724	SCF ubiquitin ligase, Skp1 component	FALSE	0.25887
i0_HQ_c1311/f2p0/538	121.23	113.73	89.93	114.68	129.19	134.17	18.94	17.17	14.33	17.4	19.85	20.86	13.5803	12.062	10.3128	12.5997	14.3847	14.8221	543	--	--	--	--	--	--	--	--	--	--	--	--	--	--	--	--	--	--	--	--	--	--	--	--	--	--	--	--	FALSE	-0.22724
i0_HQ_c1312/f4p0/982	302.43	186.91	187.98	268.16	259.58	199.17	18.6	11.13	11.79	16.08	15.65	12.33	18.6472	10.9229	11.9209	16.2958	15.8889	12.1099	987	764509832	XP_011460125.1	887	2.6e-93	PREDICTED: translation machinery-associated protein 22 [Fragaria vesca subsp. vesca]	764509831	XM_011461823.1	682	0	PREDICTED: Fragaria vesca subsp. vesca translation machinery-associated protein 22 (LOC101299801), mRNA	--	--	--	--	O42929	306	8.7e-27	Translation machinery-associated protein 22 OS=Schizosaccharomyces pombe (strain 972 / ATCC 24843) GN=tma22 PE=3 SV=1	PF05791//PF01253	Bacillus haemolytic enterotoxin (HBL)//Translation initiation factor SUI1	GO:0006446//GO:0009405//GO:0006413	regulation of translational initiation//pathogenesis//translational initiation	GO:0003743	translation initiation factor activity	GO:0005840//GO:0016020	ribosome//membrane	KOG3239	Density-regulated protein related to translation initiation factor 1 (eIF-1/SUI1)	FALSE	-0.11596
i0_HQ_c1313/f3p30/972	5513.87	5118.68	4868.15	7829.61	6750.12	4869.26	345.73	310.76	311.27	478.67	414.89	307.37	345.302	304.88	314.792	482.892	420.051	300.561	973	470129612	XP_004300703.1	1202	7.7e-130	PREDICTED: chlorophyll a-b binding protein CP24 10A, chloroplastic [Fragaria vesca subsp. vesca]	764594378	XM_004300655.2	724	0	PREDICTED: Fragaria vesca subsp. vesca chlorophyll a-b binding protein CP24 10A, chloroplastic (LOC101305949), mRNA	K08917	LHCB6	light-harvesting complex II chlorophyll a/b binding protein 6	http://www.genome.jp/dbget-bin/www_bget?ko:K08917	P27524	1123	1.6e-121	Chlorophyll a-b binding protein CP24 10A, chloroplastic OS=Solanum lycopersicum GN=CAP10A PE=3 SV=1	--	--	--	--	--	--	--	--	--	--	FALSE	-0.33248
i0_HQ_c13135/f2p0/707	2171.6	2111.54	2460.64	1549.07	1485.52	1935.68	211.6	199.04	244.5	146.94	142.07	189.06	184.529	170.652	215.875	129.655	125.406	162.094	717	255575465	XP_002528634.1	587	1.2e-58	60S ribosomal protein L24, putative [Ricinus communis]>gi|223531923|gb|EEF33737.1| 60S ribosomal protein L24, putative [Ricinus communis]	764603571	XM_004305324.2	519	0	PREDICTED: Fragaria vesca subsp. vesca 60S ribosomal protein L24 (LOC101297863), mRNA	K02896	RP-L24e, RPL24	large subunit ribosomal protein L24e	http://www.genome.jp/dbget-bin/www_bget?ko:K02896	Q9FUL4	570	1.5e-57	60S ribosomal protein L24 OS=Prunus avium GN=RPL24 PE=2 SV=1	PF15462	Bartter syndrome, infantile, with sensorineural deafness (Barttin)	GO:0006821	chloride transport	--	--	GO:0005840	ribosome	KOG1722	60s ribosomal protein L24	FALSE	0.43553
i0_HQ_c13136/f2p6/702	539	1029	332	1906	1560	621	54.16	100.02	34.02	186.42	153.87	62.52	46.7258	84.8402	29.7145	162.714	134.363	53.0569	703	470108978	XP_004290779.1	884	4.2e-93	PREDICTED: translocator protein homolog [Fragaria vesca subsp. vesca]	764535594	XM_004290731.2	419	0	PREDICTED: Fragaria vesca subsp. vesca translocator protein homolog (LOC101303578), mRNA	K05770	BZRP	benzodiazapine receptor	http://www.genome.jp/dbget-bin/www_bget?ko:K05770	O82245	476	1.2e-46	Translocator protein homolog OS=Arabidopsis thaliana GN=TSPO PE=1 SV=1	PF03073	TspO/MBR family	--	--	--	--	GO:0016021	integral component of membrane	--	--	FALSE	-1.1035
i0_HQ_c13139/f4p9/443	1072	647	241	600	355	1963	254.91	148.35	58.44	138.07	83.27	459.57	147.142	84.4623	34.1523	81.1008	48.4124	265.548	444	--	--	--	--	--	764574220	XR_905718.1	212	2.6618e-105	PREDICTED: Fragaria vesca subsp. vesca uncharacterized LOC101311468 (LOC101311468), transcript variant X2, ncRNA	--	--	--	--	--	--	--	--	--	--	--	--	--	--	--	--	--	--	FALSE	-0.59866
i0_HQ_c1314/f2p0/402	136.94	135.95	65.34	57.45	87.27	101.8	41.49	39.66	20.19	16.8	26.14	30.12	20.5664	19.4165	10.1483	8.48841	13.0715	15.053	403	595837127	XP_007207395.1	251	6e-20	hypothetical protein PRUPE_ppa014227mg [Prunus persica]>gi|462403037|gb|EMJ08594.1| hypothetical protein PRUPE_ppa014227mg [Prunus persica]	764600869	XR_184886.2	307	3.70959e-158	PREDICTED: Fragaria vesca subsp. vesca uncharacterized LOC101305486 (LOC101305486), ncRNA	--	--	--	--	--	--	--	--	--	--	--	--	--	--	--	--	--	--	FALSE	0.44416
i0_HQ_c13169/f2p0/878	2455.52	2178.03	2400.24	2384.23	2184.09	2723.04	177.16	152.11	176.59	167.65	154.52	197.55	170.21	143.619	171.794	162.77	150.444	186.065	879	470123200	XP_004297618.1	877	3.4e-92	PREDICTED: charged multivesicular body protein 1-like [Fragaria vesca subsp. vesca]	764577537	XM_004297570.2	524	0	PREDICTED: Fragaria vesca subsp. vesca charged multivesicular body protein 1-like (LOC101303414), mRNA	K12197	CHMP1, VPS46, DID2	charged multivesicular body protein 1	http://www.genome.jp/dbget-bin/www_bget?ko:K12197	Q9SSM4	815	7.4e-86	ESCRT-related protein CHMP1B OS=Arabidopsis thaliana GN=CHMP1B PE=1 SV=1	PF03357//PF14833	Snf7//NAD-binding of NADP-dependent 3-hydroxyisobutyrate dehydrogenase	GO:0007034	vacuolar transport	GO:0051287	NAD binding	--	--	KOG3232	Vacuolar assembly/sorting protein DID2	FALSE	-0.058215
i0_HQ_c1317/f5p20/537	259	488	202	527	689	612	41.18	74.95	32.75	81.36	107.77	96.78	29.3387	52.575	23.6241	58.7875	77.5439	68.3242	538	470133223	XP_004302471.1	517	1.2e-50	PREDICTED: probable histone H2AXb [Fragaria vesca subsp. vesca]	764599081	XM_004302423.2	370	0	PREDICTED: Fragaria vesca subsp. vesca probable histone H2AXb (LOC101308981), mRNA	K11251	H2A	histone H2A	http://www.genome.jp/dbget-bin/www_bget?ko:K11251	O65759	501	1.2e-49	Histone H2AX OS=Cicer arietinum GN=HIS2A PE=2 SV=1	PF00125	Core histone H2A/H2B/H3/H4	--	--	GO:0003677	DNA binding	--	--	KOG1756	Histone 2A	FALSE	-0.94843
i0_HQ_c13178/f2p48/509	972.93	1460.59	890.07	1010.85	1367.84	940.88	171.65	248.81	160.14	173.03	237.54	164.72	116.15	165.93	109.801	118.852	162.297	110.704	510	--	--	--	--	--	764642617	XM_004309645.2	282	3.77629e-144	PREDICTED: Fragaria vesca subsp. vesca myosin heavy chain IB-like (LOC101308534), mRNA	--	--	--	--	--	--	--	--	PF08114	ATPase proteolipid family	GO:0050790	regulation of catalytic activity	GO:0030234	enzyme regulator activity	--	--	--	--	FALSE	-0.0019925
i0_HQ_c1319/f2p0/491	2.31	14.45	0	0	6.61	11.12	0.44	2.66	0	0	1.24	2.1	0.24824	1.65268	0	0	0.739913	1.3456	491	470132782	XP_004302254.1	388	9.5e-36	PREDICTED: dnaJ homolog subfamily B member 3 [Fragaria vesca subsp. vesca]	566168892	XM_006382361.1	92	1.51297e-38	Populus trichocarpa DNAJ heat shock N-terminal domain-containing family protein (POPTR_0005s02020g) mRNA, complete cds	--	--	--	--	--	--	--	--	--	--	--	--	--	--	--	--	--	--	FALSE	-0.17037
i0_HQ_c132/f14p0/898	2043.72	7776.12	570.67	8159.51	13923.9	21376.8	142.87	526.24	40.68	555.98	954.4	1503.11	138.494	501.347	39.8934	544.671	937.744	1428.14	899	694410535	XP_009333675.1	434	8.1e-41	PREDICTED: 14 kDa proline-rich protein DC2.15-like [Pyrus x bretschneideri]	764584775	XM_004299420.2	212	5.60032e-105	PREDICTED: Fragaria vesca subsp. vesca lipid transfer protein EARLI 1 (LOC101313413), mRNA	--	--	--	--	Q39176	354	2.1e-32	Lipid transfer protein EARLI 1 OS=Arabidopsis thaliana GN=EARLI1 PE=1 SV=1	PF05887//PF04931//PF01254//PF05132	Procyclic acidic repetitive protein (PARP)//DNA polymerase phi//Nuclear transition protein 2//RNA polymerase III RPC4	GO:0006144//GO:0007283//GO:0006351//GO:0006383//GO:0006206//GO:0006260	purine nucleobase metabolic process//spermatogenesis//transcription, DNA-templated//transcription from RNA polymerase III promoter//pyrimidine nucleobase metabolic process//DNA replication	GO:0003677//GO:0003887//GO:0003899	DNA binding//DNA-directed DNA polymerase activity//DNA-directed RNA polymerase activity	GO:0005634//GO:0005666//GO:0016020//GO:0042575//GO:0005730//GO:0000786	nucleus//DNA-directed RNA polymerase III complex//membrane//DNA polymerase complex//nucleolus//nucleosome	--	--	FALSE	-2.0643
i0_HQ_c1320/f2p0/875	18.55	147.34	0	61.64	106.71	116.77	1.34	10.34	0	4.36	7.59	8.51	1.25225	9.72646	0	4.1791	7.32677	7.95352	876	764514730	XP_011464586.1	994	9.1e-106	PREDICTED: 26S proteasome non-ATPase regulatory subunit 12 homolog A-like isoform X2 [Fragaria vesca subsp. vesca]	764514729	XM_011466284.1	624	0	PREDICTED: Fragaria vesca subsp. vesca 26S proteasome non-ATPase regulatory subunit 12 homolog A-like (LOC101309002), transcript variant X3, mRNA	K03035	PSMD12, RPN5	26S proteasome regulatory subunit N5	http://www.genome.jp/dbget-bin/www_bget?ko:K03035	Q9FIB6	907	1.6e-96	26S proteasome non-ATPase regulatory subunit 12 homolog A OS=Arabidopsis thaliana GN=RPN5A PE=1 SV=1	PF01399	PCI domain	--	--	GO:0005515	protein binding	--	--	KOG1498	26S proteasome regulatory complex, subunit RPN5/PSMD12	FALSE	-0.77823
i0_HQ_c1321/f4p0/507	5933	7737	3769	11210	9365	6315	1026.65	1292.8	665.08	1882.3	1594.93	1084.84	702.086	870.777	460.473	1306.34	1101.06	736.498	515	470137929	XP_004304712.1	550	1.6e-54	PREDICTED: photosystem I reaction center subunit psaK, chloroplastic [Fragaria vesca subsp. vesca]	764619512	XM_004304664.2	403	0	PREDICTED: Fragaria vesca subsp. vesca photosystem I reaction center subunit psaK, chloroplastic (LOC101298445), mRNA	K02698	psaK	photosystem I subunit X	http://www.genome.jp/dbget-bin/www_bget?ko:K02698	Q9SUI5	449	1.2e-43	Photosystem I reaction center subunit psaK, chloroplastic OS=Arabidopsis thaliana GN=PSAK PE=2 SV=2	PF01241	Photosystem I psaG / psaK	GO:0015979	photosynthesis	--	--	GO:0016020//GO:0009522	membrane//photosystem I	--	--	FALSE	-0.62862
i0_HQ_c1323/f2p0/987	1079.9	1458.06	960.66	621.38	954.52	905.35	65.97	86.24	59.84	37.01	57.15	55.69	66.2877	85.1898	60.8899	37.5696	58.2301	54.7952	992	764547339	XP_004292045.2	1217	1.4e-131	PREDICTED: very-long-chain enoyl-CoA reductase-like [Fragaria vesca subsp. vesca]	764523829	XM_004289642.2	615	0	PREDICTED: Fragaria vesca subsp. vesca very-long-chain enoyl-CoA reductase-like (LOC101304235), mRNA	K10258	TER, TSC13, CER10	very-long-chain enoyl-CoA reductase	http://www.genome.jp/dbget-bin/www_bget?ko:K10258	Q55C17	186	7.2e-13	Very-long-chain enoyl-CoA reductase OS=Dictyostelium discoideum GN=gpsn2 PE=3 SV=1	PF02544	3-oxo-5-alpha-steroid 4-dehydrogenase	GO:0006629	lipid metabolic process	GO:0016627	oxidoreductase activity, acting on the CH-CH group of donors	GO:0016021//GO:0005737	integral component of membrane//cytoplasm	KOG1640	Predicted steroid reductase	FALSE	0.48973
i0_HQ_c1327/f2p0/890	492.23	474.34	476.59	664.47	579.08	462.67	34.79	32.45	34.35	45.77	40.13	32.89	33.6143	30.8003	33.5759	44.6745	39.3029	31.1088	892	470137109	XP_004304316.1	188	2.7e-12	PREDICTED: protein cornichon homolog 1 isoform X2 [Fragaria vesca subsp. vesca]	764615626	XM_004304268.2	102	7.82253e-44	PREDICTED: Fragaria vesca subsp. vesca protein cornichon homolog 1 (LOC101298343), transcript variant X2, mRNA	--	--	--	--	--	--	--	--	PF00424	REV protein (anti-repression trans-activator protein)	GO:0006355	regulation of transcription, DNA-templated	GO:0003700	transcription factor activity, sequence-specific DNA binding	GO:0005667//GO:0042025	transcription factor complex//host cell nucleus	--	--	FALSE	-0.24586
i0_HQ_c1328/f5p0/565	1363	1555	1341	1243	1112	1133	198.51	218.83	199.16	175.87	159.23	164.39	147.279	159.806	149.601	132.266	119.381	120.658	564	470123145	XP_004297596.1	464	1.7e-44	PREDICTED: 40S ribosomal protein S27-2-like [Fragaria vesca subsp. vesca]	645231168	XM_008224049.1	246	4.31496e-124	PREDICTED: Prunus mume 40S ribosomal protein S27-2 (LOC103322162), mRNA	K02978	RP-S27e, RPS27	small subunit ribosomal protein S27e	http://www.genome.jp/dbget-bin/www_bget?ko:K02978	Q9M2F1	445	3.8e-43	40S ribosomal protein S27-2 OS=Arabidopsis thaliana GN=RPS27B PE=2 SV=2	PF01667	Ribosomal protein S27	GO:0006412//GO:0042254	translation//ribosome biogenesis	GO:0003735	structural constituent of ribosome	GO:0005622//GO:0005840	intracellular//ribosome	KOG1779	40s ribosomal protein S27	FALSE	0.28452
i0_HQ_c13293/f2p0/579	1100.16	1041.37	1035.55	1107.09	844.27	801.93	152.82	139.79	146.68	149.44	115.28	111.07	115.781	104.211	112.473	114.743	88.2622	83.0921	579	414888197	DAA64211.1	763	3.7e-79	TPA: calmodulin [Zea mays]	764520956	XM_004288569.2	430	0	PREDICTED: Fragaria vesca subsp. vesca calmodulin-7 (LOC101306277), mRNA	K02183	CALM	calmodulin	http://www.genome.jp/dbget-bin/www_bget?ko:K02183	P62199	762	6.7e-80	Calmodulin-1 OS=Petunia hybrida GN=CAM81 PE=1 SV=2	PF13202//PF10591//PF12763//PF13833//PF03874//PF13405//PF13499//PF00036//PF02563	EF hand//Secreted protein acidic and rich in cysteine Ca binding region//Cytoskeletal-regulatory complex EF hand//EF-hand domain pair//RNA polymerase Rpb4//EF-hand domain//EF-hand domain pair//EF hand//Polysaccharide biosynthesis/export protein	GO:0006206//GO:0007165//GO:0006351//GO:0015774//GO:0006144	pyrimidine nucleobase metabolic process//signal transduction//transcription, DNA-templated//polysaccharide transport//purine nucleobase metabolic process	GO:0003899//GO:0005515//GO:0005509//GO:0015159	DNA-directed RNA polymerase activity//protein binding//calcium ion binding//polysaccharide transmembrane transporter activity	GO:0005730//GO:0016020//GO:0005578	nucleolus//membrane//proteinaceous extracellular matrix	KOG0027	Calmodulin and related proteins (EF-Hand superfamily)	FALSE	0.2025
i0_HQ_c133/f8p0/634	7884	6978	8653	5451	4728	5043	936.35	801.29	1047.97	629.66	551.55	598.74	757.846	637.945	858.743	515.993	451.543	477.755	634	470111184	XP_004291829.1	522	3.6e-51	PREDICTED: thioredoxin H-type [Fragaria vesca subsp. vesca]	764545995	XM_004291781.2	360	0	PREDICTED: Fragaria vesca subsp. vesca thioredoxin H-type (LOC101309610), mRNA	K03671	trxA	thioredoxin 1	http://www.genome.jp/dbget-bin/www_bget?ko:K03671	Q43636	458	1.3e-44	Thioredoxin H-type OS=Ricinus communis PE=3 SV=1	PF08534//PF04116//PF00578//PF00085	Redoxin//Fatty acid hydroxylase superfamily//AhpC/TSA family//Thioredoxin	GO:0006633//GO:0045454//GO:0055114	fatty acid biosynthetic process//cell redox homeostasis//oxidation-reduction process	GO:0005506//GO:0016209//GO:0016491	iron ion binding//antioxidant activity//oxidoreductase activity	--	--	--	--	FALSE	0.62293
i0_HQ_c1330/f2p0/855	776	1022	780	863	921	1032	58.23	74.22	59.68	63.1	67.77	77.84	55.312	69.283	57.4003	60.5761	65.2236	72.4968	855	470134989	XP_004303314.1	740	2.5e-76	PREDICTED: uncharacterized protein LOC101300742 [Fragaria vesca subsp. vesca]	764606622	XM_004303266.2	490	0	PREDICTED: Fragaria vesca subsp. vesca uncharacterized LOC101300742 (LOC101300742), mRNA	--	--	--	--	--	--	--	--	--	--	--	--	--	--	--	--	--	--	FALSE	-0.13107
i0_HQ_c1331/f2p0/691	7305.83	5072.14	5590.04	10628.4	8822.46	7364.2	754.31	506.53	588.55	1068.02	894.22	761.58	644.267	425.445	509.002	923.061	773.036	640.09	691	697662998	NP_001289320.1	591	3.9e-59	ferredoxin-like [Pyrus x bretschneideri]>gi|595263819|gb|AHM26652.1| ferredoxin 1 [Pyrus x bretschneideri]>gi|823104559|gb|AKI29091.1| leaf L-A-like ferredoxin [Pyrus betulifolia]	764587831	XM_004299861.2	306	2.36837e-157	PREDICTED: Fragaria vesca subsp. vesca ferredoxin-1-like (LOC101301393), mRNA	K02639	petF	ferredoxin	http://www.genome.jp/dbget-bin/www_bget?ko:K02639	Q43517	428	4.3e-41	Ferredoxin-1, chloroplastic OS=Solanum lycopersicum GN=SEND33 PE=2 SV=1	PF00111	2Fe-2S iron-sulfur cluster binding domain	GO:0006118	obsolete electron transport	GO:0051536//GO:0009055	iron-sulfur cluster binding//electron carrier activity	--	--	--	--	FALSE	-0.58664
i0_HQ_c1334/f3p0/784	373.08	369.76	504.2	323.04	189.78	406.27	31.57	30.28	43.51	26.63	15.75	34.52	28.884	27.1765	40.2941	24.6311	14.5411	30.9854	787	470143967	XP_004307638.1	288	6e-24	PREDICTED: high mobility group B protein 1 [Fragaria vesca subsp. vesca]	764633717	XM_004307590.2	573	0	PREDICTED: Fragaria vesca subsp. vesca high mobility group B protein 1 (LOC101301045), mRNA	K10802	HMGB1	high mobility group protein B1	http://www.genome.jp/dbget-bin/www_bget?ko:K10802	O49595	161	4.5e-10	High mobility group B protein 1 OS=Arabidopsis thaliana GN=HMGB1 PE=1 SV=1	--	--	--	--	--	--	--	--	--	--	FALSE	0.43913
i0_HQ_c1339/f5p0/830	2334.34	2705.56	2311.66	2449.89	2497.14	1903.8	182.77	205.02	184.56	186.89	191.76	149.77	171.374	188.9	175.189	177.079	182.159	137.71	830	470128001	XP_004299944.1	805	7.1e-84	PREDICTED: transmembrane emp24 domain-containing protein p24delta3-like [Fragaria vesca subsp. vesca]	764588070	XM_004299896.2	545	0	PREDICTED: Fragaria vesca subsp. vesca transmembrane emp24 domain-containing protein p24delta3-like (LOC101312831), mRNA	--	--	--	--	Q6IDL4	619	3.7e-63	Transmembrane emp24 domain-containing protein p24delta3 OS=Arabidopsis thaliana GN=At1g09580 PE=1 SV=1	PF01105	emp24/gp25L/p24 family/GOLD	GO:0006810	transport	--	--	GO:0016021	integral component of membrane	--	--	FALSE	0.098174
i0_HQ_c1340/f3p0/966	5162.83	3709.15	15521.8	2118.85	1595.12	1953.4	329.23	229	1009.32	131.73	99.71	125.39	327.354	223.705	1016.21	132.269	100.496	122.063	961	86553064	AAS17751.2	1179	3.6e-127	beta xylosidase [Fragaria x ananassa]	764564834	XM_004295056.2	695	0	PREDICTED: Fragaria vesca subsp. vesca putative beta-D-xylosidase (LOC101314640), mRNA	--	--	--	--	P83344	1045	1.7e-112	Putative beta-D-xylosidase (Fragment) OS=Prunus persica PE=2 SV=1	PF01915	Glycosyl hydrolase family 3 C-terminal domain	GO:0005975	carbohydrate metabolic process	GO:0004553	hydrolase activity, hydrolyzing O-glycosyl compounds	--	--	--	--	FALSE	2.1121
i0_HQ_c13400/f2p22/890	383.73	582.35	220.52	783.04	629.62	612.42	26.95	39.59	15.79	53.6	43.36	43.26	26.0504	37.6493	15.449	52.4458	42.5063	41.025	896	470110100	XP_004291325.1	1253	8.7e-136	PREDICTED: 24-methylenesterol C-methyltransferase 2 [Fragaria vesca subsp. vesca]	764540793	XM_004291277.2	601	0	PREDICTED: Fragaria vesca subsp. vesca 24-methylenesterol C-methyltransferase 2 (LOC101296451), mRNA	K08242	E2.1.1.143	24-methylenesterol C-methyltransferase	http://www.genome.jp/dbget-bin/www_bget?ko:K08242	Q39227	1144	5.3e-124	24-methylenesterol C-methyltransferase 2 OS=Arabidopsis thaliana GN=SMT2 PE=1 SV=2	PF05724//PF05175//PF08241//PF08498//PF08123//PF01209//PF09445//PF01135//PF02390//PF01728	Thiopurine S-methyltransferase (TPMT)//Methyltransferase small domain//Methyltransferase domain//Sterol methyltransferase C-terminal//Histone methylation protein DOT1//ubiE/COQ5 methyltransferase family//RNA cap guanine-N2 methyltransferase//Protein-L-isoaspartate(D-aspartate) O-methyltransferase (PCMT)//Putative methyltransferase//FtsJ-like methyltransferase	GO:0006400//GO:0008152//GO:0006694//GO:0006479//GO:0008033//GO:0046500//GO:0009452//GO:0006554//GO:0009451//GO:0032259//GO:0006464//GO:0001510	tRNA modification//metabolic process//steroid biosynthetic process//protein methylation//tRNA processing//S-adenosylmethionine metabolic process//7-methylguanosine RNA capping//lysine catabolic process//RNA modification//methylation//cellular protein modification process//RNA methylation	GO:0008757//GO:0008176//GO:0004719//GO:0008168//GO:0018024	S-adenosylmethionine-dependent methyltransferase activity//tRNA (guanine-N7-)-methyltransferase activity//protein-L-isoaspartate (D-aspartate) O-methyltransferase activity//methyltransferase activity//histone-lysine N-methyltransferase activity	--	--	KOG1269	SAM-dependent methyltransferases	FALSE	-0.77393
i0_HQ_c1341/f2p0/551	675.82	659.12	716.44	669.88	615.35	533.87	99.39	93.66	107.45	95.7	88.98	78.21	73.3271	68.087	80.3037	71.5682	66.3779	57.065	561	470102780	XP_004287829.1	404	1.5e-37	PREDICTED: V-type proton ATPase 16 kDa proteolipid subunit [Fragaria vesca subsp. vesca]>gi|470111171|ref|XP_004291823.1| PREDICTED: V-type proton ATPase 16 kDa proteolipid subunit [Fragaria vesca subsp. vesca]	764512254	XM_004287781.2	373	0	PREDICTED: Fragaria vesca subsp. vesca V-type proton ATPase 16 kDa proteolipid subunit (LOC101304508), mRNA	K02155	ATPeV0C, ATP6L	V-type H+-transporting ATPase 16kDa proteolipid subunit	http://www.genome.jp/dbget-bin/www_bget?ko:K02155	P68162	404	2.1e-38	V-type proton ATPase 16 kDa proteolipid subunit OS=Beta vulgaris GN=VMAC1 PE=2 SV=1	PF00137	ATP synthase subunit C	GO:0015992//GO:0015991	proton transport//ATP hydrolysis coupled proton transport	GO:0015078	hydrogen ion transmembrane transporter activity	GO:0033177	proton-transporting two-sector ATPase complex, proton-transporting domain	KOG0232	Vacuolar H+-ATPase V0 sector, subunits c/c'	FALSE	0.16919
i0_HQ_c13416/f2p0/832	2172.11	3256.79	2582.1	2621.49	2865.05	2616.53	169.77	246.36	205.8	199.64	219.63	205.49	159.288	227.104	195.497	189.288	208.754	189.079	831	565470008	XP_006292807.1	770	8.2e-80	hypothetical protein CARUB_v10019058mg [Capsella rubella]>gi|482561514|gb|EOA25705.1| hypothetical protein CARUB_v10019058mg [Capsella rubella]	595807592	XM_007202574.1	374	0	Prunus persica hypothetical protein (PRUPE_ppa012070mg) mRNA, complete cds	K02183	CALM	calmodulin	http://www.genome.jp/dbget-bin/www_bget?ko:K02183	P59220	762	9.7e-80	Calmodulin-7 OS=Arabidopsis thaliana GN=CAM7 PE=1 SV=2	PF02563//PF12763//PF13833//PF00036//PF03874//PF13499//PF13405//PF10591//PF13202	Polysaccharide biosynthesis/export protein//Cytoskeletal-regulatory complex EF hand//EF-hand domain pair//EF hand//RNA polymerase Rpb4//EF-hand domain pair//EF-hand domain//Secreted protein acidic and rich in cysteine Ca binding region//EF hand	GO:0015774//GO:0006144//GO:0006206//GO:0007165//GO:0006351	polysaccharide transport//purine nucleobase metabolic process//pyrimidine nucleobase metabolic process//signal transduction//transcription, DNA-templated	GO:0015159//GO:0003899//GO:0005515//GO:0005509	polysaccharide transmembrane transporter activity//DNA-directed RNA polymerase activity//protein binding//calcium ion binding	GO:0005578//GO:0005730//GO:0016020	proteinaceous extracellular matrix//nucleolus//membrane	KOG0027	Calmodulin and related proteins (EF-Hand superfamily)	FALSE	-0.01751
i0_HQ_c1342/f3p29/724	730.12	553.74	639.04	895.43	825.33	1137.45	70.38	51.64	62.82	84.03	78.08	109.92	61.6182	44.3946	55.6864	74.3948	69.1875	94.5864	722	470109295	XP_004290935.1	389	1.1e-35	PREDICTED: MFP1 attachment factor 1-like [Fragaria vesca subsp. vesca]	764537273	XM_004290887.2	293	4.17959e-150	PREDICTED: Fragaria vesca subsp. vesca MFP1 attachment factor 1-like (LOC101302419), mRNA	--	--	--	--	Q9M7N6	242	1.7e-19	MFP1 attachment factor 1 OS=Solanum lycopersicum GN=MAF1 PE=1 SV=1	--	--	--	--	--	--	--	--	--	--	FALSE	-0.58025
i0_HQ_c1343/f2p0/922	2043.34	2440.94	2522.85	1967.68	2230.72	2643.62	136.89	158.32	172.35	128.51	146.52	178.21	134.311	152.564	171.179	127.345	145.659	171.247	927	565419646	AHC08714.1	572	8.3e-57	vacuolar H+-ATPase subunit c [Rosa rugosa]	764536573	XM_004290826.2	568	0	PREDICTED: Fragaria vesca subsp. vesca V-type proton ATPase subunit c4 (LOC101307850), mRNA	K02155	ATPeV0C, ATP6L	V-type H+-transporting ATPase 16kDa proteolipid subunit	http://www.genome.jp/dbget-bin/www_bget?ko:K02155	Q96473	563	1.3e-56	V-type proton ATPase 16 kDa proteolipid subunit OS=Kalanchoe daigremontiana PE=2 SV=1	PF00137	ATP synthase subunit C	GO:0015992//GO:0015991	proton transport//ATP hydrolysis coupled proton transport	GO:0015078	hydrogen ion transmembrane transporter activity	GO:0033177	proton-transporting two-sector ATPase complex, proton-transporting domain	KOG0232	Vacuolar H+-ATPase V0 sector, subunits c/c'	FALSE	0.030846
i0_HQ_c13448/f2p0/763	12.97	117.51	0	89.37	19.9	163.78	1.14	10.04	0	7.68	1.72	14.51	0.955968	8.86474	0	6.98209	1.50385	12.7977	765	470142022	XP_004306721.1	913	2e-96	PREDICTED: delta(8)-fatty-acid desaturase 1-like [Fragaria vesca subsp. vesca]>gi|470142024|ref|XP_004306722.1| PREDICTED: delta(8)-fatty-acid desaturase 1-like [Fragaria vesca subsp. vesca]	764624606	XM_004306674.2	609	0	PREDICTED: Fragaria vesca subsp. vesca delta(8)-fatty-acid desaturase 1-like (LOC101304804), transcript variant X2, mRNA	K13076	SLD	delta8-fatty-acid desaturase	http://www.genome.jp/dbget-bin/www_bget?ko:K13076	Q3EBF7	737	7.1e-77	Delta(8)-fatty-acid desaturase 2 OS=Arabidopsis thaliana GN=SLD2 PE=1 SV=1	PF00487	Fatty acid desaturase	GO:0006629	lipid metabolic process	--	--	--	--	KOG4232	Delta 6-fatty acid desaturase/delta-8 sphingolipid desaturase	FALSE	-1.0466
i0_HQ_c1345/f2p0/452	0	0	0	0	0	0	0	0	0	0	0	0	0	0	0	0	0	0	463	225454282	XP_002276343.1	366	3.2e-33	PREDICTED: ubiquitin-conjugating enzyme E2-23 kDa [Vitis vinifera]>gi|731421598|ref|XP_010661801.1| PREDICTED: ubiquitin-conjugating enzyme E2-23 kDa [Vitis vinifera]>gi|147789691|emb|CAN74060.1| hypothetical protein VITISV_024680 [Vitis vinifera]>gi|297745317|emb|CBI40397.3| unnamed protein product [Vitis vinifera]	764580782	XM_004298767.2	367	0	PREDICTED: Fragaria vesca subsp. vesca ubiquitin-conjugating enzyme E2 4-like (LOC101310512), mRNA	K10576	UBE2H, UBC8	ubiquitin-conjugating enzyme E2 H	http://www.genome.jp/dbget-bin/www_bget?ko:K10576	P16577	323	4.3e-29	Ubiquitin-conjugating enzyme E2-23 kDa OS=Triticum aestivum GN=UBC4 PE=1 SV=1	--	--	--	--	GO:0000166//GO:0016874	nucleotide binding//ligase activity	--	--	KOG0416	Ubiquitin-protein ligase	FALSE	NA
i0_HQ_c13457/f2p0/315	1.1	4.21	1.04	6.18	10.42	17.57	0.76	2.78	0.73	4.08	7.17	11.44	0.19347	0.736023	0.199745	1.14313	1.92221	3.24148	315	--	--	--	--	--	--	--	--	--	--	--	--	--	--	--	--	--	--	--	--	--	--	--	--	--	--	--	--	FALSE	-2.5
i0_HQ_c1347/f3p0/1003	0	273.13	0	0	0	528.34	0	15.83	0	0	0	31.85	0	15.7136	0	0	0	31.4927	1007	470142480	XP_004306935.1	1131	1.4e-121	PREDICTED: arginase 1, mitochondrial [Fragaria vesca subsp. vesca]	764626609	XM_004306887.2	614	0	PREDICTED: Fragaria vesca subsp. vesca arginase 1, mitochondrial (LOC101298933), mRNA	K01476	E3.5.3.1, rocF, arg	arginase	http://www.genome.jp/dbget-bin/www_bget?ko:K01476	P46637	1094	3.7e-118	Arginase 1, mitochondrial OS=Arabidopsis thaliana GN=ARGAH1 PE=2 SV=1	PF00491	Arginase family	--	--	GO:0046872	metal ion binding	--	--	KOG2964	Arginase family protein	FALSE	-0.94038
i0_HQ_c1348/f2p0/444	0	0	0	0	0	0	0	0	0	0	0	0	0	0	0	0	0	0	443	764585678	XP_011464552.1	188	1.3e-12	PREDICTED: transcription factor bHLH79 isoform X2 [Fragaria vesca subsp. vesca]	764585677	XM_011466250.1	230	2.61801e-115	PREDICTED: Fragaria vesca subsp. vesca transcription factor bHLH79 (LOC101311284), transcript variant X2, mRNA	--	--	--	--	--	--	--	--	--	--	--	--	--	--	--	--	--	--	FALSE	NA
i0_HQ_c13480/f2p0/983	1404	2962	1237	1258	1694	2738	86.71	177.11	77.9	75.75	102.55	170.25	86.9552	174.474	79.097	76.726	104.239	167.126	984	470132841	XP_004302283.1	930	2.7e-98	PREDICTED: UMP-CMP kinase 3-like [Fragaria vesca subsp. vesca]>gi|764597554|ref|XP_011466190.1| PREDICTED: UMP-CMP kinase 3-like [Fragaria vesca subsp. vesca]	764597550	XM_004302235.2	641	0	PREDICTED: Fragaria vesca subsp. vesca UMP-CMP kinase 3-like (LOC101302371), transcript variant X1, mRNA	K13800	CMPK1, UMPK	UMP-CMP kinase	http://www.genome.jp/dbget-bin/www_bget?ko:K13800	Q6K7H2	710	1.2e-73	Probable UMP/CMP kinase 4 OS=Oryza sativa subsp. japonica GN=Os02g0778400 PE=2 SV=1	PF02224//PF00448//PF06414	Cytidylate kinase//SRP54-type protein, GTPase domain//Zeta toxin	GO:0006206//GO:0006614//GO:0006139	pyrimidine nucleobase metabolic process//SRP-dependent cotranslational protein targeting to membrane//nucleobase-containing compound metabolic process	GO:0004127//GO:0016301//GO:0005524//GO:0005525	cytidylate kinase activity//kinase activity//ATP binding//GTP binding	--	--	KOG3079	Uridylate kinase/adenylate kinase	FALSE	-0.024601
i0_HQ_c135/f10p0/808	2540.04	3995.81	2739.47	3357.43	3141.36	3381.64	206.78	314.81	227.42	266.28	250.85	276.5	191.578	286.581	213.288	249.343	235.379	251.327	808	470102574	XP_004287727.1	512	6.6e-50	PREDICTED: HMG1/2-like protein [Fragaria vesca subsp. vesca]	764511440	XM_004287679.2	531	0	PREDICTED: Fragaria vesca subsp. vesca HMG1/2-like protein (LOC101299516), mRNA	K10802	HMGB1	high mobility group protein B1	http://www.genome.jp/dbget-bin/www_bget?ko:K10802	P26585	360	3.9e-33	HMG1/2-like protein OS=Glycine max PE=2 SV=1	PF02535	ZIP Zinc transporter	GO:0055085//GO:0030001	transmembrane transport//metal ion transport	GO:0046873	metal ion transmembrane transporter activity	GO:0016020	membrane	--	--	FALSE	-0.0918
i0_HQ_c1350/f2p22/832	1513	1850	1542	1816	1970	1576	118.05	139.7	122.69	138.06	150.75	123.56	110.825	128.881	116.613	130.993	143.369	113.773	832	470132770	XP_004302248.1	933	1e-98	PREDICTED: GTP-binding protein SAR1A-like [Fragaria vesca subsp. vesca]	764597184	XM_004302200.2	657	0	PREDICTED: Fragaria vesca subsp. vesca GTP-binding protein SAR1A-like (LOC101291636), mRNA	K07953	SAR1	GTP-binding protein SAR1	http://www.genome.jp/dbget-bin/www_bget?ko:K07953	O04834	906	2e-96	GTP-binding protein SAR1A OS=Arabidopsis thaliana GN=SAR1A PE=2 SV=1	PF08477//PF04670//PF00071//PF01926//PF02702//PF10662//PF00503//PF00025	Ras of Complex, Roc, domain of DAPkinase//Gtr1/RagA G protein conserved region//Ras family//50S ribosome-binding GTPase//Osmosensitive K+ channel His kinase sensor domain//Ethanolamine utilisation - propanediol utilisation//G-protein alpha subunit//ADP-ribosylation factor family	GO:0006576//GO:0016310//GO:0007165//GO:0000160//GO:0007264//GO:0007186	cellular biogenic amine metabolic process//phosphorylation//signal transduction//phosphorelay signal transduction system//small GTPase mediated signal transduction//G-protein coupled receptor signaling pathway	GO:0005525//GO:0004673//GO:0005524//GO:0003924//GO:0000155//GO:0019001//GO:0004871//GO:0031683	GTP binding//protein histidine kinase activity//ATP binding//GTPase activity//phosphorelay sensor kinase activity//guanyl nucleotide binding//signal transducer activity//G-protein beta/gamma-subunit complex binding	GO:0009365//GO:0016020	protein histidine kinase complex//membrane	KOG0077	Vesicle coat complex COPII, GTPase subunit SAR1	FALSE	-0.13205
i0_HQ_c1351/f2p0/540	44.47	70.73	61.34	28.59	12.61	67.13	6.9	10.6	9.71	4.31	1.92	10.36	4.92016	7.44463	7.04237	3.08332	1.3332	7.38387	545	470148199	XP_004309657.1	430	1.4e-40	PREDICTED: thioredoxin-like protein CXXS1 [Fragaria vesca subsp. vesca]	764642380	XM_004309609.2	256	1.14856e-129	PREDICTED: Fragaria vesca subsp. vesca thioredoxin-like protein CXXS1 (LOC101296449), mRNA	K03671	trxA	thioredoxin 1	http://www.genome.jp/dbget-bin/www_bget?ko:K03671	Q8LDI5	334	2.7e-30	Thioredoxin-like protein CXXS1 OS=Arabidopsis thaliana GN=CXXS1 PE=2 SV=2	PF00085	Thioredoxin	GO:0045454	cell redox homeostasis	--	--	--	--	KOG0907	Thioredoxin	FALSE	0.69167
i0_HQ_c13530/f2p0/681	2043.37	2146.42	2343.93	2030.89	1917.87	1953.34	215.42	218.86	251.98	208.36	198.5	206.21	182.561	182.384	216.159	178.636	170.196	171.998	682	470137350	XP_004304429.1	826	2.2e-86	PREDICTED: 60S ribosomal protein L12 [Fragaria vesca subsp. vesca]	764543258	XM_004291528.2	347	3.77299e-180	PREDICTED: Fragaria vesca subsp. vesca 60S ribosomal protein L12 (LOC101299737), mRNA	K02870	RP-L12e, RPL12	large subunit ribosomal protein L12e	http://www.genome.jp/dbget-bin/www_bget?ko:K02870	O50003	790	4.5e-83	60S ribosomal protein L12 OS=Prunus armeniaca GN=RPL12 PE=2 SV=1	PF00298	Ribosomal protein L11, RNA binding domain	GO:0006412//GO:0042254	translation//ribosome biogenesis	GO:0003735	structural constituent of ribosome	GO:0005840	ribosome	KOG0886	40S ribosomal protein S2	FALSE	0.14324
i0_HQ_c1358/f3p26/878	1518.71	1378.08	1392.61	1399.62	1211.93	921.39	109.75	96.4	102.62	98.57	85.88	66.95	105.366	90.9696	99.754	95.6269	83.5142	63.0044	878	695034612	XP_009404776.1	716	1.6e-73	PREDICTED: somatic embryogenesis receptor kinase 1-like [Musa acuminata subsp. malaccensis]	595829521	XM_007205830.1	438	0	Prunus persica hypothetical protein (PRUPE_ppa011333mg) mRNA, complete cds	--	--	--	--	Q94AG2	578	2.2e-58	Somatic embryogenesis receptor kinase 1 OS=Arabidopsis thaliana GN=SERK1 PE=1 SV=2	PF00560//PF13855	Leucine Rich Repeat//Leucine rich repeat	--	--	GO:0005515	protein binding	--	--	--	--	FALSE	0.27493
i0_HQ_c1359/f2p41/676	245.53	309.04	192.71	253.88	199.07	227.25	26.07	31.73	20.86	26.23	20.75	24.16	21.9897	26.3773	17.7917	22.3618	17.7457	20.0799	679	470106961	XP_004289822.1	608	4.1e-61	PREDICTED: transcription initiation factor TFIID subunit 10 [Fragaria vesca subsp. vesca]	764525424	XM_004289774.2	398	0	PREDICTED: Fragaria vesca subsp. vesca transcription initiation factor TFIID subunit 10 (LOC101297394), mRNA	K03134	TAF10	transcription initiation factor TFIID subunit 10	http://www.genome.jp/dbget-bin/www_bget?ko:K03134	O04173	507	2.9e-50	Transcription initiation factor TFIID subunit 10 OS=Arabidopsis thaliana GN=TAF10 PE=1 SV=1	PF05645//PF03540	RNA polymerase III subunit RPC82//Transcription initiation factor TFIID 23-30kDa subunit	GO:0006352//GO:0006351//GO:0006206//GO:0006144	DNA-templated transcription, initiation//transcription, DNA-templated//pyrimidine nucleobase metabolic process//purine nucleobase metabolic process	GO:0003899//GO:0003677	DNA-directed RNA polymerase activity//DNA binding	GO:0005730//GO:0005634	nucleolus//nucleus	KOG3423	Transcription initiation factor TFIID, subunit TAF10 (also component of histone acetyltransferase SAGA)	FALSE	0.13372
i0_HQ_c1361/f2p0/488	0	0	0	0	0	0	0	0	0	0	0	0	0	0	0	0	0	0	489	746657125	AJD79053.1	186	2.5e-12	CPI-2 [Morus alba var. atropurpurea]	--	--	--	--	--	--	--	--	--	Q8H0X6	161	2.8e-10	Cysteine proteinase inhibitor 6 OS=Arabidopsis thaliana GN=CYS6 PE=1 SV=2	--	--	--	--	--	--	--	--	--	--	FALSE	NA
i0_HQ_c1365/f2p0/487	0	0	0	0	0	0	0	0	0	0	0	0	0	0	0	0	0	0	486	--	--	--	--	--	764574876	XM_004297199.2	258	7.87358e-131	PREDICTED: Fragaria vesca subsp. vesca triose phosphate/phosphate translocator, chloroplastic-like (LOC101313792), mRNA	--	--	--	--	--	--	--	--	PF00892//PF08449	EamA-like transporter family//UAA transporter family	GO:0055085	transmembrane transport	--	--	GO:0016020//GO:0016021	membrane//integral component of membrane	--	--	FALSE	NA
i0_HQ_c13655/f2p0/966	823	869	644	452	572	1460	52.04	53.2	41.52	27.87	35.45	92.93	51.8677	52.0877	41.903	28.0523	35.8163	90.6843	967	470147833	XP_004309482.1	1065	5.9e-114	PREDICTED: allene oxide cyclase 3, chloroplastic-like [Fragaria vesca subsp. vesca]	764641172	XM_004309434.2	624	0	PREDICTED: Fragaria vesca subsp. vesca allene oxide cyclase 3, chloroplastic-like (LOC101311343), mRNA	K10525	AOC	allene oxide cyclase	http://www.genome.jp/dbget-bin/www_bget?ko:K10525	Q93ZC5	709	1.6e-73	Allene oxide cyclase 4, chloroplastic OS=Arabidopsis thaliana GN=AOC4 PE=2 SV=1	PF06351	Allene oxide cyclase	--	--	GO:0016853	isomerase activity	GO:0009507	chloroplast	--	--	FALSE	-0.099222
i0_HQ_c13663/f2p0/951	68.98	70.03	85.75	0	41.89	0	4.46	4.38	5.65	0	2.65	0	4.35307	4.2619	5.61782	0	2.6077	0	952	470131967	XP_004301859.1	1161	4.3e-125	PREDICTED: salicylic acid-binding protein 2-like [Fragaria vesca subsp. vesca]	764593044	XM_004301811.2	588	0	PREDICTED: Fragaria vesca subsp. vesca salicylic acid-binding protein 2-like (LOC101301981), mRNA	--	--	--	--	Q6RYA0	785	2.4e-82	Salicylic acid-binding protein 2 OS=Nicotiana tabacum GN=SABP2 PE=1 SV=1	PF07819//PF00975//PF06821//PF00326	PGAP1-like protein//Thioesterase domain//Serine hydrolase//Prolyl oligopeptidase family	GO:0006886//GO:0006508//GO:0006505//GO:0009058	intracellular protein transport//proteolysis//GPI anchor metabolic process//biosynthetic process	GO:0016788//GO:0008236//GO:0016787	hydrolase activity, acting on ester bonds//serine-type peptidase activity//hydrolase activity	--	--	--	--	FALSE	2.4048
i0_HQ_c13664/f3p41/694	966	1091	902	1043	1053	1070	99.28	108.46	94.53	104.33	106.24	110.16	84.9508	91.2501	81.8953	90.325	92.0039	92.7377	693	470107587	XP_004290126.1	605	9.2e-61	PREDICTED: adrenodoxin, mitochondrial [Fragaria vesca subsp. vesca]	764528607	XM_004290078.2	516	0	PREDICTED: Fragaria vesca subsp. vesca adrenodoxin, mitochondrial (LOC101294713), mRNA	--	--	--	--	Q05B51	126	4.5e-06	Adrenodoxin-like protein, mitochondrial OS=Bos taurus GN=FDX1L PE=2 SV=1	PF00111	2Fe-2S iron-sulfur cluster binding domain	GO:0006118	obsolete electron transport	GO:0009055//GO:0051536	electron carrier activity//iron-sulfur cluster binding	--	--	KOG3309	Ferredoxin	FALSE	-0.10252
i0_HQ_c1367/f3p0/927	748	873	890	905	749	861	49.6	56.04	60.17	58.5	48.69	57.45	48.8066	54.1763	59.9555	58.1512	48.5563	55.3684	934	470143555	XP_004307439.1	685	6.6e-70	PREDICTED: glutathione S-transferase L3 [Fragaria vesca subsp. vesca]	764631982	XM_004307391.2	726	0	PREDICTED: Fragaria vesca subsp. vesca glutathione S-transferase L3 (LOC101313844), mRNA	K00799	GST, gst	glutathione S-transferase	http://www.genome.jp/dbget-bin/www_bget?ko:K00799	A1XBB7	505	6.9e-50	Protein IN2-1 homolog B OS=Oryza sativa subsp. indica GN=GSTZ5 PE=1 SV=1	PF13409//PF02798//PF13417	Glutathione S-transferase, N-terminal domain//Glutathione S-transferase, N-terminal domain//Glutathione S-transferase, N-terminal domain	--	--	GO:0005515	protein binding	--	--	KOG0406	Glutathione S-transferase	FALSE	-0.0038721
i0_HQ_c1370/f2p0/647	1156.23	319.29	1275.33	1140.85	1064.92	1180.55	132.1	35.27	148.58	126.79	119.48	134.91	108.552	28.4897	123.609	105.419	99.2677	109.205	649	470117509	XP_004294900.1	600	3.3e-60	PREDICTED: heat shock protein 90-2 [Fragaria vesca subsp. vesca]	764563352	XM_004294852.2	463	0	PREDICTED: Fragaria vesca subsp. vesca heat shock protein 90-2 (LOC101298691), mRNA	K04079	htpG, HSP90A	molecular chaperone HtpG	http://www.genome.jp/dbget-bin/www_bget?ko:K04079	P36181	541	3.2e-54	Heat shock cognate protein 80 OS=Solanum lycopersicum GN=HSC80 PE=2 SV=1	PF00183//PF05425	Hsp90 protein//Copper resistance protein D	GO:0006457//GO:0006950	protein folding//response to stress	GO:0051082//GO:0005524	unfolded protein binding//ATP binding	GO:0016021	integral component of membrane	KOG0019	Molecular chaperone (HSP90 family)	FALSE	-0.31186
i0_HQ_c1376/f2p11/753	835.55	650.26	636.42	663.24	692.53	959.34	75.53	56.88	58.67	58.39	61.43	87	67.5795	50.0334	53.1432	52.8415	55.6445	76.4943	753	470125573	XP_004298776.1	768	1.3e-79	PREDICTED: probable phospholipid hydroperoxide glutathione peroxidase [Fragaria vesca subsp. vesca]	764580523	XM_004298728.2	554	0	PREDICTED: Fragaria vesca subsp. vesca probable phospholipid hydroperoxide glutathione peroxidase (LOC101299296), mRNA	K00432	E1.11.1.9	glutathione peroxidase	http://www.genome.jp/dbget-bin/www_bget?ko:K00432	O48646	637	2.7e-65	Probable phospholipid hydroperoxide glutathione peroxidase 6, mitochondrial OS=Arabidopsis thaliana GN=GPX6 PE=2 SV=2	PF08534//PF00255//PF00578	Redoxin//Glutathione peroxidase//AhpC/TSA family	GO:0055114//GO:0006749//GO:0006804//GO:0006979	oxidation-reduction process//glutathione metabolic process//obsolete peroxidase reaction//response to oxidative stress	GO:0004602//GO:0016209//GO:0016491	glutathione peroxidase activity//antioxidant activity//oxidoreductase activity	--	--	--	--	FALSE	-0.13671
i0_HQ_c1377/f3p0/998	961.77	826.5	1246.18	787.71	647.31	1701.45	58.12	48.36	76.79	46.42	38.34	103.54	58.5662	47.8764	78.3978	47.2315	39.1756	102.167	1000	--	--	--	--	--	--	--	--	--	--	--	--	--	--	--	--	--	--	PF09803	Uncharacterized conserved protein (DUF2346)	GO:0033617	mitochondrial respiratory chain complex IV assembly	--	--	GO:0005739	mitochondrion	--	--	FALSE	-0.053105
i0_HQ_c1379/f2p17/671	5669.02	3518.82	7361.77	3094.19	2587.22	4052.52	611.97	367.37	810.39	325.02	274.22	437.92	514.115	303.437	689.212	276.317	233.098	362.164	672	764629908	XP_011469485.1	461	4.5e-44	PREDICTED: cysteine proteinase inhibitor A [Fragaria vesca subsp. vesca]	764629907	XM_011471183.1	406	0	PREDICTED: Fragaria vesca subsp. vesca cysteine proteinase inhibitor A (LOC101305318), mRNA	--	--	--	--	Q8H0X6	345	1.8e-31	Cysteine proteinase inhibitor 6 OS=Arabidopsis thaliana GN=CYS6 PE=1 SV=2	PF00031	Cystatin domain	--	--	GO:0004869	cysteine-type endopeptidase inhibitor activity	--	--	--	--	FALSE	0.76004
i0_HQ_c13810/f2p20/741	444	596	509	454	434	618	40.96	53.19	47.88	40.78	39.29	57.18	36.4181	46.4942	43.1037	36.6711	35.3681	49.958	743	645248663	XP_008230398.1	605	9.9e-61	PREDICTED: 30S ribosomal protein 3, chloroplastic-like [Prunus mume]	764613824	XM_004304087.2	437	0	PREDICTED: Fragaria vesca subsp. vesca 30S ribosomal protein 3, chloroplastic-like (LOC101291447), mRNA	K19032	PSRP3	30S ribosomal protein 3	http://www.genome.jp/dbget-bin/www_bget?ko:K19032	P82412	466	1.8e-45	30S ribosomal protein 3, chloroplastic OS=Spinacia oleracea GN=PSRP3 PE=1 SV=1	PF04839	Plastid and cyanobacterial ribosomal protein (PSRP-3 / Ycf65)	GO:0006412//GO:0042254	translation//ribosome biogenesis	GO:0003735	structural constituent of ribosome	GO:0005840	ribosome	--	--	FALSE	0.038201
i0_HQ_c1383/f4p0/616	1904.94	2483.24	1885.58	1557.93	1558.49	2065.1	237.51	299.31	239.74	188.88	190.91	257.2	188.369	233.635	192.538	151.693	153.143	201.347	616	470120789	XP_004296472.1	230	2.5e-17	PREDICTED: 60S acidic ribosomal protein P3 [Fragaria vesca subsp. vesca]	764568720	XM_004296424.2	274	1.28976e-139	PREDICTED: Fragaria vesca subsp. vesca 60S acidic ribosomal protein P3 (LOC101313202), mRNA	K02942	RP-LP1, RPLP1	large subunit ribosomal protein LP1	http://www.genome.jp/dbget-bin/www_bget?ko:K02942	Q9LVC9	175	8.3e-12	60S acidic ribosomal protein P3-2 OS=Arabidopsis thaliana GN=RPP3B PE=2 SV=1	PF01213	Adenylate cyclase associated (CAP) N terminal	GO:0007010	cytoskeleton organization	GO:0003779	actin binding	--	--	--	--	FALSE	0.27227
i0_HQ_c1385/f4p0/591	1373.41	1931.4	1211.1	1269.58	1201.95	1368.76	183.42	249.31	164.94	164.81	157.76	182.4	141.342	189.061	128.709	128.646	122.838	138.794	592	697128365	XP_009618235.1	387	1.5e-35	PREDICTED: polyubiquitin-like isoform X1 [Nicotiana tomentosiformis]	764608190	XM_004303489.2	392	0	PREDICTED: Fragaria vesca subsp. vesca ubiquitin-60S ribosomal protein L40 (LOC101298529), mRNA	K02927	RP-L40e, RPL40	large subunit ribosomal protein L40e	http://www.genome.jp/dbget-bin/www_bget?ko:K02927	P0CH06	588	1e-59	Ubiquitin-60S ribosomal protein L40 OS=Schizosaccharomyces pombe (strain 972 / ATCC 24843) GN=ubi1 PE=1 SV=1	PF14560//PF00240//PF01020	Ubiquitin-like domain//Ubiquitin family//Ribosomal L40e family	GO:0006412//GO:0042254	translation//ribosome biogenesis	GO:0003735//GO:0005515	structural constituent of ribosome//protein binding	GO:0005840	ribosome	KOG0003	Ubiquitin/60s ribosomal protein L40 fusion	FALSE	0.23001
i0_HQ_c1386/f3p0/598	543.55	522.53	532.53	500.46	544	869	73.46	68.26	73.4	65.74	72.26	117.17	56.2789	51.4559	56.9272	51.0328	56.0186	88.7663	588	470137115	XP_004304319.1	468	6e-45	PREDICTED: uncharacterized protein LOC101299215 [Fragaria vesca subsp. vesca]	764615649	XM_004304271.2	341	6.98235e-177	PREDICTED: Fragaria vesca subsp. vesca uncharacterized LOC101299215 (LOC101299215), mRNA	--	--	--	--	--	--	--	--	--	--	--	--	--	--	--	--	--	--	FALSE	-0.26532
i0_HQ_c1387/f2p0/544	0	0	0	0	0	0	0	0	0	0	0	0	0	0	0	0	0	0	544	470135222	XP_004303422.1	369	1.7e-33	PREDICTED: putative phosphatidylglycerol/phosphatidylinositol transfer protein DDB_G0282179 [Fragaria vesca subsp. vesca]	764607325	XM_004303374.2	266	3.1647e-135	PREDICTED: Fragaria vesca subsp. vesca putative phosphatidylglycerol/phosphatidylinositol transfer protein DDB_G0282179 (LOC101309465), mRNA	--	--	--	--	--	--	--	--	PF12202	Oxidative-stress-responsive kinase 1 C terminal	GO:0016310//GO:0009069	phosphorylation//serine family amino acid metabolic process	GO:0004674//GO:0005524	protein serine/threonine kinase activity//ATP binding	--	--	--	--	FALSE	NA
i0_HQ_c1388/f3p0/380	0	3.11	3.21	0	6.66	1.97	0	1.07	1.17	0	2.36	0.68	0	0.457593	0.496733	0	0.956046	0.15806	380	595837714	XP_007207508.1	230	1.5e-17	hypothetical protein PRUPE_ppa013808mg [Prunus persica]>gi|645279607|ref|XP_008244803.1| PREDICTED: uncharacterized protein LOC103342916 [Prunus mume]>gi|645279609|ref|XP_008244804.1| PREDICTED: uncharacterized protein LOC103342916 [Prunus mume]>gi|462403150|gb|EMJ08707.1| hypothetical protein PRUPE_ppa013808mg [Prunus persica]	764599852	XM_004302575.2	237	2.84603e-119	PREDICTED: Fragaria vesca subsp. vesca putative pentatricopeptide repeat-containing protein At3g08820 (LOC101305771), mRNA	--	--	--	--	--	--	--	--	--	--	--	--	--	--	--	--	--	--	FALSE	-0.57699
i0_HQ_c1389/f2p0/918	610.67	622.88	593.08	693.34	705.42	825.07	41.4	40.89	41.01	45.82	46.89	56.28	40.4518	39.2298	40.5999	45.2558	46.4499	53.9193	919	470117671	XP_004294976.1	1145	3e-123	PREDICTED: uncharacterized protein LOC101298104 [Fragaria vesca subsp. vesca]	764563857	XM_004294928.2	684	0	PREDICTED: Fragaria vesca subsp. vesca uncharacterized LOC101298104 (LOC101298104), mRNA	--	--	--	--	--	--	--	--	PF01329	Pterin 4 alpha carbinolamine dehydratase	GO:0006729	tetrahydrobiopterin biosynthetic process	GO:0008124	4-alpha-hydroxytetrahydrobiopterin dehydratase activity	--	--	--	--	FALSE	-0.28895
i0_HQ_c1390/f2p0/911	566.32	334.85	719.45	511.68	550.21	332.26	38.81	22.21	50.27	34.18	36.97	22.9	37.822	21.2272	49.6043	33.6266	36.5156	21.865	912	470109609	XP_004291085.1	678	4.2e-69	PREDICTED: ethylene-responsive transcription factor RAP2-1-like [Fragaria vesca subsp. vesca]	764538496	XM_004291037.2	587	0	PREDICTED: Fragaria vesca subsp. vesca ethylene-responsive transcription factor RAP2-1-like (LOC101298190), mRNA	K09286	EREBP	EREBP-like factor	http://www.genome.jp/dbget-bin/www_bget?ko:K09286	Q8LC30	407	1.6e-38	Ethylene-responsive transcription factor RAP2-1 OS=Arabidopsis thaliana GN=RAP2-1 PE=2 SV=1	PF00847//PF05531	AP2 domain//Nucleopolyhedrovirus P10 protein	GO:0006355	regulation of transcription, DNA-templated	GO:0003700	transcription factor activity, sequence-specific DNA binding	GO:0005667//GO:0019028	transcription factor complex//viral capsid	--	--	FALSE	0.21118
i0_HQ_c1391/f2p21/418	0	0	0	0	0	0	0	0	0	0	0	0	0	0	0	0	0	0	419	470102086	XP_004287490.1	208	6.1e-15	PREDICTED: profilin [Fragaria vesca subsp. vesca]	764509066	XM_004287442.2	350	0	PREDICTED: Fragaria vesca subsp. vesca profilin (LOC101300846), mRNA	K05759	PFN	profilin	http://www.genome.jp/dbget-bin/www_bget?ko:K05759	Q8GT39	208	8.5e-16	Profilin OS=Prunus persica PE=1 SV=1	--	--	--	--	--	--	--	--	--	--	FALSE	NA
i0_HQ_c1395/f2p0/909	237.6	138.45	222.17	222.17	345.04	275.47	16.31	9.2	15.55	14.86	23.22	19.02	15.8545	8.78016	15.3328	14.6248	22.9304	18.1309	911	470110933	XP_004291713.1	829	1.3e-86	PREDICTED: CASP-like protein 5A2 [Fragaria vesca subsp. vesca]	764544833	XM_004291665.2	458	0	PREDICTED: Fragaria vesca subsp. vesca CASP-like protein 5A2 (LOC101297212), mRNA	--	--	--	--	Q9SKN3	631	1.6e-64	CASP-like protein 5A2 OS=Arabidopsis thaliana GN=At2g28370 PE=2 SV=1	--	--	--	--	--	--	--	--	--	--	FALSE	-0.50622
i0_HQ_c13954/f3p0/802	934.25	1563.22	1289.97	2322.78	2039.71	1017.62	76.89	124.51	108.26	186.23	164.67	84.11	70.9735	112.96	101.126	173.758	153.941	76.1644	802	470108160	XP_004290397.1	828	1.5e-86	PREDICTED: cold-regulated 413 plasma membrane protein 1 [Fragaria vesca subsp. vesca]	764531410	XM_004290349.2	567	0	PREDICTED: Fragaria vesca subsp. vesca cold-regulated 413 plasma membrane protein 1 (LOC101304727), mRNA	--	--	--	--	Q9XIM7	584	4.1e-59	Cold-regulated 413 plasma membrane protein 1 OS=Arabidopsis thaliana GN=COR413PM1 PE=2 SV=1	--	--	--	--	--	--	--	--	--	--	FALSE	-0.50301
i0_HQ_c1396/f5p0/867	2949.73	3469.91	2758.48	4068.06	3611.17	4288.52	216.64	246.67	206.59	291.16	260.07	316.66	207.052	231.647	199.922	281.266	251.895	296.716	868	470148201	XP_004309658.1	743	1.2e-76	PREDICTED: oxygen-evolving enhancer protein 3-2, chloroplastic [Fragaria vesca subsp. vesca]	764642392	XM_004309610.2	612	0	PREDICTED: Fragaria vesca subsp. vesca oxygen-evolving enhancer protein 3-2, chloroplastic (LOC101296736), mRNA	K08901	psbQ	photosystem II oxygen-evolving enhancer protein 3	http://www.genome.jp/dbget-bin/www_bget?ko:K08901	Q41932	549	5.1e-55	Oxygen-evolving enhancer protein 3-2, chloroplastic OS=Arabidopsis thaliana GN=PSBQ2 PE=1 SV=2	PF05757	Oxygen evolving enhancer protein 3 (PsbQ)	GO:0015979	photosynthesis	GO:0005509	calcium ion binding	GO:0009523//GO:0019898//GO:0009654	photosystem II//extrinsic component of membrane//photosystem II oxygen evolving complex	--	--	FALSE	-0.38704
i0_HQ_c13965/f2p23/443	72.03	63.86	3.4	92.21	1.94	79.52	17.22	14.72	0.83	21.33	0.46	18.71	9.90495	8.24287	0.426092	12.4635	0.136681	10.711	443	470123254	XP_004297643.1	459	5e-44	PREDICTED: spermidine synthase 2 [Fragaria vesca subsp. vesca]	764577755	XM_004297595.2	320	2.4392e-165	PREDICTED: Fragaria vesca subsp. vesca spermidine synthase 2 (LOC101311471), mRNA	K00797	speE, SRM	spermidine synthase	http://www.genome.jp/dbget-bin/www_bget?ko:K00797	O82147	402	2.9e-38	Spermidine synthase OS=Coffea arabica PE=2 SV=1	--	--	--	--	--	--	--	--	KOG1562	Spermidine synthase	FALSE	-0.33669
i0_HQ_c1399/f2p0/880	2676.16	3522.79	2785.33	2154.72	2444.32	1379.81	192.77	245.63	204.59	151.27	172.65	99.94	185.322	231.979	199.126	146.899	168.163	94.1211	880	470122571	XP_004297314.1	633	6.7e-64	PREDICTED: uncharacterized protein LOC101308457 [Fragaria vesca subsp. vesca]	764575414	XM_004297266.2	409	0	PREDICTED: Fragaria vesca subsp. vesca uncharacterized LOC101308457 (LOC101308457), mRNA	--	--	--	--	--	--	--	--	--	--	--	--	--	--	--	--	--	--	FALSE	0.58508
i0_HQ_c1401/f3p0/849	3384	2531	3041	3114	3202	2287	255.62	185.05	234.24	229.21	237.2	173.64	242.34	172.387	224.839	219.607	227.826	161.414	851	596009469	XP_007218529.1	828	1.6e-86	hypothetical protein PRUPE_ppa012628mg [Prunus persica]>gi|462414991|gb|EMJ19728.1| hypothetical protein PRUPE_ppa012628mg [Prunus persica]	764636885	XM_004307970.2	594	0	PREDICTED: Fragaria vesca subsp. vesca ubiquitin-conjugating enzyme E2 10 (LOC101297588), mRNA	K06689	UBE2D_E, UBC4, UBC5	ubiquitin-conjugating enzyme E2 D/E	http://www.genome.jp/dbget-bin/www_bget?ko:K06689	P35133	785	2.1e-82	Ubiquitin-conjugating enzyme E2 10 OS=Arabidopsis thaliana GN=UBC10 PE=1 SV=1	PF00631//PF05743//PF05773//PF04758	GGL domain//UEV domain//RWD domain//Ribosomal protein S30	GO:0007186//GO:0006464//GO:0042254//GO:0006412//GO:0015031//GO:0007165	G-protein coupled receptor signaling pathway//cellular protein modification process//ribosome biogenesis//translation//protein transport//signal transduction	GO:0004871//GO:0005515//GO:0003735	signal transducer activity//protein binding//structural constituent of ribosome	GO:0005834//GO:0005840//GO:0005622	heterotrimeric G-protein complex//ribosome//intracellular	KOG0417	Ubiquitin-protein ligase	FALSE	0.049946
i0_HQ_c1402/f3p0/349	34.67	36.29	24.99	31.94	46.21	32.87	16.25	16.33	11.95	14.37	21.51	14.78	5.93713	5.97887	4.32685	5.33081	7.98074	5.50719	349	--	--	--	--	--	764615520	XM_004304254.2	188	4.4931e-92	PREDICTED: Fragaria vesca subsp. vesca NAP1-related protein 2-like (LOC101292142), mRNA	--	--	--	--	--	--	--	--	--	--	--	--	--	--	--	--	--	--	FALSE	-0.21912
i0_HQ_c14033/f4p0/896	3256.82	3146.52	3423.74	2795.65	2922.56	2063.2	228.03	213.27	244.45	190.79	200.64	145.3	220.969	203.06	239.837	186.794	197.022	137.984	898	470116285	XP_004294313.1	980	3.9e-104	PREDICTED: probable NAD(P)H dehydrogenase (quinone) FQR1-like 1 [Fragaria vesca subsp. vesca]	764559031	XM_004294265.2	644	0	PREDICTED: Fragaria vesca subsp. vesca probable NAD(P)H dehydrogenase (quinone) FQR1-like 1 (LOC101312908), mRNA	K03809	wrbA	NAD(P)H dehydrogenase (quinone)	http://www.genome.jp/dbget-bin/www_bget?ko:K03809	Q6NQE2	923	2.2e-98	Probable NAD(P)H dehydrogenase (quinone) FQR1-like 1 OS=Arabidopsis thaliana GN=At4g27270 PE=2 SV=1	PF00258//PF03358	Flavodoxin//NADPH-dependent FMN reductase	--	--	GO:0010181//GO:0016491	FMN binding//oxidoreductase activity	--	--	KOG3135	1,4-benzoquinone reductase-like; Trp repressor binding protein-like/protoplast-secreted protein	FALSE	0.33214
i0_HQ_c1408/f3p0/357	0.44	0	0	0	0	5.81	0.19	0	0	0	0	2.39	0	0	0	0	0	0.836529	359	470116000	XP_004294176.1	337	5.7e-30	PREDICTED: mitogen-activated protein kinase 19 [Fragaria vesca subsp. vesca]	764557942	XM_004294128.2	289	3.31502e-148	PREDICTED: Fragaria vesca subsp. vesca mitogen-activated protein kinase 19 (LOC101294541), mRNA	--	--	--	--	Q9LUC3	128	1.4e-06	Mitogen-activated protein kinase 19 OS=Arabidopsis thaliana GN=MPK19 PE=2 SV=2	--	--	--	--	--	--	--	--	--	--	FALSE	#NAME?
i0_HQ_c1410/f5p0/452	1199.65	1630.54	1147.51	1173.66	1075.91	1307.36	273.74	358.83	267.03	259.27	242.1	294.07	161.661	209.021	159.665	155.746	144.006	173.677	452	296082089	CBI21094.3	233	8.2e-18	unnamed protein product [Vitis vinifera]	764506807	XM_004287169.2	168	7.8165e-81	PREDICTED: Fragaria vesca subsp. vesca 60S ribosomal protein L39-1 (LOC101290887), mRNA	K02924	RP-L39e, RPL39	large subunit ribosomal protein L39e	http://www.genome.jp/dbget-bin/www_bget?ko:K02924	P51424	209	7e-16	60S ribosomal protein L39-1 OS=Arabidopsis thaliana GN=RPL39A PE=3 SV=2	PF00832	Ribosomal L39 protein	GO:0006412//GO:0042254	translation//ribosome biogenesis	GO:0003735	structural constituent of ribosome	GO:0005622//GO:0005840	intracellular//ribosome	KOG0002	60s ribosomal protein L39	FALSE	0.15881
i0_HQ_c1414/f3p0/507	7141.21	7673.3	4221.11	13696.5	9104.14	2879.56	1274.87	1322.61	768.45	2372.13	1599.94	509.99	858.37	877.201	523.833	1621.22	1087.26	341.067	507	470106832	XP_004289762.1	268	8.1e-22	PREDICTED: phytosulfokines-like [Fragaria vesca subsp. vesca]	764524796	XM_004289714.2	317	1.312e-163	PREDICTED: Fragaria vesca subsp. vesca phytosulfokines-like (LOC101302992), mRNA	--	--	--	--	--	--	--	--	PF06404	Phytosulfokine precursor protein (PSK)	GO:0040007//GO:0008283//GO:0007165	growth//cell proliferation//signal transduction	GO:0008083	growth factor activity	GO:0005576	extracellular region	--	--	FALSE	-0.43524
i0_HQ_c1419/f2p0/440	70.85	130.76	49.85	115.12	120.31	120.05	17.12	30.46	12.28	26.91	28.68	28.54	9.67348	17.0862	6.99106	15.6501	16.4761	16.3436	441	470123537	XP_004297781.1	450	5.6e-43	PREDICTED: protein SLOW GREEN 1, chloroplastic [Fragaria vesca subsp. vesca]	764578693	XM_011465182.1	259	1.97168e-131	PREDICTED: Fragaria vesca subsp. vesca protein SLOW GREEN 1, chloroplastic-like (LOC101304472), mRNA	--	--	--	--	Q9LS48	368	2.5e-34	protein SLOW GREEN 1, chloroplastic OS=Arabidopsis thaliana GN=SG1 PE=1 SV=1	PF04722//PF01544//PF13181//PF00515//PF13174//PF13371//PF13414	Ssu72-like protein//CorA-like Mg2+ transporter protein//Tetratricopeptide repeat//Tetratricopeptide repeat//Tetratricopeptide repeat//Tetratricopeptide repeat//TPR repeat	GO:0030001//GO:0006397//GO:0006470//GO:0055085	metal ion transport//mRNA processing//protein dephosphorylation//transmembrane transport	GO:0046873//GO:0005515//GO:0004721	metal ion transmembrane transporter activity//protein binding//phosphoprotein phosphatase activity	GO:0005634//GO:0016020	nucleus//membrane	--	--	FALSE	-0.49649
i0_HQ_c1420/f3p0/859	152	823	26	870	1173	1143	11.24	58.89	1.96	62.68	85.04	84.95	10.7214	55.2113	1.89341	60.4313	82.2044	79.4581	864	470135310	XP_004303460.1	918	5.9e-97	PREDICTED: uncharacterized protein LOC101299313 [Fragaria vesca subsp. vesca]	764607607	XM_004303412.2	644	0	PREDICTED: Fragaria vesca subsp. vesca uncharacterized LOC101299313 (LOC101299313), mRNA	--	--	--	--	--	--	--	--	PF04441	Poxvirus early transcription factor (VETF), large subunit	GO:0045893	positive regulation of transcription, DNA-templated	--	--	--	--	--	--	FALSE	-1.6648
i0_HQ_c1421/f4p0/437	6127.99	2368.49	5441.74	4295.52	2706.03	1149.71	1504.66	560.66	1362.65	1020.37	655.62	277.67	852.505	313.364	781.61	588.499	374.08	157.562	438	694404787	XP_009377263.1	326	1.3e-28	PREDICTED: uncharacterized protein LOC103965887 [Pyrus x bretschneideri]	595539761	KF914838.1	72	1.75533e-27	Morella rubra microsatellite ZJU237 sequence	--	--	--	--	--	--	--	--	--	--	--	--	--	--	--	--	--	--	FALSE	0.76617
i0_HQ_c14244/f2p0/944	46.65	25.42	29.02	34.29	41.64	18.04	3.04	1.61	1.93	2.18	2.66	1.18	2.96653	1.53338	1.93086	2.15925	2.62702	1.14405	945	764555592	XP_011460601.1	841	5.4e-88	PREDICTED: protein trichome birefringence-like 38 [Fragaria vesca subsp. vesca]	764555591	XM_011462299.1	725	0	PREDICTED: Fragaria vesca subsp. vesca protein trichome birefringence-like 38 (LOC101315214), mRNA	--	--	--	--	Q8VY22	642	9.1e-66	Protein trichome birefringence-like 38 OS=Arabidopsis thaliana GN=TBL38 PE=2 SV=1	PF01119	DNA mismatch repair protein, C-terminal domain	GO:0006298	mismatch repair	GO:0005524//GO:0030983	ATP binding//mismatched DNA binding	--	--	--	--	FALSE	0.088278
i0_HQ_c1425/f3p0/511	23.87	3.1	36.63	58.81	13.8	7.2	4.19	0.53	6.57	10.03	2.39	1.26	2.74303	0.340284	4.43269	6.81183	1.5404	0.822778	511	403495108	AFR46578.1	293	1e-24	xyloglucan endotransglucosylase/hydrolase 9, partial [Rosa x borboniana]	403495107	JX259263.1	400	0	Rosa x borboniana xyloglucan endotransglucosylase/hydrolase 9 (XTH9) mRNA, partial cds	K08235	E2.4.1.207	xyloglucan:xyloglucosyl transferase	http://www.genome.jp/dbget-bin/www_bget?ko:K08235	Q38909	198	1.5e-14	Probable xyloglucan endotransglucosylase/hydrolase protein 28 OS=Arabidopsis thaliana GN=XTH28 PE=2 SV=1	PF06955	Xyloglucan endo-transglycosylase (XET) C-terminus	GO:0006073	cellular glucan metabolic process	GO:0016762	xyloglucan:xyloglucosyl transferase activity	GO:0048046//GO:0005618	apoplast//cell wall	--	--	FALSE	-0.31705
i0_HQ_c1429/f3p0/754	642.44	701.59	684.08	639.52	531.19	662.85	57.96	61.24	62.93	56.19	47.02	60	51.8904	53.8875	57.0782	50.8612	42.6417	52.7342	754	470147951	XP_004309540.1	726	9.4e-75	PREDICTED: uncharacterized protein LOC101304828 [Fragaria vesca subsp. vesca]	764641742	XM_004309492.2	376	0	PREDICTED: Fragaria vesca subsp. vesca uncharacterized LOC101304828 (LOC101304828), mRNA	--	--	--	--	--	--	--	--	--	--	--	--	--	--	--	--	--	--	FALSE	0.14177
i0_HQ_c1430/f2p15/431	47.1	118.99	32.39	130.17	104.17	87.27	12.02	29.27	8.43	32.13	26.24	21.88	6.64575	15.8689	4.67152	18.1018	14.6106	12.124	431	470103076	XP_004287971.1	372	6e-34	PREDICTED: uncharacterized protein LOC101300093 [Fragaria vesca subsp. vesca]	764513511	XM_004287923.2	156	3.47892e-74	PREDICTED: Fragaria vesca subsp. vesca uncharacterized LOC101300093 (LOC101300093), mRNA	--	--	--	--	--	--	--	--	--	--	--	--	--	--	--	--	--	--	FALSE	-0.69353
i0_HQ_c1431/f5p26/919	1316.95	1109.82	1437.2	1153.3	912.75	1035.28	89.16	72.74	99.22	76.11	60.58	70.52	87.1749	69.8691	98.2776	75.2139	60.023	67.5706	920	470122503	XP_004297280.1	914	1.8e-96	PREDICTED: transmembrane emp24 domain-containing protein p24delta9-like [Fragaria vesca subsp. vesca]	764575118	XM_004297232.2	603	0	PREDICTED: Fragaria vesca subsp. vesca transmembrane emp24 domain-containing protein p24delta9-like (LOC101298791), mRNA	--	--	--	--	Q9LQY3	690	2.4e-71	Transmembrane emp24 domain-containing protein p24delta9 OS=Arabidopsis thaliana GN=At1g26690 PE=2 SV=1	PF01105	emp24/gp25L/p24 family/GOLD	GO:0006810	transport	--	--	GO:0016021	integral component of membrane	--	--	FALSE	0.31295
i0_HQ_c14367/f2p0/491	404.52	410.9	374.68	529.22	785.26	1057.35	76.78	75.28	72.52	97.4	146.77	198.8	50.0426	48.3015	47.8291	64.5279	96.6085	129.037	492	307101700	ADN32815.1	361	1.3e-32	sieve element occlusion a [Malus domestica]	764518649	XM_004288388.2	306	1.65514e-157	PREDICTED: Fragaria vesca subsp. vesca uncharacterized LOC101298363 (LOC101298363), mRNA	--	--	--	--	--	--	--	--	--	--	--	--	--	--	--	--	--	--	FALSE	-1.0023
i0_HQ_c1439/f2p0/562	471	741	327	581	623	695	68.6	104.28	48.56	82.21	89.21	100.84	50.8938	76.1519	36.4799	61.8235	66.8836	74.0136	564	657952368	XP_008357211.1	481	1.8e-46	PREDICTED: mitochondrial import inner membrane translocase subunit Tim9 [Malus domestica]>gi|694325446|ref|XP_009353667.1| PREDICTED: mitochondrial import inner membrane translocase subunit Tim9 [Pyrus x bretschneideri]>gi|694375427|ref|XP_009364400.1| PREDICTED: mitochondrial import inner membrane translocase subunit Tim9 [Pyrus x bretschneideri]>gi|694375506|ref|XP_009364416.1| PREDICTED: mitoc…	764560576	XM_004294509.2	305	6.87159e-157	PREDICTED: Fragaria vesca subsp. vesca mitochondrial import inner membrane translocase subunit Tim9 (LOC101311257), mRNA	K17777	TIM9	mitochondrial import inner membrane translocase subunit TIM9	http://www.genome.jp/dbget-bin/www_bget?ko:K17777	Q9XGX7	430	2.1e-41	Mitochondrial import inner membrane translocase subunit Tim9 OS=Oryza sativa subsp. japonica GN=TIM9 PE=3 SV=2	PF08057	Erythromycin resistance leader peptide	GO:0046677	response to antibiotic	--	--	--	--	KOG3479	Mitochondrial import inner membrane translocase, subunit TIM9	FALSE	-0.30759
i0_HQ_c1440/f5p0/706	1935.06	2402.15	1794.88	1930.22	1778.2	1844.79	192.72	231.42	182.29	187.13	173.83	184.12	166.796	196.922	159.657	163.83	152.273	156.656	707	99014568	CAK22271.1	734	1e-75	40S ribosomal protein S11 [Oxybasis rubra]	764521002	XM_004288567.2	438	0	PREDICTED: Fragaria vesca subsp. vesca 40S ribosomal protein S11 (LOC101305700), mRNA	K02949	RP-S11e, RPS11	small subunit ribosomal protein S11e	http://www.genome.jp/dbget-bin/www_bget?ko:K02949	P17093	713	4e-74	40S ribosomal protein S11 OS=Glycine max GN=RPS11 PE=2 SV=2	PF00366	Ribosomal protein S17	GO:0042254//GO:0006412	ribosome biogenesis//translation	GO:0003735	structural constituent of ribosome	GO:0005622//GO:0005840	intracellular//ribosome	KOG1728	40S ribosomal protein S11	FALSE	0.13951
i0_HQ_c14406/f2p0/403	15.75	22.34	25.57	23.76	31.45	19.88	4.77	6.52	7.9	6.95	9.42	5.88	2.26835	3.16417	3.9032	3.42515	4.65766	2.83174	403	--	--	--	--	--	764533455	XM_004290504.2	93	3.39837e-39	PREDICTED: Fragaria vesca subsp. vesca peptidyl-prolyl cis-trans isomerase CYP95 (LOC101306289), mRNA	--	--	--	--	--	--	--	--	--	--	--	--	--	--	--	--	--	--	FALSE	-0.22848
i0_HQ_c1443/f3p0/807	401	360	431	377	370	526	32.7	28.41	35.84	29.95	29.6	43.09	30.2827	25.8566	33.6039	28.0366	27.7613	39.1487	807	470142416	XP_004306904.1	774	2.7e-80	PREDICTED: peptidyl-prolyl cis-trans isomerase CYP18-1 [Fragaria vesca subsp. vesca]	764626338	XM_004306856.2	550	0	PREDICTED: Fragaria vesca subsp. vesca peptidyl-prolyl cis-trans isomerase CYP18-1 (LOC101314022), mRNA	K12734	PPIL3	peptidyl-prolyl cis-trans isomerase-like 3	http://www.genome.jp/dbget-bin/www_bget?ko:K12734	Q9LPC7	751	1.8e-78	Peptidyl-prolyl cis-trans isomerase CYP18-1 OS=Arabidopsis thaliana GN=CYP18-1 PE=2 SV=1	PF00160	Cyclophilin type peptidyl-prolyl cis-trans isomerase/CLD	GO:0006457//GO:0000413	protein folding//protein peptidyl-prolyl isomerization	GO:0003755	peptidyl-prolyl cis-trans isomerase activity	--	--	KOG0884	Similar to cyclophilin-type peptidyl-prolyl cis-trans isomerase	FALSE	-0.10109
i0_HQ_c14431/f2p0/897	815.44	804.2	911.84	677.35	623.66	585.64	55.88	53.35	63.72	45.24	41.9	40.37	54.4611	51.0979	62.8506	44.5503	41.3623	38.5271	912	470122686	XP_004297370.1	895	2.9e-94	PREDICTED: nudix hydrolase 25 [Fragaria vesca subsp. vesca]	764575836	XM_004297322.2	549	0	PREDICTED: Fragaria vesca subsp. vesca nudix hydrolase 25 (LOC101300614), mRNA	--	--	--	--	Q9C6Z2	799	5.5e-84	Nudix hydrolase 25 OS=Arabidopsis thaliana GN=NUDT25 PE=1 SV=1	PF00293	NUDIX domain	--	--	GO:0016787	hydrolase activity	--	--	--	--	FALSE	0.42
i0_HQ_c1444/f2p0/562	0	0	0	0	0	1.5	0	0	0	0	0	0.22	0	0	0	0	0	0.106118	566	470115786	XP_004294072.1	664	1.1e-67	PREDICTED: elongation factor 2 [Fragaria vesca subsp. vesca]	764556987	XM_004294024.2	338	3.11957e-175	PREDICTED: Fragaria vesca subsp. vesca elongation factor 2 (LOC101310872), mRNA	K03234	EEF2	elongation factor 2	http://www.genome.jp/dbget-bin/www_bget?ko:K03234	O23755	619	2.5e-63	Elongation factor 2 OS=Beta vulgaris PE=2 SV=1	--	--	--	--	--	--	--	--	KOG0469	Elongation factor 2	FALSE	#NAME?
i0_HQ_c1445/f2p57/854	945.1	1305.57	1341.35	782.75	851.8	1003.12	70.68	94.5	102.29	57.04	62.47	75.41	67.2008	88.2615	98.454	54.7624	60.1256	70.2952	857	595848919	XP_007209625.1	884	5.1e-93	hypothetical protein PRUPE_ppa011784mg [Prunus persica]>gi|462405360|gb|EMJ10824.1| hypothetical protein PRUPE_ppa011784mg [Prunus persica]	764583987	XM_004299293.2	438	0	PREDICTED: Fragaria vesca subsp. vesca uncharacterized endoplasmic reticulum membrane protein C16E8.02 (LOC101299475), mRNA	--	--	--	--	O13737	277	1.7e-23	Uncharacterized endoplasmic reticulum membrane protein C16E8.02 OS=Schizosaccharomyces pombe (strain 972 / ATCC 24843) GN=SPAC16E8.02 PE=4 SV=2	PF01925	Sulfite exporter TauE/SafE	--	--	--	--	GO:0016021	integral component of membrane	KOG3292	Predicted membrane protein	FALSE	0.44449
i0_HQ_c1447/f5p0/711	2186.91	2570.98	2068.8	2167.4	1877.78	1837.21	215.89	245.52	208.27	208.29	181.95	181.77	187.372	209.51	183.006	182.914	159.847	155.183	711	470145072	XP_004308168.1	778	8.3e-81	PREDICTED: 40S ribosomal protein S13-like [Fragaria vesca subsp. vesca]	764638344	XM_004308120.2	556	0	PREDICTED: Fragaria vesca subsp. vesca 40S ribosomal protein S13-like (LOC101293240), mRNA	K02953	RP-S13e, RPS13	small subunit ribosomal protein S13e	http://www.genome.jp/dbget-bin/www_bget?ko:K02953	P62302	735	1.1e-76	40S ribosomal protein S13 OS=Glycine max GN=RPS13 PE=2 SV=1	PF01155//PF08069//PF00312	Hydrogenase/urease nickel incorporation, metallochaperone, hypA//Ribosomal S13/S15 N-terminal domain//Ribosomal protein S15	GO:0042254//GO:0006464//GO:0006412	ribosome biogenesis//cellular protein modification process//translation	GO:0003735//GO:0016151	structural constituent of ribosome//nickel cation binding	GO:0005622//GO:0005840	intracellular//ribosome	KOG0400	40S ribosomal protein S13	FALSE	0.21163
i0_HQ_c14494/f2p0/406	20.48	1.77	14.93	38.57	0	0	6.08	0.51	4.52	11.06	0	0	3.00212	0.142763	2.16964	5.61713	0	0	406	470126220	XP_004299089.1	480	1.7e-46	PREDICTED: protein NRT1/ PTR FAMILY 3.1 [Fragaria vesca subsp. vesca]	764582364	XM_004299041.2	255	3.01629e-129	PREDICTED: Fragaria vesca subsp. vesca protein NRT1/ PTR FAMILY 3.1 (LOC101295623), mRNA	--	--	--	--	Q9SX20	346	8.2e-32	Protein NRT1/ PTR FAMILY 3.1 OS=Arabidopsis thaliana GN=NPF3.1 PE=2 SV=1	--	--	--	--	--	--	--	--	--	--	FALSE	-0.075506
i0_HQ_c1451/f2p0/929	2001.5	2082.65	2048.93	2443.97	2353.57	2229.39	133.69	134.68	139.56	159.14	154.13	149.84	131.267	129.899	138.707	157.821	153.362	144.112	929	470144554	XP_004307919.1	561	1.6e-55	PREDICTED: nascent polypeptide-associated complex subunit alpha-like protein 2 [Fragaria vesca subsp. vesca]	764635912	XM_004307871.2	682	0	PREDICTED: Fragaria vesca subsp. vesca nascent polypeptide-associated complex subunit alpha-like protein 2 (LOC101314225), mRNA	K03626	EGD2, NACA	nascent polypeptide-associated complex subunit alpha	http://www.genome.jp/dbget-bin/www_bget?ko:K03626	Q94JX9	413	3.2e-39	Nascent polypeptide-associated complex subunit alpha-like protein 2 OS=Arabidopsis thaliana GN=At3g49470 PE=2 SV=2	PF04931//PF06524//PF04889	DNA polymerase phi//NOA36 protein//Cwf15/Cwc15 cell cycle control protein	GO:0000398//GO:0006351//GO:0006260	mRNA splicing, via spliceosome//transcription, DNA-templated//DNA replication	GO:0003677//GO:0003887//GO:0008270	DNA binding//DNA-directed DNA polymerase activity//zinc ion binding	GO:0005634//GO:0005681//GO:0042575	nucleus//spliceosomal complex//DNA polymerase complex	KOG2239	Transcription factor containing NAC and TS-N domains	FALSE	-0.20067
i0_HQ_c1452/f2p0/951	207.06	261.24	130.9	219.05	306.71	684.35	13.26	16.2	8.55	13.68	19.25	44.11	13.1683	15.7913	8.53814	13.7194	19.3405	42.8841	958	470121090	XP_004296616.1	797	7e-83	PREDICTED: uncharacterized protein LOC101309819 [Fragaria vesca subsp. vesca]	764569966	XM_004296568.2	556	0	PREDICTED: Fragaria vesca subsp. vesca uncharacterized LOC101309819 (LOC101309819), mRNA	--	--	--	--	O23299	666	1.5e-68	Enoyl-CoA delta isomerase 2, peroxisomal OS=Arabidopsis thaliana GN=ECI2 PE=1 SV=1	PF00378//PF16113	Enoyl-CoA hydratase/isomerase//Enoyl-CoA hydratase/isomerase	GO:0008152	metabolic process	GO:0016836//GO:0003824	hydro-lyase activity//catalytic activity	--	--	--	--	FALSE	-1.0248
i0_HQ_c14522/f2p0/383	0	0	0	0	11.66	0	0	0	0	0	4	0	0	0	0	0	1.73449	0	384	470127731	XP_004299816.1	187	1.5e-12	PREDICTED: patellin-3-like isoform X1 [Fragaria vesca subsp. vesca]	645224233	XR_513268.1	124	1.88613e-56	PREDICTED: Prunus mume patellin-3-like (LOC103319279), misc_RNA	--	--	--	--	Q56WK6	153	1.8e-09	Patellin-1 OS=Arabidopsis thaliana GN=PATL1 PE=1 SV=2	--	--	--	--	--	--	--	--	--	--	FALSE	#NAME?
i0_HQ_c1454/f2p0/411	0	0	0	0	0	0	0	0	0	0	0	0	0	0	0	0	0	0	412	764625572	XP_011469050.1	456	1e-43	PREDICTED: (+)-neomenthol dehydrogenase-like [Fragaria vesca subsp. vesca]	764625571	XM_011470748.1	239	2.40301e-120	PREDICTED: Fragaria vesca subsp. vesca (+)-neomenthol dehydrogenase-like (LOC101301622), mRNA	K15095	E1.1.1.208	(+)-neomenthol dehydrogenase	http://www.genome.jp/dbget-bin/www_bget?ko:K15095	B2X050	365	5.2e-34	(+)-neomenthol dehydrogenase OS=Capsicum annuum GN=MNR1 PE=1 SV=1	PF00106	short chain dehydrogenase	GO:0008152	metabolic process	GO:0016491	oxidoreductase activity	--	--	--	--	FALSE	NA
i0_HQ_c14543/f2p0/750	130.18	256.52	90.07	262.05	262.97	197.9	11.56	22.04	8.16	22.66	22.91	17.63	10.3971	19.4727	7.43144	20.6349	20.8189	15.528	762	658063910	XP_008367887.1	521	5.6e-51	PREDICTED: dCTP pyrophosphatase 1-like [Malus domestica]	658063909	XM_008369665.1	260	9.77856e-132	PREDICTED: Malus x domestica dCTP pyrophosphatase 1-like (LOC103431505), mRNA	K16904	DCTPP1	dCTP diphosphatase	http://www.genome.jp/dbget-bin/www_bget?ko:K16904	Q91VC0	267	2.2e-22	dCTP pyrophosphatase 1 OS=Rattus norvegicus GN=Dctpp1 PE=2 SV=1	PF05039	Agouti protein	GO:0009755	hormone-mediated signaling pathway	--	--	GO:0005576	extracellular region	--	--	FALSE	-0.6005
i0_HQ_c14550/f2p0/565	830.57	780.57	526.53	472.78	616.14	583.79	120.19	109.14	77.7	66.47	87.66	84.17	89.3686	79.8767	58.4729	50.0475	65.8985	61.8668	566	498666906	AFR11773.1	648	7.8e-66	cysteine protease [Fragaria x ananassa]	403044621	JN979371.1	473	0	Fragaria x ananassa cysteine protease mRNA, complete cds	--	--	--	--	P43297	468	8.1e-46	Cysteine proteinase RD21a OS=Arabidopsis thaliana GN=RD21A PE=1 SV=1	PF03051//PF00112	Peptidase C1-like family//Papain family cysteine protease	GO:0006508	proteolysis	GO:0008234//GO:0004197	cysteine-type peptidase activity//cysteine-type endopeptidase activity	--	--	--	--	FALSE	0.3431
i0_HQ_c14579/f2p0/622	479.13	632.95	502.65	715.12	649	709.02	58.76	75.05	62.87	85.29	78.2	86.89	46.9319	58.8936	50.7807	68.9878	63.1779	68.4639	622	470148943	XP_004310006.1	501	9.5e-49	PREDICTED: photosystem II core complex proteins psbY, chloroplastic [Fragaria vesca subsp. vesca]	764645051	XM_004309958.2	462	0	PREDICTED: Fragaria vesca subsp. vesca photosystem II core complex proteins psbY, chloroplastic (LOC101310664), mRNA	K02723	psbY	photosystem II PsbY protein	http://www.genome.jp/dbget-bin/www_bget?ko:K02723	O49347	297	6e-26	Photosystem II core complex proteins psbY, chloroplastic OS=Arabidopsis thaliana GN=PSBY PE=2 SV=1	PF09798//PF06298	DNA damage checkpoint protein//Photosystem II protein Y (PsbY)	GO:0000077//GO:0015979	DNA damage checkpoint//photosynthesis	GO:0030145	manganese ion binding	GO:0016021//GO:0009523	integral component of membrane//photosystem II	--	--	FALSE	-0.36231
i0_HQ_c1461/f3p0/926	49.72	0	0	19.56	0	0	3.31	0	0	1.27	0	0	3.20752	0	0	1.22479	0	0	931	870830417	KMS94209.1	596	1.4e-59	hypothetical protein BVRB_023710 [Beta vulgaris subsp. vulgaris]	336239116	JF317394.1	916	0	Sanguisorba sitchensis 26S ribosomal RNA gene, partial sequence	--	--	--	--	--	--	--	--	--	--	--	--	--	--	--	--	--	--	FALSE	1.2855
i0_HQ_c1462/f2p0/892	0	0	0	0	0	0	0	0	0	0	0	0	0	0	0	0	0	0	887	470144151	XP_004307727.1	1053	1.3e-112	PREDICTED: superoxide dismutase [Mn], mitochondrial [Fragaria vesca subsp. vesca]	764634411	XM_004307679.2	636	0	PREDICTED: Fragaria vesca subsp. vesca superoxide dismutase [Mn], mitochondrial (LOC101302593), mRNA	K04564	SOD2	superoxide dismutase, Fe-Mn family	http://www.genome.jp/dbget-bin/www_bget?ko:K04564	P35017	965	3e-103	Superoxide dismutase [Mn], mitochondrial OS=Hevea brasiliensis GN=SODA PE=2 SV=1	PF00081//PF02777	Iron/manganese superoxide dismutases, alpha-hairpin domain//Iron/manganese superoxide dismutases, C-terminal domain	GO:0006801//GO:0055114	superoxide metabolic process//oxidation-reduction process	GO:0004784//GO:0046872	superoxide dismutase activity//metal ion binding	--	--	KOG0876	Manganese superoxide dismutase	FALSE	NA
i0_HQ_c1463/f2p0/752	402.86	343.42	222.59	200.07	184.65	317.82	36.42	30.04	20.52	17.61	16.38	28.82	32.5353	26.4022	18.55	15.9401	14.7956	25.2854	753	470109464	XP_004291017.1	740	2.2e-76	PREDICTED: vacuolar-processing enzyme [Fragaria vesca subsp. vesca]	764538032	XM_004290969.2	478	0	PREDICTED: Fragaria vesca subsp. vesca vacuolar-processing enzyme (LOC101302322), mRNA	K01369	LGMN	legumain	http://www.genome.jp/dbget-bin/www_bget?ko:K01369	P49043	637	2.7e-65	Vacuolar-processing enzyme OS=Citrus sinensis PE=2 SV=1	--	--	--	--	--	--	--	--	--	--	FALSE	0.45014
i0_HQ_c1464/f3p0/483	563.28	608.08	662.46	410.57	379.02	764.44	110.15	114.77	132.11	77.84	73.01	147.98	70.7441	72.6614	85.8819	50.734	47.316	94.6144	485	595849731	XP_007209783.1	325	1.9e-28	hypothetical protein PRUPE_ppa013644mg [Prunus persica]>gi|462405518|gb|EMJ10982.1| hypothetical protein PRUPE_ppa013644mg [Prunus persica]	764591784	XR_906408.1	306	1.62989e-157	PREDICTED: Fragaria vesca subsp. vesca uncharacterized LOC101308182 (LOC101308182), ncRNA	--	--	--	--	Q5ZMM5	125	4.1e-06	Zinc finger protein 706 OS=Gallus gallus GN=ZNF706 PE=3 SV=1	PF02074	Carboxypeptidase Taq (M32) metallopeptidase	GO:0006508	proteolysis	GO:0004181	metallocarboxypeptidase activity	--	--	KOG4118	Uncharacterized conserved protein	FALSE	0.23357
i0_HQ_c14643/f2p0/319	101.71	152.66	93.11	136.44	134.65	170.87	67.55	96.97	63.16	86.66	89.07	107.15	19.3561	27.705	18.401	25.6666	25.5146	32.109	318	--	--	--	--	--	764644139	XM_004309835.2	203	1.85888e-100	PREDICTED: Fragaria vesca subsp. vesca elongation factor 1-alpha-like (LOC101312223), mRNA	--	--	--	--	--	--	--	--	--	--	--	--	--	--	--	--	--	--	FALSE	-0.34797
i0_HQ_c14658/f2p0/423	23.76	57.32	5.49	56.12	31.76	74.8	6.31	14.68	1.49	14.41	8.33	19.5	3.30587	7.79203	0.741976	7.92645	4.42697	10.4827	424	470129061	XP_004300447.1	481	1.3e-46	PREDICTED: uncharacterized protein LOC101297546 [Fragaria vesca subsp. vesca]	764592100	XM_004300399.2	248	2.46161e-125	PREDICTED: Fragaria vesca subsp. vesca uncharacterized LOC101297546 (LOC101297546), mRNA	--	--	--	--	--	--	--	--	--	--	--	--	--	--	--	--	--	--	FALSE	-0.92334
i0_HQ_c14660/f2p0/412	0	4	0	3.66	2.46	0	0	1.09	0	1	0.69	0	0	0.560017	0	0.434888	0.29251	0	414	--	--	--	--	--	--	--	--	--	--	--	--	--	--	--	--	--	--	--	--	--	--	--	--	--	--	--	--	FALSE	-0.55666
i0_HQ_c14662/f2p0/384	68.72	59.92	84.54	58.43	42.98	101.56	23.64	19.83	29.67	19.37	14.64	33.96	10.7639	8.88246	13.7279	9.04116	6.60541	15.7567	385	595849731	XP_007209783.1	323	2.6e-28	hypothetical protein PRUPE_ppa013644mg [Prunus persica]>gi|462405518|gb|EMJ10982.1| hypothetical protein PRUPE_ppa013644mg [Prunus persica]	764591784	XR_906408.1	274	7.80307e-140	PREDICTED: Fragaria vesca subsp. vesca uncharacterized LOC101308182 (LOC101308182), ncRNA	--	--	--	--	Q5ZMM5	125	3.3e-06	Zinc finger protein 706 OS=Gallus gallus GN=ZNF706 PE=3 SV=1	--	--	--	--	--	--	--	--	KOG4118	Uncharacterized conserved protein	FALSE	0.071236
i0_HQ_c1467/f4p0/754	125.87	1036.92	301	38	18.39	551.52	11.31	90.15	27.58	3.33	1.62	49.72	10.0765	79.4291	25.0513	3.01661	1.44166	43.7759	756	470132782	XP_004302254.1	772	4.4e-80	PREDICTED: dnaJ homolog subfamily B member 3 [Fragaria vesca subsp. vesca]	764597244	XM_004302206.2	416	0	PREDICTED: Fragaria vesca subsp. vesca dnaJ homolog subfamily B member 3 (LOC101293987), mRNA	--	--	--	--	Q6P642	198	2.2e-14	DnaJ homolog subfamily B member 6 OS=Xenopus tropicalis GN=dnajb6 PE=2 SV=1	--	--	--	--	--	--	--	--	--	--	FALSE	1.2748
i0_HQ_c1472/f2p0/375	70.55	92.17	85.27	103.03	114	88.96	26.03	32.69	32.09	36.6	41.65	31.8	11.3458	14.1821	14.2238	16.4402	18.3581	14.0573	376	470135410	XP_004303510.1	422	8.3e-40	PREDICTED: probable CCR4-associated factor 1 homolog 11 [Fragaria vesca subsp. vesca]	764607986	XM_004303462.2	276	5.87791e-141	PREDICTED: Fragaria vesca subsp. vesca probable CCR4-associated factor 1 homolog 11 (LOC101313722), mRNA	K12581	CNOT7_8, CAF1, POP2	CCR4-NOT transcription complex subunit 7/8	http://www.genome.jp/dbget-bin/www_bget?ko:K12581	Q9LXM2	282	2e-24	Probable CCR4-associated factor 1 homolog 9 OS=Arabidopsis thaliana GN=CAF1-9 PE=2 SV=1	PF04857	CAF1 family ribonuclease	--	--	--	--	GO:0005634	nucleus	--	--	FALSE	-0.30505
i0_HQ_c1473/f2p3/382	74	261.32	36	97	151.67	281.83	25.08	85.23	12.45	31.69	50.88	92.89	11.6532	39.0905	5.85298	15.0424	23.6253	43.6115	387	224114904	XP_002316889.1	137	9.6e-07	hypothetical protein POPTR_0011s11790g [Populus trichocarpa]>gi|222859954|gb|EEE97501.1| hypothetical protein POPTR_0011s11790g [Populus trichocarpa]	--	--	--	--	--	--	--	--	--	--	--	--	--	--	--	--	--	--	--	--	--	--	--	FALSE	-0.51721
i0_HQ_c1475/f2p0/838	0	0	0	0	0	0	0	0	0	0	0	0	0	0	0	0	0	0	838	764537270	XP_011458842.1	713	3.4e-73	PREDICTED: putative protein TPRXL [Fragaria vesca subsp. vesca]	764537269	XM_011460540.1	528	0	PREDICTED: Fragaria vesca subsp. vesca putative protein TPRXL (LOC101301929), mRNA	--	--	--	--	--	--	--	--	PF08603//PF00424	Adenylate cyclase associated (CAP) C terminal//REV protein (anti-repression trans-activator protein)	GO:0007010//GO:0006355	cytoskeleton organization//regulation of transcription, DNA-templated	GO:0003779//GO:0003700	actin binding//transcription factor activity, sequence-specific DNA binding	GO:0005667//GO:0042025	transcription factor complex//host cell nucleus	--	--	FALSE	NA
i0_HQ_c1478/f3p0/708	0	0	0	0	0	0	0	0	0	0	0	0	0	0	0	0	0	0	709	--	--	--	--	--	--	--	--	--	--	--	--	--	--	--	--	--	--	--	--	--	--	--	--	--	--	--	--	FALSE	NA
i0_HQ_c1479/f2p17/799	0	0	0	0	0	0	0	0	0	0	0	0	0	0	0	0	0	0	801	573015456	AHF72035.1	640	9.3e-65	photosystem I assembly protein ycf4 (chloroplast) [Rosa odorata var. gigantea]	573015411	KF753637.1	788	0	Rosa odorata var. gigantea chloroplast, complete genome	--	--	--	--	Q33C22	615	1e-62	Photosystem I assembly protein Ycf4 OS=Nicotiana tomentosiformis GN=ycf4 PE=3 SV=1	PF02392	Ycf4	GO:0015979	photosynthesis	--	--	GO:0009579//GO:0009522//GO:0016021	thylakoid//photosystem I//integral component of membrane	--	--	FALSE	NA
i0_HQ_c14800/f2p6/678	768.2	851.68	804.12	1059.49	997.75	769.01	81.18	87.04	86.65	108.95	103.51	81.37	68.7286	72.431	74.2839	93.3266	88.646	67.8242	681	694379075	XP_009365750.1	814	5.3e-85	PREDICTED: protein BUD31 homolog 1 [Pyrus x bretschneideri]>gi|694399238|ref|XP_009374754.1| PREDICTED: protein BUD31 homolog 1 [Pyrus x bretschneideri]	764603286	XM_004302965.2	499	0	PREDICTED: Fragaria vesca subsp. vesca protein BUD31 homolog 1 (LOC101301118), mRNA	K12873	BUD31, G10	bud site selection protein 31	http://www.genome.jp/dbget-bin/www_bget?ko:K12873	Q94DE2	759	1.8e-79	Protein BUD31 homolog 1 OS=Oryza sativa subsp. japonica GN=Os01g0857700 PE=2 SV=1	PF01125	G10 protein	--	--	--	--	GO:0005634	nucleus	KOG3404	G10 protein/predicted nuclear transcription regulator	FALSE	-0.22436
i0_HQ_c14803/f2p20/887	0	0	0	3.84	0	0	0	0	0	0.26	0	0	0	0	0	0.201843	0	0	892	297740510	CBI30692.3	732	2.2e-75	unnamed protein product [Vitis vinifera]	764555702	XM_004293905.2	649	0	PREDICTED: Fragaria vesca subsp. vesca low-temperature-induced cysteine proteinase-like (LOC101297620), mRNA	--	--	--	--	P25777	253	1.1e-20	Oryzain beta chain OS=Oryza sativa subsp. japonica GN=Os04g0670200 PE=1 SV=2	--	--	--	--	--	--	--	--	--	--	FALSE	#NAME?
i0_HQ_c1486/f2p0/820	0	23.68	1	0	1	1.19	0	1.83	0.08	0	0.08	0.1	0	1.62774	0.0768248	0	0.0739311	0.0733367	819	470144942	XP_004308105.1	462	4.2e-44	PREDICTED: uncharacterized protein LOC101298945 [Fragaria vesca subsp. vesca]	764637771	XM_004308057.2	456	0	PREDICTED: Fragaria vesca subsp. vesca uncharacterized LOC101298945 (LOC101298945), mRNA	--	--	--	--	--	--	--	--	--	--	--	--	--	--	--	--	--	--	FALSE	3.6522
i0_HQ_c1489/f4p0/470	513.6	594.42	579.36	505.91	402.88	532.65	107.42	119.95	123.57	102.52	83.04	110.09	66.5186	73.2538	77.5115	64.4838	51.7892	67.986	470	359491680	XP_003634303.1	386	1.6e-35	PREDICTED: eukaryotic translation initiation factor 5A-2 [Vitis vinifera]>gi|147778228|emb|CAN69723.1| hypothetical protein VITISV_018888 [Vitis vinifera]>gi|297733934|emb|CBI15181.3| unnamed protein product [Vitis vinifera]	764579484	XM_011465369.1	370	0	PREDICTED: Fragaria vesca subsp. vesca mitotic checkpoint protein BUB3.3-like (LOC101296375), mRNA	K03263	EIF5A	translation initiation factor 5A	http://www.genome.jp/dbget-bin/www_bget?ko:K03263	P24922	386	2.2e-36	Eukaryotic translation initiation factor 5A-2 OS=Nicotiana plumbaginifolia GN=EIF-5A2 PE=2 SV=1	PF01287	Eukaryotic elongation factor 5A hypusine, DNA-binding OB fold	GO:0045901//GO:0045905//GO:0006448//GO:0008612//GO:0006452	positive regulation of translational elongation//positive regulation of translational termination//regulation of translational elongation//peptidyl-lysine modification to peptidyl-hypusine//translational frameshifting	GO:0043022//GO:0003746//GO:0003723	ribosome binding//translation elongation factor activity//RNA binding	GO:0005840	ribosome	KOG3271	Translation initiation factor 5A (eIF-5A)	FALSE	0.22412
i0_HQ_c149/f6p0/526	2.64	10.35	0	9.6	3.42	0.98	0.44	1.66	0	1.55	0.56	0.16	0.231722	1.10194	0	1.02687	0.34534	0	526	470141804	XP_004306618.1	291	1.8e-24	PREDICTED: 60S acidic ribosomal protein P1-like [Fragaria vesca subsp. vesca]	764623703	XM_004306570.2	407	0	PREDICTED: Fragaria vesca subsp. vesca 60S acidic ribosomal protein P1-like (LOC101297080), mRNA	K02942	RP-LP1, RPLP1	large subunit ribosomal protein LP1	http://www.genome.jp/dbget-bin/www_bget?ko:K02942	P52855	225	1.1e-17	60S acidic ribosomal protein P1 OS=Zea mays GN=RPP1A PE=1 SV=1	--	--	--	--	--	--	--	--	KOG1762	60s acidic ribosomal protein P1	FALSE	-0.09378
i0_HQ_c1490/f2p52/380	92.34	131.72	37.86	58.88	79.81	264.52	31.77	43.6	13.29	19.52	27.18	88.44	14.563	19.7221	6.04681	9.04116	12.4245	41.1859	385	--	--	--	--	--	764622810	XM_004306474.2	185	2.32859e-90	PREDICTED: Fragaria vesca subsp. vesca zinc finger A20 and AN1 domain-containing stress-associated protein 5 (LOC101292448), mRNA	--	--	--	--	--	--	--	--	--	--	--	--	--	--	--	--	--	--	FALSE	-0.63652
i0_HQ_c14924/f2p24/751	388	364	354	453	407	313	34.93	31.71	32.5	39.72	35.96	28.27	31.319	27.9445	29.5013	36.0087	32.6406	24.9002	755	764596660	XP_011466077.1	803	1.1e-83	PREDICTED: protein TIC 20-II, chloroplastic isoform X1 [Fragaria vesca subsp. vesca]	764596659	XM_011467775.1	430	0	PREDICTED: Fragaria vesca subsp. vesca protein TIC 20-II, chloroplastic (LOC101292134), transcript variant X1, mRNA	--	--	--	--	O82251	523	4.6e-52	Protein TIC 20-II, chloroplastic OS=Arabidopsis thaliana GN=TIC20-II PE=2 SV=1	--	--	--	--	--	--	--	--	--	--	FALSE	-0.090081
i0_HQ_c1493/f2p0/506	113	156	103	64	66	220	20.33	27.1	18.9	11.17	11.69	39.27	13.6367	17.905	12.8331	7.60581	7.91341	26.166	505	658029027	XP_008349955.1	213	1.9e-15	PREDICTED: LOW QUALITY PROTEIN: DAG protein, chloroplastic-like [Malus domestica]	764559047	XM_004294268.2	346	9.88748e-180	PREDICTED: Fragaria vesca subsp. vesca DAG protein, chloroplastic (LOC101313779), mRNA	--	--	--	--	Q38732	171	2e-11	DAG protein, chloroplastic OS=Antirrhinum majus GN=DAG PE=2 SV=1	--	--	--	--	--	--	--	--	--	--	FALSE	0.081308
i0_HQ_c14971/f2p0/827	86.93	13.98	0	168.24	0	443.11	6.83	1.06	0	12.88	0	34.98	6.32982	0.910028	0	12.1769	0	32.135	828	470127390	XP_004299652.1	1217	1.2e-131	PREDICTED: protein EXORDIUM-like [Fragaria vesca subsp. vesca]	764586012	XM_004299604.2	586	0	PREDICTED: Fragaria vesca subsp. vesca protein EXORDIUM-like (LOC101296960), mRNA	--	--	--	--	Q9ZPE7	948	2.6e-101	Protein EXORDIUM OS=Arabidopsis thaliana GN=EXO PE=2 SV=1	--	--	--	--	--	--	--	--	--	--	FALSE	-2.6433
i0_HQ_c14977/f2p0/1002	627.7	677.76	563.7	623.46	669.96	648.59	37.78	39.5	34.6	36.59	39.52	39.31	38.0969	39.1228	35.3177	37.2773	40.3865	38.8043	1003	595793635	XP_007200566.1	363	1.5e-32	hypothetical protein PRUPE_ppa009808mg [Prunus persica]>gi|462395966|gb|EMJ01765.1| hypothetical protein PRUPE_ppa009808mg [Prunus persica]	764535022	XM_011460354.1	481	0	PREDICTED: Fragaria vesca subsp. vesca U1 small nuclear ribonucleoprotein C (LOC101308531), mRNA	K11095	SNRPC	U1 small nuclear ribonucleoprotein C	http://www.genome.jp/dbget-bin/www_bget?ko:K11095	F6HQ26	346	2e-31	U1 small nuclear ribonucleoprotein C OS=Vitis vinifera GN=VIT_07s0104g01170 PE=3 SV=1	PF06220	U1 zinc finger	--	--	GO:0008270	zinc ion binding	--	--	KOG3454	U1 snRNP-specific protein C	FALSE	-0.060514
i0_HQ_c1501/f3p0/605	43.15	63.59	0	73.3	121.62	22.69	5.55	7.91	0	9.16	15.37	2.91	4.33148	6.03569	0	7.24143	12.1099	2.1841	605	764616886	XP_011468090.1	230	2.5e-17	PREDICTED: uncharacterized protein LOC101304113 [Fragaria vesca subsp. vesca]	764616885	XM_011469788.1	223	2.8377e-111	PREDICTED: Fragaria vesca subsp. vesca uncharacterized LOC101304113 (LOC101304113), mRNA	--	--	--	--	--	--	--	--	--	--	--	--	--	--	--	--	--	--	FALSE	-1.0396
i0_HQ_c15071/f3p0/377	277.51	422.16	164.64	134.38	141.18	260.27	100.76	147.4	60.98	46.99	50.76	91.63	44.6592	64.7087	27.2984	21.275	22.5859	41.313	378	8778823	AAF79822.1	154	9.9e-09	T6D22.2 [Arabidopsis thaliana]	596128990	XM_007222067.1	101	1.13165e-43	Prunus persica hypothetical protein (PRUPE_ppa005702mg) mRNA, complete cds	--	--	--	--	P25698	132	5e-07	Elongation factor 1-alpha OS=Glycine max GN=TEFS1 PE=3 SV=2	--	--	--	--	--	--	--	--	KOG0052	Translation elongation factor EF-1 alpha/Tu	FALSE	0.6864
i0_HQ_c1508/f4p0/880	369.87	435.61	353.35	365.97	401.6	347.9	26.56	30.28	25.87	25.61	28.28	25.12	25.4965	28.5866	25.1821	24.836	27.5288	23.6301	882	470132824	XP_004302275.1	837	1.5e-87	PREDICTED: malignant T-cell-amplified sequence 1-A isoform X1 [Fragaria vesca subsp. vesca]	764597416	XM_004302227.2	666	0	PREDICTED: Fragaria vesca subsp. vesca malignant T-cell-amplified sequence 1-A (LOC101299876), transcript variant X1, mRNA	K07575	K07575	PUA domain protein	http://www.genome.jp/dbget-bin/www_bget?ko:K07575	Q5PPY1	496	7.2e-49	Malignant T-cell-amplified sequence 1-A OS=Xenopus laevis GN=mcts1-a PE=2 SV=1	PF01472	PUA domain	--	--	GO:0003723	RNA binding	--	--	KOG2523	Predicted RNA-binding protein with PUA domain	FALSE	0.049909
i0_HQ_c15098/f2p0/587	232	121	241	255	183	89	31.45	15.85	33.32	33.6	24.38	12.04	24.0865	11.9478	25.8324	26.0711	18.8766	9.10663	587	--	--	--	--	--	--	--	--	--	--	--	--	--	--	--	--	--	--	--	--	--	--	--	--	--	--	--	--	FALSE	0.16747
i0_HQ_c1510/f4p0/779	8468.54	14050.5	5293.21	10648.1	11350.2	10113.4	722.06	1159.26	460.22	884.32	949.42	865.66	659.087	1040.05	425.33	816.137	877.698	775.754	783	694398693	XP_009374505.1	681	1.6e-69	PREDICTED: 21 kDa protein [Pyrus x bretschneideri]	764635381	XM_004307773.2	531	0	PREDICTED: Fragaria vesca subsp. vesca 21 kDa protein (LOC101307835), mRNA	--	--	--	--	P17407	531	5.6e-53	21 kDa protein OS=Daucus carota PE=2 SV=1	PF04043	Plant invertase/pectin methylesterase inhibitor	--	--	GO:0004857	enzyme inhibitor activity	--	--	--	--	FALSE	-0.21108
i0_HQ_c15101/f2p0/604	486	557	456	638	574	462	61.62	68.27	58.96	78.65	71.51	58.5	48.5545	52.9258	47.0349	62.7693	56.9761	45.4902	610	470116438	XP_004294389.1	469	4.8e-45	PREDICTED: uncharacterized protein At4g14342 [Fragaria vesca subsp. vesca]>gi|470142737|ref|XP_004307055.1| PREDICTED: uncharacterized protein At4g14342 [Fragaria vesca subsp. vesca]	764559446	XM_004294341.2	282	4.55862e-144	PREDICTED: Fragaria vesca subsp. vesca uncharacterized protein At4g14342 (LOC101310875), mRNA	K12832	SF3B5, SF3B10	splicing factor 3B subunit 5	http://www.genome.jp/dbget-bin/www_bget?ko:K12832	P58728	429	2.9e-41	Uncharacterized protein At4g14342 OS=Arabidopsis thaliana GN=At4g14342 PE=3 SV=1	--	--	--	--	--	--	--	--	KOG3485	Uncharacterized conserved protein	FALSE	-0.16268
i0_HQ_c1511/f2p0/540	0	0	0	0	0	96.64	0	0	0	0	0	14.77	0	0	0	0	0	10.5219	548	225438529	XP_002279389.1	258	1.3e-20	PREDICTED: probable ATP synthase 24 kDa subunit, mitochondrial [Vitis vinifera]>gi|296082520|emb|CBI21525.3| unnamed protein product [Vitis vinifera]	764514943	XM_004288065.2	374	0	PREDICTED: Fragaria vesca subsp. vesca probable ATP synthase 24 kDa subunit, mitochondrial (LOC101294884), mRNA	--	--	--	--	Q9SJ12	212	3.8e-16	Probable ATP synthase 24 kDa subunit, mitochondrial OS=Arabidopsis thaliana GN=At2g21870 PE=1 SV=1	PF15704	Mitochondrial ATP synthase subunit	GO:0009555	pollen development	--	--	--	--	--	--	FALSE	#NAME?
i0_HQ_c1512/f2p40/677	33.64	34.09	0	0	0	0	3.61	3.54	0	0	0	0	2.98385	2.92389	0	0	0	0	674	764540627	XP_011459083.1	234	9.4e-18	PREDICTED: LOW QUALITY PROTEIN: dehydrin COR47-like [Fragaria vesca subsp. vesca]	764540626	XM_011460781.1	381	0	PREDICTED: Fragaria vesca subsp. vesca dehydrin COR47-like (LOC101303769), mRNA	--	--	--	--	--	--	--	--	PF05297//PF00257	Herpesvirus latent membrane protein 1 (LMP1)//Dehydrin	GO:0019087//GO:0006950//GO:0009415	transformation of host cell by virus//response to stress//response to water	--	--	GO:0016021	integral component of membrane	--	--	FALSE	Inf
i0_HQ_c15121/f2p0/594	7.52	116.02	0.62	329.95	173.91	0.18	1.01	15.06	0.08	43.09	22.96	0.02	0.723052	11.3959	0	33.4658	17.7544	0	590	--	--	--	--	--	--	--	--	--	--	--	--	--	--	--	--	--	--	--	--	--	--	--	--	--	--	--	--	FALSE	-1.9884
i0_HQ_c1513/f2p0/610	233	303	186	169	150	239	29.54	37.14	24.05	20.83	18.69	30.26	23.2782	28.7909	19.1853	16.627	14.8892	23.5328	610	764619705	XP_011468385.1	717	8.4e-74	PREDICTED: DNA-directed RNA polymerases II and V subunit 8A-like [Fragaria vesca subsp. vesca]	764619709	XM_004304790.2	387	0	PREDICTED: Fragaria vesca subsp. vesca monogalactosyldiacylglycerol synthase 2, chloroplastic-like (LOC101315455), mRNA	K03016	RPB8, POLR2H	DNA-directed RNA polymerases I, II, and III subunit RPABC3	http://www.genome.jp/dbget-bin/www_bget?ko:K03016	Q9M1A8	367	4.5e-34	DNA-directed RNA polymerases II, IV and V subunit 8B OS=Arabidopsis thaliana GN=NRPB8B PE=1 SV=1	PF03870	RNA polymerase Rpb8	GO:0006351	transcription, DNA-templated	--	--	--	--	KOG3400	RNA polymerase subunit 8	FALSE	0.36654
i0_HQ_c15135/f2p0/846	809.09	645.91	589.37	823.25	850.28	574.22	61.63	47.62	45.78	61.11	63.52	43.96	58.2776	44.1907	43.8057	58.383	60.8358	40.7518	846	470110733	XP_004291626.1	898	1.2e-94	PREDICTED: ER membrane protein complex subunit 4-like [Fragaria vesca subsp. vesca]	764543967	XM_004291578.2	578	0	PREDICTED: Fragaria vesca subsp. vesca ER membrane protein complex subunit 4-like (LOC101291493), mRNA	--	--	--	--	Q3T0K8	250	2.3e-20	ER membrane protein complex subunit 4 OS=Bos taurus GN=EMC4 PE=2 SV=1	--	--	--	--	--	--	--	--	KOG3318	Predicted membrane protein	FALSE	-0.1461
i0_HQ_c1514/f3p24/816	38.39	102.69	91.66	36.99	12.39	87.62	3.06	7.92	7.45	2.87	0.97	7.01	2.82419	7.20988	6.98253	2.63479	0.886091	6.37252	820	470148199	XP_004309657.1	413	2e-38	PREDICTED: thioredoxin-like protein CXXS1 [Fragaria vesca subsp. vesca]	764642380	XM_004309609.2	245	2.30155e-123	PREDICTED: Fragaria vesca subsp. vesca thioredoxin-like protein CXXS1 (LOC101296449), mRNA	K03671	trxA	thioredoxin 1	http://www.genome.jp/dbget-bin/www_bget?ko:K03671	Q8LDI5	317	3.8e-28	Thioredoxin-like protein CXXS1 OS=Arabidopsis thaliana GN=CXXS1 PE=2 SV=2	PF00085	Thioredoxin	GO:0045454	cell redox homeostasis	--	--	--	--	KOG0907	Thioredoxin	FALSE	0.77357
i0_HQ_c15144/f3p0/711	0	0	0	0	70.17	42.69	0	0	0	0	6.8	4.22	0	0	0	0	5.96128	3.54801	711	401782496	BAM36551.1	767	1.6e-79	phototropin 1 [Fragaria x ananassa]	764561238	XM_011463001.1	501	0	PREDICTED: Fragaria vesca subsp. vesca phototropin-1 (LOC101314732), transcript variant X2, mRNA	K08282	E2.7.11.1	non-specific serine/threonine protein kinase	http://www.genome.jp/dbget-bin/www_bget?ko:K08282	O48963	623	1.1e-63	Phototropin-1 OS=Arabidopsis thaliana GN=PHOT1 PE=1 SV=1	PF06753//PF07714//PF00069	Bradykinin//Protein tyrosine kinase//Protein kinase domain	GO:0006950//GO:0006468//GO:0007165	response to stress//protein phosphorylation//signal transduction	GO:0005524//GO:0004672//GO:0005179	ATP binding//protein kinase activity//hormone activity	GO:0005576	extracellular region	KOG0610	Putative serine/threonine protein kinase	FALSE	#NAME?
i0_HQ_c1515/f2p0/523	1071.12	1550.24	1129.12	1198.09	1312.43	1315.12	177.84	248.58	191.17	193.08	214.41	216.96	124.087	170.8	135.05	136.687	151.029	150.157	526	527194733	EPS64249.1	474	1.1e-45	hypothetical protein M569_10535, partial [Genlisea aurea]	595807592	XM_007202574.1	261	1.83743e-132	Prunus persica hypothetical protein (PRUPE_ppa012070mg) mRNA, complete cds	K02183	CALM	calmodulin	http://www.genome.jp/dbget-bin/www_bget?ko:K02183	P04353	474	1.5e-46	Calmodulin OS=Spinacia oleracea PE=1 SV=2	PF13202//PF10591//PF12763//PF13833//PF13405//PF13499//PF00036//PF02563	EF hand//Secreted protein acidic and rich in cysteine Ca binding region//Cytoskeletal-regulatory complex EF hand//EF-hand domain pair//EF-hand domain//EF-hand domain pair//EF hand//Polysaccharide biosynthesis/export protein	GO:0007165//GO:0015774	signal transduction//polysaccharide transport	GO:0005509//GO:0005515//GO:0015159	calcium ion binding//protein binding//polysaccharide transmembrane transporter activity	GO:0016020//GO:0005578	membrane//proteinaceous extracellular matrix	KOG0027	Calmodulin and related proteins (EF-Hand superfamily)	FALSE	-0.030989
i0_HQ_c1516/f2p33/701	6	6.93	15.97	0	0	0	0.6	0.67	1.64	0	0	0	0.52088	0.4954	1.34443	0	0	0	702	--	--	--	--	--	764539445	XM_004291140.2	337	1.40882e-174	PREDICTED: Fragaria vesca subsp. vesca casein kinase I-like (LOC101304348), transcript variant X1, mRNA	--	--	--	--	--	--	--	--	--	--	--	--	--	--	--	--	--	--	FALSE	Inf
i0_HQ_c15162/f3p0/942	636.48	880.37	572.23	720.01	734.24	1125.59	41.65	55.77	38.18	45.93	47.1	74.13	41.1026	54.0895	38.1654	45.8224	47.1298	71.655	943	764581365	XP_011463993.1	997	4.4e-106	PREDICTED: nucleoside diphosphate kinase 3-like [Fragaria vesca subsp. vesca]	764581364	XM_011465691.1	743	0	PREDICTED: Fragaria vesca subsp. vesca nucleoside diphosphate kinase 3-like (LOC105349266), mRNA	K00940	ndk, NME	nucleoside-diphosphate kinase	http://www.genome.jp/dbget-bin/www_bget?ko:K00940	O49203	878	3.9e-93	Nucleoside diphosphate kinase III, chloroplastic/mitochondrial OS=Arabidopsis thaliana GN=NDPK3 PE=1 SV=1	PF01701//PF00334	Photosystem I reaction centre subunit IX / PsaJ//Nucleoside diphosphate kinase	GO:0006206//GO:0006241//GO:0006228//GO:0006183//GO:0006144//GO:0015979//GO:0006165	pyrimidine nucleobase metabolic process//CTP biosynthetic process//UTP biosynthetic process//GTP biosynthetic process//purine nucleobase metabolic process//photosynthesis//nucleoside diphosphate phosphorylation	GO:0004550	nucleoside diphosphate kinase activity	GO:0009522	photosystem I	KOG0888	Nucleoside diphosphate kinase	FALSE	-0.3098
i0_HQ_c15179/f2p0/982	1713.92	1003.59	1260.28	813.33	616.92	366.86	106.14	60.18	79.58	49.11	37.45	22.87	106.309	59.2013	80.7318	49.6862	37.9822	22.3859	982	470127578	XP_004299745.1	1269	1.3e-137	PREDICTED: putative methyltransferase DDB_G0268948 [Fragaria vesca subsp. vesca]>gi|764586745|ref|XP_011464687.1| PREDICTED: putative methyltransferase DDB_G0268948 [Fragaria vesca subsp. vesca]	764586742	XM_004299697.2	638	0	PREDICTED: Fragaria vesca subsp. vesca putative methyltransferase DDB_G0268948 (LOC101299767), transcript variant X1, mRNA	--	--	--	--	Q55EX9	258	3.2e-21	Putative methyltransferase DDB_G0268948 OS=Dictyostelium discoideum GN=DDB_G0268948 PE=1 SV=2	PF08241//PF04827	Methyltransferase domain//Plant transposon protein	GO:0008152	metabolic process	GO:0016788//GO:0008168	hydrolase activity, acting on ester bonds//methyltransferase activity	--	--	--	--	FALSE	1.1371
i0_HQ_c1518/f2p8/420	0	0	0	2.97	0	0	0	0	0	0.78	0	0	0	0	0	0.285784	0	0	420	470120682	XP_004296423.1	261	4.3e-21	PREDICTED: heptahelical transmembrane protein 2-like isoform X1 [Fragaria vesca subsp. vesca]	764568319	XM_011464011.1	230	2.47115e-115	PREDICTED: Fragaria vesca subsp. vesca heptahelical transmembrane protein 2-like (LOC101295506), transcript variant X2, mRNA	K07297	ADIPOR	adiponectin receptor	http://www.genome.jp/dbget-bin/www_bget?ko:K07297	Q84N34	231	1.8e-18	Heptahelical transmembrane protein 2 OS=Arabidopsis thaliana GN=HHP2 PE=2 SV=1	PF03006	Haemolysin-III related	--	--	--	--	GO:0016021	integral component of membrane	--	--	FALSE	#NAME?
i0_HQ_c1525/f2p0/846	797.01	1298.81	655.97	839.83	815.7	824.56	60.41	95.28	50.7	62.03	60.63	62.81	57.2103	88.6153	48.5422	59.3077	58.1247	58.2942	849	470104454	XP_004288618.1	551	2.1e-54	PREDICTED: putative H/ACA ribonucleoprotein complex subunit 1-like protein 1 [Fragaria vesca subsp. vesca]	764520983	XM_004288570.2	519	0	PREDICTED: Fragaria vesca subsp. vesca putative H/ACA ribonucleoprotein complex subunit 1-like protein 1 (LOC101306566), mRNA	K11128	GAR1, NOLA1	H/ACA ribonucleoprotein complex subunit 1	http://www.genome.jp/dbget-bin/www_bget?ko:K11128	Q8VZT0	474	2.5e-46	Putative H/ACA ribonucleoprotein complex subunit 1-like protein 1 OS=Arabidopsis thaliana GN=At3g03920 PE=2 SV=1	PF04410	Gar1/Naf1 RNA binding region	GO:0001522//GO:0042254	pseudouridine synthesis//ribosome biogenesis	--	--	--	--	KOG3262	H/ACA small nucleolar RNP component GAR1	FALSE	0.14746
i0_HQ_c15296/f2p0/680	1055.01	1068.26	1157.58	1008.69	745.42	943.82	110.96	108.67	124.15	103.25	76.97	99.41	94.1359	90.6342	106.586	88.572	66.046	82.9271	683	470126390	XP_004299171.1	774	2.3e-80	PREDICTED: peptide methionine sulfoxide reductase [Fragaria vesca subsp. vesca]	764582830	XM_004299123.2	461	0	PREDICTED: Fragaria vesca subsp. vesca peptide methionine sulfoxide reductase (LOC101296662), mRNA	K07304	msrA	peptide-methionine (S)-S-oxide reductase	http://www.genome.jp/dbget-bin/www_bget?ko:K07304	P54152	764	4.7e-80	Peptide methionine sulfoxide reductase OS=Fragaria ananassa PE=2 SV=2	PF04857//PF01625	CAF1 family ribonuclease//Peptide methionine sulfoxide reductase	GO:0006464//GO:0055114	cellular protein modification process//oxidation-reduction process	GO:0008113	peptide-methionine (S)-S-oxide reductase activity	GO:0005634	nucleus	KOG1635	Peptide methionine sulfoxide reductase	FALSE	0.27942
i0_HQ_c1530/f3p0/538	467	779	357	574	673	615	73.73	118.81	57.48	88	104.52	96.58	52.7044	83.6152	41.5968	63.7933	75.4627	68.4049	540	470144586	XP_004307935.1	224	1.1e-16	PREDICTED: uncharacterized protein LOC101294405 [Fragaria vesca subsp. vesca]	764635998	XM_004307887.2	338	2.96711e-175	PREDICTED: Fragaria vesca subsp. vesca uncharacterized LOC101294405 (LOC101294405), transcript variant X1, mRNA	--	--	--	--	--	--	--	--	--	--	--	--	--	--	--	--	--	--	FALSE	-0.21942
i0_HQ_c15304/f2p0/952	3176.75	3053.07	3260.33	2334.94	2380.49	2279.36	203.73	189.57	213.21	145.99	149.66	147.14	202.252	184.908	214.334	146.368	150.583	143.034	957	470104526	XP_004288649.1	1296	9.6e-141	PREDICTED: cathepsin B-like [Fragaria vesca subsp. vesca]	764521252	XM_004288601.2	720	0	PREDICTED: Fragaria vesca subsp. vesca cathepsin B-like (LOC101292935), mRNA	K01363	CTSB	cathepsin B	http://www.genome.jp/dbget-bin/www_bget?ko:K01363	Q4R5M2	619	4.3e-63	Cathepsin B OS=Macaca fascicularis GN=CTSB PE=2 SV=1	PF03051//PF00112	Peptidase C1-like family//Papain family cysteine protease	GO:0006508	proteolysis	GO:0004197//GO:0008234	cysteine-type endopeptidase activity//cysteine-type peptidase activity	--	--	KOG1543	Cysteine proteinase Cathepsin L	FALSE	0.43489
i0_HQ_c1532/f2p0/856	7114	6965	7323	6069	5506	8555	533.79	505.84	560.31	443.75	405.15	645.24	507.074	472.168	538.9	425.998	389.925	600.979	855	470149074	XP_004310068.1	888	1.8e-93	PREDICTED: 60S ribosomal protein L17-2 [Fragaria vesca subsp. vesca]	764645526	XM_004310020.2	637	0	PREDICTED: Fragaria vesca subsp. vesca 60S ribosomal protein L17-2 (LOC101306299), mRNA	K02880	RP-L17e, RPL17	large subunit ribosomal protein L17e	http://www.genome.jp/dbget-bin/www_bget?ko:K02880	P51413	795	1.5e-83	60S ribosomal protein L17-2 OS=Arabidopsis thaliana GN=RPL17B PE=2 SV=2	PF00237	Ribosomal protein L22p/L17e	GO:0042254//GO:0006412	ribosome biogenesis//translation	GO:0003735	structural constituent of ribosome	GO:0005840	ribosome	KOG3353	60S ribosomal protein L22	FALSE	0.082657
i0_HQ_c15329/f2p0/512	0	0	0	0	0	0	0	0	0	0	0	0	0	0	0	0	0	0	516	590598521	XP_007018920.1	141	4.4e-07	Galactosyltransferase family protein [Theobroma cacao]>gi|508724248|gb|EOY16145.1| Galactosyltransferase family protein [Theobroma cacao]	764591988	XM_004300372.2	287	6.33831e-147	PREDICTED: Fragaria vesca subsp. vesca beta-1,3-galactosyltransferase 7 (LOC101313610), transcript variant X2, mRNA	--	--	--	--	--	--	--	--	--	--	--	--	--	--	--	--	--	--	FALSE	NA
i0_HQ_c1533/f3p32/898	156.74	382.84	190.28	381.04	575.79	486.29	10.97	25.95	13.59	26	39.53	34.25	10.587	24.6563	13.3126	25.4628	38.7706	32.5061	898	645227761	XP_008220671.1	894	3.7e-94	PREDICTED: transmembrane 9 superfamily member 4-like [Prunus mume]	764546983	XM_004291914.2	691	0	PREDICTED: Fragaria vesca subsp. vesca transmembrane 9 superfamily member 8 (LOC101299548), mRNA	K17086	TM9SF2_4	transmembrane 9 superfamily member 2/4	http://www.genome.jp/dbget-bin/www_bget?ko:K17086	Q9C5N2	873	1.4e-92	Transmembrane 9 superfamily member 9 OS=Arabidopsis thaliana GN=TMN9 PE=2 SV=1	PF02990//PF00335	Endomembrane protein 70//Tetraspanin family	--	--	--	--	GO:0016021	integral component of membrane	KOG1278	Endosomal membrane proteins, EMP70	FALSE	-0.98208
i0_HQ_c1534/f2p46/594	505.59	674.21	300.51	712.86	688.84	877.58	67.12	86.52	40.68	92	89.88	116.27	51.8118	65.7681	31.7775	71.9367	70.1315	88.6786	594	527198400	EPS66568.1	406	9.5e-38	hypothetical protein M569_08207, partial [Genlisea aurea]	764581962	XM_004298968.2	461	0	PREDICTED: Fragaria vesca subsp. vesca ATP synthase subunit beta, mitochondrial (LOC101298798), mRNA	K02133	ATPeF1B, ATP5B, ATP2	F-type H+-transporting ATPase subunit beta	http://www.genome.jp/dbget-bin/www_bget?ko:K02133	P29685	406	1.3e-38	ATP synthase subunit beta, mitochondrial OS=Hevea brasiliensis GN=ATPB PE=2 SV=1	PF00306	ATP synthase alpha/beta chain, C terminal domain	GO:0015991	ATP hydrolysis coupled proton transport	GO:0016820	hydrolase activity, acting on acid anhydrides, catalyzing transmembrane movement of substances	GO:0033178	proton-transporting two-sector ATPase complex, catalytic domain	KOG1350	F0F1-type ATP synthase, beta subunit	FALSE	-0.62917
i0_HQ_c15368/f2p0/913	779.94	922.08	745.38	965.39	1122.99	1063.72	52.8	60.43	51.46	63.71	74.54	72.45	51.6028	58.0878	50.9512	62.9501	73.8441	69.3986	920	470126449	XP_004299197.1	1109	4.4e-119	PREDICTED: probable 3-beta-hydroxysteroid-Delta(8),Delta(7)-isomerase [Fragaria vesca subsp. vesca]	764583049	XM_004299149.2	671	0	PREDICTED: Fragaria vesca subsp. vesca probable 3-beta-hydroxysteroid-Delta(8),Delta(7)-isomerase (LOC101305754), mRNA	K01824	EBP	cholestenol delta-isomerase	http://www.genome.jp/dbget-bin/www_bget?ko:K01824	O48962	759	2.4e-79	Probable 3-beta-hydroxysteroid-Delta(8),Delta(7)-isomerase OS=Arabidopsis thaliana GN=At1g20050 PE=2 SV=1	PF05241	Emopamil binding protein	GO:0016125//GO:0006694	sterol metabolic process//steroid biosynthetic process	GO:0047750	cholestenol delta-isomerase activity	GO:0016021	integral component of membrane	--	--	FALSE	-0.37045
i0_HQ_c1538/f2p0/616	1138.34	1245.52	1193.67	1277.03	1256.38	1258.24	141.93	150.13	151.77	154.82	153.9	156.71	112.586	117.147	121.856	124.413	123.458	122.661	616	743793136	XP_010923850.1	525	1.6e-51	PREDICTED: autophagy-related protein 8C-like isoform X2 [Elaeis guineensis]	764559492	XM_011462740.1	405	0	PREDICTED: Fragaria vesca subsp. vesca autophagy-related protein 8C (LOC101299844), mRNA	K08341	GABARAP, ATG8, LC3	GABA(A) receptor-associated protein	http://www.genome.jp/dbget-bin/www_bget?ko:K08341	A2XXR7	492	1.5e-48	Autophagy-related protein 8B OS=Oryza sativa subsp. indica GN=ATG8B PE=3 SV=1	PF04110	Ubiquitin-like autophagy protein Apg12	GO:0000045	autophagosome assembly	--	--	GO:0005737	cytoplasm	KOG1654	Microtubule-associated anchor protein involved in autophagy and membrane trafficking	FALSE	-0.087451
i0_HQ_c1540/f2p15/442	410	1095	286	1237	1066	867	98.53	253.72	70.09	287.65	252.73	205.07	56.5308	143.593	40.7126	167.959	146.031	117.815	442	470109338	XP_004290956.1	414	8.2e-39	PREDICTED: uncharacterized protein At2g23090-like [Fragaria vesca subsp. vesca]	764537521	XM_004290908.2	253	4.2784e-128	PREDICTED: Fragaria vesca subsp. vesca uncharacterized protein At2g23090-like (LOC101308631), mRNA	--	--	--	--	O64818	328	1.1e-29	Uncharacterized protein At2g23090 OS=Arabidopsis thaliana GN=At2g23090 PE=1 SV=1	PF01155	Hydrogenase/urease nickel incorporation, metallochaperone, hypA	GO:0006464	cellular protein modification process	GO:0016151	nickel cation binding	--	--	--	--	FALSE	-0.82004
i0_HQ_c1542/f2p0/381	0	0	0	0	0	0	0	0	0	0	0	0	0	0	0	0	0	0	381	--	--	--	--	--	764616531	XM_004304318.2	136	3.99098e-63	PREDICTED: Fragaria vesca subsp. vesca omega-6 fatty acid desaturase, endoplasmic reticulum isozyme 2-like (LOC101290788), mRNA	--	--	--	--	--	--	--	--	--	--	--	--	--	--	--	--	--	--	FALSE	NA
i0_HQ_c15494/f2p0/995	466.54	446.29	456.46	600.18	476.11	473.14	28.31	26.22	28.24	35.51	28.32	28.91	28.4849	25.9287	28.7776	36.1171	28.9083	28.4952	997	470143216	XP_004307277.1	1148	1.4e-123	PREDICTED: dynamin-related protein 1E [Fragaria vesca subsp. vesca]	764630525	XM_004307229.2	784	0	PREDICTED: Fragaria vesca subsp. vesca dynamin-related protein 1E (LOC101311130), mRNA	--	--	--	--	Q9FNX5	1001	2.2e-107	Dynamin-related protein 1E OS=Arabidopsis thaliana GN=DRP1E PE=1 SV=1	PF02212//PF01031	Dynamin GTPase effector domain//Dynamin central region	--	--	GO:0005525//GO:0003924	GTP binding//GTPase activity	--	--	--	--	FALSE	-0.18239
i0_HQ_c15627/f3p0/767	2724	3173	2532	2797	2771	3220	239.05	269.43	226.58	239.05	238.58	283.59	216.157	239.47	207.438	218.569	218.467	251.826	768	470101203	XP_004287067.1	738	3.9e-76	PREDICTED: SKP1-like protein 1B [Fragaria vesca subsp. vesca]	764504926	XM_004287019.2	506	0	PREDICTED: Fragaria vesca subsp. vesca SKP1-like protein 1B (LOC101293917), mRNA	K03094	SKP1, CBF3D	S-phase kinase-associated protein 1	http://www.genome.jp/dbget-bin/www_bget?ko:K03094	Q9FHW7	566	4.8e-57	SKP1-like protein 1B OS=Arabidopsis thaliana GN=SKP1B PE=1 SV=1	PF03931//PF01466	Skp1 family, tetramerisation domain//Skp1 family, dimerisation domain	GO:0006511	ubiquitin-dependent protein catabolic process	--	--	--	--	--	--	FALSE	-0.065118
i0_HQ_c15636/f2p0/308	0	0	0	0	0	0	0	0	0	0	0	0	0	0	0	0	0	0	308	470136186	XP_004303878.1	324	1.6e-28	PREDICTED: chlorophyll a-b binding protein of LHCII type 1-like [Fragaria vesca subsp. vesca]	596109521	XM_007221434.1	156	2.40378e-74	Prunus persica hypothetical protein (PRUPE_ppa010066mg) mRNA, complete cds	K08912	LHCB1	light-harvesting complex II chlorophyll a/b binding protein 1	http://www.genome.jp/dbget-bin/www_bget?ko:K08912	P07371	322	3.8e-29	Chlorophyll a-b binding protein AB80, chloroplastic OS=Pisum sativum GN=AB80 PE=1 SV=1	PF10143	2,3-bisphosphoglycerate-independent phosphoglycerate mutase	GO:0006007	glucose catabolic process	GO:0046537//GO:0003824	2,3-bisphosphoglycerate-independent phosphoglycerate mutase activity//catalytic activity	--	--	--	--	FALSE	NA
i0_HQ_c15668/f2p0/559	510.33	537.27	428.33	542.6	512.93	568.79	74.57	75.85	63.82	77.02	73.69	82.79	55.2059	55.285	47.8323	57.776	55.0646	60.5962	563	470143029	XP_004307190.1	557	2.8e-55	PREDICTED: tubulin-folding cofactor A [Fragaria vesca subsp. vesca]>gi|470143031|ref|XP_004307191.1| PREDICTED: tubulin-folding cofactor A [Fragaria vesca subsp. vesca]	764629727	XM_004307143.2	314	6.81028e-162	PREDICTED: Fragaria vesca subsp. vesca tubulin-folding cofactor A (LOC101307248), transcript variant X2, mRNA	K17292	TBCA	tubulin-specific chaperone A	http://www.genome.jp/dbget-bin/www_bget?ko:K17292	O04350	448	1.7e-43	Tubulin-folding cofactor A OS=Arabidopsis thaliana GN=TFCA PE=1 SV=2	PF04111//PF09726//PF10458//PF00170//PF02970	Autophagy protein Apg6//Transmembrane protein//Valyl tRNA synthetase tRNA binding arm//bZIP transcription factor//Tubulin binding cofactor A	GO:0006438//GO:0006914//GO:0009097//GO:0007021//GO:0009099//GO:0009098//GO:0006355	valyl-tRNA aminoacylation//autophagy//isoleucine biosynthetic process//tubulin complex assembly//valine biosynthetic process//leucine biosynthetic process//regulation of transcription, DNA-templated	GO:0051082//GO:0043565//GO:0005524//GO:0004832//GO:0003700//GO:0015631//GO:0000166	unfolded protein binding//sequence-specific DNA binding//ATP binding//valine-tRNA ligase activity//transcription factor activity, sequence-specific DNA binding//tubulin binding//nucleotide binding	GO:0005737//GO:0045298//GO:0005667//GO:0016021	cytoplasm//tubulin complex//transcription factor complex//integral component of membrane	KOG3470	Beta-tubulin folding cofactor A	FALSE	-0.14596
i0_HQ_c15708/f4p0/796	1014.48	988.99	1064.6	1035.4	1017.58	766.1	83.95	79.2	89.84	83.47	82.61	63.67	77.3419	71.6724	83.7877	77.741	77.07	57.5821	799	470109838	XP_004291195.1	840	6e-88	PREDICTED: protein PEROXIN-4 [Fragaria vesca subsp. vesca]	764539550	XM_004291147.2	507	0	PREDICTED: Fragaria vesca subsp. vesca protein PEROXIN-4 (LOC101307268), mRNA	K10689	PEX4	peroxin-4	http://www.genome.jp/dbget-bin/www_bget?ko:K10689	Q8LGF7	801	2.8e-84	Protein PEROXIN-4 OS=Arabidopsis thaliana GN=PEX4 PE=1 SV=1	PF05773	RWD domain	--	--	GO:0005515	protein binding	--	--	KOG0417	Ubiquitin-protein ligase	FALSE	0.11787
i0_HQ_c15714/f2p0/739	3.04	0	57.62	77.26	31.98	127.03	0.28	0	5.45	6.98	2.91	11.83	0.247066	0	4.84651	6.24476	2.53654	10.3081	740	470114265	XP_004293336.1	939	1.8e-99	PREDICTED: ubiquinol oxidase 4, chloroplastic/chromoplastic [Fragaria vesca subsp. vesca]	764550170	XM_004293288.2	496	0	PREDICTED: Fragaria vesca subsp. vesca ubiquinol oxidase 4, chloroplastic/chromoplastic (LOC101307464), mRNA	K17893	AOX1, AOX2	ubiquinol oxidase	http://www.genome.jp/dbget-bin/www_bget?ko:K17893	Q56X52	833	5.1e-88	Ubiquinol oxidase 4, chloroplastic/chromoplastic OS=Arabidopsis thaliana GN=AOX4 PE=1 SV=2	PF01786//PF03232	Alternative oxidase//Ubiquinone biosynthesis protein COQ7	GO:0006118//GO:0055114//GO:0006744	obsolete electron transport//oxidation-reduction process//ubiquinone biosynthetic process	GO:0009916	alternative oxidase activity	--	--	--	--	FALSE	-1.933
i0_HQ_c15730/f2p0/764	4087	3702	4360	3102	3092	5047	360.77	316.19	392.46	266.67	267.79	447.07	325.587	280.49	358.6	243.353	244.731	396.257	765	764596618	XP_011466072.1	823	5.4e-86	PREDICTED: putative 4-hydroxy-4-methyl-2-oxoglutarate aldolase 2 [Fragaria vesca subsp. vesca]	764596617	XM_011467770.1	509	0	PREDICTED: Fragaria vesca subsp. vesca putative 4-hydroxy-4-methyl-2-oxoglutarate aldolase 2 (LOC101313713), mRNA	--	--	--	--	Q9FFE0	727	1e-75	Putative 4-hydroxy-4-methyl-2-oxoglutarate aldolase 2 OS=Arabidopsis thaliana GN=At5g16450 PE=1 SV=1	--	--	--	--	--	--	--	--	--	--	FALSE	0.10533
i0_HQ_c15768/f2p0/474	3404.52	2463.34	3602.15	3115.28	2557.24	3171.54	699.11	488.09	754.32	619.91	517.43	643.87	437.658	301.181	478.135	394.4	326.635	401.813	474	--	--	--	--	--	--	--	--	--	--	--	--	--	--	--	--	--	--	--	--	--	--	--	--	--	--	--	--	FALSE	0.092338
i0_HQ_c15837/f2p0/705	3643	4219	3163	3405	3023	2695	364.43	408.26	322.66	331.57	296.84	270.15	314.915	346.866	282.29	289.858	259.633	229.602	705	595876353	XP_007212211.1	647	1.3e-65	hypothetical protein PRUPE_ppa013076mg [Prunus persica]>gi|595876382|ref|XP_007212212.1| hypothetical protein PRUPE_ppa013076mg [Prunus persica]>gi|462408076|gb|EMJ13410.1| hypothetical protein PRUPE_ppa013076mg [Prunus persica]>gi|462408077|gb|EMJ13411.1| hypothetical protein PRUPE_ppa013076mg [Prunus persica]	645251737	XM_008233591.1	395	0	PREDICTED: Prunus mume 40S ribosomal protein S17 (LOC103330985), mRNA	K02962	RP-S17e, RPS17	small subunit ribosomal protein S17e	http://www.genome.jp/dbget-bin/www_bget?ko:K02962	P49215	575	4e-58	40S ribosomal protein S17 OS=Solanum lycopersicum GN=RPS17 PE=2 SV=3	PF02060//PF00833	Slow voltage-gated potassium channel//Ribosomal S17	GO:0006811//GO:0006412//GO:0006813//GO:0042254	ion transport//translation//potassium ion transport//ribosome biogenesis	GO:0003735//GO:0005249	structural constituent of ribosome//voltage-gated potassium channel activity	GO:0005622//GO:0016020//GO:0005840//GO:0008076	intracellular//membrane//ribosome//voltage-gated potassium channel complex	KOG0187	40S ribosomal protein S17	FALSE	0.26914
i0_HQ_c15863/f2p0/807	83	423	24	1797	1159	204	6.73	33.21	1.99	142.01	92.22	16.62	6.24477	30.2689	1.86428	133.143	86.6382	15.1269	810	470135783	XP_004303688.1	936	4.5e-99	PREDICTED: auxin-binding protein ABP19a [Fragaria vesca subsp. vesca]	764609654	XM_004303640.2	581	0	PREDICTED: Fragaria vesca subsp. vesca auxin-binding protein ABP19a (LOC101298041), mRNA	--	--	--	--	Q9ZRA4	735	1.3e-76	Auxin-binding protein ABP19a OS=Prunus persica GN=ABP19A PE=3 SV=1	PF00190	Cupin	--	--	GO:0045735	nutrient reservoir activity	--	--	--	--	FALSE	-2.5622
i0_HQ_c15900/f4p0/645	1496.52	1740.32	1451.36	1882.31	1661.15	1631.16	172.72	194.23	170.82	211.33	188.3	188.28	141.35	156.362	141.545	175.112	155.927	151.88	645	470109096	XP_004290838.1	401	3.9e-37	PREDICTED: selenoprotein K [Fragaria vesca subsp. vesca]	764536171	XM_004290790.2	326	1.67875e-168	PREDICTED: Fragaria vesca subsp. vesca selenoprotein K (LOC101296254), mRNA	--	--	--	--	--	--	--	--	PF05767	Poxvirus virion envelope protein A14	--	--	--	--	GO:0019031	viral envelope	--	--	FALSE	-0.14567
i0_HQ_c1591/f3p31/644	74.9	0	0	61.77	0	197.51	8.67	0	0	6.95	0	22.86	7.00276	0	0	5.68461	0	18.3732	644	764521595	XP_011470383.1	768	1.1e-79	PREDICTED: uncharacterized protein LOC101310164 [Fragaria vesca subsp. vesca]	764521594	XM_011472081.1	358	0	PREDICTED: Fragaria vesca subsp. vesca uncharacterized LOC101310164 (LOC101310164), mRNA	--	--	--	--	D4N501	327	2.1e-29	Probable 2-oxoglutarate/Fe(II)-dependent dioxygenase OS=Papaver somniferum GN=DIOX2 PE=2 SV=1	PF03171	2OG-Fe(II) oxygenase superfamily	GO:0055114	oxidation-reduction process	GO:0016491	oxidoreductase activity	--	--	--	--	FALSE	-1.8519
i0_HQ_c15970/f2p0/319	0	0	0	0	0	0	0	0	0	0	0	0	0	0	0	0	0	0	319	--	--	--	--	--	764641650	XM_004309480.2	115	1.54775e-51	PREDICTED: Fragaria vesca subsp. vesca alcohol dehydrogenase-like 4 (LOC101300873), mRNA	--	--	--	--	--	--	--	--	PF01132	Elongation factor P (EF-P) OB domain	GO:0006414//GO:0006448	translational elongation//regulation of translational elongation	GO:0003746	translation elongation factor activity	GO:0005840	ribosome	--	--	FALSE	NA
i0_HQ_c15991/f3p0/347	88.29	88.23	94.85	85.61	63.4	104.73	43.51	41.72	47.71	40.49	31.04	49.39	15.5901	14.8274	17.1931	14.8292	11.089	18.1585	344	--	--	--	--	--	764631743	XM_004307362.2	204	5.63987e-101	PREDICTED: Fragaria vesca subsp. vesca elongation factor 1-alpha (LOC101305005), mRNA	--	--	--	--	--	--	--	--	--	--	--	--	--	--	--	--	--	--	FALSE	0.089547
i0_HQ_c160/f10p0/533	0	0	0	3.73	0	0	0	0	0	0.58	0	0	0	0	0	0.335903	0	0	536	--	--	--	--	--	764538017	XM_004290967.2	216	1.94228e-107	PREDICTED: Fragaria vesca subsp. vesca uncharacterized LOC101301742 (LOC101301742), mRNA	--	--	--	--	--	--	--	--	--	--	--	--	--	--	--	--	--	--	FALSE	#NAME?
i0_HQ_c16042/f2p0/573	0	0	0	0	0	41.94	0	0	0	0	0	5.9	0	0	0	0	0	4.2902	574	470115715	XP_004294038.1	386	1.9e-35	PREDICTED: histone deacetylase HDT1-like [Fragaria vesca subsp. vesca]	764556642	XM_004293990.2	366	0	PREDICTED: Fragaria vesca subsp. vesca histone deacetylase HDT1-like (LOC101300423), mRNA	--	--	--	--	Q9M4U4	196	2.9e-14	Histone deacetylase HDT3 OS=Zea mays GN=HDT3 PE=2 SV=1	PF02724//PF00096//PF13912//PF09026//PF11081//PF05793	CDC45-like protein//Zinc finger, C2H2 type//C2H2-type zinc finger//Centromere protein B dimerisation domain//Protein of unknown function (DUF2890)//Transcription initiation factor IIF, alpha subunit (TFIIF-alpha)	GO:0006367//GO:0032968//GO:0016032//GO:0006355//GO:0006270	transcription initiation from RNA polymerase II promoter//positive regulation of transcription elongation from RNA polymerase II promoter//viral process//regulation of transcription, DNA-templated//DNA replication initiation	GO:0046872//GO:0003682//GO:0003677	metal ion binding//chromatin binding//DNA binding	GO:0000785//GO:0000775//GO:0005634	chromatin//chromosome, centromeric region//nucleus	--	--	FALSE	#NAME?
i0_HQ_c16051/f3p0/861	0.05	0	0	0	0	465.33	0	0	0	0	0	34.53	0	0	0	0	0	32.2881	865	470137529	XP_004304516.1	331	6.9e-29	PREDICTED: 36.4 kDa proline-rich protein [Fragaria vesca subsp. vesca]	764617827	XM_004304468.2	448	0	PREDICTED: Fragaria vesca subsp. vesca 36.4 kDa proline-rich protein (LOC101314010), mRNA	--	--	--	--	Q00451	277	1.8e-23	36.4 kDa proline-rich protein OS=Solanum lycopersicum GN=TPRP-F1 PE=2 SV=1	--	--	--	--	--	--	--	--	--	--	FALSE	#NAME?
i0_HQ_c1617/f2p16/820	499.42	383.11	725.36	706.9	626.13	1221.55	39.72	29.49	58.83	54.78	48.85	97.61	37.0408	27.0394	55.5623	51.6082	46.1681	89.326	821	658010398	XP_008340445.1	1050	2.8e-112	PREDICTED: glutamine synthetase PR-2 [Malus domestica]	764578428	XM_004297699.2	458	0	PREDICTED: Fragaria vesca subsp. vesca glutamine synthetase nodule isozyme-like (LOC101293387), mRNA	K01915	glnA, GLUL	glutamine synthetase	http://www.genome.jp/dbget-bin/www_bget?ko:K01915	O04867	1020	1.2e-109	Glutamine synthetase OS=Alnus glutinosa GN=GLN1 PE=2 SV=1	PF00120	Glutamine synthetase, catalytic domain	GO:0006807//GO:0009252	nitrogen compound metabolic process//peptidoglycan biosynthetic process	GO:0004356	glutamate-ammonia ligase activity	--	--	KOG0683	Glutamine synthetase	FALSE	-0.67325
i0_HQ_c16186/f4p0/533	2058	1949	1950	2003	1978	2281	330.73	302.53	319.56	312.51	312.71	364.48	234.431	211.154	229.333	224.69	223.864	256.081	535	596194187	XP_007223554.1	177	3e-11	hypothetical protein PRUPE_ppa014532mg [Prunus persica]>gi|645235956|ref|XP_008224509.1| PREDICTED: putative SERF-like protein [Prunus mume]>gi|462420490|gb|EMJ24753.1| hypothetical protein PRUPE_ppa014532mg [Prunus persica]	764571363	XR_905589.1	251	6.77726e-127	PREDICTED: Fragaria vesca subsp. vesca uncharacterized LOC101308563 (LOC101308563), ncRNA	--	--	--	--	--	--	--	--	--	--	--	--	--	--	--	--	--	--	FALSE	-0.078548
i0_HQ_c16373/f2p0/908	1752.13	1132.36	1340.56	986.16	659.49	733.64	120.8	75.58	94.25	66.27	44.58	50.88	117.59	72.2607	92.8548	65.17	43.9451	48.4868	908	764535488	XP_011458708.1	997	4.3e-106	PREDICTED: glutathione S-transferase-like [Fragaria vesca subsp. vesca]	764535492	XM_011460407.1	527	0	PREDICTED: Fragaria vesca subsp. vesca glutathione S-transferase-like (LOC101299344), mRNA	K00799	GST, gst	glutathione S-transferase	http://www.genome.jp/dbget-bin/www_bget?ko:K00799	P46423	747	5.8e-78	Glutathione S-transferase OS=Hyoscyamus muticus PE=1 SV=1	PF02798//PF13409//PF13417	Glutathione S-transferase, N-terminal domain//Glutathione S-transferase, N-terminal domain//Glutathione S-transferase, N-terminal domain	--	--	GO:0005515	protein binding	--	--	--	--	FALSE	0.81976
i0_HQ_c16408/f2p6/550	242.71	249.57	279.61	276.21	326.3	298.32	36.9	36.66	43.35	40.78	48.79	45.15	26.7662	26.1933	31.8594	30.0618	35.8242	32.4841	551	470129164	XP_004300495.1	360	1.9e-32	PREDICTED: protein kish-like [Fragaria vesca subsp. vesca]	764592478	XM_004300447.2	288	1.89025e-147	PREDICTED: Fragaria vesca subsp. vesca protein kish-like (LOC101312931), mRNA	--	--	--	--	Q9VWH8	232	1.8e-18	Protein kish OS=Drosophila melanogaster GN=ksh PE=3 SV=2	--	--	--	--	--	--	--	--	KOG3808	Uncharacterized conserved protein	FALSE	-0.22417
i0_HQ_c16440/f3p0/776	2491.16	3382.32	1570.18	1593.98	2549.5	6697.41	212	278.54	136.26	132.13	212.85	572.2	193.634	250.034	126	121.943	196.863	513.062	784	470141608	XP_004306522.1	649	8.3e-66	PREDICTED: zinc finger A20 and AN1 domain-containing stress-associated protein 5 [Fragaria vesca subsp. vesca]	764622810	XM_004306474.2	395	0	PREDICTED: Fragaria vesca subsp. vesca zinc finger A20 and AN1 domain-containing stress-associated protein 5 (LOC101292448), mRNA	--	--	--	--	Q9LHJ8	457	2.1e-44	Zinc finger A20 and AN1 domain-containing stress-associated protein 5 OS=Arabidopsis thaliana GN=SAP5 PE=2 SV=1	PF08471//PF01428//PF01754	Class II vitamin B12-dependent ribonucleotide reductase//AN1-like Zinc finger//A20-like zinc finger	GO:0006206//GO:0055114//GO:0009186//GO:0006144	pyrimidine nucleobase metabolic process//oxidation-reduction process//deoxyribonucleoside diphosphate metabolic process//purine nucleobase metabolic process	GO:0008270//GO:0004748//GO:0003677//GO:0050897	zinc ion binding//ribonucleoside-diphosphate reductase activity, thioredoxin disulfide as acceptor//DNA binding//cobalt ion binding	GO:0005971	ribonucleoside-diphosphate reductase complex	KOG3173	Predicted Zn-finger protein	FALSE	-0.55289
i0_HQ_c16504/f2p0/628	20	109	7	14	20	577	2.41	12.72	0.86	1.64	2.37	69.59	1.94086	10.0602	0.701332	1.3379	1.92833	55.1851	628	470133173	XP_004302447.1	249	1.6e-19	PREDICTED: RNA-binding protein cabeza [Fragaria vesca subsp. vesca]	764598874	XM_004302399.2	249	1.03943e-125	PREDICTED: Fragaria vesca subsp. vesca RNA-binding protein cabeza (LOC101301695), mRNA	--	--	--	--	--	--	--	--	PF02533//PF09606	Photosystem II 4 kDa reaction centre component//ARC105 or Med15 subunit of Mediator complex non-fungal	GO:0006357//GO:0015979	regulation of transcription from RNA polymerase II promoter//photosynthesis	GO:0001104	RNA polymerase II transcription cofactor activity	GO:0009523//GO:0009539//GO:0016592	photosystem II//photosystem II reaction center//mediator complex	--	--	FALSE	-2.1667
i0_HQ_c16513/f3p35/981	2160.92	1910.1	1377.21	2272.77	2594.5	1983.84	134	114.69	87.09	137.42	157.71	123.86	134.186	112.851	88.3183	138.994	160.108	121.411	981	764561966	XP_011461409.1	919	5.1e-97	PREDICTED: Werner Syndrome-like exonuclease [Fragaria vesca subsp. vesca]>gi|764561970|ref|XP_011461410.1| PREDICTED: Werner Syndrome-like exonuclease [Fragaria vesca subsp. vesca]	764561965	XM_011463107.1	456	0	PREDICTED: Fragaria vesca subsp. vesca Werner Syndrome-like exonuclease (LOC101295206), transcript variant X1, mRNA	--	--	--	--	O09053	236	1.1e-18	Werner syndrome ATP-dependent helicase homolog OS=Mus musculus GN=Wrn PE=1 SV=3	PF01113//PF01612	Dihydrodipicolinate reductase, N-terminus//3'-5' exonuclease	GO:0006139//GO:0055114//GO:0009089//GO:0009085	nucleobase-containing compound metabolic process//oxidation-reduction process//lysine biosynthetic process via diaminopimelate//lysine biosynthetic process	GO:0008408//GO:0008839//GO:0003676	3'-5' exonuclease activity//4-hydroxy-tetrahydrodipicolinate reductase//nucleic acid binding	--	--	--	--	FALSE	-0.34125
i0_HQ_c16514/f2p11/986	1151.34	925.23	1462.31	701.91	753.86	1015.18	71.1	55.32	92.09	42.27	45.63	63.12	71.2859	54.4864	93.4841	42.7543	46.3352	61.955	984	470110080	XP_004291315.1	1479	5.9e-162	PREDICTED: enoyl-CoA hydratase 2, peroxisomal [Fragaria vesca subsp. vesca]	764540679	XM_004291267.2	758	0	PREDICTED: Fragaria vesca subsp. vesca enoyl-CoA hydratase 2, peroxisomal (LOC101293547), mRNA	--	--	--	--	Q8VYI3	1133	1.1e-122	Enoyl-CoA hydratase 2, peroxisomal OS=Arabidopsis thaliana GN=ECH2 PE=1 SV=1	--	--	--	--	--	--	--	--	KOG1206	Peroxisomal multifunctional beta-oxidation protein and related enzymes	FALSE	0.51215
i0_HQ_c16519/f2p57/698	471.04	501.19	406.85	587.26	616.71	544.17	47.65	49.04	41.97	57.82	61.24	55.15	41.0059	41.4841	36.4933	50.3265	53.2836	46.6774	700	470133045	XP_004302385.1	448	1.5e-42	PREDICTED: uncharacterized protein LOC101307509 [Fragaria vesca subsp. vesca]	764598342	XM_004302337.2	415	0	PREDICTED: Fragaria vesca subsp. vesca uncharacterized LOC101307509 (LOC101307509), mRNA	--	--	--	--	--	--	--	--	--	--	--	--	--	--	--	--	--	--	FALSE	-0.34816
i0_HQ_c16627/f4p0/967	775.4	708.56	1533.1	812.81	623.72	553.04	48.89	43.26	98.57	49.97	38.55	35.1	48.7418	42.3498	99.5414	50.2909	38.9292	34.2773	969	470122581	XP_004297319.1	1008	2.4e-107	PREDICTED: protein vip1 [Fragaria vesca subsp. vesca]	764575429	XM_004297271.2	637	0	PREDICTED: Fragaria vesca subsp. vesca protein vip1 (LOC101309823), mRNA	--	--	--	--	Q9LFD5	335	3.7e-30	Binding partner of ACD11 1 OS=Arabidopsis thaliana GN=BPA1 PE=1 SV=1	PF00076//PF09570//PF04115	RNA recognition motif. (a.k.a. RRM, RBD, or RNP domain)//SinI restriction endonuclease//Ureidoglycolate hydrolase	GO:0006308//GO:0000256//GO:0009307//GO:0006144	DNA catabolic process//allantoin catabolic process//DNA restriction-modification system//purine nucleobase metabolic process	GO:0003676//GO:0050385//GO:0009036//GO:0003677	nucleic acid binding//ureidoglycolate lyase activity//Type II site-specific deoxyribonuclease activity//DNA binding	GO:0009359	Type II site-specific deoxyribonuclease complex	--	--	FALSE	0.60362
i0_HQ_c16683/f2p0/873	384.61	439.23	514.89	327.34	285.2	533.7	27.7	30.63	37.82	22.98	20.14	38.66	26.5933	28.915	36.7507	22.3009	19.6098	36.3789	880	764542001	XP_011459179.1	736	7.6e-76	PREDICTED: uncharacterized protein LOC101311349 isoform X1 [Fragaria vesca subsp. vesca]	764542000	XM_011460877.1	574	0	PREDICTED: Fragaria vesca subsp. vesca uncharacterized LOC101311349 (LOC101311349), transcript variant X1, mRNA	--	--	--	--	--	--	--	--	--	--	--	--	--	--	--	--	--	--	FALSE	0.22202
i0_HQ_c16687/f3p127/671	916	964	765	1114	1134	1020	98.65	100.4	84.01	116.74	119.91	109.96	82.9476	83.024	71.5207	99.3406	102.026	91.0313	673	470111068	XP_004291775.1	397	1.2e-36	PREDICTED: uncharacterized protein LOC101292182 [Fragaria vesca subsp. vesca]	764545553	XM_004291727.2	251	8.64404e-127	PREDICTED: Fragaria vesca subsp. vesca uncharacterized LOC101292182 (LOC101292182), mRNA	--	--	--	--	--	--	--	--	--	--	--	--	--	--	--	--	--	--	FALSE	-0.31142
i0_HQ_c16712/f2p0/678	31.95	142.81	15.19	79.13	85.02	64.83	3.39	14.66	1.64	8.18	8.86	6.89	2.78237	12.1216	1.38998	6.98255	7.57984	5.66129	679	764616886	XP_011468090.1	230	2.8e-17	PREDICTED: uncharacterized protein LOC101304113 [Fragaria vesca subsp. vesca]	764616885	XM_011469788.1	220	1.49135e-109	PREDICTED: Fragaria vesca subsp. vesca uncharacterized LOC101304113 (LOC101304113), mRNA	--	--	--	--	--	--	--	--	--	--	--	--	--	--	--	--	--	--	FALSE	-0.26287
i0_HQ_c168/f7p0/741	2034.24	2627.67	2213.31	2168.96	2024.44	2035.72	188.82	235.97	209.5	196.03	184.4	189.51	167.511	205.764	188.163	175.827	165.611	165.173	740	470108172	XP_004290403.1	338	9e-30	PREDICTED: uncharacterized protein C6C3.02c-like [Fragaria vesca subsp. vesca]	764531498	XM_004290355.2	468	0	PREDICTED: Fragaria vesca subsp. vesca uncharacterized protein C6C3.02c-like (LOC101306775), mRNA	--	--	--	--	--	--	--	--	--	--	--	--	--	--	--	--	--	--	FALSE	0.14034
i0_HQ_c16813/f2p0/454	309	295	392	246	251	295	70.87	65.25	91.68	54.62	56.77	66.68	41.7547	37.9129	54.6884	32.7352	33.6983	39.2872	451	470141574	XP_004306505.1	501	6.9e-49	PREDICTED: thioredoxin-like protein Clot [Fragaria vesca subsp. vesca]	764622715	XM_004306457.2	297	1.51799e-152	PREDICTED: Fragaria vesca subsp. vesca thioredoxin-like protein Clot (LOC101311995), mRNA	--	--	--	--	Q9FMN4	370	1.5e-34	Thioredoxin-like protein Clot OS=Arabidopsis thaliana GN=At5g42850 PE=2 SV=1	PF00085	Thioredoxin	GO:0045454	cell redox homeostasis	--	--	--	--	KOG3425	Uncharacterized conserved protein	FALSE	0.32673
i0_HQ_c16890/f2p48/522	128	135	100	108	110	154	21.1	21.49	16.81	17.28	17.84	25.22	14.774	14.8198	11.9166	12.2757	12.6145	17.5183	528	645253053	XP_008232404.1	285	9e-24	PREDICTED: cytochrome c oxidase-assembly factor COX23, mitochondrial [Prunus mume]	764630331	XM_004307204.2	276	8.46291e-141	PREDICTED: Fragaria vesca subsp. vesca cytochrome c oxidase-assembly factor COX23, mitochondrial (LOC101303269), mRNA	K18185	COX23	cytochrome c oxidase assembly protein subunit 23	http://www.genome.jp/dbget-bin/www_bget?ko:K18185	--	--	--	--	PF07822//PF02297	Neurotoxin B-IV-like protein//Cytochrome oxidase c subunit VIb	GO:0006123//GO:0009405//GO:0006810//GO:0015992	mitochondrial electron transport, cytochrome c to oxygen//pathogenesis//transport//proton transport	GO:0004129//GO:0019871	cytochrome-c oxidase activity//sodium channel inhibitor activity	GO:0005576//GO:0045277//GO:0005739	extracellular region//respiratory chain complex IV//mitochondrion	--	--	FALSE	-0.04326
i0_HQ_c169/f13p0/600	5721	7398	4637	6925	5879	6223	746.36	932.9	616.88	878.25	753.68	810.37	581.091	714.669	486.263	692.668	593.285	622.951	600	470135340	XP_004303475.1	385	2.6e-35	PREDICTED: uncharacterized protein LOC101303533 [Fragaria vesca subsp. vesca]	764607678	XM_004303427.2	487	0	PREDICTED: Fragaria vesca subsp. vesca uncharacterized LOC101303533 (LOC101303533), mRNA	--	--	--	--	--	--	--	--	PF06596	Photosystem II reaction centre X protein (PsbX)	GO:0015979	photosynthesis	--	--	GO:0009523//GO:0016020	photosystem II//membrane	--	--	FALSE	-0.10338
i0_HQ_c16936/f2p5/579	527	396	626	577	597	453	72.98	53	88.4	77.65	81.26	62.55	55.374	39.5739	67.9097	59.7042	62.3243	46.9111	580	470125692	XP_004298834.1	517	1.2e-50	PREDICTED: DET1- and DDB1-associated protein 1 [Fragaria vesca subsp. vesca]	764580923	XM_004298786.2	333	1.9269e-172	PREDICTED: Fragaria vesca subsp. vesca DET1- and DDB1-associated protein 1 (LOC101292504), mRNA	K11792	DDA1	DET1- and DDB1-associated protein 1	http://www.genome.jp/dbget-bin/www_bget?ko:K11792	--	--	--	--	PF09154	Domain of unknown function (DUF1939)	GO:0005975	carbohydrate metabolic process	GO:0004553	hydrolase activity, hydrolyzing O-glycosyl compounds	--	--	--	--	FALSE	-0.076079
i0_HQ_c17021/f4p10/652	564	427	571	484	495	510	63.95	46.82	66.02	53.39	55.12	57.85	52.7175	37.9596	55.1029	44.5507	45.9694	46.9816	652	702468473	XP_010029994.1	393	3.3e-36	PREDICTED: hemiasterlin resistant protein 1 [Eucalyptus grandis]>gi|629090680|gb|KCW56933.1| hypothetical protein EUGRSUZ_I02610 [Eucalyptus grandis]	764531503	XM_011460089.1	298	6.23805e-153	PREDICTED: Fragaria vesca subsp. vesca hemiasterlin resistant protein 1-like (LOC101293556), transcript variant X1, mRNA	--	--	--	--	--	--	--	--	--	--	--	--	--	--	--	--	--	--	FALSE	0.061519
i0_HQ_c17104/f3p0/725	1434.37	1799	1097.48	1281.29	1280.04	1444.02	137.09	166.34	106.97	119.23	120.07	138.38	120.375	143.627	95.0726	105.893	106.754	119.464	726	470123194	XP_004297616.1	731	2.4e-75	PREDICTED: 60S ribosomal protein L28-1-like [Fragaria vesca subsp. vesca]	764577521	XM_004297568.2	500	0	PREDICTED: Fragaria vesca subsp. vesca 60S ribosomal protein L28-1-like (LOC101302350), mRNA	K02903	RP-L28e, RPL28	large subunit ribosomal protein L28e	http://www.genome.jp/dbget-bin/www_bget?ko:K02903	O82204	502	1.2e-49	60S ribosomal protein L28-1 OS=Arabidopsis thaliana GN=RPL28A PE=2 SV=1	--	--	--	--	--	--	--	--	KOG3412	60S ribosomal protein L28	FALSE	0.10689
i0_HQ_c1716/f2p0/469	0	0	1.11	0	0	0	0	0	0.24	0	0	0	0	0	0.133587	0	0	0	471	470137270	XP_004304392.1	362	9.4e-33	PREDICTED: probable galactinol--sucrose galactosyltransferase 2 [Fragaria vesca subsp. vesca]	764616736	XM_004304344.2	197	6.18388e-97	PREDICTED: Fragaria vesca subsp. vesca probable galactinol--sucrose galactosyltransferase 2 (LOC101299216), mRNA	K06617	E2.4.1.82	raffinose synthase	http://www.genome.jp/dbget-bin/www_bget?ko:K06617	Q94A08	255	3.4e-21	Probable galactinol--sucrose galactosyltransferase 2 OS=Arabidopsis thaliana GN=RFS2 PE=2 SV=2	--	--	--	--	--	--	--	--	--	--	FALSE	Inf
i0_HQ_c17161/f3p0/821	747.1	732	882	575.05	525.98	754	59.21	56.15	71.29	44.41	40.89	60.04	55.3152	51.5529	67.4302	41.93	38.6252	55.0272	823	470110570	XP_004291553.1	845	1.6e-88	PREDICTED: heme-binding protein 2-like [Fragaria vesca subsp. vesca]	764542993	XM_004291505.2	515	0	PREDICTED: Fragaria vesca subsp. vesca heme-binding protein 2-like (LOC101291787), mRNA	--	--	--	--	Q9Y5Z4	223	3e-17	Heme-binding protein 2 OS=Homo sapiens GN=HEBP2 PE=1 SV=1	--	--	--	--	--	--	--	--	--	--	FALSE	0.34372
i0_HQ_c17259/f2p23/282	0	0	0	0	0	0	0	0	0	0	0	0	0	0	0	0	0	0	286	--	--	--	--	--	648295878	HG934839.1	228	2.08979e-114	Rosa hybrid cultivar microsatellite DNA locus WGR21 >gnl|BL_ORD_ID|19705887 Rosa hybrid cultivar microsatellite DNA locus WGR42	--	--	--	--	--	--	--	--	--	--	--	--	--	--	--	--	--	--	FALSE	NA
i0_HQ_c17276/f2p0/265	0	0	0	0	0	0	0	0	0	0	0	0	0	0	0	0	0	0	270	--	--	--	--	--	764608283	XM_004303497.2	139	5.84195e-65	PREDICTED: Fragaria vesca subsp. vesca probable small nuclear ribonucleoprotein G (LOC101300834), mRNA	--	--	--	--	--	--	--	--	--	--	--	--	--	--	--	--	--	--	FALSE	NA
i0_HQ_c17279/f2p0/263	9	5	7	10	5	8	13.89	7.3	11.07	14.71	7.72	11.32	2.06198	1.08951	1.65578	2.25619	1.13815	1.8064	266	--	--	--	--	--	--	--	--	--	--	--	--	--	--	--	--	--	--	--	--	--	--	--	--	--	--	--	--	FALSE	-0.14014
i0_HQ_c17285/f2p38/303	0	1.31	0	0	0	0	0	1	0	0	0	0	0	0.190664	0	0	0	0	304	--	--	--	--	--	764577990	XM_004297633.2	52	1.54103e-16	PREDICTED: Fragaria vesca subsp. vesca probable galacturonosyltransferase-like 9 (LOC101298412), mRNA	--	--	--	--	--	--	--	--	--	--	--	--	--	--	--	--	--	--	FALSE	Inf
i0_HQ_c17287/f2p87/280	0	0	0	0	0	0	0	0	0	0	0	0	0	0	0	0	0	0	280	802583417	XP_012070103.1	182	4.2e-12	PREDICTED: uncharacterized protein LOC105632352 [Jatropha curcas]>gi|643732968|gb|KDP39957.1| hypothetical protein JCGZ_03488 [Jatropha curcas]	764595248	XM_004301683.2	158	1.66903e-75	PREDICTED: Fragaria vesca subsp. vesca uncharacterized LOC101298138 (LOC101298138), mRNA	--	--	--	--	--	--	--	--	--	--	--	--	--	--	--	--	--	--	FALSE	NA
i0_HQ_c17292/f3p0/284	12	18	9	36	34	37	13.01	18.56	9.98	37.21	36.83	37.17	2.56602	3.66074	1.98693	7.58079	7.22346	7.79763	285	470107761	XP_004290210.1	213	1.1e-15	PREDICTED: cytochrome b5 [Fragaria vesca subsp. vesca]	764529301	XM_004290162.2	162	1.01761e-77	PREDICTED: Fragaria vesca subsp. vesca cytochrome b5 (LOC101294811), mRNA	--	--	--	--	O48845	163	9.5e-11	Cytochrome b5 isoform B OS=Arabidopsis thaliana GN=CYTB5-B PE=1 SV=1	--	--	--	--	--	--	--	--	--	--	FALSE	-1.4595
i0_HQ_c17294/f2p13/282	1.29	0	2.63	3.81	0	16.66	1.47	0	3.08	4.15	0	17.6	0.21611	0	0.446238	0.638453	0	3.40782	282	--	--	--	--	--	--	--	--	--	--	--	--	--	--	--	--	--	--	--	--	--	--	--	--	--	--	--	--	FALSE	-2.3921
i0_HQ_c17296/f2p30/279	0	0	0	0	0	0	0	0	0	0	0	0	0	0	0	0	0	0	281	658003476	XP_008394253.1	243	3.5e-19	PREDICTED: LOW QUALITY PROTEIN: outer envelope pore protein 37, chloroplastic [Malus domestica]	764506509	XM_004287136.2	166	5.98472e-80	PREDICTED: Fragaria vesca subsp. vesca outer envelope pore protein 37, chloroplastic (LOC101304903), mRNA	--	--	--	--	Q4LDF9	234	5.5e-19	Outer envelope pore protein 37, chloroplastic OS=Pisum sativum GN=OEP37 PE=1 SV=1	--	--	--	--	--	--	--	--	--	--	FALSE	NA
i0_HQ_c17308/f2p7/279	28.88	21.29	36.43	17.63	7.78	19.18	34.79	24.35	44.92	20.24	9.37	21.34	6.11614	4.36271	8.11865	3.6568	1.51916	4.0903	279	470129587	XP_004300691.1	208	4.1e-15	PREDICTED: uncharacterized protein LOC101302269 [Fragaria vesca subsp. vesca]>gi|764594301|ref|XP_011465593.1| PREDICTED: uncharacterized protein LOC101302269 [Fragaria vesca subsp. vesca]	764594300	XM_011467291.1	177	4.55681e-86	PREDICTED: Fragaria vesca subsp. vesca uncharacterized LOC101302269 (LOC101302269), transcript variant X2, mRNA	--	--	--	--	--	--	--	--	--	--	--	--	--	--	--	--	--	--	FALSE	0.93195
i0_HQ_c17309/f2p3/290	0	0	0	0	0	0	0	0	0	0	0	0	0	0	0	0	0	0	291	645233065	XP_008223165.1	176	2.2e-11	PREDICTED: probable protein phosphatase 2C 40 isoform X2 [Prunus mume]	764571894	XM_004296783.2	182	7.94074e-89	PREDICTED: Fragaria vesca subsp. vesca probable protein phosphatase 2C 40 (LOC101305746), mRNA	--	--	--	--	Q9LUS8	141	3.5e-08	Probable protein phosphatase 2C 40 OS=Arabidopsis thaliana GN=At3g16560 PE=2 SV=1	--	--	--	--	--	--	--	--	--	--	FALSE	NA
i0_HQ_c1753/f2p0/569	51.54	23.58	12.98	65.32	79.38	43.34	7.32	3.23	1.88	9.01	11.08	6.13	5.43372	2.33063	1.31999	6.81984	8.36261	4.51521	572	470135932	XP_004303759.1	476	6.9e-46	PREDICTED: pectinesterase 3 [Fragaria vesca subsp. vesca]	764610235	XM_004303711.2	332	6.82883e-172	PREDICTED: Fragaria vesca subsp. vesca pectinesterase 3 (LOC101295060), mRNA	--	--	--	--	Q43111	396	1.8e-37	Pectinesterase 3 OS=Phaseolus vulgaris GN=MPE3 PE=2 SV=1	PF01095	Pectinesterase	GO:0005985//GO:0042545//GO:0005982	sucrose metabolic process//cell wall modification//starch metabolic process	GO:0030599	pectinesterase activity	GO:0005618	cell wall	--	--	FALSE	-1.0963
i0_HQ_c178/f8p0/446	571.89	586.32	513.07	631.82	624.31	554.35	133.88	132.36	122.49	143.16	144.15	127.83	77.8488	75.9857	72.2097	84.7186	84.5256	74.4402	447	764624060	XP_011468926.1	310	9.6e-27	PREDICTED: uncharacterized protein LOC101307919 isoform X2 [Fragaria vesca subsp. vesca]	764624059	XM_011470624.1	340	1.87726e-176	PREDICTED: Fragaria vesca subsp. vesca uncharacterized LOC101307919 (LOC101307919), transcript variant X3, mRNA	--	--	--	--	--	--	--	--	--	--	--	--	--	--	--	--	--	--	FALSE	-0.12095
i0_HQ_c18316/f2p2/274	42.6	73.44	48.97	58.2	51.77	57.54	56.27	91.97	66.24	73.26	68.36	69.98	9.34162	15.4424	11.0224	12.7038	11.2702	12.4948	274	764600684	XP_011466505.1	243	3.5e-19	PREDICTED: 60S ribosomal protein L35a-1-like [Fragaria vesca subsp. vesca]	764600683	XM_011468203.1	233	3.30761e-117	PREDICTED: Fragaria vesca subsp. vesca 60S ribosomal protein L35a-1-like (LOC105349267), mRNA	K02917	RP-L35Ae, RPL35A	large subunit ribosomal protein L35Ae	http://www.genome.jp/dbget-bin/www_bget?ko:K02917	Q9LMK0	241	8.3e-20	60S ribosomal protein L35a-1 OS=Arabidopsis thaliana GN=RPL35AA PE=3 SV=1	PF01247	Ribosomal protein L35Ae	GO:0042254//GO:0006412	ribosome biogenesis//translation	GO:0003735	structural constituent of ribosome	GO:0005840//GO:0005622	ribosome//intracellular	KOG0887	60S ribosomal protein L35A/L37	FALSE	-0.025419
i0_HQ_c18407/f2p25/295	0	0	0	0	0	0	0	0	0	0	0	0	0	0	0	0	0	0	295	641848989	KDO67865.1	147	5.1e-08	hypothetical protein CISIN_1g022381mg [Citrus sinensis]	764631982	XM_004307391.2	161	3.8052e-77	PREDICTED: Fragaria vesca subsp. vesca glutathione S-transferase L3 (LOC101313844), mRNA	--	--	--	--	--	--	--	--	--	--	--	--	--	--	--	--	--	--	FALSE	NA
i0_HQ_c1862/f2p7/839	584.22	461.7	414.56	612.51	551.61	527.71	44.88	34.33	32.48	45.85	41.56	40.74	42.3195	31.7722	30.9735	43.6729	39.6704	37.6374	841	470116624	XP_004294478.1	438	2.6e-41	PREDICTED: uncharacterized protein LOC101313290 [Fragaria vesca subsp. vesca]	764560060	XM_004294430.2	550	0	PREDICTED: Fragaria vesca subsp. vesca uncharacterized LOC101313290 (LOC101313290), mRNA	--	--	--	--	--	--	--	--	PF00582	Universal stress protein family	GO:0006950	response to stress	--	--	--	--	--	--	FALSE	-0.22223
i0_HQ_c1870/f2p0/460	753.29	660.94	911.31	970.78	764.28	760.62	158.29	134	195.28	197.63	158.27	157.92	97.8466	81.5667	122.217	124.124	98.6351	97.3299	469	470116354	XP_004294347.1	366	3.2e-33	PREDICTED: protein translation factor SUI1 homolog [Fragaria vesca subsp. vesca]	764559187	XM_004294299.2	347	2.53941e-180	PREDICTED: Fragaria vesca subsp. vesca protein translation factor SUI1 homolog (LOC101298398), mRNA	K03113	EIF1, SUI1	translation initiation factor 1	http://www.genome.jp/dbget-bin/www_bget?ko:K03113	O48650	359	2.9e-33	Protein translation factor SUI1 homolog OS=Salix bakko PE=3 SV=1	PF01253	Translation initiation factor SUI1	GO:0006413//GO:0006446	translational initiation//regulation of translational initiation	GO:0003743	translation initiation factor activity	GO:0005840	ribosome	KOG1770	Translation initiation factor 1 (eIF-1/SUI1)	FALSE	-0.10503
i0_HQ_c18756/f3p4/288	14.96	0	0	13.63	24.32	9.19	16.22	0	0	14.09	26.35	9.23	2.99369	0	0	2.73751	5.09891	1.89672	285	--	--	--	--	--	--	--	--	--	--	--	--	--	--	--	--	--	--	--	--	--	--	--	--	--	--	--	--	FALSE	-1.7075
i0_HQ_c188/f6p0/955	496.94	2062.32	165.02	1828.95	2237.42	2119.5	31.42	126.26	10.64	112.75	138.68	134.91	31.2593	123.596	10.736	113.451	140.072	131.616	967	--	--	--	--	--	764513539	XM_004287928.2	184	2.21918e-89	PREDICTED: Fragaria vesca subsp. vesca classical arabinogalactan protein 4 (LOC101301524), mRNA	--	--	--	--	--	--	--	--	PF00122	E1-E2 ATPase	--	--	GO:0000166//GO:0046872	nucleotide binding//metal ion binding	--	--	--	--	FALSE	-1.179
i0_HQ_c19166/f2p7/291	0	0	0	0	0	0	0	0	0	0	0	0	0	0	0	0	0	0	291	470109572	XP_004291067.1	140	3.2e-07	PREDICTED: probable isoaspartyl peptidase/L-asparaginase 2 [Fragaria vesca subsp. vesca]	764538420	XM_004291019.2	149	1.75574e-70	PREDICTED: Fragaria vesca subsp. vesca probable isoaspartyl peptidase/L-asparaginase 2 (LOC101292861), mRNA	--	--	--	--	--	--	--	--	--	--	--	--	--	--	--	--	--	--	FALSE	NA
i0_HQ_c19377/f2p163/285	0	2.86	0	0	0	0.16	0	2.9	0	0	0	0.16	0	0.405327	0	0	0	0	286	--	--	--	--	--	645228527	XM_008222816.1	76	6.55295e-30	PREDICTED: Prunus mume serine/threonine-protein kinase sepA-like (LOC103321063), mRNA	--	--	--	--	Q9LJD8	122	5.4e-06	MAP3K epsilon protein kinase 1 OS=Arabidopsis thaliana GN=M3KE1 PE=1 SV=1	--	--	--	--	--	--	--	--	--	--	FALSE	Inf
i0_HQ_c1975/f3p63/809	643.97	112.22	891.94	287.73	137.36	118.92	52.33	8.83	73.91	22.78	10.95	9.71	48.438	8.02438	69.297	21.2907	10.2538	8.7607	809	596286330	XP_007225599.1	204	3.4e-14	hypothetical protein PRUPE_ppb015435mg, partial [Prunus persica]>gi|462422535|gb|EMJ26798.1| hypothetical protein PRUPE_ppb015435mg, partial [Prunus persica]	--	--	--	--	--	--	--	--	--	--	--	--	--	PF04554	Extensin-like region	GO:0042546//GO:0009664	cell wall biogenesis//plant-type cell wall organization	GO:0005199	structural constituent of cell wall	GO:0005618	cell wall	--	--	FALSE	1.5961
i0_HQ_c19830/f2p0/284	46.73	35.8	23.49	43.52	93.64	92.25	53.38	38.85	27.45	47.39	106.89	97.45	9.94105	7.19384	5.13174	9.15116	19.9685	19.595	282	848864188	XP_012832849.1	382	2.7e-35	PREDICTED: uncharacterized protein LOC105953700 [Erythranthe guttatus]	336239116	JF317394.1	266	1.5456e-135	Sanguisorba sitchensis 26S ribosomal RNA gene, partial sequence	--	--	--	--	Q6CQE5	167	3.3e-11	Protein TAR1 OS=Kluyveromyces lactis (strain ATCC 8585 / CBS 2359 / DSM 70799 / NBRC 1267 / NRRL Y-1140 / WM37) GN=TAR1-A PE=4 SV=2	--	--	--	--	--	--	--	--	--	--	FALSE	-1.1361
i0_HQ_c2047/f3p40/690	3663	2650	4882	2004	1885	2582	376.47	263.44	511.66	200.46	190.18	265.82	322.127	221.643	443.251	173.549	164.698	223.784	693	764639500	XP_004307556.2	732	1.7e-75	PREDICTED: uncharacterized protein LOC101301142 [Fragaria vesca subsp. vesca]	764639499	XM_004307508.2	501	0	PREDICTED: Fragaria vesca subsp. vesca uncharacterized LOC101301142 (LOC101301142), mRNA	K05765	CFL	cofilin	http://www.genome.jp/dbget-bin/www_bget?ko:K05765	Q9FVI1	644	3.9e-66	Actin-depolymerizing factor 2 OS=Petunia hybrida GN=ADF2 PE=2 SV=1	PF00241	Cofilin/tropomyosin-type actin-binding protein	--	--	GO:0003779	actin binding	GO:0005622	intracellular	--	--	FALSE	0.78585
i0_HQ_c20478/f2p0/300	0	0	0	16.59	5.07	28.78	0	0	0	13.7	4.38	23.26	0	0	0	3.21148	1.01253	5.62461	299	--	--	--	--	--	558850625	KC514919.1	259	1.28546e-131	Rosa hybrid cultivar beta-tubulin-3 (TUB3) mRNA, partial cds	--	--	--	--	--	--	--	--	--	--	--	--	--	--	--	--	--	--	FALSE	#NAME?
i0_HQ_c20569/f2p52/287	1.58	5.9	0.83	5.13	8.15	3.87	1.6	5.7	0.86	4.96	8.25	3.65	0.210875	1.0028	0	1.03831	1.67611	0.623489	289	470132594	XP_004302164.1	163	6.9e-10	PREDICTED: basic leucine zipper and W2 domain-containing protein 2 [Fragaria vesca subsp. vesca]	764596624	XM_004302116.2	159	4.80962e-76	PREDICTED: Fragaria vesca subsp. vesca basic leucine zipper and W2 domain-containing protein 2 (LOC101314578), mRNA	--	--	--	--	--	--	--	--	PF02020	eIF4-gamma/eIF5/eIF2-epsilon	--	--	GO:0005515	protein binding	--	--	--	--	FALSE	-0.91708
i0_HQ_c2064/f2p13/315	0	0	0	0	0	0	0	0	0	0	0	0	0	0	0	0	0	0	316	--	--	--	--	--	--	--	--	--	--	--	--	--	--	--	--	--	--	--	--	--	--	--	--	--	--	--	--	FALSE	NA
i0_HQ_c20767/f2p21/286	24.59	36.69	17.33	11.15	14.5	38.86	26.21	37.19	18.9	11.33	15.45	38.4	5.11409	7.29589	3.73997	2.30825	2.96396	7.98037	286	--	--	--	--	--	--	--	--	--	--	--	--	--	--	--	--	--	--	--	--	--	--	--	--	--	--	--	--	FALSE	0.2955
i0_HQ_c20824/f2p8/277	3	5	3	4.01	4.01	2.37	3.61	5.72	3.7	4.61	4.83	2.64	0.6553	1.03874	0.676554	0.860424	0.868094	0.430558	279	470127007	XP_004299471.1	285	4.7e-24	PREDICTED: sufE-like protein, chloroplastic [Fragaria vesca subsp. vesca]	764584781	XM_004299423.2	145	2.80132e-68	PREDICTED: Fragaria vesca subsp. vesca sufE-like protein, chloroplastic (LOC101314088), mRNA	K05527	bolA	BolA protein	http://www.genome.jp/dbget-bin/www_bget?ko:K05527	Q84W65	205	1.3e-15	SufE-like protein 1, chloroplastic/mitochondrial OS=Arabidopsis thaliana GN=SUFE1 PE=1 SV=2	--	--	--	--	--	--	--	--	KOG2313	Stress-induced protein UVI31+	FALSE	0.1381
i0_HQ_c2128/f2p57/873	402.41	395.44	133.88	339	58.09	0	29.22	27.8	9.91	23.99	4.14	0	27.9989	26.1656	9.56377	23.2514	4.01357	0	875	764555592	XP_011460601.1	1032	3.6e-110	PREDICTED: protein trichome birefringence-like 38 [Fragaria vesca subsp. vesca]	764555591	XM_011462299.1	615	0	PREDICTED: Fragaria vesca subsp. vesca protein trichome birefringence-like 38 (LOC101315214), mRNA	--	--	--	--	Q8VY22	764	6e-80	Protein trichome birefringence-like 38 OS=Arabidopsis thaliana GN=TBL38 PE=2 SV=1	PF01119	DNA mismatch repair protein, C-terminal domain	GO:0006298	mismatch repair	GO:0005524//GO:0030983	ATP binding//mismatched DNA binding	--	--	--	--	FALSE	1.2324
i0_HQ_c2171/f2p15/700	2307	1723	1216	786	1333	6989	238.19	172.07	128.03	78.98	135.11	722.78	203.467	144.527	110.724	68.2655	116.805	607.495	691	764517991	XP_011467223.1	608	4.2e-61	PREDICTED: calcium-binding protein CML24-like [Fragaria vesca subsp. vesca]	764517990	XM_011468921.1	345	4.94845e-179	PREDICTED: Fragaria vesca subsp. vesca calcium-binding protein CML24-like (LOC101299034), mRNA	K13448	CML	calcium-binding protein CML	http://www.genome.jp/dbget-bin/www_bget?ko:K13448	Q9C8Y1	376	4.6e-35	Probable calcium-binding protein CML23 OS=Arabidopsis thaliana GN=CML23 PE=2 SV=1	PF10591//PF02519//PF13202//PF12763//PF13833//PF13499//PF13405//PF00036	Secreted protein acidic and rich in cysteine Ca binding region//Auxin responsive protein//EF hand//Cytoskeletal-regulatory complex EF hand//EF-hand domain pair//EF-hand domain pair//EF-hand domain//EF hand	GO:0007165//GO:0009733	signal transduction//response to auxin	GO:0005515//GO:0005509	protein binding//calcium ion binding	GO:0005578	proteinaceous extracellular matrix	--	--	FALSE	-0.8155
i0_HQ_c21770/f2p24/297	0	0	0	0	0	0	0	0	0	0	0	0	0	0	0	0	0	0	298	--	--	--	--	--	764634201	XM_004307654.2	137	8.44985e-64	PREDICTED: Fragaria vesca subsp. vesca wound-induced protein 1 (LOC101294797), mRNA	--	--	--	--	--	--	--	--	--	--	--	--	--	--	--	--	--	--	FALSE	NA
i0_HQ_c21779/f2p38/293	0	0	0	0	0	3.55	0	0	0	0	0	2.87	0	0	0	0	0	0.602637	299	--	--	--	--	--	648295887	HG934848.1	283	5.85507e-145	Rosa hybrid cultivar microsatellite DNA locus WGR37	--	--	--	--	--	--	--	--	--	--	--	--	--	--	--	--	--	--	FALSE	#NAME?
i0_HQ_c22068/f2p9/266	73.7	80.05	69.51	45.47	56.5	31.71	103.07	106.05	99.57	60.61	79	40.78	16.4164	17.1105	16.0201	9.96552	12.5121	6.87065	271	--	--	--	--	--	764619507	XM_004304662.2	113	1.66612e-50	PREDICTED: Fragaria vesca subsp. vesca protein kinase PINOID (LOC101297860), mRNA	--	--	--	--	--	--	--	--	--	--	--	--	--	--	--	--	--	--	FALSE	0.74654
i0_HQ_c225/f10p0/763	2702	3287	2687	2602	2273	2461	239.45	281.85	242.82	224.57	197.64	218.85	215.816	249.699	221.579	204.663	180.379	193.728	763	296084888	CBI28297.3	614	9.2e-62	unnamed protein product [Vitis vinifera]	764608187	XM_004303488.2	603	0	PREDICTED: Fragaria vesca subsp. vesca 40S ribosomal protein S14-2 (LOC101298237), mRNA	K02955	RP-S14e, RPS14	small subunit ribosomal protein S14e	http://www.genome.jp/dbget-bin/www_bget?ko:K02955	O22584	580	1.1e-58	40S ribosomal protein S14 OS=Lupinus luteus GN=RPS14 PE=2 SV=1	PF03423//PF00411	Carbohydrate binding domain (family 25)//Ribosomal protein S11	GO:0006412//GO:0042254	translation//ribosome biogenesis	GO:2001070//GO:0003735	starch binding//structural constituent of ribosome	GO:0005840	ribosome	KOG0407	40S ribosomal protein S14	FALSE	0.23908
i0_HQ_c22726/f2p0/267	0	0	0	0	0	0	0	0	0	0	0	0	0	0	0	0	0	0	267	--	--	--	--	--	764613855	XM_004304091.2	229	5.37404e-115	PREDICTED: Fragaria vesca subsp. vesca 14-3-3-like protein A (LOC101292617), mRNA	--	--	--	--	--	--	--	--	--	--	--	--	--	--	--	--	--	--	FALSE	NA
i0_HQ_c2273/f2p0/837	0	0	0	0	0	0	0	0	0	0	0	0	0	0	0	0	0	0	837	470128446	XP_004300152.1	870	2.1e-91	PREDICTED: MOB kinase activator-like 1 [Fragaria vesca subsp. vesca]	764589850	XM_004300104.2	640	0	PREDICTED: Fragaria vesca subsp. vesca MOB kinase activator-like 1 (LOC101305473), mRNA	K06685	MOB1, Mats	MOB kinase activator 1	http://www.genome.jp/dbget-bin/www_bget?ko:K06685	Q8GYX0	825	4.8e-87	MOB kinase activator-like 1B OS=Arabidopsis thaliana GN=MOB1B PE=2 SV=1	PF01943//PF07359	Polysaccharide biosynthesis protein//Liver-expressed antimicrobial peptide 2 precursor (LEAP-2)	GO:0000271//GO:0042742	polysaccharide biosynthetic process//defense response to bacterium	--	--	GO:0016020	membrane	KOG0440	Cell cycle-associated protein Mob1-1	FALSE	NA
i0_HQ_c23349/f27p12/504	3633.87	2913.44	3724.98	2515.72	2452.71	3563.45	653.91	506.17	683.55	439.15	434.5	636.03	438.427	334.342	463.985	298.885	293.995	423.77	505	470145863	XP_004308552.1	348	4.3e-31	PREDICTED: copper transport protein ATX1-like, partial [Fragaria vesca subsp. vesca]	764639057	XM_004308504.2	310	1.01713e-159	PREDICTED: Fragaria vesca subsp. vesca copper transport protein ATX1-like (LOC101309300), partial mRNA	K07213	ATOX1, ATX1, copZ, golB	copper chaperone	http://www.genome.jp/dbget-bin/www_bget?ko:K07213	Q94BT9	285	1.2e-24	Copper transport protein ATX1 OS=Arabidopsis thaliana GN=ATX1 PE=1 SV=1	PF07660//PF00403	Secretin and TonB N terminus short domain//Heavy-metal-associated domain	GO:0030001	metal ion transport	GO:0046872	metal ion binding	GO:0019867	outer membrane	--	--	FALSE	0.26019
i0_HQ_c23350/f18p18/472	610.69	883.39	674.87	728.36	668.71	589.01	126.56	176.64	142.62	146.26	136.56	120.65	78.761	108.433	89.847	92.5649	85.693	74.9512	472	470101359	XP_004287140.1	274	1.5e-22	PREDICTED: UPF0057 membrane protein At2g24040-like [Fragaria vesca subsp. vesca]	764506031	XM_004287092.2	163	4.92887e-78	PREDICTED: Fragaria vesca subsp. vesca UPF0057 membrane protein At2g24040-like (LOC101292534), mRNA	--	--	--	--	Q9SUI0	238	3.2e-19	UPF0057 membrane protein At4g30660 OS=Arabidopsis thaliana GN=At4g30660 PE=2 SV=1	PF01543//PF01679	Hepatitis C virus capsid protein//Proteolipid membrane potential modulator	--	--	GO:0005198	structural molecule activity	GO:0019028//GO:0016021	viral capsid//integral component of membrane	--	--	FALSE	0.12663
i0_HQ_c23358/f23p10/675	6654.21	6704.37	6608.19	5897.12	6233.01	5726.57	711.5	693.31	720.53	613.59	654.34	613.03	599.873	574.816	615.048	523.53	558.292	508.757	676	470132587	XP_004302161.1	501	1e-48	PREDICTED: uncharacterized protein LOC101313424 [Fragaria vesca subsp. vesca]	764596607	XM_004302113.2	251	8.68463e-127	PREDICTED: Fragaria vesca subsp. vesca uncharacterized LOC101313424 (LOC101313424), mRNA	--	--	--	--	--	--	--	--	PF03811//PF04987	InsA N-terminal domain//Phosphatidylinositolglycan class N (PIG-N)	GO:0006313//GO:0006506	transposition, DNA-mediated//GPI anchor biosynthetic process	GO:0016740	transferase activity	GO:0005789	endoplasmic reticulum membrane	--	--	FALSE	0.15557
i0_HQ_c23363/f17p58/965	2764.34	3228.86	2839.31	2269.26	2426.83	2601.49	174.79	197.67	183.07	139.9	150.42	165.59	174.195	193.486	184.724	140.82	151.906	161.555	967	357483719	XP_003612146.1	1271	7.7e-138	60S ribosomal protein L2 [Medicago truncatula]>gi|355513481|gb|AES95104.1| 60S ribosomal L8-like protein [Medicago truncatula]	764553737	XM_004293654.2	687	0	PREDICTED: Fragaria vesca subsp. vesca 60S ribosomal protein L8-3 (LOC101297413), mRNA	K02938	RP-L8e, RPL8	large subunit ribosomal protein L8e	http://www.genome.jp/dbget-bin/www_bget?ko:K02938	P25998	1218	1.5e-132	60S ribosomal protein L8 OS=Nicotiana tabacum GN=RPL8 PE=2 SV=1	PF16917//PF03947//PF00181//PF03999	Biotin/lipoate A/B protein ligase family//Ribosomal Proteins L2, C-terminal domain//Ribosomal Proteins L2, RNA binding domain//Microtubule associated protein (MAP65/ASE1 family)	GO:0000226//GO:0042254//GO:0006412//GO:0000910//GO:0006464	microtubule cytoskeleton organization//ribosome biogenesis//translation//cytokinesis//cellular protein modification process	GO:0003735//GO:0008017	structural constituent of ribosome//microtubule binding	GO:0005622//GO:0045298//GO:0005840	intracellular//tubulin complex//ribosome	KOG2309	60s ribosomal protein L2/L8	FALSE	0.27101
i0_HQ_c23374/f11p65/940	3736.09	8087.57	414.01	3238.97	3533.57	1561.24	245.55	514.61	27.75	207.53	227.67	103.26	242.216	498.656	27.7114	206.731	227.576	99.7426	940	470104370	XP_004288578.1	951	9.5e-101	PREDICTED: glutathione S-transferase F11-like [Fragaria vesca subsp. vesca]	764520371	XM_004288530.2	509	0	PREDICTED: Fragaria vesca subsp. vesca glutathione S-transferase F11-like (LOC101294111), mRNA	K00799	GST, gst	glutathione S-transferase	http://www.genome.jp/dbget-bin/www_bget?ko:K00799	Q96324	649	1.4e-66	Glutathione S-transferase F11 OS=Arabidopsis thaliana GN=GSTF11 PE=2 SV=1	PF13417//PF13413//PF13409//PF02798	Glutathione S-transferase, N-terminal domain//Helix-turn-helix domain//Glutathione S-transferase, N-terminal domain//Glutathione S-transferase, N-terminal domain	--	--	GO:0003677//GO:0005515	DNA binding//protein binding	--	--	--	--	FALSE	0.55124
i0_HQ_c23375/f14p0/518	888.24	1124.6	828.33	1066.58	1174.59	996.43	151.95	185.78	144.5	177.07	197.75	169.27	104.474	125.77	100.574	123.505	137.23	115.488	518	470129033	XP_004300435.1	476	6.3e-46	PREDICTED: uncharacterized protein LOC101293204 [Fragaria vesca subsp. vesca]>gi|764591976|ref|XP_011465326.1| PREDICTED: uncharacterized protein LOC101293204 [Fragaria vesca subsp. vesca]	764591975	XM_011467024.1	324	1.72022e-167	PREDICTED: Fragaria vesca subsp. vesca uncharacterized LOC101293204 (LOC101293204), transcript variant X1, mRNA	--	--	--	--	--	--	--	--	PF02935	Cytochrome c oxidase subunit VIIc	GO:0015992//GO:0006123	proton transport//mitochondrial electron transport, cytochrome c to oxygen	GO:0004129	cytochrome-c oxidase activity	GO:0045277	respiratory chain complex IV	--	--	FALSE	-0.19284
i0_HQ_c23376/f17p121/978	359.93	1195.39	316.45	28.9	74.75	2063.07	22.44	72.17	20.12	1.76	4.57	129.52	22.3936	70.8949	20.3506	1.71997	4.58615	126.827	977	470106648	XP_004289674.1	319	1.9e-27	PREDICTED: glycine-rich RNA-binding protein 1-like isoform X2 [Fragaria vesca subsp. vesca]	764523707	XM_004289626.2	566	0	PREDICTED: Fragaria vesca subsp. vesca glycine-rich RNA-binding, abscisic acid-inducible protein-like (LOC101299909), transcript variant X2, mRNA	K13195	CIRBP	cold-inducible RNA-binding protein	http://www.genome.jp/dbget-bin/www_bget?ko:K13195	Q03250	231	4.3e-18	Glycine-rich RNA-binding protein 7 OS=Arabidopsis thaliana GN=RBG7 PE=1 SV=1	PF16367//PF00076	RNA recognition motif//RNA recognition motif. (a.k.a. RRM, RBD, or RNP domain)	--	--	GO:0003676	nucleic acid binding	--	--	--	--	FALSE	-0.21435
i0_HQ_c23380/f11p0/970	1362.67	273.81	1009.2	1880.21	2188.61	2440.85	85.68	16.67	64.71	115.27	134.9	154.51	85.4833	16.2962	65.3819	116.197	136.439	150.93	971	470135272	XP_004303441.1	829	1.4e-86	PREDICTED: uncharacterized protein LOC101293802 [Fragaria vesca subsp. vesca]>gi|764607480|ref|XP_011467206.1| PREDICTED: uncharacterized protein LOC101293802 [Fragaria vesca subsp. vesca]	764607479	XM_011468904.1	538	0	PREDICTED: Fragaria vesca subsp. vesca uncharacterized LOC101293802 (LOC101293802), transcript variant X2, mRNA	--	--	--	--	--	--	--	--	PF06638	Strabismus protein	GO:0007275	multicellular organismal development	--	--	GO:0016021	integral component of membrane	--	--	FALSE	-1.3191
i0_HQ_c23384/f3p0/830	113.75	179.04	54.36	129.21	176.15	447.57	8.91	13.57	4.34	9.86	13.53	35.21	8.29705	12.5002	4.09356	9.32757	12.8394	32.3471	830	470144580	XP_004307932.1	506	3.3e-49	PREDICTED: uncharacterized protein LOC101293238 [Fragaria vesca subsp. vesca]	764635788	XM_004307884.2	477	0	PREDICTED: Fragaria vesca subsp. vesca uncharacterized LOC101293238 (LOC101293238), mRNA	--	--	--	--	--	--	--	--	PF03242	Late embryogenesis abundant protein	GO:0006950	response to stress	--	--	--	--	--	--	FALSE	-1.1272
i0_HQ_c23394/f9p10/758	1955.22	3680.84	342.95	4709.86	4016.63	2689.05	174.99	318.75	31.3	410.51	352.73	241.48	157.181	281.398	28.3885	372.835	320.801	213.072	758	--	--	--	--	--	--	--	--	--	--	--	--	--	--	--	--	--	--	--	--	--	--	--	--	--	--	--	--	FALSE	-0.93656
i0_HQ_c23400/f11p46/780	444.51	7553.26	0	3879.64	7895.29	36785.4	38.04	625.56	0	323.42	662.94	3160.5	34.6462	560.545	0	298.075	612.085	2828.95	781	470123278	XP_004297655.1	741	1.8e-76	PREDICTED: MLP-like protein 423 [Fragaria vesca subsp. vesca]	764577837	XM_004297607.2	427	0	PREDICTED: Fragaria vesca subsp. vesca MLP-like protein 423 (LOC101315140), mRNA	--	--	--	--	Q93VR4	478	7.8e-47	MLP-like protein 423 OS=Arabidopsis thaliana GN=MLP423 PE=2 SV=1	PF00407	Pathogenesis-related protein Bet v I family	GO:0009607//GO:0006952	response to biotic stimulus//defense response	--	--	--	--	--	--	FALSE	-2.5937
i0_HQ_c23403/f20p85/923	18870.7	28317	11095.1	45596.2	43797.8	14174.9	1268.01	1842.09	760.24	2986.65	2885.31	958.36	1243.24	1774.38	754.694	2958.3	2866.91	920.357	925	645232952	XP_008223107.1	410	5e-38	PREDICTED: CASP-like protein POPTRDRAFT_820934 [Prunus mume]	764579234	XM_011465307.1	240	1.57022e-120	PREDICTED: Fragaria vesca subsp. vesca CASP-like protein 1E1 (LOC101307883), partial mRNA	--	--	--	--	C6TBD0	282	4.9e-24	CASP-like protein 1E1 OS=Glycine max PE=2 SV=1	PF01284	Membrane-associating domain	--	--	--	--	GO:0016020	membrane	--	--	FALSE	-0.83193
i0_HQ_c23424/f14p0/361	558	390	412	1228.18	1019.01	831.63	235.79	158.3	177.63	498.93	427.09	338.57	94.4616	62.7919	72.0079	204.716	171.389	138.645	360	--	--	--	--	--	--	--	--	--	--	--	--	--	--	--	--	--	--	--	--	--	--	--	--	--	--	--	--	FALSE	-1.1882
i0_HQ_c23425/f8p8/668	2364	2748	2211	2184	2090	2410	257.66	289.66	245.74	231.62	223.67	262.91	215.672	238.442	208.256	196.215	189.444	216.694	668	470121725	XP_004296911.1	749	1.8e-77	PREDICTED: 40S ribosomal protein S16 [Fragaria vesca subsp. vesca]	764572358	XM_004296863.2	441	0	PREDICTED: Fragaria vesca subsp. vesca 40S ribosomal protein S16 (LOC101306223), mRNA	K02960	RP-S16e, RPS16	small subunit ribosomal protein S16e	http://www.genome.jp/dbget-bin/www_bget?ko:K02960	P46293	680	2.5e-70	40S ribosomal protein S16 OS=Gossypium hirsutum GN=RPS16 PE=2 SV=1	PF00380	Ribosomal protein S9/S16	GO:0042254//GO:0006412	ribosome biogenesis//translation	GO:0003735	structural constituent of ribosome	GO:0005840	ribosome	KOG1753	40S ribosomal protein S16	FALSE	0.12707
i0_HQ_c23430/f7p0/480	5682.59	8206.08	3633.97	11013.7	9198.1	2256.26	1135.88	1582.95	740.75	2133.84	1811.29	446.19	721.412	990.905	476.222	1376.96	1160.28	282.295	480	470109570	XP_004291066.1	330	4.9e-29	PREDICTED: uncharacterized protein LOC101292566 [Fragaria vesca subsp. vesca]	764538417	XM_004291018.2	208	4.84427e-103	PREDICTED: Fragaria vesca subsp. vesca uncharacterized LOC101292566 (LOC101292566), mRNA	--	--	--	--	--	--	--	--	--	--	--	--	--	--	--	--	--	--	FALSE	-0.35958
i0_HQ_c23437/f7p0/945	5963.41	6888.44	5084.08	7132.62	7068.61	9103.35	388.53	434.51	337.77	453.05	451.48	596.92	384.147	422.03	338.143	452.457	452.394	577.962	946	470115067	XP_004293725.1	940	1.8e-99	PREDICTED: photosystem I reaction center subunit III, chloroplastic [Fragaria vesca subsp. vesca]	764553940	XM_004293677.2	780	0	PREDICTED: Fragaria vesca subsp. vesca photosystem I reaction center subunit III, chloroplastic (LOC101304254), mRNA	K02694	psaF	photosystem I subunit III	http://www.genome.jp/dbget-bin/www_bget?ko:K02694	P46486	763	8.5e-80	Photosystem I reaction center subunit III, chloroplastic OS=Flaveria trinervia GN=PSAF PE=2 SV=1	PF02507//PF05478	Photosystem I reaction centre subunit III//Prominin	GO:0015979	photosynthesis	--	--	GO:0009538//GO:0016021//GO:0009522	photosystem I reaction center//integral component of membrane//photosystem I	--	--	FALSE	-0.38384
i0_HQ_c23439/f10p17/920	8574.87	9407.73	9295.18	11169.9	12163.4	25722.8	577.91	613.82	638.81	733.84	803.71	1744.27	566.116	590.733	633.626	726.222	797.903	1673.82	923	--	--	--	--	--	--	--	--	--	--	--	--	--	--	--	--	--	--	--	--	--	--	--	--	--	--	--	--	FALSE	-0.85303
i0_HQ_c23440/f10p324/736	92.19	120.09	75.53	112.1	59.69	83.42	8.7	10.96	7.27	10.3	5.53	7.89	7.6595	9.50193	6.44667	9.18256	4.88036	6.8104	732	470114864	XP_004293628.1	226	8.7e-17	PREDICTED: glycine-rich protein 2 [Fragaria vesca subsp. vesca]	764552409	XM_004293580.2	357	0	PREDICTED: Fragaria vesca subsp. vesca glycine-rich protein 2 (LOC101295689), mRNA	--	--	--	--	--	--	--	--	--	--	--	--	--	--	--	--	--	--	FALSE	0.17476
i0_HQ_c23450/f8p0/714	9168.43	8350.95	7273.79	12117.7	9498.3	10409.5	897.25	790.58	725.89	1154.45	912.33	1021.06	781.433	676.896	640.019	1017.06	804.335	874.397	715	470110096	XP_004291323.1	610	2.5e-61	PREDICTED: plastocyanin [Fragaria vesca subsp. vesca]	764540778	XM_004291275.2	558	0	PREDICTED: Fragaria vesca subsp. vesca plastocyanin (LOC101295880), mRNA	K02638	petE	plastocyanin	http://www.genome.jp/dbget-bin/www_bget?ko:K02638	P00289	516	2.8e-51	Plastocyanin, chloroplastic OS=Spinacia oleracea GN=PETE PE=1 SV=2	PF00127	Copper binding proteins, plastocyanin/azurin family	GO:0006118	obsolete electron transport	GO:0009055//GO:0005507	electron carrier activity//copper ion binding	--	--	--	--	FALSE	-0.37592
i0_HQ_c23458/f11p19/298	20.78	128.62	75.46	1	1	46.35	18.26	107.75	67.79	0.84	0.88	38.02	4.09013	24.8963	15.8355	0.201391	0.203186	9.27144	298	--	--	--	--	--	648295890	HG934851.1	137	8.44985e-64	Rosa hybrid cultivar microsatellite DNA locus WGR47	--	--	--	--	--	--	--	--	--	--	--	--	--	--	--	--	--	--	FALSE	2.2346
i0_HQ_c23461/f4p18/949	7360.39	14343.6	2548.98	19471.2	20570.3	8067.45	474.74	895.71	167.65	1224.39	1300.64	523.73	470.661	872.346	168.226	1226.17	1306.93	508.422	953	764618666	XP_011468270.1	692	1e-70	PREDICTED: myb-related protein 305-like [Fragaria vesca subsp. vesca]	764618665	XM_011469968.1	697	0	PREDICTED: Fragaria vesca subsp. vesca myb-related protein 305-like (LOC101298345), mRNA	K09422	MYBP	myb proto-oncogene protein, plant	http://www.genome.jp/dbget-bin/www_bget?ko:K09422	P81391	613	2.1e-62	Myb-related protein 305 OS=Antirrhinum majus GN=MYB305 PE=2 SV=1	PF09111	SLIDE	GO:0006338	chromatin remodeling	GO:0003676//GO:0005524//GO:0016818	nucleic acid binding//ATP binding//hydrolase activity, acting on acid anhydrides, in phosphorus-containing anhydrides	GO:0005634	nucleus	--	--	FALSE	-0.99037
i0_HQ_c23477/f10p111/363	1047.6	1053.96	978.28	919.03	863.91	909.1	423.52	409.44	403.5	357.39	346.26	354.78	174.814	167.216	168.59	151.105	143.162	149.581	365	--	--	--	--	--	658041430	XR_527017.1	76	8.59913e-30	PREDICTED: Malus x domestica uncharacterized LOC103420031 (LOC103420031), ncRNA	--	--	--	--	--	--	--	--	--	--	--	--	--	--	--	--	--	--	FALSE	0.18869
i0_HQ_c23489/f4p0/800	5768.11	2791.32	3156.87	14682.2	15309.1	1389.88	474.73	222.32	264.94	1177.16	1235.96	114.88	438.303	201.71	247.599	1098.67	1155.8	104.024	802	470143451	XP_004307390.1	741	1.8e-76	PREDICTED: aquaporin PIP2-1 [Fragaria vesca subsp. vesca]	764631533	XM_004307342.2	519	0	PREDICTED: Fragaria vesca subsp. vesca aquaporin PIP2-1 (LOC101297189), mRNA	K09872	PIP	aquaporin PIP	http://www.genome.jp/dbget-bin/www_bget?ko:K09872	Q8H5N9	670	4.4e-69	Probable aquaporin PIP2-1 OS=Oryza sativa subsp. japonica GN=PIP2-1 PE=2 SV=1	PF00230	Major intrinsic protein	GO:0006810	transport	GO:0005215	transporter activity	GO:0016020	membrane	--	--	FALSE	-1.4361
i0_HQ_c23492/f4p0/405	111.35	141.51	68.68	122.05	92.55	85.68	32.86	40.22	20.67	34.78	26.99	24.72	16.6208	20.0801	10.5124	17.9896	13.6869	12.5438	407	--	--	--	--	--	--	--	--	--	--	--	--	--	--	--	--	--	--	--	--	--	--	--	--	--	--	--	--	FALSE	0.092996
i0_HQ_c23494/f4p22/557	2101.75	2511.28	1578.84	2238.58	2448.22	2342.36	309.1	356.85	236.78	319.82	354.03	343.13	228.237	259.433	176.982	239.416	264.216	250.743	561	470127262	XP_004299593.1	449	9.2e-43	PREDICTED: uncharacterized protein LOC101301782 [Fragaria vesca subsp. vesca]	764585541	XM_004299545.2	315	1.88635e-162	PREDICTED: Fragaria vesca subsp. vesca uncharacterized LOC101301782 (LOC101301782), mRNA	--	--	--	--	--	--	--	--	--	--	--	--	--	--	--	--	--	--	FALSE	-0.18942
i0_HQ_c23497/f6p19/557	2236.08	2846.33	2254.66	1876.25	1891.55	2448.43	332.1	408.44	341.48	270.69	276.25	362.14	244.209	295.626	254.159	201.769	205.196	263.501	558	33590374	AAQ22726.1	333	2.6e-29	40S ribosomal protein S25 [Glycine max]	764523610	XM_004289612.2	389	0	PREDICTED: Fragaria vesca subsp. vesca 40S ribosomal protein S25 (LOC101295574), mRNA	K02975	RP-S25e, RPS25	small subunit ribosomal protein S25e	http://www.genome.jp/dbget-bin/www_bget?ko:K02975	Q94G66	244	7.6e-20	40S ribosomal protein S25 OS=Amaranthus cruentus GN=RPS25 PE=3 SV=1	--	--	--	--	--	--	--	--	KOG1767	40S ribosomal protein S25	FALSE	0.23527
i0_HQ_c23498/f7p59/700	37037	18000.5	38808	32151.8	22488.9	17751.1	3746.67	1761.37	4003.34	3165.84	2233.16	1799.11	3224.4	1490.45	3488.26	2756.47	1945.2	1523.11	700	470109028	XP_004290804.1	433	8.2e-41	PREDICTED: indole-3-acetic acid-induced protein ARG2 [Fragaria vesca subsp. vesca]	764535821	XM_004290756.2	349	0	PREDICTED: Fragaria vesca subsp. vesca indole-3-acetic acid-induced protein ARG2 (LOC101310851), mRNA	--	--	--	--	P32292	192	1e-13	Indole-3-acetic acid-induced protein ARG2 OS=Vigna radiata var. radiata GN=ARG2 PE=2 SV=1	PF03242	Late embryogenesis abundant protein	GO:0006950	response to stress	--	--	--	--	--	--	FALSE	0.36806
i0_HQ_c23499/f4p45/751	2079.85	2609.16	2705.46	1431.58	1467.96	1381.97	187.26	227.3	248.4	125.52	129.69	124.84	167.815	200.294	225.427	113.749	117.651	109.863	755	746657125	AJD79053.1	476	9.2e-46	CPI-2 [Morus alba var. atropurpurea]	727639510	XM_010492739.1	88	3.9843e-36	PREDICTED: Camelina sativa cysteine proteinase inhibitor 7-like (LOC104768706), mRNA	--	--	--	--	Q8LC76	371	1.9e-34	Cysteine proteinase inhibitor 7 OS=Arabidopsis thaliana GN=CYS7 PE=2 SV=2	PF00031//PF04811	Cystatin domain//Sec23/Sec24 trunk domain	GO:0006886//GO:0006888	intracellular protein transport//ER to Golgi vesicle-mediated transport	GO:0004869	cysteine-type endopeptidase inhibitor activity	GO:0030127	COPII vesicle coat	--	--	FALSE	0.78678
i0_HQ_c23501/f3p58/1008	935.41	1487.01	921.37	1255.38	1321.45	1326.51	55.85	85.97	56.1	73.09	77.33	79.77	56.4734	85.4204	57.432	74.6465	79.2725	78.9329	1009	470103060	XP_004287963.1	799	4.3e-83	PREDICTED: uncharacterized protein LOC101297771 [Fragaria vesca subsp. vesca]	764513447	XM_004287915.2	653	0	PREDICTED: Fragaria vesca subsp. vesca uncharacterized LOC101297771 (LOC101297771), mRNA	--	--	--	--	--	--	--	--	--	--	--	--	--	--	--	--	--	--	FALSE	-0.22522
i0_HQ_c23504/f5p2/419	71.7	172.75	88.93	144.12	189.01	107.92	19.63	45.56	24.83	38.12	51.1	28.96	10.3268	23.7934	13.2146	20.6255	27.3123	15.3382	419	694434525	XP_009344483.1	209	4.6e-15	PREDICTED: profilin [Pyrus x bretschneideri]	764602062	XM_004302800.2	231	6.85296e-116	PREDICTED: Fragaria vesca subsp. vesca profilin (LOC101300933), mRNA	K05759	PFN	profilin	http://www.genome.jp/dbget-bin/www_bget?ko:K05759	Q9XF38	210	5e-16	Profilin OS=Pyrus communis PE=1 SV=1	--	--	--	--	--	--	--	--	--	--	FALSE	-0.39832
i0_HQ_c23505/f6p67/512	0	0	0	0	0	0	0	0	0	0	0	0	0	0	0	0	0	0	512	595797124	XP_007201239.1	511	5.4e-50	hypothetical protein PRUPE_ppa010511mg [Prunus persica]>gi|462396639|gb|EMJ02438.1| hypothetical protein PRUPE_ppa010511mg [Prunus persica]	764631640	XM_004307347.2	340	2.172e-176	PREDICTED: Fragaria vesca subsp. vesca chlorophyll a-b binding protein 6, chloroplastic (LOC101299419), mRNA	K08907	LHCA1	light-harvesting complex I chlorophyll a/b binding protein 1	http://www.genome.jp/dbget-bin/www_bget?ko:K08907	Q01667	472	2.5e-46	Chlorophyll a-b binding protein 6, chloroplastic OS=Arabidopsis thaliana GN=LHCA1 PE=1 SV=1	PF06784	Uncharacterised protein family (UPF0240)	GO:0032981	mitochondrial respiratory chain complex I assembly	--	--	--	--	--	--	FALSE	NA
i0_HQ_c23507/f4p14/604	417.2	219.34	358.45	1002.06	769.85	284.99	52.02	26.44	45.57	121.49	94.3	35.49	41.2552	20.6065	36.5669	97.6211	75.5886	27.6913	616	764507911	XP_011458402.1	545	7.5e-54	PREDICTED: uncharacterized protein LOC105349702 [Fragaria vesca subsp. vesca]	764507910	XM_011460100.1	356	0	PREDICTED: Fragaria vesca subsp. vesca uncharacterized LOC105349702 (LOC105349702), mRNA	--	--	--	--	--	--	--	--	PF04618	HD-ZIP protein N terminus	--	--	--	--	GO:0005634	nucleus	--	--	FALSE	-1.0568
i0_HQ_c23510/f8p4/308	0	0	0	0	0	0	0	0	0	0	0	0	0	0	0	0	0	0	308	657944742	XP_008376278.1	228	2.1e-17	PREDICTED: uncharacterized protein LOC103439495 [Malus domestica]>gi|658054027|ref|XP_008362770.1| PREDICTED: uncharacterized protein LOC103426467 [Malus domestica]	764635466	XM_004307780.2	157	6.6834e-75	PREDICTED: Fragaria vesca subsp. vesca protein EXORDIUM-like 3 (LOC101310750), mRNA	--	--	--	--	Q9FHM9	194	2.6e-14	Protein EXORDIUM-like 3 OS=Arabidopsis thaliana GN=EXL3 PE=2 SV=1	--	--	--	--	--	--	--	--	--	--	FALSE	NA
i0_HQ_c23512/f5p16/942	0	0	1.17	0	0	0	0	0	0.08	0	0	0	0	0	0.0672936	0	0	0	935	170286899	BAG13451.1	1240	2.9e-134	beta-glucosidase [Rosa hybrid cultivar]	170286898	AB426520.1	710	0	Rosa hybrid cultivar mRNA for beta-glucosidase, complete cds	K01188	E3.2.1.21	beta-glucosidase	http://www.genome.jp/dbget-bin/www_bget?ko:K01188	Q7XKV2	824	7.1e-87	Beta-glucosidase 13 OS=Oryza sativa subsp. japonica GN=BGLU13 PE=2 SV=2	PF04362//PF02226//PF00232	Bacterial Fe(2+) trafficking//Picornavirus coat protein (VP4)//Glycosyl hydrolase family 1	GO:0005975	carbohydrate metabolic process	GO:0005198//GO:0004553//GO:0005506	structural molecule activity//hydrolase activity, hydrolyzing O-glycosyl compounds//iron ion binding	GO:0019028	viral capsid	--	--	FALSE	Inf
i0_HQ_c23525/f4p11/547	1381.35	1621.88	849.65	2663.13	2442.87	1071.06	209.3	237.42	131.28	391.91	364	161.55	152.468	170.21	96.773	289.527	267.866	116.535	552	470137781	XP_004304641.1	439	1.3e-41	PREDICTED: glutaredoxin [Fragaria vesca subsp. vesca]	764618743	XM_004304593.2	243	1.9621e-122	PREDICTED: Fragaria vesca subsp. vesca glutaredoxin (LOC101300837), mRNA	K03676	grxC, GLRX, GLRX2	glutaredoxin 3	http://www.genome.jp/dbget-bin/www_bget?ko:K03676	Q9FNE2	396	1.8e-37	Glutaredoxin-C2 OS=Arabidopsis thaliana GN=GRXC2 PE=2 SV=1	PF13409//PF03470//PF13417//PF00462//PF01323	Glutathione S-transferase, N-terminal domain//XS zinc finger domain//Glutathione S-transferase, N-terminal domain//Glutaredoxin//DSBA-like thioredoxin domain	GO:0006118//GO:0031047//GO:0045454	obsolete electron transport//gene silencing by RNA//cell redox homeostasis	GO:0015035//GO:0005515//GO:0009055	protein disulfide oxidoreductase activity//protein binding//electron carrier activity	--	--	KOG1752	Glutaredoxin and related proteins	FALSE	-0.68604
i0_HQ_c23528/f3p0/498	0	0	0	0	0	0	0	0	0	0	0	0	0	0	0	0	0	0	521	--	--	--	--	--	764615187	XM_004304231.2	299	1.36676e-153	PREDICTED: Fragaria vesca subsp. vesca uncharacterized protein At5g39570 (LOC101308988), mRNA	--	--	--	--	--	--	--	--	--	--	--	--	--	--	--	--	--	--	FALSE	NA
i0_HQ_c23531/f4p2/498	0	0	0	0	0	0	0	0	0	0	0	0	0	0	0	0	0	0	503	470115975	XP_004294165.1	410	2.7e-38	PREDICTED: B-box zinc finger protein 22 [Fragaria vesca subsp. vesca]	764557778	XM_004294117.2	241	2.30367e-121	PREDICTED: Fragaria vesca subsp. vesca B-box zinc finger protein 22 (LOC101314830), mRNA	--	--	--	--	Q9SYM2	164	1.3e-10	B-box zinc finger protein 22 OS=Arabidopsis thaliana GN=BBX22 PE=1 SV=2	--	--	--	--	--	--	--	--	--	--	FALSE	NA
i0_HQ_c23532/f2p0/363	14.27	8.91	14.43	6.13	13.85	18.25	5.87	3.52	6.06	2.43	5.65	7.24	2.35042	1.27739	2.42665	0.991977	2.16844	2.97832	363	--	--	--	--	--	764592478	XM_004300447.2	223	1.64052e-111	PREDICTED: Fragaria vesca subsp. vesca protein kish-like (LOC101312931), mRNA	--	--	--	--	--	--	--	--	--	--	--	--	--	--	--	--	--	--	FALSE	-0.052274
i0_HQ_c23537/f3p0/378	0	0	0	0	0	0	0	0	0	0	0	0	0	0	0	0	0	0	376	470137413	XP_004304460.1	152	1.7e-08	PREDICTED: nucleolar protein 58-like [Fragaria vesca subsp. vesca]	764617288	XM_004304412.2	198	1.34643e-97	PREDICTED: Fragaria vesca subsp. vesca nucleolar protein 58-like (LOC101296693), mRNA	--	--	--	--	--	--	--	--	--	--	--	--	--	--	--	--	--	--	FALSE	NA
i0_HQ_c23538/f3p27/959	3475.37	3321.93	4309	2722.87	2314.89	964.96	221.93	205.39	280.59	169.52	144.91	62.03	220.601	200.512	282.417	170.166	145.95	60.3131	960	470111497	XP_004291984.1	993	1.3e-105	PREDICTED: protein ASPARTIC PROTEASE IN GUARD CELL 2-like [Fragaria vesca subsp. vesca]	764547111	XM_004291936.2	463	0	PREDICTED: Fragaria vesca subsp. vesca protein ASPARTIC PROTEASE IN GUARD CELL 2-like (LOC101305822), mRNA	--	--	--	--	Q9LHE3	346	1.9e-31	Protein ASPARTIC PROTEASE IN GUARD CELL 2 OS=Arabidopsis thaliana GN=ASPG2 PE=2 SV=1	PF00026	Eukaryotic aspartyl protease	GO:0006508	proteolysis	GO:0004190	aspartic-type endopeptidase activity	--	--	--	--	FALSE	0.88712
i0_HQ_c23542/f9p11/500	1776.57	2293.33	1506.07	2006.68	1731.99	1895.43	326.2	406.51	282	357.37	313.11	345.04	216.469	265.813	189.514	240.779	209.623	227.638	500	848867740	XP_012834519.1	350	2.5e-31	PREDICTED: uncharacterized protein LOC105955349 [Erythranthe guttatus]	764525394	XM_004289768.2	320	2.77831e-165	PREDICTED: Fragaria vesca subsp. vesca 60S ribosomal protein L38-like (LOC101295764), mRNA	K02923	RP-L38e, RPL38	large subunit ribosomal protein L38e	http://www.genome.jp/dbget-bin/www_bget?ko:K02923	O22860	331	5.5e-30	60S ribosomal protein L38 OS=Arabidopsis thaliana GN=RPL38A PE=3 SV=1	PF01781	Ribosomal L38e protein family	GO:0006412//GO:0042254	translation//ribosome biogenesis	GO:0003735	structural constituent of ribosome	GO:0005622//GO:0005840	intracellular//ribosome	KOG3499	60S ribosomal protein L38	FALSE	-0.018491
i0_HQ_c23543/f3p12/360	2.21	1.94	5.31	6.06	0	0	0.92	0.77	2.25	2.42	0	0	0.336701	0.160115	0.869054	0.994717	0	0	362	--	--	--	--	--	--	--	--	--	--	--	--	--	--	--	--	--	--	--	--	--	--	--	--	--	--	--	--	FALSE	0.60999
i0_HQ_c23549/f7p19/832	5879.02	4474.08	5726.65	20609.1	17706.6	7957.03	459.5	338.45	456.42	1569.47	1357.36	624.9	431.147	312.059	433.547	1488.38	1290.12	575.114	831	645232952	XP_008223107.1	419	4.1e-39	PREDICTED: CASP-like protein POPTRDRAFT_820934 [Prunus mume]	764579234	XM_011465307.1	239	5.0517e-120	PREDICTED: Fragaria vesca subsp. vesca CASP-like protein 1E1 (LOC101307883), partial mRNA	--	--	--	--	C6TBD0	284	2.6e-24	CASP-like protein 1E1 OS=Glycine max PE=2 SV=1	PF01284	Membrane-associating domain	--	--	--	--	GO:0016020	membrane	--	--	FALSE	-1.5297
i0_HQ_c23552/f2p41/280	0	0	0	0	0	0	0	0	0	0	0	0	0	0	0	0	0	0	283	--	--	--	--	--	--	--	--	--	--	--	--	--	--	--	--	--	--	--	--	--	--	--	--	--	--	--	--	FALSE	NA
i0_HQ_c23561/f3p38/408	51	37	49	44	32	59	14.67	10.25	14.37	12.22	9.09	16.6	7.56226	5.21797	7.50136	6.42492	4.71432	8.62215	411	470143293	XP_004307314.1	318	1e-27	PREDICTED: ribose-phosphate pyrophosphokinase 1 [Fragaria vesca subsp. vesca]	764630920	XM_004307266.2	224	5.2247e-112	PREDICTED: Fragaria vesca subsp. vesca ribose-phosphate pyrophosphokinase 1 (LOC101298065), mRNA	K00948	PRPS, prsA	ribose-phosphate pyrophosphokinase	http://www.genome.jp/dbget-bin/www_bget?ko:K00948	O64888	290	2.6e-25	Ribose-phosphate pyrophosphokinase 5, chloroplastic OS=Arabidopsis thaliana GN=PRS5 PE=2 SV=2	PF14572	Phosphoribosyl synthetase-associated domain	GO:0006098//GO:0006144//GO:0009165	pentose-phosphate shunt//purine nucleobase metabolic process//nucleotide biosynthetic process	GO:0000287//GO:0004749	magnesium ion binding//ribose phosphate diphosphokinase activity	--	--	--	--	FALSE	0.013426
i0_HQ_c23584/f2p1/290	95.2	124.26	86.09	80.31	61.63	129.84	94.94	117.95	87.81	76.38	61.38	120.3	19.9641	24.7837	18.6589	16.5557	12.7363	26.7176	290	--	--	--	--	--	764582542	XM_004299072.2	207	1.00173e-102	PREDICTED: Fragaria vesca subsp. vesca 40S ribosomal protein S18-like (LOC101305944), mRNA	--	--	--	--	--	--	--	--	--	--	--	--	--	--	--	--	--	--	FALSE	0.16093
i0_HQ_c23590/f3p0/366	0	4.47	0	1.7	0	1	0	1.74	0	0.66	0	0.39	0	0.635198	0	0.164424	0	0.164556	365	--	--	--	--	--	573015411	KF753637.1	361	0	Rosa odorata var. gigantea chloroplast, complete genome	--	--	--	--	--	--	--	--	--	--	--	--	--	--	--	--	--	--	FALSE	0.4454
i0_HQ_c23591/f3p8/615	2150.84	2323.03	2068.82	1908.6	1692.35	2085.73	268.17	280	263.04	231.39	207.31	259.77	212.707	218.58	211.23	185.889	166.315	203.297	616	470115063	XP_004293723.1	702	4.7e-72	PREDICTED: 60S ribosomal protein L27a-2-like [Fragaria vesca subsp. vesca]	764644893	XM_004309934.2	267	1.00413e-135	PREDICTED: Fragaria vesca subsp. vesca 60S ribosomal protein L27a-3 (LOC101303386), mRNA	K02900	RP-L27Ae, RPL27A	large subunit ribosomal protein L27Ae	http://www.genome.jp/dbget-bin/www_bget?ko:K02900	P49637	668	5.7e-69	60S ribosomal protein L27a-3 OS=Arabidopsis thaliana GN=RPL27AC PE=2 SV=2	--	--	--	--	--	--	--	--	KOG1742	60s ribosomal protein L15/L27	FALSE	0.19757
i0_HQ_c23597/f2p14/256	0	0	0	0	0	0	0	0	0	0	0	0	0	0	0	0	0	0	259	470133064	XP_004302394.1	189	5.9e-13	PREDICTED: stress-related protein [Fragaria vesca subsp. vesca]	764598411	XM_004302346.2	138	2.00362e-64	PREDICTED: Fragaria vesca subsp. vesca stress-related protein (LOC101310715), mRNA	--	--	--	--	--	--	--	--	--	--	--	--	--	--	--	--	--	--	FALSE	NA
i0_HQ_c23602/f2p47/285	0	0	0	0	0	0	0	0	0	0	0	0	0	0	0	0	0	0	287	--	--	--	--	--	764505003	XM_004287028.2	149	1.72852e-70	PREDICTED: Fragaria vesca subsp. vesca probable strigolactone esterase D14 homolog (LOC101296889), mRNA	--	--	--	--	--	--	--	--	--	--	--	--	--	--	--	--	--	--	FALSE	NA
i0_HQ_c23606/f2p0/281	2.62	5.96	3.78	6.45	9.87	2.66	3	6.47	4.41	7.02	11.26	2.81	0.432219	1.02769	0.669357	1.27691	1.93243	0.425977	282	--	--	--	--	--	--	--	--	--	--	--	--	--	--	--	--	--	--	--	--	--	--	--	--	--	--	--	--	FALSE	-0.54681
i0_HQ_c23610/f3p33/372	0	0	0	0	0	0	0	0	0	0	0	0	0	0	0	0	0	0	372	697122040	XP_009615007.1	231	1.2e-17	PREDICTED: probable metal-nicotianamine transporter YSL7 isoform X1 [Nicotiana tomentosiformis]	764584744	XM_004299412.2	148	8.2973e-70	PREDICTED: Fragaria vesca subsp. vesca probable metal-nicotianamine transporter YSL7 (LOC101311091), mRNA	--	--	--	--	Q5JQD7	210	4.4e-16	Probable metal-nicotianamine transporter YSL12 OS=Oryza sativa subsp. japonica GN=YSL12 PE=2 SV=2	--	--	--	--	--	--	--	--	--	--	FALSE	NA
i0_HQ_c23616/f3p34/336	0	0	0	0	0	0	0	0	0	0	0	0	0	0	0	0	0	0	336	--	--	--	--	--	648295874	HG934835.1	227	9.00164e-114	Rosa hybrid cultivar microsatellite DNA locus WGR12	--	--	--	--	--	--	--	--	--	--	--	--	--	--	--	--	--	--	FALSE	NA
i0_HQ_c23619/f2p33/257	0	0	0	0	0	0	0	0	0	0	0	0	0	0	0	0	0	0	257	470137396	XP_004304452.1	131	3.1e-06	PREDICTED: UDP-glycosyltransferase 86A1-like [Fragaria vesca subsp. vesca]	--	--	--	--	--	--	--	--	--	--	--	--	--	--	--	--	--	--	--	--	--	--	--	FALSE	NA
i0_HQ_c23620/f3p1/272	19	46.56	3	135.15	146.61	25.15	25.1	58.31	4.06	170.13	193.61	30.59	4.22597	9.73081	0.6889	29.5692	32.2636	5.48018	274	--	--	--	--	--	764590533	XM_011466856.1	61	1.36078e-21	PREDICTED: Fragaria vesca subsp. vesca glycine-rich cell wall structural protein 1.8 (LOC105351685), mRNA	--	--	--	--	--	--	--	--	--	--	--	--	--	--	--	--	--	--	FALSE	-2.1532
i0_HQ_c23626/f2p22/257	0	0	0	0	0	0	0	0	0	0	0	0	0	0	0	0	0	0	263	401782372	BAM36703.1	170	9.7e-11	R2R3Myb transcriptional factor AN2 homolog [Rosa hybrid cultivar]	657086002	KJ664811.1	139	5.6694e-65	Rosa hybrid cultivar R2R3-MYB (MYBs6-1) gene, complete cds	--	--	--	--	--	--	--	--	--	--	--	--	--	--	--	--	--	--	FALSE	NA
i0_HQ_c23628/f2p21/297	0	0	0	0	0	0	0	0	0	0	0	0	0	0	0	0	0	0	297	470144687	XP_004307980.1	153	1e-08	PREDICTED: protein BOBBER 1 [Fragaria vesca subsp. vesca]	764636443	XM_004307932.2	171	1.05855e-82	PREDICTED: Fragaria vesca subsp. vesca protein BOBBER 1 (LOC101311133), mRNA	--	--	--	--	Q9LV09	136	1.3e-07	Protein BOBBER 1 OS=Arabidopsis thaliana GN=BOB1 PE=1 SV=1	--	--	--	--	--	--	--	--	KOG2265	Nuclear distribution protein NUDC	FALSE	NA
i0_HQ_c23639/f2p39/260	0	0	1.87	0	0	0	0	0	3.21	0	0	0	0	0	0.240151	0	0	0	262	--	--	--	--	--	--	--	--	--	--	--	--	--	--	--	--	--	--	--	--	--	--	--	--	--	--	--	--	FALSE	Inf
i0_HQ_c23739/f14p0/886	16355.5	14581.4	15293	14566.5	13502.5	16528	1168.77	1008.66	1114.41	1014.53	946.14	1187.76	1126.24	954.961	1087.19	987.765	923.774	1121.72	885	470107009	XP_004289844.1	820	1.4e-85	PREDICTED: peptidyl-prolyl cis-trans isomerase 1 [Fragaria vesca subsp. vesca]	764525690	XM_004289796.2	553	0	PREDICTED: Fragaria vesca subsp. vesca peptidyl-prolyl cis-trans isomerase 1 (LOC101304630), mRNA	K01802	E5.2.1.8	peptidylprolyl isomerase	http://www.genome.jp/dbget-bin/www_bget?ko:K01802	Q39613	773	5.5e-81	Peptidyl-prolyl cis-trans isomerase OS=Catharanthus roseus GN=PCKR1 PE=1 SV=1	PF00160	Cyclophilin type peptidyl-prolyl cis-trans isomerase/CLD	GO:0000413//GO:0006457	protein peptidyl-prolyl isomerization//protein folding	GO:0003755	peptidyl-prolyl cis-trans isomerase activity	--	--	KOG0865	Cyclophilin type peptidyl-prolyl cis-trans isomerase	FALSE	0.044964
i0_HQ_c23745/f2p2/790	2024.11	3326.47	3601.41	1195.22	971.91	2913.64	170.01	270.37	308.46	97.79	80.08	245.71	155.94	243.718	286.439	90.6668	74.3282	221.192	791	--	--	--	--	--	648295870	HG934831.1	582	0	Rosa hybrid cultivar microsatellite DNA locus WGR5	--	--	--	--	--	--	--	--	PF02932//PF02724//PF04557//PF00122//PF01299	Neurotransmitter-gated ion-channel transmembrane region//CDC45-like protein//Glutaminyl-tRNA synthetase, non-specific RNA binding region part 2//E1-E2 ATPase//Lysosome-associated membrane glycoprotein (Lamp)	GO:0006811//GO:0006425//GO:0006270	ion transport//glutaminyl-tRNA aminoacylation//DNA replication initiation	GO:0046872//GO:0000166//GO:0004819//GO:0005524	metal ion binding//nucleotide binding//glutamine-tRNA ligase activity//ATP binding	GO:0016020//GO:0005737	membrane//cytoplasm	--	--	FALSE	0.818
i0_HQ_c23784/f4p24/847	2181.79	7809.73	3413.59	1572.99	1782.11	5349.12	163.98	568.14	261.62	115.21	131.35	404.11	155.64	530.004	251.457	110.472	126.346	376.201	854	470106646	XP_004289673.1	434	7.7e-41	PREDICTED: glycine-rich RNA-binding, abscisic acid-inducible protein-like isoform X1 [Fragaria vesca subsp. vesca]	764523704	XM_004289625.2	481	0	PREDICTED: Fragaria vesca subsp. vesca glycine-rich RNA-binding, abscisic acid-inducible protein-like (LOC101299909), transcript variant X1, mRNA	--	--	--	--	Q03250	375	7.5e-35	Glycine-rich RNA-binding protein 7 OS=Arabidopsis thaliana GN=RBG7 PE=1 SV=1	PF16367//PF00076	RNA recognition motif//RNA recognition motif. (a.k.a. RRM, RBD, or RNP domain)	--	--	GO:0003676	nucleic acid binding	--	--	--	--	FALSE	0.62688
i0_HQ_c23796/f5p0/815	648.41	943.13	763.78	677.88	352.67	1306.1	51.94	73.12	62.39	52.9	27.71	105.1	48.3366	66.9008	58.7608	49.7306	26.0874	96.0123	817	470106646	XP_004289673.1	434	7.4e-41	PREDICTED: glycine-rich RNA-binding, abscisic acid-inducible protein-like isoform X1 [Fragaria vesca subsp. vesca]	764523704	XM_004289625.2	440	0	PREDICTED: Fragaria vesca subsp. vesca glycine-rich RNA-binding, abscisic acid-inducible protein-like (LOC101299909), transcript variant X1, mRNA	--	--	--	--	Q03250	375	7.2e-35	Glycine-rich RNA-binding protein 7 OS=Arabidopsis thaliana GN=RBG7 PE=1 SV=1	PF16367//PF00076	RNA recognition motif//RNA recognition motif. (a.k.a. RRM, RBD, or RNP domain)	--	--	GO:0003676	nucleic acid binding	--	--	--	--	FALSE	0.010027
i0_HQ_c23830/f10p0/787	1094.42	2182.51	744.66	1493.14	1604.88	4085.01	92.27	178.05	64.02	122.62	132.73	345.77	84.5014	160.295	59.331	113.564	123.094	310.972	789	470144580	XP_004307932.1	506	3.2e-49	PREDICTED: uncharacterized protein LOC101293238 [Fragaria vesca subsp. vesca]	764635788	XM_004307884.2	439	0	PREDICTED: Fragaria vesca subsp. vesca uncharacterized LOC101293238 (LOC101293238), mRNA	--	--	--	--	--	--	--	--	PF03242	Late embryogenesis abundant protein	GO:0006950	response to stress	--	--	--	--	--	--	FALSE	-0.84069
i0_HQ_c23860/f5p0/626	52.33	410.34	9.11	1144.25	772.62	61.39	6.28	47.62	1.11	133.58	91.1	7.37	5.03021	37.7212	0.898851	108.979	74.1972	5.8156	630	302835129	XP_002949126.1	131	7.7e-06	hypothetical protein VOLCADRAFT_89522 [Volvox carteri f. nagariensis]>gi|300265428|gb|EFJ49619.1| hypothetical protein VOLCADRAFT_89522 [Volvox carteri f. nagariensis]	262479024	GU130169.1	152	8.71483e-72	Rosa pulverulenta clone ABRII/Rpu 17 microsatellite sequence	--	--	--	--	--	--	--	--	--	--	--	--	--	--	--	--	--	--	FALSE	-2.053
i0_HQ_c23899/f6p14/504	1203.34	5039.75	616.12	764.55	842.43	2207.95	217.41	879.08	113.51	133.99	149.84	395.63	145.465	579.503	76.9017	90.9745	101.156	263.013	504	470126517	XP_004299230.1	533	1.5e-52	PREDICTED: protein ASPARTIC PROTEASE IN GUARD CELL 1 [Fragaria vesca subsp. vesca]	764583231	XM_004299182.2	290	1.33166e-148	PREDICTED: Fragaria vesca subsp. vesca protein ASPARTIC PROTEASE IN GUARD CELL 1 (LOC101290861), mRNA	--	--	--	--	Q9LS40	408	6.6e-39	Protein ASPARTIC PROTEASE IN GUARD CELL 1 OS=Arabidopsis thaliana GN=ASPG1 PE=1 SV=1	PF00026	Eukaryotic aspartyl protease	GO:0006508	proteolysis	GO:0004190	aspartic-type endopeptidase activity	--	--	--	--	FALSE	0.8491
i0_HQ_c23930/f6p9/967	4396.68	12558.7	640.95	12166.5	15829.9	11605	278.01	768.85	41.33	750.05	981.18	738.7	277.048	752.724	41.6427	755.054	991.147	720.816	967	657086003	AID23892.1	1236	8.8e-134	R2R3-MYB [Rosa hybrid cultivar]	401782371	AB699173.1	714	0	Rosa hybrid cultivar mRNA for R2R3Myb transcriptional factor AN2 homolog, complete cds	K09422	MYBP	myb proto-oncogene protein, plant	http://www.genome.jp/dbget-bin/www_bget?ko:K09422	Q9FNV8	390	1.5e-36	Transcription factor MYB114 OS=Arabidopsis thaliana GN=MYB114 PE=1 SV=1	PF09111	SLIDE	GO:0006338	chromatin remodeling	GO:0005524//GO:0016818//GO:0003676	ATP binding//hydrolase activity, acting on acid anhydrides, in phosphorus-containing anhydrides//nucleic acid binding	GO:0005634	nucleus	--	--	FALSE	-1.1712
i0_HQ_c23959/f3p2/373	0	0	125.58	0	0	16	0	0	48.82	0	0	5.9	0	0	21.1423	0	0	2.58335	372	470101323	XP_004287123.1	336	7.7e-30	PREDICTED: CBL-interacting serine/threonine-protein kinase 6 [Fragaria vesca subsp. vesca]	764505870	XM_004287075.2	180	1.34969e-87	PREDICTED: Fragaria vesca subsp. vesca CBL-interacting serine/threonine-protein kinase 6 (LOC101311602), mRNA	--	--	--	--	O65554	252	5.9e-21	CBL-interacting serine/threonine-protein kinase 6 OS=Arabidopsis thaliana GN=CIPK6 PE=1 SV=1	--	--	--	--	--	--	--	--	--	--	FALSE	2.9915
i0_HQ_c23960/f4p0/503	577	646	448	769	718	804	103.01	111.35	81.56	133.18	126.18	142.39	69.3572	73.8527	55.5975	91.028	85.7487	95.2475	507	595880798	XP_007212294.1	266	1.4e-21	hypothetical protein PRUPE_ppa013939mg [Prunus persica]>gi|462408159|gb|EMJ13493.1| hypothetical protein PRUPE_ppa013939mg [Prunus persica]	764584728	XR_906025.1	227	1.40818e-113	PREDICTED: Fragaria vesca subsp. vesca uncharacterized LOC101310798 (LOC101310798), ncRNA	K03009	RPB12, POLR2K	DNA-directed RNA polymerases I, II, and III subunit RPABC4	http://www.genome.jp/dbget-bin/www_bget?ko:K03009	Q9FLM8	215	1.6e-16	DNA-directed RNA polymerases II, IV and V subunit 12 OS=Arabidopsis thaliana GN=NRPB12 PE=1 SV=1	PF00130//PF01155//PF04060//PF03604	Phorbol esters/diacylglycerol binding domain (C1 domain)//Hydrogenase/urease nickel incorporation, metallochaperone, hypA//Putative Fe-S cluster//DNA directed RNA polymerase, 7 kDa subunit	GO:0006351//GO:0006206//GO:0006464//GO:0006144//GO:0035556	transcription, DNA-templated//pyrimidine nucleobase metabolic process//cellular protein modification process//purine nucleobase metabolic process//intracellular signal transduction	GO:0051536//GO:0016151//GO:0003899//GO:0003677	iron-sulfur cluster binding//nickel cation binding//DNA-directed RNA polymerase activity//DNA binding	GO:0005730	nucleolus	KOG3507	DNA-directed RNA polymerase, subunit RPB7.0	FALSE	-0.46147
i0_HQ_c24003/f3p0/611	2452.02	1693.9	1967.11	1832.26	1125.39	3738.58	309.15	206.45	252.91	224.61	139.41	470.76	244.17	160.342	202.227	179.651	111.304	366.854	612	464595	Q02980.1	510	8.5e-50	RecName: Full=Ribulose bisphosphate carboxylase small chain, chloroplastic; Short=RuBisCO small subunit; Flags: Precursor [Malus sp.]>gi|19581|emb|CAA46475.1| ribulose bisphosphate carboxylase [Malus sp.]	327323114	HM071984.1	513	0	Rosa roxburghii clone ChrRBCs ribulose-1,5-bisphosphate carboxylase/oxygenase small subunit mRNA, complete cds	K01602	rbcS	ribulose-bisphosphate carboxylase small chain	http://www.genome.jp/dbget-bin/www_bget?ko:K01602	Q02980	510	1.2e-50	Ribulose bisphosphate carboxylase small chain, chloroplastic OS=Malus sp. GN=RBCS PE=2 SV=1	--	--	--	--	--	--	--	--	--	--	FALSE	-0.14258
i0_HQ_c24005/f3p0/505	1269	1582	1588	1305	1326	1254	226.55	272.68	289.1	226.02	233.03	222.09	152.538	180.859	197.073	154.475	158.36	148.558	507	470149072	XP_004310067.1	325	2e-28	PREDICTED: probable signal peptidase complex subunit 1 [Fragaria vesca subsp. vesca]>gi|764645520|ref|XP_011457470.1| PREDICTED: probable signal peptidase complex subunit 1 [Fragaria vesca subsp. vesca]	764645519	XM_011459168.1	267	8.1805e-136	PREDICTED: Fragaria vesca subsp. vesca probable signal peptidase complex subunit 1 (LOC101306007), transcript variant X1, mRNA	K12946	SPCS1	signal peptidase complex subunit 1	http://www.genome.jp/dbget-bin/www_bget?ko:K12946	Q944J0	246	4e-20	Probable signal peptidase complex subunit 1 OS=Arabidopsis thaliana GN=At2g22425 PE=2 SV=1	PF06645//PF06305	Microsomal signal peptidase 12 kDa subunit (SPC12)//Protein of unknown function (DUF1049)	GO:0006465	signal peptide processing	GO:0008233	peptidase activity	GO:0005787//GO:0016021//GO:0005887	signal peptidase complex//integral component of membrane//integral component of plasma membrane	--	--	FALSE	0.19071
i0_HQ_c24009/f3p32/302	0	0	0	0	0	0	0	0	0	0	0	0	0	0	0	0	0	0	302	--	--	--	--	--	--	--	--	--	--	--	--	--	--	--	--	--	--	--	--	--	--	--	--	--	--	--	--	FALSE	NA
i0_HQ_c24012/f3p22/453	1337	1738	1029	1047	872	1272	299.04	374.94	234.7	226.75	192.3	280.61	178.686	220.916	141.983	137.797	115.788	167.544	456	734424469	KHN42697.1	267	9.5e-22	Protein transport protein Sec16B [Glycine soja]	764511643	XM_004287700.2	317	1.17083e-163	PREDICTED: Fragaria vesca subsp. vesca 40S ribosomal protein S30 (LOC101306266), mRNA	K02983	RP-S30e, RPS30	small subunit ribosomal protein S30e	http://www.genome.jp/dbget-bin/www_bget?ko:K02983	P49689	255	3.3e-21	40S ribosomal protein S30 OS=Arabidopsis thaliana GN=RPS30A PE=3 SV=3	PF04758	Ribosomal protein S30	GO:0006412//GO:0042254	translation//ribosome biogenesis	GO:0003735	structural constituent of ribosome	GO:0005840//GO:0005622	ribosome//intracellular	KOG0009	Ubiquitin-like/40S ribosomal S30 protein fusion	FALSE	0.35827
i0_HQ_c24018/f3p0/834	1586.36	2686.22	1306.55	1666.62	1758.24	2068.86	122.92	201.46	103.24	125.83	133.62	161.09	115.617	186.226	98.293	119.598	127.328	148.576	836	470129249	XP_004300537.1	405	1.7e-37	PREDICTED: HMG1/2-like protein [Fragaria vesca subsp. vesca]>gi|764592843|ref|XP_011465411.1| PREDICTED: HMG1/2-like protein [Fragaria vesca subsp. vesca]	764592846	XM_004300489.2	637	0	PREDICTED: Fragaria vesca subsp. vesca HMG1/2-like protein (LOC101300540), transcript variant X2, mRNA	K10802	HMGB1	high mobility group protein B1	http://www.genome.jp/dbget-bin/www_bget?ko:K10802	P26585	309	3.3e-27	HMG1/2-like protein OS=Glycine max PE=2 SV=1	PF04690//PF07664	YABBY protein//Ferrous iron transport protein B C terminus	GO:0007275//GO:0015684	multicellular organismal development//ferrous iron transport	GO:0015093	ferrous iron transmembrane transporter activity	GO:0016021	integral component of membrane	--	--	FALSE	0.019492
i0_HQ_c24023/f3p0/776	123.34	246.57	69	193.99	220.23	213.82	10.66	20.62	6.08	16.33	18.67	18.55	9.65977	18.3745	5.59465	14.9263	17.1661	16.4863	776	764513134	XP_011463181.1	617	4.2e-62	PREDICTED: syntaxin-132-like [Fragaria vesca subsp. vesca]	764513133	XM_011464879.1	619	0	PREDICTED: Fragaria vesca subsp. vesca syntaxin-132-like (LOC101311996), mRNA	K08486	STX1B_2_3	syntaxin 1B/2/3	http://www.genome.jp/dbget-bin/www_bget?ko:K08486	Q8VZU2	487	7e-48	Syntaxin-132 OS=Arabidopsis thaliana GN=SYP132 PE=1 SV=1	PF05739//PF00957//PF00804//PF00015	SNARE domain//Synaptobrevin//Syntaxin//Methyl-accepting chemotaxis protein (MCP) signalling domain	GO:0007165//GO:0016192	signal transduction//vesicle-mediated transport	GO:0005515//GO:0004871	protein binding//signal transducer activity	GO:0016021//GO:0016020	integral component of membrane//membrane	KOG0810	SNARE protein Syntaxin 1 and related proteins	FALSE	-0.51915
i0_HQ_c24026/f3p15/627	814.03	928.57	747.13	2062.12	2180.69	1433.4	98.5	108.63	92.19	242.66	259.2	173.33	79.1189	85.7871	74.9616	197.369	210.523	137.273	627	470103397	XP_004288125.1	458	9.3e-44	PREDICTED: uncharacterized protein LOC101298253 [Fragaria vesca subsp. vesca]	764514985	XM_004288077.2	361	0	PREDICTED: Fragaria vesca subsp. vesca uncharacterized LOC101298253 (LOC101298253), mRNA	--	--	--	--	--	--	--	--	--	--	--	--	--	--	--	--	--	--	FALSE	-1.1931
i0_HQ_c24033/f4p0/653	1992	2186.55	1838.78	2623.67	2593.9	2020.15	223.05	236.77	209.96	285.82	285.22	226.33	184.777	192.853	176.021	239.602	238.973	184.668	657	593687295	XP_007144307.1	452	4.8e-43	hypothetical protein PHAVU_007G145100g [Phaseolus vulgaris]>gi|561017497|gb|ESW16301.1| hypothetical protein PHAVU_007G145100g [Phaseolus vulgaris]	764561888	XM_004294672.2	421	0	PREDICTED: Fragaria vesca subsp. vesca histone H2B-like (LOC101292388), mRNA	K11252	H2B	histone H2B	http://www.genome.jp/dbget-bin/www_bget?ko:K11252	Q9LQQ4	446	3.4e-43	Histone H2B.1 OS=Arabidopsis thaliana GN=At1g07790 PE=1 SV=3	PF00125//PF03847	Core histone H2A/H2B/H3/H4//Transcription initiation factor TFIID subunit A	GO:0006352	DNA-templated transcription, initiation	GO:0003677	DNA binding	GO:0005669	transcription factor TFIID complex	--	--	FALSE	-0.27083
i0_HQ_c24043/f3p14/418	1339.03	802.51	1260.49	1004.8	1078.97	823.18	368.78	212.94	354.05	267.4	293.51	222.16	195.222	111.209	189.662	144.15	156.154	118.258	418	470128832	XP_004300338.1	187	1.6e-12	PREDICTED: bax inhibitor 1-like [Fragaria vesca subsp. vesca]	764591172	XM_004300290.2	259	1.86053e-131	PREDICTED: Fragaria vesca subsp. vesca bax inhibitor 1-like (LOC101313315), mRNA	--	--	--	--	Q9LD45	181	1.1e-12	Bax inhibitor 1 OS=Arabidopsis thaliana GN=BI-1 PE=1 SV=1	--	--	--	--	--	--	--	--	--	--	FALSE	0.21722
i0_HQ_c24052/f2p16/880	17.16	0	360.23	68.7	30.05	880.82	1.24	0	26.46	4.82	2.12	63.8	1.17731	0	25.7398	4.63749	2.06419	60.0628	880	470126517	XP_004299230.1	1027	1.4e-109	PREDICTED: protein ASPARTIC PROTEASE IN GUARD CELL 1 [Fragaria vesca subsp. vesca]	764583231	XM_004299182.2	529	0	PREDICTED: Fragaria vesca subsp. vesca protein ASPARTIC PROTEASE IN GUARD CELL 1 (LOC101290861), mRNA	--	--	--	--	Q9LS40	758	3e-79	Protein ASPARTIC PROTEASE IN GUARD CELL 1 OS=Arabidopsis thaliana GN=ASPG1 PE=1 SV=1	PF00026//PF01506//PF03229	Eukaryotic aspartyl protease//Hepatitis C virus non-structural 5a protein membrane anchor//Alphavirus glycoprotein J	GO:0006508//GO:0006144//GO:0019050	proteolysis//purine nucleobase metabolic process//suppression by virus of host apoptotic process	GO:0004190//GO:0004197//GO:0004252//GO:0003968//GO:0017111	aspartic-type endopeptidase activity//cysteine-type endopeptidase activity//serine-type endopeptidase activity//RNA-directed RNA polymerase activity//nucleoside-triphosphatase activity	GO:0031379	RNA-directed RNA polymerase complex	--	--	FALSE	-1.3657
i0_HQ_c24059/f3p0/862	680.05	1562.07	293.36	920.07	1309.41	2122.45	50.44	112.14	22.19	66.5	95.24	158.25	48.0756	105.031	21.3868	64.0527	91.9482	147.858	862	470126818	XP_004299379.1	858	5.3e-90	PREDICTED: HVA22-like protein a [Fragaria vesca subsp. vesca]	764584195	XM_004299331.2	570	0	PREDICTED: Fragaria vesca subsp. vesca HVA22-like protein a (LOC101310898), mRNA	K17279	REEP5_6	receptor expression-enhancing protein 5/6	http://www.genome.jp/dbget-bin/www_bget?ko:K17279	Q9S7V4	709	1.4e-73	HVA22-like protein a OS=Arabidopsis thaliana GN=HVA22A PE=2 SV=1	PF04618	HD-ZIP protein N terminus	--	--	--	--	GO:0005634	nucleus	KOG1725	Protein involved in membrane traffic (YOP1/TB2/DP1/HVA22 family)	FALSE	-0.78367
i0_HQ_c24063/f3p20/843	480	514	320	478	505	788	36.88	38.22	25.07	35.78	38.05	60.84	34.7831	35.4249	23.9408	34.1105	36.3585	56.2776	841	470133284	XP_004302497.1	861	2.3e-90	PREDICTED: 50S ribosomal protein L17, chloroplastic [Fragaria vesca subsp. vesca]	764599406	XM_004302449.2	562	0	PREDICTED: Fragaria vesca subsp. vesca 50S ribosomal protein L17, chloroplastic (LOC101293799), mRNA	K02879	RP-L17, MRPL17, rplQ	large subunit ribosomal protein L17	http://www.genome.jp/dbget-bin/www_bget?ko:K02879	Q9M385	687	4.9e-71	50S ribosomal protein L17, chloroplastic OS=Arabidopsis thaliana GN=RPL17 PE=2 SV=1	PF01196//PF02703	Ribosomal protein L17//Early E1A protein	GO:0019048//GO:0006412//GO:0042254//GO:0006355	modulation by virus of host morphology or physiology//translation//ribosome biogenesis//regulation of transcription, DNA-templated	GO:0003735	structural constituent of ribosome	GO:0005622//GO:0005840	intracellular//ribosome	KOG3280	Mitochondrial/chloroplast ribosomal protein L17	FALSE	-0.4401
i0_HQ_c24072/f2p3/321	0	0	0	0	0	0	0	0	0	0	0	0	0	0	0	0	0	0	323	470132919	XP_004302322.1	261	3.3e-21	PREDICTED: pectin acetylesterase 12-like [Fragaria vesca subsp. vesca]	764597762	XM_004302274.2	259	1.40144e-131	PREDICTED: Fragaria vesca subsp. vesca pectin acetylesterase 12-like (LOC101313425), mRNA	--	--	--	--	Q9SFF6	197	1.2e-14	Pectin acetylesterase 12 OS=Arabidopsis thaliana GN=PAE12 PE=2 SV=1	PF03283	Pectinacetylesterase	--	--	GO:0016787	hydrolase activity	--	--	--	--	FALSE	NA
i0_HQ_c24078/f3p68/474	705.87	914.02	561.06	510.17	494.97	1156.05	144.95	181.11	117.49	101.52	100.15	234.7	90.643	111.766	74.4681	64.5727	63.1044	146.482	474	595807897	XP_007202687.1	488	2.3e-47	hypothetical protein PRUPE_ppa012586mg [Prunus persica]>gi|462398218|gb|EMJ03886.1| hypothetical protein PRUPE_ppa012586mg [Prunus persica]	764588423	XM_004299942.2	254	1.28263e-128	PREDICTED: Fragaria vesca subsp. vesca peroxiredoxin-2B (LOC101301682), mRNA	--	--	--	--	Q9XEX2	441	9.2e-43	Peroxiredoxin-2B OS=Arabidopsis thaliana GN=PRXIIB PE=1 SV=1	PF00578//PF08534	AhpC/TSA family//Redoxin	GO:0055114	oxidation-reduction process	GO:0016491//GO:0016209	oxidoreductase activity//antioxidant activity	--	--	KOG0541	Alkyl hydroperoxide reductase/peroxiredoxin	FALSE	0.0063542
i0_HQ_c24093/f2p27/481	644.97	723.06	579	767.35	773.2	664.89	126.13	136.47	115.46	145.47	148.94	128.71	80.9222	86.4049	75.1143	94.9097	96.5048	82.2303	485	764542877	XP_011459270.1	327	1.1e-28	PREDICTED: uncharacterized protein LOC101312225 [Fragaria vesca subsp. vesca]	764542876	XM_011460968.1	273	3.60378e-139	PREDICTED: Fragaria vesca subsp. vesca uncharacterized LOC101312225 (LOC101312225), mRNA	--	--	--	--	--	--	--	--	PF00830	Ribosomal L28 family	GO:0042254	ribosome biogenesis	GO:0003735	structural constituent of ribosome	GO:0005840	ribosome	--	--	FALSE	-0.18446
i0_HQ_c24095/f2p0/728	306.41	319.01	257.06	328.95	373.06	327.62	28.5	28.71	24.38	29.79	34.05	30.56	25.2348	25.02	21.8814	26.6371	30.5615	26.5772	739	764588910	XP_004300016.2	798	4.1e-83	PREDICTED: 26S proteasome non-ATPase regulatory subunit 12 homolog A-like [Fragaria vesca subsp. vesca]	764588909	XM_004299968.2	436	0	PREDICTED: Fragaria vesca subsp. vesca 26S proteasome non-ATPase regulatory subunit 12 homolog A-like (LOC101311577), mRNA	K03035	PSMD12, RPN5	26S proteasome regulatory subunit N5	http://www.genome.jp/dbget-bin/www_bget?ko:K03035	Q9FIB6	712	5.4e-74	26S proteasome non-ATPase regulatory subunit 12 homolog A OS=Arabidopsis thaliana GN=RPN5A PE=1 SV=1	PF01399	PCI domain	--	--	GO:0005515	protein binding	--	--	KOG1498	26S proteasome regulatory complex, subunit RPN5/PSMD12	FALSE	-0.23082
i0_HQ_c24101/f2p0/773	5614.13	6637.98	4158.94	4421.83	4602.03	6891.95	486.98	557.15	367.87	373.57	391.64	600.04	442.033	497.019	338.01	342.796	360.012	534.745	774	470128097	XP_004299990.1	803	1.1e-83	PREDICTED: peroxiredoxin-2B [Fragaria vesca subsp. vesca]	764588423	XM_004299942.2	445	0	PREDICTED: Fragaria vesca subsp. vesca peroxiredoxin-2B (LOC101301682), mRNA	--	--	--	--	Q9XEX2	720	6.7e-75	Peroxiredoxin-2B OS=Arabidopsis thaliana GN=PRXIIB PE=1 SV=1	PF08534//PF00578	Redoxin//AhpC/TSA family	GO:0055114	oxidation-reduction process	GO:0016491//GO:0016209	oxidoreductase activity//antioxidant activity	--	--	KOG0541	Alkyl hydroperoxide reductase/peroxiredoxin	FALSE	0.036673
i0_HQ_c24102/f2p0/890	100.65	76.79	99.05	83.37	104.68	130.35	7.14	5.27	7.16	5.76	7.28	9.29	6.84752	4.94955	6.99892	5.59687	7.07545	8.77322	890	764519593	XP_011468687.1	886	3.1e-93	PREDICTED: uncharacterized protein LOC101313748 [Fragaria vesca subsp. vesca]	764519592	XM_011470385.1	437	0	PREDICTED: Fragaria vesca subsp. vesca uncharacterized LOC101313748 (LOC101313748), mRNA	--	--	--	--	--	--	--	--	PF13414//PF13176//PF00515//PF13174//PF13181//PF13371	TPR repeat//Tetratricopeptide repeat//Tetratricopeptide repeat//Tetratricopeptide repeat//Tetratricopeptide repeat//Tetratricopeptide repeat	--	--	GO:0005515	protein binding	--	--	--	--	FALSE	-0.20878
i0_HQ_c24105/f2p6/990	193.42	147.85	310.72	154.93	106.08	169.78	11.83	8.76	19.38	9.24	6.36	10.46	11.8688	8.59776	19.6822	9.32618	6.47654	10.2428	991	470143979	XP_004307644.1	945	5e-100	PREDICTED: peptidyl-prolyl cis-trans isomerase CYP20-1-like [Fragaria vesca subsp. vesca]	764633762	XM_004307596.2	683	0	PREDICTED: Fragaria vesca subsp. vesca peptidyl-prolyl cis-trans isomerase CYP20-1-like (LOC101302786), mRNA	K01802	E5.2.1.8	peptidylprolyl isomerase	http://www.genome.jp/dbget-bin/www_bget?ko:K01802	Q9SP02	705	4.7e-73	Peptidyl-prolyl cis-trans isomerase CYP20-1 OS=Arabidopsis thaliana GN=CYP20-1 PE=1 SV=1	PF00160	Cyclophilin type peptidyl-prolyl cis-trans isomerase/CLD	GO:0000413//GO:0006457	protein peptidyl-prolyl isomerization//protein folding	GO:0003755	peptidyl-prolyl cis-trans isomerase activity	--	--	--	--	FALSE	0.59643
i0_HQ_c24109/f2p0/1008	1676.91	1485.17	1017.34	1202.76	1340.13	2060.21	99.73	85.53	61.7	69.75	78.12	123.4	100.929	85.0526	63.2304	71.2821	80.1743	122.262	1012	764610152	XP_011467483.1	1022	6e-109	PREDICTED: ethylene-responsive transcription factor RAP2-12-like [Fragaria vesca subsp. vesca]>gi|764610157|ref|XP_011467484.1| PREDICTED: ethylene-responsive transcription factor RAP2-12-like [Fragaria vesca subsp. vesca]>gi|764610163|ref|XP_011467485.1| PREDICTED: ethylene-responsive transcription factor RAP2-12-like [Fragaria vesca subsp. vesca]	764610156	XM_011469182.1	760	0	PREDICTED: Fragaria vesca subsp. vesca ethylene-responsive transcription factor RAP2-12-like (LOC101291067), transcript variant X2, mRNA	K09286	EREBP	EREBP-like factor	http://www.genome.jp/dbget-bin/www_bget?ko:K09286	Q9SSA8	311	2.3e-27	Ethylene-responsive transcription factor RAP2-12 OS=Arabidopsis thaliana GN=RAP2-12 PE=1 SV=1	--	--	--	--	--	--	--	--	--	--	FALSE	-0.15193
i0_HQ_c24119/f2p80/318	26.87	12.36	27.77	0.83	5.72	25.84	16.36	7.2	17.26	0.49	3.46	14.91	4.87544	2.14013	5.22716	0	0.931532	4.62022	325	--	--	--	--	--	723708856	XM_004241583.2	65	9.85293e-24	PREDICTED: Solanum lycopersicum 40S ribosomal protein S7-1 (LOC101268693), transcript variant X3, mRNA	--	--	--	--	--	--	--	--	PF01251	Ribosomal protein S7e	GO:0042254//GO:0006412	ribosome biogenesis//translation	GO:0003735	structural constituent of ribosome	GO:0005840//GO:0005622	ribosome//intracellular	--	--	FALSE	1.0037
i0_HQ_c24121/f2p37/731	756	954	701	841	891	882	71.65	87.47	67.75	77.6	82.87	83.82	63.1135	75.7473	60.42	69.1401	73.9036	72.569	730	470137755	XP_004304628.1	918	4.9e-97	PREDICTED: universal stress protein A-like protein [Fragaria vesca subsp. vesca]	764618637	XM_004304580.2	486	0	PREDICTED: Fragaria vesca subsp. vesca universal stress protein A-like protein (LOC101297171), mRNA	--	--	--	--	Q8LGG8	703	5.9e-73	Universal stress protein A-like protein OS=Arabidopsis thaliana GN=At3g01520 PE=1 SV=2	PF00582	Universal stress protein family	GO:0006950	response to stress	--	--	--	--	--	--	FALSE	-0.12093
i0_HQ_c24128/f2p25/912	528.9	582.43	637.65	257.25	210.2	680.88	36.24	38.64	44.56	17.18	14.12	46.94	35.2828	36.9888	43.9471	16.912	13.9423	44.7837	912	595848919	XP_007209625.1	884	5.4e-93	hypothetical protein PRUPE_ppa011784mg [Prunus persica]>gi|462405360|gb|EMJ10824.1| hypothetical protein PRUPE_ppa011784mg [Prunus persica]	764583987	XM_004299293.2	438	0	PREDICTED: Fragaria vesca subsp. vesca uncharacterized endoplasmic reticulum membrane protein C16E8.02 (LOC101299475), mRNA	--	--	--	--	O13737	277	1.8e-23	Uncharacterized endoplasmic reticulum membrane protein C16E8.02 OS=Schizosaccharomyces pombe (strain 972 / ATCC 24843) GN=SPAC16E8.02 PE=4 SV=2	PF01925	Sulfite exporter TauE/SafE	--	--	--	--	GO:0016021	integral component of membrane	KOG3292	Predicted membrane protein	FALSE	0.60233
i0_HQ_c24129/f2p37/773	3995.46	3059.1	4723.43	3046.95	2792.51	4065.66	346.57	256.76	417.8	257.42	237.65	353.97	314.557	229.076	383.939	236.181	218.416	315.446	774	470132818	XP_004302272.1	352	2.3e-31	PREDICTED: uncharacterized protein LOC101299014 isoform X2 [Fragaria vesca subsp. vesca]	764597393	XM_004302224.2	396	0	PREDICTED: Fragaria vesca subsp. vesca auxin-repressed 12.5 kDa protein (LOC101299014), transcript variant X2, mRNA	--	--	--	--	--	--	--	--	--	--	--	--	--	--	--	--	--	--	FALSE	0.24364
i0_HQ_c24134/f2p31/471	30.42	25.81	32.14	3.98	10.95	31.05	6.33	5.18	6.82	0.8	2.25	6.39	3.88172	3.07653	4.27479	0.382258	1.28555	3.95318	471	470125505	XP_004298742.1	228	3.3e-17	PREDICTED: LOW QUALITY PROTEIN: hydroxymethylglutaryl-CoA synthase [Fragaria vesca subsp. vesca]	764580229	XM_004298694.2	170	6.31653e-82	PREDICTED: Fragaria vesca subsp. vesca hydroxymethylglutaryl-CoA synthase (LOC101314462), mRNA	K01641	E2.3.3.10	hydroxymethylglutaryl-CoA synthase	http://www.genome.jp/dbget-bin/www_bget?ko:K01641	P54873	139	9.5e-08	Hydroxymethylglutaryl-CoA synthase OS=Arabidopsis thaliana GN=HMGS PE=1 SV=2	PF08540	Hydroxymethylglutaryl-coenzyme A synthase C terminal	GO:0006550//GO:0006084//GO:0046950//GO:0006574//GO:0008299//GO:0006552	isoleucine catabolic process//acetyl-CoA metabolic process//cellular ketone body metabolic process//valine catabolic process//isoprenoid biosynthetic process//leucine catabolic process	GO:0004421	hydroxymethylglutaryl-CoA synthase activity	--	--	--	--	FALSE	0.92363
i0_HQ_c24138/f2p43/781	2626.35	1995.16	2916.03	2622.75	2409.6	2220.55	221	162.47	250.22	214.98	198.91	187.61	202.577	146.372	232.245	199.188	184.638	168.784	790	470133487	XP_004302597.1	864	9.8e-91	PREDICTED: uncharacterized protein At5g01610-like [Fragaria vesca subsp. vesca]	764600044	XM_004302549.2	517	0	PREDICTED: Fragaria vesca subsp. vesca uncharacterized protein At5g01610-like (LOC101298525), mRNA	--	--	--	--	Q9M015	649	1.2e-66	Uncharacterized protein At5g01610 OS=Arabidopsis thaliana GN=At5g01610 PE=1 SV=1	PF01273	LBP / BPI / CETP family, N-terminal domain	--	--	GO:0008289	lipid binding	--	--	--	--	FALSE	0.049752
i0_HQ_c24139/f2p3/426	48	230	30	74	167	123	12.46	57.55	7.94	18.58	42.8	31.35	6.83472	31.1477	4.41025	10.3764	23.6256	17.261	428	596299581	XP_007227656.1	297	3e-25	hypothetical protein PRUPE_ppa015045mg [Prunus persica]>gi|462424592|gb|EMJ28855.1| hypothetical protein PRUPE_ppa015045mg [Prunus persica]	764586975	XR_906114.1	230	2.52223e-115	PREDICTED: Fragaria vesca subsp. vesca uncharacterized LOC105351586 (LOC105351586), ncRNA	--	--	--	--	--	--	--	--	--	--	--	--	--	--	--	--	--	--	FALSE	-0.23812
i0_HQ_c24147/f2p0/831	80.07	75.57	106.07	90.81	67.24	94.37	6.19	5.66	8.37	6.84	5.1	7.34	5.82489	5.19371	7.96831	6.45318	4.84686	6.7454	837	470147703	XP_004309420.1	486	7e-47	PREDICTED: chaperone protein dnaJ 72 [Fragaria vesca subsp. vesca]	764640826	XM_004309372.2	398	0	PREDICTED: Fragaria vesca subsp. vesca chaperone protein dnaJ 72 (LOC101313757), mRNA	--	--	--	--	Q0WTI8	315	6.6e-28	Chaperone protein dnaJ 72 OS=Arabidopsis thaliana GN=ATJ72 PE=2 SV=1	PF05365//PF01890//PF15785	Ubiquinol-cytochrome C reductase, UQCRX/QCR9 like//Cobalamin synthesis G C-terminus//Serine/threonine-protein kinase smg-1	GO:0006122//GO:0000184//GO:0016310//GO:0009236//GO:0009069	mitochondrial electron transport, ubiquinol to cytochrome c//nuclear-transcribed mRNA catabolic process, nonsense-mediated decay//phosphorylation//cobalamin biosynthetic process//serine family amino acid metabolic process	GO:0004674	protein serine/threonine kinase activity	GO:0005743//GO:0005750	mitochondrial inner membrane//mitochondrial respiratory chain complex III	--	--	FALSE	0.054387
i0_HQ_c24150/f2p2/391	1.11	0	0	0	0	0	0.37	0	0	0	0	0	0.155864	0	0	0	0	0	391	--	--	--	--	--	--	--	--	--	--	--	--	--	--	--	--	--	--	--	--	--	--	--	--	--	--	--	--	FALSE	Inf
i0_HQ_c24152/f2p3/358	0	2.52	0	0	0	0	0	1.04	0	0	0	0	0	0.323809	0	0	0	0	358	--	--	--	--	--	764615187	XM_004304231.2	246	2.6468e-124	PREDICTED: Fragaria vesca subsp. vesca uncharacterized protein At5g39570 (LOC101308988), mRNA	--	--	--	--	--	--	--	--	--	--	--	--	--	--	--	--	--	--	FALSE	Inf
i0_HQ_c24153/f2p0/795	0	0	0	0	0	78.91	0	0	0	0	0	6.58	0	0	0	0	0	5.87817	797	470125828	XP_004298900.1	998	2.9e-106	PREDICTED: long chain acyl-CoA synthetase 4-like [Fragaria vesca subsp. vesca]	764581313	XM_004298852.2	601	0	PREDICTED: Fragaria vesca subsp. vesca long chain acyl-CoA synthetase 4-like (LOC101313605), mRNA	K01897	ACSL, fadD	long-chain acyl-CoA synthetase	http://www.genome.jp/dbget-bin/www_bget?ko:K01897	Q9T0A0	820	1.8e-86	Long chain acyl-CoA synthetase 4 OS=Arabidopsis thaliana GN=LACS4 PE=2 SV=1	PF09771//PF00501	Transmembrane protein 188//AMP-binding enzyme	GO:0035307//GO:0008152	positive regulation of protein dephosphorylation//metabolic process	GO:0003824	catalytic activity	GO:0071595	Nem1-Spo7 phosphatase complex	KOG1256	Long-chain acyl-CoA synthetases (AMP-forming)	FALSE	#NAME?
i0_HQ_c24166/f2p13/320	0	0	0.53	6.36	2.22	3.29	0	0	0.35	3.94	1.43	2.02	0	0	0	1.12527	0.378435	0.563089	320	--	--	--	--	--	764572391	XM_004296871.2	124	1.54222e-56	PREDICTED: Fragaria vesca subsp. vesca glucose-1-phosphate adenylyltransferase large subunit 3, chloroplastic/amyloplastic (LOC101308455), mRNA	--	--	--	--	--	--	--	--	--	--	--	--	--	--	--	--	--	--	FALSE	-3.4307
i0_HQ_c24175/f4p21/952	2323.02	3084.39	2038.59	2010.32	2029.31	2110.69	150.05	192.89	134.27	126.59	128.5	137.22	148.708	187.767	134.695	126.711	129.049	133.122	952	470127406	XP_004299660.1	1037	1e-110	PREDICTED: 40S ribosomal protein S6 [Fragaria vesca subsp. vesca]	764586054	XM_004299612.2	718	0	PREDICTED: Fragaria vesca subsp. vesca 40S ribosomal protein S6 (LOC101299299), mRNA	K02991	RP-S6e, RPS6	small subunit ribosomal protein S6e	http://www.genome.jp/dbget-bin/www_bget?ko:K02991	O48549	970	8.5e-104	40S ribosomal protein S6-1 OS=Arabidopsis thaliana GN=RPS6A PE=1 SV=2	PF01092	Ribosomal protein S6e	GO:0006412//GO:0042254	translation//ribosome biogenesis	GO:0003735	structural constituent of ribosome	GO:0005622//GO:0005840	intracellular//ribosome	KOG1646	40S ribosomal protein S6	FALSE	0.27186
i0_HQ_c24176/f2p3/455	39.35	73.29	8.39	41.84	70.82	39.16	8.59	15.43	1.87	8.85	15.24	8.44	5.15569	9.17833	1.09188	5.33752	9.19408	5.08123	461	470115389	XP_004293885.1	370	1.1e-33	PREDICTED: squamosa promoter-binding-like protein 3 [Fragaria vesca subsp. vesca]	764555179	XM_004293837.2	203	2.79157e-100	PREDICTED: Fragaria vesca subsp. vesca squamosa promoter-binding-like protein 3 (LOC101300224), mRNA	--	--	--	--	Q38741	308	2.4e-27	Squamosa promoter-binding protein 1 OS=Antirrhinum majus GN=SBP1 PE=2 SV=1	PF03110	SBP domain	--	--	GO:0003677	DNA binding	GO:0005634	nucleus	--	--	FALSE	-0.34895
i0_HQ_c24177/f2p26/908	652.94	584.94	587.06	782.08	719.94	702.08	44.88	38.92	41.15	52.4	48.52	48.55	43.6646	37.1975	40.5866	51.573	47.8408	46.3342	910	657959051	XP_008371067.1	1138	1.9e-122	PREDICTED: proline synthase co-transcribed bacterial homolog protein [Malus domestica]>gi|658040647|ref|XP_008355927.1| PREDICTED: proline synthase co-transcribed bacterial homolog protein-like [Malus domestica]	764549976	XM_004293266.2	663	0	PREDICTED: Fragaria vesca subsp. vesca proline synthase co-transcribed bacterial homolog protein (LOC101300985), mRNA	K06997	yggS, PROSC	PLP dependent protein	http://www.genome.jp/dbget-bin/www_bget?ko:K06997	O94903	565	7.4e-57	Proline synthase co-transcribed bacterial homolog protein OS=Homo sapiens GN=PROSC PE=1 SV=1	PF03012//PF05715	Phosphoprotein//Piccolo Zn-finger	GO:0006144//GO:0019083	purine nucleobase metabolic process//viral transcription	GO:0003968//GO:0046872	RNA-directed RNA polymerase activity//metal ion binding	GO:0031379//GO:0045202	RNA-directed RNA polymerase complex//synapse	KOG3157	Proline synthetase co-transcribed protein	FALSE	-0.27876
i0_HQ_c24179/f2p15/750	249.95	0	65.81	190.18	100.23	270.64	22.59	0	6.07	16.74	8.89	24.54	20.1524	0	5.4313	15.1431	8.04111	21.5365	753	470132919	XP_004302322.1	979	4.3e-104	PREDICTED: pectin acetylesterase 12-like [Fragaria vesca subsp. vesca]	764597762	XM_004302274.2	624	0	PREDICTED: Fragaria vesca subsp. vesca pectin acetylesterase 12-like (LOC101313425), mRNA	--	--	--	--	Q9SFF6	814	8.2e-86	Pectin acetylesterase 12 OS=Arabidopsis thaliana GN=PAE12 PE=2 SV=1	PF03283	Pectinacetylesterase	--	--	GO:0016787	hydrolase activity	--	--	--	--	FALSE	-0.86771
i0_HQ_c24183/f2p20/337	0	0	0	0	0	0	0	0	0	0	0	0	0	0	0	0	0	0	337	--	--	--	--	--	764511863	XM_004287728.2	141	5.79281e-66	PREDICTED: Fragaria vesca subsp. vesca T-complex protein 1 subunit zeta 1 (LOC101314211), mRNA	--	--	--	--	--	--	--	--	PF00118	TCP-1/cpn60 chaperonin family	--	--	GO:0005524	ATP binding	--	--	--	--	FALSE	NA
i0_HQ_c24184/f2p35/741	267.49	428.26	251.85	305.93	278.68	199.52	24.48	37.91	23.5	27.26	25.02	18.31	21.7828	33.2097	21.1416	24.5039	22.5338	16.0007	747	595856580	XP_007210426.1	250	1.5e-19	hypothetical protein PRUPE_ppa000354mg [Prunus persica]>gi|462406161|gb|EMJ11625.1| hypothetical protein PRUPE_ppa000354mg [Prunus persica]	764589429	XM_004301558.2	414	0	PREDICTED: Fragaria vesca subsp. vesca uncharacterized LOC101298327 (LOC101298327), mRNA	--	--	--	--	--	--	--	--	PF05502//PF01956//PF15550//PF04689	Dynactin p62 family//Integral membrane protein DUF106//Draxin//DNA binding protein S1FA	GO:0006355//GO:0007411//GO:0016055	regulation of transcription, DNA-templated//axon guidance//Wnt signaling pathway	GO:0003677	DNA binding	GO:0005634//GO:0005576//GO:0005869//GO:0016020	nucleus//extracellular region//dynactin complex//membrane	--	--	FALSE	0.27054
i0_HQ_c24188/f4p3/794	941.53	1337.91	1312.67	1019.47	871.11	830.14	78.93	108.54	112.22	83.25	71.64	69.88	72.4082	97.8471	104.23	77.2157	66.5892	62.9446	792	746657125	AJD79053.1	476	9.6e-46	CPI-2 [Morus alba var. atropurpurea]	727639510	XM_010492739.1	88	4.18877e-36	PREDICTED: Camelina sativa cysteine proteinase inhibitor 7-like (LOC104768706), mRNA	--	--	--	--	Q8LC76	371	2e-34	Cysteine proteinase inhibitor 7 OS=Arabidopsis thaliana GN=CYS7 PE=2 SV=2	PF00031//PF04811	Cystatin domain//Sec23/Sec24 trunk domain	GO:0006888//GO:0006886	ER to Golgi vesicle-mediated transport//intracellular protein transport	GO:0004869	cysteine-type endopeptidase inhibitor activity	GO:0030127	COPII vesicle coat	--	--	FALSE	0.40302
i0_HQ_c24197/f2p3/587	1480.33	1354.18	1699.08	1343.7	1205.42	1073.46	200.68	177.42	234.88	177.04	160.61	145.16	153.655	133.697	182.113	137.308	124.297	109.791	587	470142518	XP_004306952.1	593	1.9e-59	PREDICTED: autophagy-related protein 8f [Fragaria vesca subsp. vesca]	764626794	XM_004306904.2	415	0	PREDICTED: Fragaria vesca subsp. vesca autophagy-related protein 8f (LOC101304513), mRNA	K08341	GABARAP, ATG8, LC3	GABA(A) receptor-associated protein	http://www.genome.jp/dbget-bin/www_bget?ko:K08341	Q8VYK7	534	1.9e-53	Autophagy-related protein 8f OS=Arabidopsis thaliana GN=ATG8F PE=2 SV=1	PF04110	Ubiquitin-like autophagy protein Apg12	GO:0000045	autophagosome assembly	--	--	GO:0005737	cytoplasm	KOG1654	Microtubule-associated anchor protein involved in autophagy and membrane trafficking	FALSE	0.32011
i0_HQ_c24198/f2p0/989	453.26	447.59	514.97	737.54	570.86	300.32	27.8	26.58	32.21	44.11	34.32	18.55	27.9142	26.1971	32.7003	44.7227	34.8971	18.2193	989	470108319	XP_004290468.1	1037	1.1e-110	PREDICTED: uncharacterized protein LOC101304636 isoform X1 [Fragaria vesca subsp. vesca]	764532530	XM_004290420.2	635	0	PREDICTED: Fragaria vesca subsp. vesca uncharacterized LOC101304636 (LOC101304636), transcript variant X1, mRNA	--	--	--	--	--	--	--	--	PF05297//PF00858	Herpesvirus latent membrane protein 1 (LMP1)//Amiloride-sensitive sodium channel	GO:0006814//GO:0019087	sodium ion transport//transformation of host cell by virus	GO:0005272	sodium channel activity	GO:0016020//GO:0016021	membrane//integral component of membrane	--	--	FALSE	-0.18507
i0_HQ_c24199/f2p31/684	681	656	717	626	621	607.92	71.29	66.42	76.54	63.78	63.82	63.73	60.5871	55.5079	65.8589	54.8454	54.8924	53.2235	685	470137402	XP_004304455.1	440	1.2e-41	PREDICTED: membrane magnesium transporter [Fragaria vesca subsp. vesca]	764617240	XM_004304407.2	397	0	PREDICTED: Fragaria vesca subsp. vesca membrane magnesium transporter (LOC101295063), mRNA	--	--	--	--	Q2HIM5	331	7.6e-30	Membrane magnesium transporter OS=Arabidopsis thaliana GN=At5g03345 PE=2 SV=1	--	--	--	--	--	--	--	--	--	--	FALSE	0.14201
i0_HQ_c24202/f2p0/565	277	381	221	231	237	303	39.57	52.6	32.2	32.07	33.29	43.14	29.6161	38.7429	24.3951	24.3217	25.1759	31.9281	570	--	--	--	--	--	764625324	XM_011470728.1	353	0	PREDICTED: Fragaria vesca subsp. vesca uncharacterized LOC101304415 (LOC101304415), mRNA	--	--	--	--	--	--	--	--	--	--	--	--	--	--	--	--	--	--	FALSE	0.18416
i0_HQ_c24206/f2p11/339	21.67	32.61	8.47	2.68	3.39	5.49	10.36	14.96	4.13	1.23	1.61	2.51	3.68819	5.34518	1.45059	0.345905	0.523483	0.865458	347	--	--	--	--	--	--	--	--	--	--	--	--	--	--	--	--	--	--	--	--	--	--	--	--	--	--	--	--	FALSE	2.5094
i0_HQ_c24207/f2p27/484	669.27	1141.73	440.13	830.42	775.82	587.33	131.45	216.42	88.15	158.11	150.1	114.18	84.2372	136.641	57.1996	102.918	96.9543	72.8448	484	221328921	ACM17896.1	513	3e-50	cinnamate-4-hydroxylase [Rubus occidentalis]	764561941	XM_004294677.2	320	2.68312e-165	PREDICTED: Fragaria vesca subsp. vesca trans-cinnamate 4-monooxygenase (LOC101294342), mRNA	K00487	CYP73A	trans-cinnamate 4-monooxygenase	http://www.genome.jp/dbget-bin/www_bget?ko:K00487	P37115	483	1.3e-47	Trans-cinnamate 4-monooxygenase OS=Vigna radiata var. radiata GN=CYP73A2 PE=1 SV=1	PF00067	Cytochrome P450	GO:0055114	oxidation-reduction process	GO:0005506//GO:0020037//GO:0016705	iron ion binding//heme binding//oxidoreductase activity, acting on paired donors, with incorporation or reduction of molecular oxygen	--	--	--	--	FALSE	0.035851
i0_HQ_c24208/f2p36/729	20	70	23	13	12	25	1.9	6.43	2.23	1.2	1.12	2.38	1.67196	5.5656	1.98512	1.07022	0.9967	2.05977	729	470144940	XP_004308104.1	967	1e-102	PREDICTED: uncharacterized protein LOC101298658 [Fragaria vesca subsp. vesca]	764637768	XM_004308056.2	494	0	PREDICTED: Fragaria vesca subsp. vesca uncharacterized LOC101298658 (LOC101298658), mRNA	--	--	--	--	O26351	226	1.2e-17	Uncharacterized protein MTH_249 OS=Methanothermobacter thermautotrophicus (strain ATCC 29096 / DSM 1053 / JCM 10044 / NBRC 100330 / Delta H) GN=MTH_249 PE=3 SV=1	PF01380//PF12515	SIS domain//Ca2+-ATPase N terminal autoinhibitory domain	GO:0005975	carbohydrate metabolic process	GO:0030246//GO:0005516	carbohydrate binding//calmodulin binding	--	--	--	--	FALSE	1.1809
i0_HQ_c24212/f2p3/482	213	217	200	314	237	279	41.65	40.96	39.88	59.53	45.65	54.01	26.7646	25.9334	25.9462	38.8548	29.5881	34.5516	485	470142179	XP_004306793.1	353	1.1e-31	PREDICTED: uncharacterized protein LOC101303265 [Fragaria vesca subsp. vesca]	764625285	XM_004306745.2	301	9.80944e-155	PREDICTED: Fragaria vesca subsp. vesca uncharacterized LOC101303265 (LOC101303265), mRNA	--	--	--	--	--	--	--	--	--	--	--	--	--	--	--	--	--	--	FALSE	-0.40188
i0_HQ_c24215/f4p0/850	2641.43	3880	2322.49	1911.03	3279.5	4172.41	199.86	284.15	179.2	140.9	243.35	317.31	189.353	264.578	171.881	134.927	233.579	294.802	850	--	--	--	--	--	764550334	XM_004293315.2	377	0	PREDICTED: Fragaria vesca subsp. vesca fruit protein pKIWI501-like (LOC101314919), mRNA	--	--	--	--	--	--	--	--	--	--	--	--	--	--	--	--	--	--	FALSE	-0.088962
i0_HQ_c24217/f2p1/491	0	0	0	0	0	0	0	0	0	0	0	0	0	0	0	0	0	0	493	15216293	BAB63261.1	329	6.7e-29	MADS-box protein [Rosa rugosa]	15216292	AB055966.1	425	0	Rosa rugosa MASAKO B3 mRNA for MADS-box protein, complete cds	K09264	K09264	MADS-box transcription factor, plant	http://www.genome.jp/dbget-bin/www_bget?ko:K09264	--	--	--	--	PF02931	Neurotransmitter-gated ion-channel ligand binding domain	GO:0006811//GO:0006810	ion transport//transport	GO:0005230	extracellular ligand-gated ion channel activity	GO:0016020	membrane	--	--	FALSE	NA
i0_HQ_c24219/f2p21/634	421.75	1320.58	163.99	1252.74	1323.77	1005.83	49.83	150.85	19.76	143.95	153.61	118.8	40.3412	120.298	16.1256	118.142	125.954	94.9106	636	--	--	--	--	--	--	--	--	--	--	--	--	--	--	--	--	--	--	PF01219	Prokaryotic diacylglycerol kinase	GO:0008654//GO:0009395//GO:0046486	phospholipid biosynthetic process//phospholipid catabolic process//glycerolipid metabolic process	GO:0004143	diacylglycerol kinase activity	GO:0016020	membrane	--	--	FALSE	-0.90719
i0_HQ_c24223/f2p0/302	0	0	0	0	0	0	0	0	0	0	0	0	0	0	0	0	0	0	305	--	--	--	--	--	--	--	--	--	--	--	--	--	--	--	--	--	--	--	--	--	--	--	--	--	--	--	--	FALSE	NA
i0_HQ_c24226/f2p0/311	0	0	0	0	0	0.17	0	0	0	0	0	0.11	0	0	0	0	0	0	312	--	--	--	--	--	--	--	--	--	--	--	--	--	--	--	--	--	--	--	--	--	--	--	--	--	--	--	--	FALSE	NA
i0_HQ_c24231/f2p0/455	0	10.97	0	0	0	45.33	0	2.37	0	0	0	10	0	1.27109	0	0	0	5.92725	456	763766092	KJB33307.1	322	4e-28	hypothetical protein B456_006G025300 [Gossypium raimondii]	764598034	XM_004302302.2	288	1.54706e-147	PREDICTED: Fragaria vesca subsp. vesca V-type proton ATPase subunit d2 (LOC101297161), mRNA	K02146	ATPeV0D, ATP6D	V-type H+-transporting ATPase subunit d	http://www.genome.jp/dbget-bin/www_bget?ko:K02146	Q9LHA4	306	4e-27	V-type proton ATPase subunit d2 OS=Arabidopsis thaliana GN=VHA-d2 PE=2 SV=1	--	--	--	--	--	--	--	--	KOG2957	Vacuolar H+-ATPase V0 sector, subunit d	FALSE	-2.0212
i0_HQ_c24232/f2p4/397	20	39	34	29	28	31.92	6.22	11.69	10.79	8.71	8.62	9.69	3.05478	5.66544	5.36157	4.36196	4.24909	4.66653	399	470129502	XP_004300655.1	134	2.2e-06	PREDICTED: zinc finger CCCH domain-containing protein 15 homolog [Fragaria vesca subsp. vesca]	694436892	XR_665796.1	60	7.43273e-21	PREDICTED: Pyrus x bretschneideri uncharacterized LOC103937316 (LOC103937316), transcript variant X2, ncRNA	--	--	--	--	--	--	--	--	--	--	--	--	--	--	--	--	--	--	FALSE	0.067048
i0_HQ_c24234/f2p0/784	107.37	0	0	299.81	57.14	274.93	9.12	0	0	24.81	4.76	23.45	8.30687	0	0	22.8591	4.39659	20.9646	785	645262027	XP_008236576.1	751	1.2e-77	PREDICTED: uncharacterized protein At4g06744-like [Prunus mume]	764612960	XM_011469438.1	444	0	PREDICTED: Fragaria vesca subsp. vesca uncharacterized protein At4g06744 (LOC101303150), mRNA	--	--	--	--	Q8W3M4	404	3e-38	Uncharacterized protein At4g06744 OS=Arabidopsis thaliana GN=At4g06744 PE=2 SV=1	PF13855//PF00560	Leucine rich repeat//Leucine Rich Repeat	--	--	GO:0005515	protein binding	--	--	--	--	FALSE	-2.6144
i0_HQ_c24235/f2p0/648	0	0	0	0	0	278.04	0	0	0	0	0	31.54	0	0	0	0	0	25.6096	652	596128991	XP_007222129.1	515	2.4e-50	hypothetical protein PRUPE_ppa005702mg [Prunus persica]>gi|645235988|ref|XP_008224523.1| PREDICTED: elongation factor 1-alpha-like [Prunus mume]>gi|462419065|gb|EMJ23328.1| hypothetical protein PRUPE_ppa005702mg [Prunus persica]	764644139	XM_004309835.2	500	0	PREDICTED: Fragaria vesca subsp. vesca elongation factor 1-alpha-like (LOC101312223), mRNA	K03231	EEF1A	elongation factor 1-alpha	http://www.genome.jp/dbget-bin/www_bget?ko:K03231	Q8GTY0	498	3.1e-49	Elongation factor 1-alpha 4 OS=Arabidopsis thaliana GN=A4 PE=1 SV=2	--	--	--	--	--	--	--	--	KOG0052	Translation elongation factor EF-1 alpha/Tu	FALSE	#NAME?
i0_HQ_c24240/f2p0/365	0	0.24	0	2.49	1.96	3.35	0	0.09	0	0.96	0.78	1.3	0	0	0	0.327949	0.165436	0.492318	366	--	--	--	--	--	401661910	FR714868.1	328	7.0751e-170	Malus x domestica mitchondrial complete genome, cultivar Golden delicious	--	--	--	--	--	--	--	--	--	--	--	--	--	--	--	--	--	--	FALSE	#NAME?
i0_HQ_c24241/f2p0/698	80.84	58.34	86.58	236.04	55.73	61.95	8.25	5.76	9.01	23.45	5.58	6.33	7.00494	4.83015	7.77454	20.3498	4.78481	5.26412	696	403495108	AFR46578.1	709	8.1e-73	xyloglucan endotransglucosylase/hydrolase 9, partial [Rosa x borboniana]	403495107	JX259263.1	614	0	Rosa x borboniana xyloglucan endotransglucosylase/hydrolase 9 (XTH9) mRNA, partial cds	K08235	E2.4.1.207	xyloglucan:xyloglucosyl transferase	http://www.genome.jp/dbget-bin/www_bget?ko:K08235	Q38909	452	7.2e-44	Probable xyloglucan endotransglucosylase/hydrolase protein 28 OS=Arabidopsis thaliana GN=XTH28 PE=2 SV=1	PF06955//PF00722	Xyloglucan endo-transglycosylase (XET) C-terminus//Glycosyl hydrolases family 16	GO:0005975//GO:0006073	carbohydrate metabolic process//cellular glucan metabolic process	GO:0016762//GO:0004553	xyloglucan:xyloglucosyl transferase activity//hydrolase activity, hydrolyzing O-glycosyl compounds	GO:0048046//GO:0005618	apoplast//cell wall	--	--	FALSE	-0.64381
i0_HQ_c24245/f2p62/964	444.5	206.8	564.06	294.55	258.48	272.31	28.03	12.63	36.27	18.11	15.98	17.29	27.9243	12.3221	36.6219	18.2088	16.1216	16.8597	969	470125989	XP_004298978.1	868	4.1e-91	PREDICTED: uncharacterized protein LOC101312152 [Fragaria vesca subsp. vesca]	764581726	XM_004298930.2	634	0	PREDICTED: Fragaria vesca subsp. vesca uncharacterized LOC101312152 (LOC101312152), mRNA	--	--	--	--	--	--	--	--	--	--	--	--	--	--	--	--	--	--	FALSE	0.55198
i0_HQ_c24251/f2p0/542	397.96	585.81	44.95	201.86	164.21	170.61	61.75	87.81	7.11	30.42	25.06	26.34	44.3933	62.2159	5.07974	22.1338	18.2204	18.7352	545	470104370	XP_004288578.1	534	1.2e-52	PREDICTED: glutathione S-transferase F11-like [Fragaria vesca subsp. vesca]	764520371	XM_004288530.2	309	3.95927e-159	PREDICTED: Fragaria vesca subsp. vesca glutathione S-transferase F11-like (LOC101294111), mRNA	K00799	GST, gst	glutathione S-transferase	http://www.genome.jp/dbget-bin/www_bget?ko:K00799	Q96324	328	1.3e-29	Glutathione S-transferase F11 OS=Arabidopsis thaliana GN=GSTF11 PE=2 SV=1	--	--	--	--	--	--	--	--	--	--	FALSE	0.92943
i0_HQ_c24252/f2p0/354	0	0	0	0	0	0	0	0	0	0	0	0	0	0	0	0	0	0	354	694417309	XP_009336731.1	326	1.1e-28	PREDICTED: 60S ribosomal protein L3 [Pyrus x bretschneideri]	764532828	XM_004290450.2	206	4.50007e-102	PREDICTED: Fragaria vesca subsp. vesca 60S ribosomal protein L3 (LOC101313567), mRNA	K02925	RP-L3e, RPL3	large subunit ribosomal protein L3e	http://www.genome.jp/dbget-bin/www_bget?ko:K02925	P35684	299	2e-26	60S ribosomal protein L3 OS=Oryza sativa subsp. japonica GN=RPL3 PE=2 SV=2	PF00297	Ribosomal protein L3	GO:0006412//GO:0042254	translation//ribosome biogenesis	GO:0003735	structural constituent of ribosome	GO:0005840//GO:0005622	ribosome//intracellular	KOG0746	60S ribosomal protein L3 and related proteins	FALSE	NA
i0_HQ_c24256/f2p1/588	0	0	0	4.28	1.57	17.24	0	0	0	0.56	0.21	2.31	0	0	0	0.406879	0.102626	1.73062	590	470149184	XP_004310121.1	736	5.1e-76	PREDICTED: zinc finger protein CONSTANS-LIKE 14-like [Fragaria vesca subsp. vesca]	764645920	XM_004310073.2	476	0	PREDICTED: Fragaria vesca subsp. vesca zinc finger protein CONSTANS-LIKE 14-like (LOC101297318), mRNA	--	--	--	--	Q9C7E8	284	1.8e-24	Zinc finger protein CONSTANS-LIKE 15 OS=Arabidopsis thaliana GN=COL15 PE=2 SV=1	PF06203	CCT motif	--	--	GO:0005515	protein binding	--	--	--	--	FALSE	#NAME?
i0_HQ_c24259/f2p0/512	0	0	0	0	0	0	0	0	0	0	0	0	0	0	0	0	0	0	514	--	--	--	--	--	764633339	XM_004307544.2	259	2.3189e-131	PREDICTED: Fragaria vesca subsp. vesca glycine-rich protein A3-like (LOC101312196), mRNA	--	--	--	--	--	--	--	--	--	--	--	--	--	--	--	--	--	--	FALSE	NA
i0_HQ_c24260/f2p6/649	0	0	0	40.48	14.13	13.36	0	0	0	4.47	1.57	1.52	0	0	0	3.68188	1.30014	1.19757	652	470132708	XP_004302218.1	204	2.7e-14	PREDICTED: uncharacterized aarF domain-containing protein kinase At4g31390, chloroplastic [Fragaria vesca subsp. vesca]	764596929	XM_004302170.2	197	8.72246e-97	PREDICTED: Fragaria vesca subsp. vesca uncharacterized aarF domain-containing protein kinase At4g31390, chloroplastic (LOC101307312), mRNA	--	--	--	--	--	--	--	--	--	--	--	--	--	--	--	--	--	--	FALSE	#NAME?
i0_HQ_c24261/f2p0/977	0	0	0	0	0	30.28	0	0	0	0	0	1.88	0	0	0	0	0	1.82932	985	645261872	XP_008236501.1	966	1.8e-102	PREDICTED: abscisic acid 8'-hydroxylase 4 [Prunus mume]	764562581	XM_004294757.2	650	0	PREDICTED: Fragaria vesca subsp. vesca abscisic acid 8'-hydroxylase 4 (LOC101294153), mRNA	K09843	E1.14.13.93	(+)-abscisic acid 8'-hydroxylase	http://www.genome.jp/dbget-bin/www_bget?ko:K09843	Q9LJK2	877	5.3e-93	Abscisic acid 8'-hydroxylase 4 OS=Arabidopsis thaliana GN=CYP707A4 PE=2 SV=2	PF00067	Cytochrome P450	GO:0055114	oxidation-reduction process	GO:0005506//GO:0016705//GO:0020037	iron ion binding//oxidoreductase activity, acting on paired donors, with incorporation or reduction of molecular oxygen//heme binding	--	--	--	--	FALSE	#NAME?
i0_HQ_c24271/f3p6/565	5.26	17.42	8.21	0	5.95	28.1	0.81	2.59	1.29	0	0.9	4.31	0.557065	1.80137	0.920213	0	0.553469	3.07451	547	--	--	--	--	--	648295870	HG934831.1	430	0	Rosa hybrid cultivar microsatellite DNA locus WGR5	--	--	--	--	--	--	--	--	PF02932//PF02724//PF02480//PF00122//PF01299	Neurotransmitter-gated ion-channel transmembrane region//CDC45-like protein//Alphaherpesvirus glycoprotein E//E1-E2 ATPase//Lysosome-associated membrane glycoprotein (Lamp)	GO:0006270//GO:0006811	DNA replication initiation//ion transport	GO:0000166//GO:0046872	nucleotide binding//metal ion binding	GO:0016020	membrane	--	--	FALSE	-0.18206
i0_HQ_c24274/f2p30/398	177.34	149.52	173.77	198.82	169.76	165.49	54.82	44.5	54.79	59.31	51.89	49.92	26.9673	21.5908	27.2127	29.7072	25.5822	24.7759	400	--	--	--	--	--	764509197	XM_004287459.2	294	6.20084e-151	PREDICTED: Fragaria vesca subsp. vesca vacuolar protein sorting-associated protein 32 homolog 2 (LOC101305876), mRNA	--	--	--	--	--	--	--	--	PF05478	Prominin	--	--	--	--	GO:0016021	integral component of membrane	--	--	FALSE	-0.097576
i0_HQ_c24279/f2p0/908	2101.75	2055.03	1859.63	2047.01	2055.48	1596.1	145.8	138	131.55	138.41	139.8	111.37	141.638	131.76	129.389	135.896	137.643	106.04	904	470133563	XP_004302635.1	309	2.5e-26	PREDICTED: high mobility group B protein 1-like [Fragaria vesca subsp. vesca]>gi|764600348|ref|XP_011466474.1| PREDICTED: high mobility group B protein 1-like [Fragaria vesca subsp. vesca]	764600347	XM_011468172.1	609	0	PREDICTED: Fragaria vesca subsp. vesca high mobility group B protein 1-like (LOC101309558), transcript variant X2, mRNA	K10802	HMGB1	high mobility group protein B1	http://www.genome.jp/dbget-bin/www_bget?ko:K10802	O49595	203	7e-15	High mobility group B protein 1 OS=Arabidopsis thaliana GN=HMGB1 PE=1 SV=1	PF04690//PF04147	YABBY protein//Nop14-like family	GO:0007275	multicellular organismal development	--	--	GO:0032040	small-subunit processome	--	--	FALSE	0.072583
i0_HQ_c24282/f2p25/757	371.62	243.35	251.91	386.28	352.59	187.18	33.39	21.16	23.08	33.8	31.09	16.88	29.9072	18.6306	20.89	30.6424	28.1924	14.8568	756	764641914	XP_011470914.1	927	4.7e-98	PREDICTED: guanylate kinase 2-like [Fragaria vesca subsp. vesca]>gi|764641919|ref|XP_011470915.1| PREDICTED: guanylate kinase 2-like [Fragaria vesca subsp. vesca]	764641913	XM_011472612.1	594	0	PREDICTED: Fragaria vesca subsp. vesca guanylate kinase 2-like (LOC101296255), transcript variant X1, mRNA	K00942	E2.7.4.8, gmk	guanylate kinase	http://www.genome.jp/dbget-bin/www_bget?ko:K00942	Q9M682	648	1.5e-66	Guanylate kinase 2 OS=Arabidopsis thaliana GN=GK-2 PE=2 SV=1	--	--	--	--	--	--	--	--	KOG0707	Guanylate kinase	FALSE	-0.10557
i0_HQ_c24283/f2p15/648	80.62	92.92	80.69	94.27	44.46	94.25	9.12	10.16	9.31	10.37	4.94	10.66	7.46621	8.16613	7.70837	8.63916	4.07991	8.6461	653	353259711	AEQ75494.1	448	1.4e-42	serine/threonine protein phosphatase 2a regulatory subunit A [Rosa multiflora]	764573982	XM_004297079.2	473	0	PREDICTED: Fragaria vesca subsp. vesca serine/threonine-protein phosphatase 2A 65 kDa regulatory subunit A beta isoform (LOC101300814), mRNA	K03456	PPP2R1	serine/threonine-protein phosphatase 2A regulatory subunit A	http://www.genome.jp/dbget-bin/www_bget?ko:K03456	Q38950	404	2.5e-38	Serine/threonine-protein phosphatase 2A 65 kDa regulatory subunit A beta isoform OS=Arabidopsis thaliana GN=PP2AA2 PE=1 SV=2	PF00203//PF01602//PF02985	Ribosomal protein S19//Adaptin N terminal region//HEAT repeat	GO:0006412//GO:0042254//GO:0016192//GO:0006886	translation//ribosome biogenesis//vesicle-mediated transport//intracellular protein transport	GO:0003735//GO:0005515	structural constituent of ribosome//protein binding	GO:0005840//GO:0030117	ribosome//membrane coat	KOG0211	Protein phosphatase 2A regulatory subunit A and related proteins	FALSE	0.13516
i0_HQ_c24286/f2p14/701	1230.24	4077.88	38	4735.03	9572.95	9061.81	123.89	397.24	3.9	464.16	946.33	914.38	106.78	336.624	3.4059	404.799	825.613	775.255	702	470126781	XP_004299361.1	505	3.7e-49	PREDICTED: gibberellin-regulated protein 6 [Fragaria vesca subsp. vesca]	764584095	XM_004299313.2	416	0	PREDICTED: Fragaria vesca subsp. vesca gibberellin-regulated protein 6 (LOC101305468), mRNA	--	--	--	--	Q6NMQ7	396	2.3e-37	Gibberellin-regulated protein 6 OS=Arabidopsis thaliana GN=GASA6 PE=3 SV=1	--	--	--	--	--	--	--	--	--	--	FALSE	-2.1308
i0_HQ_c24292/f2p1/720	95.11	124.03	102.21	108.84	88.41	105.32	9.19	11.59	10.07	10.24	8.38	10.2	8.02993	9.96846	8.90124	8.9897	7.39024	8.74701	721	470146605	XP_004308913.1	525	1.8e-51	PREDICTED: lectin-like protein LEC [Fragaria vesca subsp. vesca]	764633397	XM_004308865.2	394	0	PREDICTED: Fragaria vesca subsp. vesca lectin-like protein LEC (LOC101291292), mRNA	--	--	--	--	--	--	--	--	PF00139	Legume lectin domain	--	--	GO:0030246	carbohydrate binding	--	--	--	--	FALSE	0.086557
i0_HQ_c24296/f2p0/474	44.17	0	0	27.62	0	38.25	9.07	0	0	5.5	0	7.77	5.65715	0	0	3.41855	0	4.81516	474	764575843	XP_011463126.1	332	2.9e-29	PREDICTED: mitogen-activated protein kinase 12 isoform X2 [Fragaria vesca subsp. vesca]	764575842	XM_011464824.1	246	3.5915e-124	PREDICTED: Fragaria vesca subsp. vesca mitogen-activated protein kinase 12 (LOC101300335), transcript variant X2, mRNA	--	--	--	--	--	--	--	--	--	--	--	--	--	--	--	--	--	--	FALSE	-0.63798
i0_HQ_c24298/f2p31/588	1926.05	1982.6	1841.38	2074.32	1944.49	1740.83	259.54	258.21	253.03	271.68	257.52	234.02	199.28	195.043	196.664	211.325	199.844	177.435	589	470110058	XP_004291304.1	566	2.6e-56	PREDICTED: mitochondrial pyruvate carrier 4 [Fragaria vesca subsp. vesca]	764540378	XM_004291256.2	419	0	PREDICTED: Fragaria vesca subsp. vesca mitochondrial pyruvate carrier 4 (LOC101314336), mRNA	--	--	--	--	O49636	514	3.9e-51	Mitochondrial pyruvate carrier 4 OS=Arabidopsis thaliana GN=MPC4 PE=3 SV=1	PF03650	Uncharacterised protein family (UPF0041)	GO:0006850	mitochondrial pyruvate transport	--	--	GO:0005743	mitochondrial inner membrane	KOG1589	Uncharacterized conserved protein	FALSE	-0.006973
i0_HQ_c24299/f2p47/398	1.99	6.02	11.94	13.78	35.23	13.24	0.62	1.8	3.79	4.14	10.84	4.02	0.152739	0.871606	1.73462	1.95536	5.31136	1.95693	399	470122525	XP_004297291.1	234	5.6e-18	PREDICTED: uncharacterized protein LOC101301964 isoform X2 [Fragaria vesca subsp. vesca]>gi|764575230|ref|XP_011463055.1| PREDICTED: uncharacterized protein LOC101301964 isoform X2 [Fragaria vesca subsp. vesca]	764575229	XM_011464753.1	114	7.12383e-51	PREDICTED: Fragaria vesca subsp. vesca methyltransferase-like protein 7A (LOC101301964), transcript variant X3, mRNA	--	--	--	--	--	--	--	--	--	--	--	--	--	--	--	--	--	--	FALSE	-1.6237
i0_HQ_c24300/f2p55/790	0	0	0	0	0	0	0	0	0	0	0	0	0	0	0	0	0	0	791	155970232	ABU41785.1	910	4.5e-96	cysteine protease [Rosa x borboniana]	155970231	EU057180.1	770	0	Rosa x borboniana cysteine protease mRNA, complete cds	K01366	CTSH	cathepsin H	http://www.genome.jp/dbget-bin/www_bget?ko:K01366	Q8RWQ9	776	2.2e-81	Thiol protease aleurain-like OS=Arabidopsis thaliana GN=At3g45310 PE=2 SV=1	PF00112//PF03051//PF04517	Papain family cysteine protease//Peptidase C1-like family//Microvirus lysis protein (E), C terminus	GO:0006508//GO:0019054	proteolysis//modulation by virus of host process	GO:0004197//GO:0008234//GO:0004857	cysteine-type endopeptidase activity//cysteine-type peptidase activity//enzyme inhibitor activity	--	--	KOG1543	Cysteine proteinase Cathepsin L	FALSE	NA
i0_HQ_c24303/f2p0/653	2284.59	1388.88	2824.09	1944.15	1605.09	2307.5	258.39	151.9	325.71	213.91	178.28	261.08	213.16	123.202	272.105	178.665	148.824	212.197	653	470128305	XP_004300084.1	559	1.9e-55	PREDICTED: calvin cycle protein CP12-3, chloroplastic [Fragaria vesca subsp. vesca]	764589445	XM_004300036.2	272	1.77448e-138	PREDICTED: Fragaria vesca subsp. vesca calvin cycle protein CP12-3, chloroplastic (LOC101309450), mRNA	--	--	--	--	Q9C9K2	332	5.5e-30	Calvin cycle protein CP12-3, chloroplastic OS=Arabidopsis thaliana GN=CP12-3 PE=1 SV=1	--	--	--	--	--	--	--	--	--	--	FALSE	0.14403
i0_HQ_c24306/f2p0/774	0	2.28	0	3.99	2.58	0	0	0.19	0	0.33	0.22	0	0	0.148811	0	0.231122	0.155455	0	779	470127404	XP_004299659.1	980	3.4e-104	PREDICTED: phospho-2-dehydro-3-deoxyheptonate aldolase 2, chloroplastic-like [Fragaria vesca subsp. vesca]	645224900	XM_008221107.1	487	0	PREDICTED: Prunus mume phospho-2-dehydro-3-deoxyheptonate aldolase 1, chloroplastic (LOC103319557), mRNA	K01626	E2.5.1.54, aroF, aroG, aroH	3-deoxy-7-phosphoheptulonate synthase	http://www.genome.jp/dbget-bin/www_bget?ko:K01626	P21357	924	1.5e-98	Phospho-2-dehydro-3-deoxyheptonate aldolase 1, chloroplastic OS=Solanum tuberosum GN=SHKA PE=1 SV=2	PF01474	Class-II DAHP synthetase family	GO:0000162//GO:0009094//GO:0009073//GO:0006571	tryptophan biosynthetic process//L-phenylalanine biosynthetic process//aromatic amino acid family biosynthetic process//tyrosine biosynthetic process	GO:0003849	3-deoxy-7-phosphoheptulonate synthase activity	--	--	--	--	FALSE	-1.7824
i0_HQ_c24313/f2p39/355	1	0	0	0	0	0	0.43	0	0	0	0	0	0.170232	0	0	0	0	0	358	470114864	XP_004293628.1	270	3.4e-22	PREDICTED: glycine-rich protein 2 [Fragaria vesca subsp. vesca]	764552409	XM_004293580.2	219	2.70357e-109	PREDICTED: Fragaria vesca subsp. vesca glycine-rich protein 2 (LOC101295689), mRNA	--	--	--	--	--	--	--	--	PF03325	Herpesvirus polymerase accessory protein	GO:0006260//GO:0019079	DNA replication//viral genome replication	GO:0030337	DNA polymerase processivity factor activity	GO:0042575	DNA polymerase complex	--	--	FALSE	Inf
i0_HQ_c24318/f2p47/876	0	0.3	0	0	0	0	0	0.02	0	0	0	0	0	0	0	0	0	0	887	764579757	XP_011463734.1	343	2.8e-30	PREDICTED: probable lipid phosphate phosphatase beta [Fragaria vesca subsp. vesca]	764579756	XM_011465432.1	467	0	PREDICTED: Fragaria vesca subsp. vesca probable lipid phosphate phosphatase beta (LOC101307697), mRNA	--	--	--	--	Q9SUW4	203	6.8e-15	Probable lipid phosphate phosphatase beta OS=Arabidopsis thaliana GN=LPPB PE=2 SV=1	--	--	--	--	--	--	--	--	--	--	FALSE	NA
i0_HQ_c24319/f2p0/1003	1572.45	2848.33	1082.08	2420.27	2698.25	2800.93	94.64	166	66.41	142.05	159.18	169.77	95.5158	164.581	67.8753	144.801	162.874	167.673	1003	460240247	AGH08229.1	1317	3.7e-143	beta-tubulin 17 [Salix arbutifolia]	558850629	KC514921.1	979	0	Rosa hybrid cultivar beta-tubulin-2 (TUB2) mRNA, complete cds	K07375	TUBB	tubulin beta	http://www.genome.jp/dbget-bin/www_bget?ko:K07375	P29500	1303	2.2e-142	Tubulin beta-1 chain OS=Pisum sativum GN=TUBB1 PE=3 SV=1	PF00091	Tubulin/FtsZ family, GTPase domain	--	--	GO:0003924	GTPase activity	--	--	--	--	FALSE	-0.52831
i0_HQ_c24320/f2p0/923	16.29	133.99	0	76.14	0	329.54	1.1	8.74	0	5	0	22.35	1.05643	8.35202	0	4.94161	0	21.4092	923	470142143	XP_004306775.1	1037	1e-110	PREDICTED: probable glycerol-3-phosphate acyltransferase 8 [Fragaria vesca subsp. vesca]	764625107	XM_004306727.2	611	0	PREDICTED: Fragaria vesca subsp. vesca probable glycerol-3-phosphate acyltransferase 8 (LOC101297770), mRNA	K13508	GPAT	glycerol-3-phosphate acyltransferase	http://www.genome.jp/dbget-bin/www_bget?ko:K13508	Q9LMM0	835	3.7e-88	Glycerol-3-phosphate 2-O-acyltransferase 4 OS=Arabidopsis thaliana GN=GPAT4 PE=1 SV=1	PF01553	Acyltransferase	GO:0008152	metabolic process	GO:0016746	transferase activity, transferring acyl groups	--	--	--	--	FALSE	-1.4279
i0_HQ_c24323/f2p26/468	56.5	27.67	14.33	58.44	7.76	71.51	11.93	5.64	3.09	11.95	1.61	14.91	7.29232	3.34395	1.88221	7.4377	0.905656	9.11209	468	595847992	XP_007209440.1	264	2.2e-21	hypothetical protein PRUPE_ppa009625mg [Prunus persica]>gi|462405175|gb|EMJ10639.1| hypothetical protein PRUPE_ppa009625mg [Prunus persica]	764584303	XM_004299349.2	273	3.46824e-139	PREDICTED: Fragaria vesca subsp. vesca hypersensitive-induced response protein 1 (LOC101291525), transcript variant X3, mRNA	--	--	--	--	Q9FM19	254	4.4e-21	Hypersensitive-induced response protein 1 OS=Arabidopsis thaliana GN=HIR1 PE=1 SV=1	PF15014	Ceroid-lipofuscinosis neuronal protein 5	GO:0022008	neurogenesis	--	--	GO:0005764	lysosome	--	--	FALSE	-0.51363
i0_HQ_c24326/f2p0/374	0	0	0	0	0	0	0	0	0	0	0	0	0	0	0	0	0	0	374	--	--	--	--	--	764532041	XR_904251.1	94	8.70815e-40	PREDICTED: Fragaria vesca subsp. vesca uncharacterized LOC101291195 (LOC101291195), transcript variant X4, ncRNA	--	--	--	--	--	--	--	--	--	--	--	--	--	--	--	--	--	--	FALSE	NA
i0_HQ_c24328/f2p11/814	692.96	894.28	804.7	943.05	950.22	1143.85	55.71	69.58	65.97	73.86	74.93	92.37	51.7454	63.5802	62.0703	69.4402	70.5792	84.2353	815	470117932	XP_004295100.1	879	1.8e-92	PREDICTED: GTP-binding protein SAR1A-like [Fragaria vesca subsp. vesca]	764564803	XM_004295052.2	602	0	PREDICTED: Fragaria vesca subsp. vesca GTP-binding protein SAR1A-like (LOC101313492), mRNA	K07953	SAR1	GTP-binding protein SAR1	http://www.genome.jp/dbget-bin/www_bget?ko:K07953	O04834	858	7e-91	GTP-binding protein SAR1A OS=Arabidopsis thaliana GN=SAR1A PE=2 SV=1	PF00025//PF00503//PF04670//PF08477//PF00071//PF10662//PF01926	ADP-ribosylation factor family//G-protein alpha subunit//Gtr1/RagA G protein conserved region//Ras of Complex, Roc, domain of DAPkinase//Ras family//Ethanolamine utilisation - propanediol utilisation//50S ribosome-binding GTPase	GO:0007264//GO:0007186//GO:0007165//GO:0006576	small GTPase mediated signal transduction//G-protein coupled receptor signaling pathway//signal transduction//cellular biogenic amine metabolic process	GO:0004871//GO:0031683//GO:0005524//GO:0003924//GO:0005525//GO:0019001	signal transducer activity//G-protein beta/gamma-subunit complex binding//ATP binding//GTPase activity//GTP binding//guanyl nucleotide binding	--	--	KOG0077	Vesicle coat complex COPII, GTPase subunit SAR1	FALSE	-0.34695
i0_HQ_c24330/f2p0/559	135.8	154.05	159.17	202.53	261.16	80.5	19.97	21.89	23.87	28.94	37.77	11.79	14.6654	15.9111	17.8328	21.6095	28.1701	8.5651	561	470123131	XP_004297590.1	547	4e-54	PREDICTED: mitochondrial pyruvate carrier 1 [Fragaria vesca subsp. vesca]	764577116	XM_004297542.2	386	0	PREDICTED: Fragaria vesca subsp. vesca mitochondrial pyruvate carrier 1 (LOC101291717), mRNA	--	--	--	--	Q949R9	483	1.5e-47	Mitochondrial pyruvate carrier 1 OS=Arabidopsis thaliana GN=MPC1 PE=3 SV=1	PF03650	Uncharacterised protein family (UPF0041)	GO:0006850	mitochondrial pyruvate transport	--	--	GO:0005743	mitochondrial inner membrane	KOG1590	Uncharacterized conserved protein	FALSE	-0.27958
i0_HQ_c24333/f2p26/790	1111.33	584.01	828.74	656.09	602.09	948.57	93.69	47.65	71.25	53.88	49.8	80.29	85.8145	42.902	66.0296	49.8981	46.1988	72.1667	789	470137725	XP_004304613.1	862	1.7e-90	PREDICTED: formate dehydrogenase, mitochondrial [Fragaria vesca subsp. vesca]	764618535	XM_004304565.2	447	0	PREDICTED: Fragaria vesca subsp. vesca formate dehydrogenase, mitochondrial (LOC101292916), mRNA	K00122	FDH	formate dehydrogenase	http://www.genome.jp/dbget-bin/www_bget?ko:K00122	Q07511	777	1.7e-81	Formate dehydrogenase, mitochondrial OS=Solanum tuberosum GN=FDH1 PE=1 SV=2	PF02826	D-isomer specific 2-hydroxyacid dehydrogenase, NAD binding domain	GO:0055114	oxidation-reduction process	GO:0051287	NAD binding	--	--	KOG0068	D-3-phosphoglycerate dehydrogenase, D-isomer-specific 2-hydroxy acid dehydrogenase superfamily	FALSE	0.17955
i0_HQ_c24334/f3p0/863	0	0	0	0	0	0	0	0	0	0	0	0	0	0	0	0	0	0	864	470128944	XP_004300392.1	674	1.2e-68	PREDICTED: pectin acetylesterase 8-like [Fragaria vesca subsp. vesca]>gi|764591704|ref|XP_011465292.1| PREDICTED: pectin acetylesterase 8-like [Fragaria vesca subsp. vesca]>gi|764591712|ref|XP_011465293.1| PREDICTED: pectin acetylesterase 8-like [Fragaria vesca subsp. vesca]	764591711	XM_011466991.1	618	0	PREDICTED: Fragaria vesca subsp. vesca pectin acetylesterase 8-like (LOC101305179), transcript variant X3, mRNA	--	--	--	--	Q6DBP4	467	1.6e-45	Pectin acetylesterase 8 OS=Arabidopsis thaliana GN=PAE8 PE=2 SV=1	PF00326//PF03283	Prolyl oligopeptidase family//Pectinacetylesterase	GO:0006508	proteolysis	GO:0016787//GO:0008236	hydrolase activity//serine-type peptidase activity	--	--	--	--	FALSE	NA
i0_HQ_c24336/f2p0/824	3084.65	2769.87	2759.98	3200.88	2977.18	2319.03	244.49	212.47	223.07	247.18	231.45	184.66	228.369	195.014	210.93	233.35	219.023	169.241	823	470115920	XP_004294139.1	795	1e-82	PREDICTED: ubiquitin-conjugating enzyme E2 35 [Fragaria vesca subsp. vesca]>gi|595900215|ref|XP_007213848.1| hypothetical protein PRUPE_ppa012813mg [Prunus persica]>gi|658047304|ref|XP_008359332.1| PREDICTED: ubiquitin-conjugating enzyme E2 35 [Malus domestica]>gi|694317824|ref|XP_009340078.1| PREDICTED: ubiquitin-conjugating enzyme E2 35 [Pyrus x bretschneideri]>gi|462409713|gb|EMJ15047.1| hypot…	764557408	XM_004294091.2	593	0	PREDICTED: Fragaria vesca subsp. vesca ubiquitin-conjugating enzyme E2 35 (LOC101305443), mRNA	K10580	UBE2N, BLU, UBC13	ubiquitin-conjugating enzyme E2 N	http://www.genome.jp/dbget-bin/www_bget?ko:K10580	Q94A97	788	9.3e-83	Ubiquitin-conjugating enzyme E2 35 OS=Arabidopsis thaliana GN=UBC35 PE=1 SV=1	PF05773//PF05743	RWD domain//UEV domain	GO:0006464//GO:0015031	cellular protein modification process//protein transport	GO:0005515	protein binding	--	--	KOG0417	Ubiquitin-protein ligase	FALSE	0.013825
i0_HQ_c24339/f2p27/349	0	0	0	0	0	0	0	0	0	0	0	0	0	0	0	0	0	0	351	225447408	XP_002281476.1	437	1.4e-41	PREDICTED: 60S ribosomal protein L8 [Vitis vinifera]>gi|147864499|emb|CAN80494.1| hypothetical protein VITISV_021173 [Vitis vinifera]	764569035	XM_004296463.2	286	1.50448e-146	PREDICTED: Fragaria vesca subsp. vesca 60S ribosomal protein L8-3 (LOC101300811), mRNA	K02938	RP-L8e, RPL8	large subunit ribosomal protein L8e	http://www.genome.jp/dbget-bin/www_bget?ko:K02938	P29766	434	4.4e-42	60S ribosomal protein L8 OS=Solanum lycopersicum GN=RPL8 PE=2 SV=1	PF03947	Ribosomal Proteins L2, C-terminal domain	GO:0006412//GO:0042254	translation//ribosome biogenesis	GO:0003735	structural constituent of ribosome	GO:0005840	ribosome	KOG2309	60s ribosomal protein L2/L8	FALSE	NA
i0_HQ_c2453/f2p0/912	113.19	153.07	165.01	176.93	135.4	145.97	7.73	10.12	11.5	11.78	9.07	10.03	7.53452	9.70257	11.3586	11.5564	8.94331	9.52856	914	470125545	XP_004298762.1	826	2.9e-86	PREDICTED: inactive rhomboid protein 1-like [Fragaria vesca subsp. vesca]	764580332	XM_004298714.2	731	0	PREDICTED: Fragaria vesca subsp. vesca inactive rhomboid protein 1-like (LOC101295517), mRNA	--	--	--	--	Q9LYP1	571	1.5e-57	RHOMBOID-like protein 3 OS=Arabidopsis thaliana GN=RBL3 PE=2 SV=1	PF01694	Rhomboid family	--	--	GO:0004252	serine-type endopeptidase activity	GO:0016021	integral component of membrane	--	--	FALSE	-0.085675
i0_HQ_c24603/f3p2/707	2026.41	2120.23	2108.83	1700.11	1528.69	1692.68	200.05	202.48	212.3	163.38	148.13	167.47	173.657	172.826	186.546	143.495	130.126	142.934	711	658047678	XP_008359524.1	806	4.7e-84	PREDICTED: 40S ribosomal protein S5 [Malus domestica]	764607124	XM_004303368.2	480	0	PREDICTED: Fragaria vesca subsp. vesca 40S ribosomal protein S5 (LOC101307513), mRNA	K02989	RP-S5e, RPS5	small subunit ribosomal protein S5e	http://www.genome.jp/dbget-bin/www_bget?ko:K02989	O65731	790	4.7e-83	40S ribosomal protein S5 (Fragment) OS=Cicer arietinum GN=RPS5 PE=2 SV=1	--	--	--	--	--	--	--	--	KOG3291	Ribosomal protein S7	FALSE	0.34168
i0_HQ_c248/f9p0/621	2596.01	3271	2088.09	3140	2826	2491.26	316.66	385.75	259.74	372.48	338.64	303.66	253.538	303.835	210.538	301.996	274.22	239.77	624	33590374	AAQ22726.1	332	3.8e-29	40S ribosomal protein S25 [Glycine max]	764543495	XM_004291543.2	376	0	PREDICTED: Fragaria vesca subsp. vesca 40S ribosomal protein S25-2 (LOC101305628), mRNA	K02975	RP-S25e, RPS25	small subunit ribosomal protein S25e	http://www.genome.jp/dbget-bin/www_bget?ko:K02975	Q94G66	243	1.1e-19	40S ribosomal protein S25 OS=Amaranthus cruentus GN=RPS25 PE=3 SV=1	--	--	--	--	--	--	--	--	KOG1767	40S ribosomal protein S25	FALSE	-0.09218
i0_HQ_c2505/f3p7/978	648.15	634.64	511.45	736.74	438	84.24	40.08	38	32.25	44.42	26.55	5.25	40.174	37.3833	32.7079	44.9346	26.9794	5.13253	983	764646138	XP_011457531.1	1080	1.1e-115	PREDICTED: random slug protein 5 [Fragaria vesca subsp. vesca]	764646137	XM_011459229.1	619	0	PREDICTED: Fragaria vesca subsp. vesca random slug protein 5 (LOC101304446), mRNA	--	--	--	--	Q55CU8	223	3.6e-17	Random slug protein 5 OS=Dictyostelium discoideum GN=rsc5 PE=2 SV=1	--	--	--	--	--	--	--	--	--	--	FALSE	0.51049
i0_HQ_c25259/f3p0/967	2935.09	5716.09	1203.18	7505.27	7901.76	5658.14	185.33	349.45	77.47	462.05	489.09	359.66	184.781	342.262	78.1944	465.299	494.217	351.07	968	764618666	XP_011468270.1	819	2e-85	PREDICTED: myb-related protein 305-like [Fragaria vesca subsp. vesca]	764618665	XM_011469968.1	689	0	PREDICTED: Fragaria vesca subsp. vesca myb-related protein 305-like (LOC101298345), mRNA	K09422	MYBP	myb proto-oncogene protein, plant	http://www.genome.jp/dbget-bin/www_bget?ko:K09422	Q9LK95	605	1.8e-61	Transcription factor MYB21 OS=Arabidopsis thaliana GN=MYB21 PE=1 SV=1	--	--	--	--	--	--	--	--	--	--	FALSE	-1.0989
i0_HQ_c2564/f3p0/965	1284.02	1354.93	1374.61	1457.82	1425.74	1381.75	81.3	83.07	88.76	90	88.5	88.08	81.0049	81.2425	89.4943	90.5189	89.32	85.8662	966	729316404	XP_010531903.1	216	1.7e-15	PREDICTED: coiled-coil domain-containing protein 94 homolog [Tarenaya hassleriana]	--	--	--	--	--	--	--	--	--	Q54WR5	173	2.2e-11	Coiled-coil domain-containing protein 94 homolog OS=Dictyostelium discoideum GN=ccdc94 PE=3 SV=1	--	--	--	--	--	--	--	--	KOG2989	Uncharacterized conserved protein	FALSE	-0.091858
i0_HQ_c2594/f2p31/374	0	0	0	0	0	0	0	0	0	0	0	0	0	0	0	0	0	0	374	764536974	XP_004292723.2	325	1.5e-28	PREDICTED: NAD kinase 2, chloroplastic [Fragaria vesca subsp. vesca]	764536973	XM_004292675.2	252	1.28295e-127	PREDICTED: Fragaria vesca subsp. vesca NAD kinase 2, chloroplastic (LOC101308934), mRNA	K00858	ppnK, NADK	NAD+ kinase	http://www.genome.jp/dbget-bin/www_bget?ko:K00858	Q9C5W3	316	2.3e-28	NAD kinase 2, chloroplastic OS=Arabidopsis thaliana GN=NADK2 PE=1 SV=1	PF01513//PF08452	ATP-NAD kinase//DNA polymerase family B exonuclease domain, N-terminal	GO:0006741//GO:0046497//GO:0008152//GO:0006260//GO:0006769	NADP biosynthetic process//nicotinate nucleotide metabolic process//metabolic process//DNA replication//nicotinamide metabolic process	GO:0003887//GO:0003951	DNA-directed DNA polymerase activity//NAD+ kinase activity	GO:0042575	DNA polymerase complex	KOG2178	Predicted sugar kinase	FALSE	NA
i0_HQ_c26151/f2p0/711	119.7	249.35	109.3	133.42	169.32	182.28	11.77	23.71	10.96	12.77	16.34	17.96	10.1714	20.2419	9.61884	11.1949	14.3519	15.3316	713	470103020	XP_004287944.1	507	2.2e-49	PREDICTED: aconitate hydratase, cytoplasmic [Fragaria vesca subsp. vesca]	764513242	XM_004287896.2	455	0	PREDICTED: Fragaria vesca subsp. vesca aconitate hydratase, cytoplasmic (LOC101291564), mRNA	K01681	ACO, acnA	aconitate hydratase	http://www.genome.jp/dbget-bin/www_bget?ko:K01681	Q9SIB9	482	2.4e-47	Aconitate hydratase 2, mitochondrial OS=Arabidopsis thaliana GN=ACO2 PE=1 SV=2	PF00694	Aconitase C-terminal domain	GO:0008152	metabolic process	--	--	--	--	KOG0452	RNA-binding translational regulator IRP (aconitase superfamily)	FALSE	-0.019164
i0_HQ_c262/f6p0/787	4383.92	3329.96	4609.79	4715.14	4284.88	4825.81	366.84	269.65	393.35	384.34	351.74	405.47	336.838	243.323	365.695	356.833	327.105	365.451	793	296083584	CBI23573.3	694	5.1e-71	unnamed protein product [Vitis vinifera]	75753656	DQ185432.1	502	0	Rosa roxburghii clone a11 defense-related mRNA, partial sequence	K11253	H3	histone H3	http://www.genome.jp/dbget-bin/www_bget?ko:K11253	Q6RUR1	679	3.9e-70	Histone H3.3 OS=Capsicum annuum PE=2 SV=3	PF15715//PF00125//PF02291	PCNA-associated factor//Core histone H2A/H2B/H3/H4//Transcription initiation factor IID, 31kD subunit	GO:0006974//GO:0051726//GO:0006352	cellular response to DNA damage stimulus//regulation of cell cycle//DNA-templated transcription, initiation	GO:0003677	DNA binding	--	--	--	--	FALSE	-0.17242
i0_HQ_c270/f6p0/652	2963.5	3174.39	2732.42	2474.66	2388.85	2292.88	334.33	346.31	314.35	271.61	264.66	258.78	276.107	281.301	262.838	227.028	221.089	210.495	654	470141804	XP_004306618.1	291	2.2e-24	PREDICTED: 60S acidic ribosomal protein P1-like [Fragaria vesca subsp. vesca]	764623703	XM_004306570.2	468	0	PREDICTED: Fragaria vesca subsp. vesca 60S acidic ribosomal protein P1-like (LOC101297080), mRNA	K02942	RP-LP1, RPLP1	large subunit ribosomal protein LP1	http://www.genome.jp/dbget-bin/www_bget?ko:K02942	P52855	225	1.4e-17	60S acidic ribosomal protein P1 OS=Zea mays GN=RPP1A PE=1 SV=1	--	--	--	--	--	--	--	--	KOG1762	60s acidic ribosomal protein P1	FALSE	0.30434
i0_HQ_c271/f8p0/616	24639.6	13335.5	19157.9	24316.5	15809.7	32595.8	3097.84	1620.81	2456.21	2972.6	1952.91	4093.17	2449.55	1260.88	1966.31	2380.61	1561.55	3193.71	613	--	--	--	--	--	--	--	--	--	--	--	--	--	--	--	--	--	--	--	--	--	--	--	--	--	--	--	--	FALSE	-0.36002
i0_HQ_c2713/f2p17/454	41.09	18.57	24.18	53.53	16.07	43.96	9.23	4.03	5.54	11.65	3.56	9.75	5.49156	2.29299	3.31883	6.99071	2.12922	5.67626	455	470117724	XP_004295000.1	184	4e-12	PREDICTED: transcription initiation factor TFIID subunit 7 [Fragaria vesca subsp. vesca]	--	--	--	--	--	K03132	TAF7	transcription initiation factor TFIID subunit 7	http://www.genome.jp/dbget-bin/www_bget?ko:K03132	--	--	--	--	--	--	--	--	--	--	--	--	--	--	FALSE	-0.45256
i0_HQ_c277/f12p0/678	3018	3955	2860	2776	2633	2964	320.42	406.11	309.64	286.81	274.45	315.08	270.877	337.612	265.022	245.362	234.797	262.189	679	596008768	XP_007218498.1	738	3.4e-76	hypothetical protein PRUPE_ppa012246mg [Prunus persica]>gi|462414960|gb|EMJ19697.1| hypothetical protein PRUPE_ppa012246mg [Prunus persica]	764587691	XM_004299836.2	477	0	PREDICTED: Fragaria vesca subsp. vesca 40S ribosomal protein S23 (LOC101294077), mRNA	K02973	RP-S23e, RPS23	small subunit ribosomal protein S23e	http://www.genome.jp/dbget-bin/www_bget?ko:K02973	P46297	733	1.8e-76	40S ribosomal protein S23 OS=Fragaria ananassa GN=RPS23 PE=2 SV=1	PF00164	Ribosomal protein S12/S23	GO:0042254//GO:0006412	ribosome biogenesis//translation	GO:0003735	structural constituent of ribosome	GO:0005840//GO:0005622	ribosome//intracellular	KOG1749	40S ribosomal protein S23	FALSE	0.22853
i0_HQ_c278/f5p0/402	2191.81	806.04	1183.69	5501.13	3349.14	1490.29	664.04	235.14	365.76	1608.74	1003.09	440.93	331.33	115.924	184.699	819.206	503.177	222.068	403	--	--	--	--	--	--	--	--	--	--	--	--	--	--	--	--	--	--	--	--	--	--	--	--	--	--	--	--	FALSE	-1.3202
i0_HQ_c281/f9p0/802	0	0	0	0	0	0	0	0	0	0	0	0	0	0	0	0	0	0	802	470132919	XP_004302322.1	914	1.6e-96	PREDICTED: pectin acetylesterase 12-like [Fragaria vesca subsp. vesca]	764597762	XM_004302274.2	642	0	PREDICTED: Fragaria vesca subsp. vesca pectin acetylesterase 12-like (LOC101313425), mRNA	--	--	--	--	Q9SFF6	752	1.4e-78	Pectin acetylesterase 12 OS=Arabidopsis thaliana GN=PAE12 PE=2 SV=1	PF03283	Pectinacetylesterase	--	--	GO:0016787	hydrolase activity	--	--	--	--	FALSE	NA
i0_HQ_c2897/f2p0/983	931.83	1199.13	116.18	2951.97	4469.33	123.78	57.39	71.51	7.3	177.27	269.81	7.68	57.5435	70.4829	7.4023	179.618	274.438	7.49262	986	470104044	XP_004288427.1	1113	1.6e-119	PREDICTED: auxin-responsive protein IAA14-like [Fragaria vesca subsp. vesca]	764518564	XM_004288379.2	760	0	PREDICTED: Fragaria vesca subsp. vesca auxin-responsive protein IAA14-like (LOC101295272), mRNA	K14484	IAA	auxin-responsive protein IAA	http://www.genome.jp/dbget-bin/www_bget?ko:K14484	Q38832	799	5.9e-84	Auxin-responsive protein IAA14 OS=Arabidopsis thaliana GN=IAA14 PE=1 SV=2	PF02309	AUX/IAA family	GO:0006355	regulation of transcription, DNA-templated	--	--	GO:0005634	nucleus	--	--	FALSE	-1.7598
i0_HQ_c292/f9p0/557	780.38	930.09	706.82	861.73	786.34	878.04	115.9	133.47	107.05	124.32	114.84	129.87	85.1891	96.603	79.6079	92.6031	85.2902	94.5074	558	595808447	XP_007202761.1	409	4e-38	hypothetical protein PRUPE_ppa013424mg [Prunus persica]>gi|462398292|gb|EMJ03960.1| hypothetical protein PRUPE_ppa013424mg [Prunus persica]	764608283	XM_004303497.2	268	2.51362e-136	PREDICTED: Fragaria vesca subsp. vesca probable small nuclear ribonucleoprotein G (LOC101300834), mRNA	K11099	SNRPG, SMG	small nuclear ribonucleoprotein G	http://www.genome.jp/dbget-bin/www_bget?ko:K11099	O82221	369	2.4e-34	Probable small nuclear ribonucleoprotein G OS=Arabidopsis thaliana GN=At2g23930 PE=2 SV=1	--	--	--	--	--	--	--	--	KOG1780	Small Nuclear ribonucleoprotein G	FALSE	-0.067888
i0_HQ_c2924/f3p1/826	1679	1452	1196	2022	2590	2913	132.38	110.8	96.16	155.33	200.29	230.75	123.878	101.889	91.1038	146.912	189.859	211.82	826	470102776	XP_004287827.1	388	1.6e-35	PREDICTED: histone H1 [Fragaria vesca subsp. vesca]	764512242	XM_004287779.2	428	0	PREDICTED: Fragaria vesca subsp. vesca histone H1 (LOC101303933), mRNA	K11275	H1_5	histone H1/5	http://www.genome.jp/dbget-bin/www_bget?ko:K11275	P40267	332	7e-30	Histone H1 OS=Solanum pennellii PE=2 SV=1	PF00538	linker histone H1 and H5 family	GO:0006334	nucleosome assembly	GO:0003677	DNA binding	GO:0000786//GO:0005634	nucleosome//nucleus	--	--	FALSE	-0.80985
i0_HQ_c29275/f2p0/592	968.15	1472.43	726.64	1197.62	1351.87	1470.01	128.54	188.95	98.38	154.56	176.39	194.76	99.3144	143.636	76.9017	120.938	137.715	148.64	594	470116787	XP_004294559.1	455	2e-43	PREDICTED: cyclin-dependent kinases regulatory subunit 1 [Fragaria vesca subsp. vesca]	764560390	XM_004294511.2	402	0	PREDICTED: Fragaria vesca subsp. vesca cyclin-dependent kinases regulatory subunit 1 (LOC101311839), mRNA	K02219	CKS1	cyclin-dependent kinase regulatory subunit CKS1	http://www.genome.jp/dbget-bin/www_bget?ko:K02219	O23249	433	9.8e-42	Cyclin-dependent kinases regulatory subunit 1 OS=Arabidopsis thaliana GN=CKS1 PE=1 SV=1	PF01111	Cyclin-dependent kinase regulatory subunit	GO:0045859//GO:0007049	regulation of protein kinase activity//cell cycle	GO:0016538	cyclin-dependent protein serine/threonine kinase regulator activity	--	--	KOG3484	Cyclin-dependent protein kinase CDC28, regulatory subunit CKS1, and related proteins	FALSE	-0.34862
i0_HQ_c2940/f4p0/746	414.49	682.31	128.9	897.81	1130.05	716.15	38	60.53	12.05	80.16	101.67	65.86	33.8209	52.9892	10.7958	72.1623	91.7172	57.6474	746	764618666	XP_011468270.1	594	1.9e-59	PREDICTED: myb-related protein 305-like [Fragaria vesca subsp. vesca]	764618665	XM_011469968.1	518	0	PREDICTED: Fragaria vesca subsp. vesca myb-related protein 305-like (LOC101298345), mRNA	K09422	MYBP	myb proto-oncogene protein, plant	http://www.genome.jp/dbget-bin/www_bget?ko:K09422	Q9LK95	411	4.4e-39	Transcription factor MYB21 OS=Arabidopsis thaliana GN=MYB21 PE=1 SV=1	--	--	--	--	--	--	--	--	--	--	FALSE	-1.1705
i0_HQ_c2947/f3p14/728	245	826	169	92	73	79	23.32	76.05	16.4	8.53	6.82	7.54	20.5096	65.7643	14.6063	7.58426	6.07159	6.5178	728	764599071	XP_011466346.1	645	2.2e-65	PREDICTED: histidine-containing phosphotransfer protein 1-like [Fragaria vesca subsp. vesca]	764599070	XM_011468044.1	420	0	PREDICTED: Fragaria vesca subsp. vesca histidine-containing phosphotransfer protein 1-like (LOC101308392), mRNA	K14490	AHP	histidine-containing phosphotransfer peotein	http://www.genome.jp/dbget-bin/www_bget?ko:K14490	Q9ZNV9	490	2.9e-48	Histidine-containing phosphotransfer protein 1 OS=Arabidopsis thaliana GN=AHP1 PE=1 SV=1	PF01627//PF13291	Hpt domain//ACT domain	GO:0008152//GO:0000160//GO:0007165	metabolic process//phosphorelay signal transduction system//signal transduction	GO:0016597//GO:0004871	amino acid binding//signal transducer activity	--	--	--	--	FALSE	2.3512
i0_HQ_c2958/f2p23/944	0	0	0	0	0	0	0	0	0	0	0	0	0	0	0	0	0	0	945	470107062	XP_004289869.1	910	5.4e-96	PREDICTED: rac-like GTP-binding protein 5 [Fragaria vesca subsp. vesca]	764526003	XM_004289821.2	749	0	PREDICTED: Fragaria vesca subsp. vesca rac-like GTP-binding protein 5 (LOC101313658), mRNA	K04392	RAC1	Ras-related C3 botulinum toxin substrate 1	http://www.genome.jp/dbget-bin/www_bget?ko:K04392	Q38937	875	8.7e-93	Rac-like GTP-binding protein ARAC5 OS=Arabidopsis thaliana GN=ARAC5 PE=1 SV=1	PF00071//PF08477//PF00025	Ras family//Ras of Complex, Roc, domain of DAPkinase//ADP-ribosylation factor family	GO:0007264	small GTPase mediated signal transduction	GO:0005525	GTP binding	--	--	--	--	FALSE	NA
i0_HQ_c2959/f6p14/560	325.45	692.94	58.33	1671.61	1484.32	213.83	47.86	98.47	8.75	238.82	214.64	31.32	35.3056	71.4965	6.50505	178.76	160.17	22.8046	561	764616886	XP_011468090.1	236	4.6e-18	PREDICTED: uncharacterized protein LOC101304113 [Fragaria vesca subsp. vesca]	764616885	XM_011469788.1	279	1.94049e-142	PREDICTED: Fragaria vesca subsp. vesca uncharacterized LOC101304113 (LOC101304113), mRNA	--	--	--	--	--	--	--	--	--	--	--	--	--	--	--	--	--	--	FALSE	-1.6468
i0_HQ_c298/f9p0/592	634.45	996.55	524.2	1083.62	1074.9	566.05	83.99	127.51	70.76	139.43	139.83	74.78	64.9375	97.0251	55.4115	109.237	109.294	57.1354	595	764571906	XP_011462718.1	319	1.2e-27	PREDICTED: rapid alkalinization factor [Fragaria vesca subsp. vesca]	764571905	XM_011464416.1	247	1.26989e-124	PREDICTED: Fragaria vesca subsp. vesca rapid alkalinization factor (LOC105351049), mRNA	--	--	--	--	Q8L9P8	297	5.8e-26	Protein RALF-like 33 OS=Arabidopsis thaliana GN=RALFL33 PE=2 SV=1	--	--	--	--	--	--	--	--	--	--	FALSE	-0.33971
i0_HQ_c2996/f3p0/444	8	22	7	2	0	11	1.9	5.04	1.7	0.46	0	2.58	1.09807	2.87198	0.991975	0.270336	0	1.48804	444	--	--	--	--	--	764588357	XM_011466583.1	46	5.05902e-13	PREDICTED: Fragaria vesca subsp. vesca sterol 3-beta-glucosyltransferase UGT80B1 (LOC101300057), transcript variant X5, mRNA	--	--	--	--	--	--	--	--	--	--	--	--	--	--	--	--	--	--	FALSE	1.509
i0_HQ_c3010/f2p47/333	0	0	0	0	0	0	0	0	0	0	0	0	0	0	0	0	0	0	332	498666906	AFR11773.1	244	3.2e-19	cysteine protease [Fragaria x ananassa]	403044621	JN979371.1	278	3.96101e-142	Fragaria x ananassa cysteine protease mRNA, complete cds	--	--	--	--	P25777	138	8.8e-08	Oryzain beta chain OS=Oryza sativa subsp. japonica GN=Os04g0670200 PE=1 SV=2	PF00112	Papain family cysteine protease	GO:0006508	proteolysis	GO:0008234	cysteine-type peptidase activity	--	--	--	--	FALSE	NA
i0_HQ_c3077/f2p8/685	224	630	63	822	1106	879	23.34	63.5	6.69	83.36	113.14	91.73	19.8708	53.1527	5.76991	71.8078	97.4786	76.8489	687	470107490	XP_004290078.1	280	4.5e-23	PREDICTED: uncharacterized protein LOC101305228 [Fragaria vesca subsp. vesca]	764528237	XM_004290030.2	325	6.45292e-168	PREDICTED: Fragaria vesca subsp. vesca uncharacterized LOC101305228 (LOC101305228), mRNA	--	--	--	--	--	--	--	--	PF08165	FerA (NUC095) domain	--	--	--	--	GO:0016021	integral component of membrane	--	--	FALSE	-1.6149
i0_HQ_c311/f10p0/655	3089.32	9983	2521	12313.9	12632	5398	347.65	1086.37	289.3	1348.15	1395.98	607.74	287.409	883.408	242.168	1128.18	1167.73	494.991	655	--	--	--	--	--	764564134	XM_004294966.2	468	0	PREDICTED: Fragaria vesca subsp. vesca arabinogalactan peptide 13-like (LOC101311552), mRNA	--	--	--	--	--	--	--	--	--	--	--	--	--	--	--	--	--	--	FALSE	-0.95456
i0_HQ_c319/f13p0/680	1754.46	2091.52	1869.74	1677.6	1614.32	1470.92	185.83	214.26	201.95	172.92	167.87	156	157.197	178.232	172.936	148.007	143.716	129.842	680	357495305	XP_003617941.1	353	1.5e-31	40S ribosomal protein [Medicago truncatula]	764634416	XM_004307680.2	481	0	PREDICTED: Fragaria vesca subsp. vesca 40S ribosomal protein S26-1 (LOC101302876), mRNA	K02976	RP-S26e, RPS26	small subunit ribosomal protein S26e	http://www.genome.jp/dbget-bin/www_bget?ko:K02976	Q9LYK9	297	6.6e-26	40S ribosomal protein S26-3 OS=Arabidopsis thaliana GN=RPS26C PE=2 SV=1	PF01283	Ribosomal protein S26e	GO:0042254//GO:0006412	ribosome biogenesis//translation	GO:0003735	structural constituent of ribosome	GO:0005840//GO:0005622	ribosome//intracellular	KOG1768	40s ribosomal protein S26	FALSE	0.26033
i0_HQ_c3200/f2p0/572	0	0	0	0	0	37.74	0	0	0	0	0	5.36	0	0	0	0	0	3.89199	571	470129560	XP_004300681.1	600	2.9e-60	PREDICTED: catalase isozyme 1 [Fragaria vesca subsp. vesca]	764594168	XM_004300633.2	410	0	PREDICTED: Fragaria vesca subsp. vesca catalase isozyme 1 (LOC101298322), mRNA	K03781	katE, CAT, catB, srpA	catalase	http://www.genome.jp/dbget-bin/www_bget?ko:K03781	O24339	538	6.3e-54	Catalase OS=Soldanella alpina PE=2 SV=1	--	--	--	--	--	--	--	--	--	--	FALSE	#NAME?
i0_HQ_c322/f8p0/904	3260.96	4289.54	3083.88	3462.72	3112.69	2943.5	226.21	288.06	218.15	234.13	211.71	205.39	219.772	274.998	214.581	229.835	208.441	195.536	904	764622730	XP_011468806.1	891	8.3e-94	PREDICTED: 60S ribosomal protein L6-like [Fragaria vesca subsp. vesca]	764622729	XM_011470504.1	646	0	PREDICTED: Fragaria vesca subsp. vesca 60S ribosomal protein L6-like (LOC101312282), mRNA	K02934	RP-L6e, RPL6	large subunit ribosomal protein L6e	http://www.genome.jp/dbget-bin/www_bget?ko:K02934	P34091	845	2.5e-89	60S ribosomal protein L6 OS=Mesembryanthemum crystallinum GN=RPL6 PE=2 SV=1	PF01159//PF03868	Ribosomal protein L6e//Ribosomal protein L6, N-terminal domain	GO:0006412//GO:0042254	translation//ribosome biogenesis	GO:0003735	structural constituent of ribosome	GO:0005840//GO:0005622	ribosome//intracellular	KOG1694	60s ribosomal protein L6	FALSE	0.15744
i0_HQ_c324/f6p0/765	13227.4	1119.8	21675.2	1955.72	485.78	20239.8	1167.6	95.64	1951.07	168.13	42.07	1792.89	1053.72	84.7833	1782.72	153.371	38.3876	1589.03	765	470132909	XP_004302317.1	253	6.7e-20	PREDICTED: uncharacterized protein LOC101311974 isoform X3 [Fragaria vesca subsp. vesca]	764597736	XM_011467902.1	175	1.75106e-84	PREDICTED: Fragaria vesca subsp. vesca uncharacterized LOC101311974 (LOC101311974), transcript variant X4, mRNA	--	--	--	--	--	--	--	--	--	--	--	--	--	--	--	--	--	--	FALSE	0.65513
i0_HQ_c325/f8p0/468	788.67	715.35	350.42	1697.63	2399.71	1369.25	167.28	146.38	75.8	348.83	501.65	286.88	102.833	88.7423	47.156	218.083	311.046	176.073	467	527187516	EPS59999.1	255	2.4e-20	hypothetical protein M569_14806, partial [Genlisea aurea]	764582320	XR_184622.2	206	6.08421e-102	PREDICTED: Fragaria vesca subsp. vesca GDP-L-galactose phosphorylase 2-like (LOC101291432), misc_RNA	--	--	--	--	--	--	--	--	--	--	--	--	--	--	--	--	--	--	FALSE	-1.5741
i0_HQ_c326/f9p0/883	2679.63	3140.95	3858.42	2826.59	2925.7	3265.38	191.79	217.62	281.61	197.18	205.33	235.03	184.69	205.882	274.597	191.857	200.348	221.838	884	593267469	XP_007135912.1	575	3.6e-57	hypothetical protein PHAVU_009G002400g [Phaseolus vulgaris]>gi|561008999|gb|ESW07906.1| hypothetical protein PHAVU_009G002400g [Phaseolus vulgaris]	694407424	XM_009380180.1	421	0	PREDICTED: Pyrus x bretschneideri V-type proton ATPase 16 kDa proteolipid subunit (LOC103966944), mRNA	K02155	ATPeV0C, ATP6L	V-type H+-transporting ATPase 16kDa proteolipid subunit	http://www.genome.jp/dbget-bin/www_bget?ko:K02155	Q96473	568	3.2e-57	V-type proton ATPase 16 kDa proteolipid subunit OS=Kalanchoe daigremontiana PE=2 SV=1	PF00137	ATP synthase subunit C	GO:0015992//GO:0015991	proton transport//ATP hydrolysis coupled proton transport	GO:0015078	hydrogen ion transmembrane transporter activity	GO:0033177	proton-transporting two-sector ATPase complex, proton-transporting domain	KOG0232	Vacuolar H+-ATPase V0 sector, subunits c/c'	FALSE	0.1007
i0_HQ_c3278/f2p70/510	19.22	52.13	26.01	55.56	25.27	90.5	3.38	8.85	4.66	9.47	4.37	15.78	2.26598	5.89826	3.20139	6.4595	2.96231	10.5786	511	661898202	CDO98169.1	322	4.4e-28	unnamed protein product [Coffea canephora]	764537458	XM_004290898.2	228	3.9483e-114	PREDICTED: Fragaria vesca subsp. vesca signal recognition particle 54 kDa protein 2 (LOC101305715), mRNA	K03106	SRP54, ffh	signal recognition particle subunit SRP54	http://www.genome.jp/dbget-bin/www_bget?ko:K03106	P49967	275	1.8e-23	Signal recognition particle 54 kDa protein 3 OS=Arabidopsis thaliana GN=SRP-54C PE=2 SV=2	--	--	--	--	--	--	--	--	KOG0780	Signal recognition particle, subunit Srp54	FALSE	-0.81208
[truncated: 106,670 more rows]
[truncated: 4 more columns]
