# Supplementary material for: Hybrid-Transcriptome Sequencing and Associated Metabolite Analysis Reveal Putative Genes Involved in Flower Color Difference in Rose Mutants
Source: Plants (Basel). 2019 Aug 5;8(8):267. doi: 10.3390/plants8080267 (PMC6724100; doi:10.3390/plants8080267)
Supplement: Supplementary file 1 [file plants-08-00267-s001.zip › Suppl. File 2. List of DEGs between Rosa í«Margo Kosterí» and Rosa í«White Margo Kosterí»..xls]

gene_id	Rosa_MK_readcount	Rosa_WMK_readcount	log2FoldChange	pval	padj	Gene Length	NR GI	NR ID	NR Score	NR Evalue	NR Description	NT GI	NT ID	NT Score	NT Evalue	NT Description	KO ID	KO Name	KO Description	Http Link	Swissprot ID	Swissprot Score	Swissprot Evalue	Swissprot Description	PFAM ID	PFAM description	Gene Ontology Biological Pathway	BP Description	Gene Ontology Molecular Function	MF Description	Gene Ontology Cellular Component	CC Description	KOG ID	KOG Description	RchiOBHm-V2_gene_id	RchiOBHm-V2_gene_descriptiong
i1_HQ_c70511/f47p0/1468	121.5261127	6691.225847	-5.7829	7.90E-28	6.81E-23	1468	111183171	ABH07784.1	1561	2.70E-171	flavonol synthase [Fragaria x ananassa]	29420434	AB038247.1	1193	0	Rosa hybrid cultivar 'Kardinal' FLS mRNA for flavonol synthase, complete cds	K05278	FLS	flavonol synthase	http://www.genome.jp/dbget-bin/www_bget?ko:K05278	Q9XHG2	1283	6.60E-140	Flavonol synthase/flavanone 3-hydroxylase OS=Malus domestica GN=FLS PE=2 SV=1	PF01424//PF03171//PF13912	R3H domain//2OG-Fe(II) oxygenase superfamily//C2H2-type zinc finger	GO:0055114	oxidation-reduction process	GO:0046872//GO:0003676//GO:0016491	metal ion binding//nucleic acid binding//oxidoreductase activity	--	--	--	--	-	-
i0_LQ_c16651/f1p0/977	0	1236.095104	#NAME?	3.37E-27	1.45E-22	985	255628113	ACU14401.1	256	3.90E-20	unknown [Glycine max]	764507316	XM_004287231.2	502	0	PREDICTED: Fragaria vesca subsp. vesca 36.4 kDa proline-rich protein (LOC101309478), mRNA	--	--	--	--	Q00451	138	2.60E-07	36.4 kDa proline-rich protein OS=Solanum lycopersicum GN=TPRP-F1 PE=2 SV=1	--	--	--	--	--	--	--	--	--	--	-	-
i0_LQ_c11513/f2p0/972	48.70946905	3015.003643	-5.9518	2.12E-26	6.10E-22	972	255628113	ACU14401.1	256	3.80E-20	unknown [Glycine max]	764507316	XM_004287231.2	496	0	PREDICTED: Fragaria vesca subsp. vesca 36.4 kDa proline-rich protein (LOC101309478), mRNA	--	--	--	--	Q00451	138	2.60E-07	36.4 kDa proline-rich protein OS=Solanum lycopersicum GN=TPRP-F1 PE=2 SV=1	--	--	--	--	--	--	--	--	--	--	-	-
i3_HQ_c118384/f3p61/3574	0.332856648	521.99625	-10.615	5.39E-21	1.16E-16	3575	470134888	XP_004303268.1	5480	0.00E+00	PREDICTED: protein TOPLESS isoform X1 [Fragaria vesca subsp. vesca]	764606133	XM_004303220.2	3088	0	PREDICTED: Fragaria vesca subsp. vesca protein TOPLESS (LOC101309271), transcript variant X1, mRNA	--	--	--	--	Q0WV90	4810	0.00E+00	Topless-related protein 1 OS=Arabidopsis thaliana GN=TPR1 PE=1 SV=3	PF00400	WD domain, G-beta repeat	--	--	GO:0005515	protein binding	--	--	KOG0266	WD40 repeat-containing protein	-	-
i4_LQ_c6652/f1p30/4837	251.2688871	0	Inf	4.20E-16	7.24E-12	4864	470148545	XP_004309817.1	6536	0.00E+00	PREDICTED: ABC transporter C family member 3-like [Fragaria vesca subsp. vesca]	764643647	XM_004309769.2	3663	0	PREDICTED: Fragaria vesca subsp. vesca ABC transporter C family member 3-like (LOC101311724), mRNA	--	--	--	--	Q9LK64	4930	0.00E+00	ABC transporter C family member 3 OS=Arabidopsis thaliana GN=ABCC3 PE=1 SV=1	PF00005//PF00437//PF13304//PF03193//PF00664//PF01926//PF01580	ABC transporter//Type II/IV secretion system protein//AAA domain, putative AbiEii toxin, Type IV TA system//Protein of unknown function, DUF258//ABC transporter transmembrane region//50S ribosome-binding GTPase//FtsK/SpoIIIE family	GO:0006810//GO:0055085	transport//transmembrane transport	GO:0003924//GO:0003677//GO:0005524//GO:0042626//GO:0000166//GO:0005525//GO:0016887	GTPase activity//DNA binding//ATP binding//ATPase activity, coupled to transmembrane movement of substances//nucleotide binding//GTP binding//ATPase activity	GO:0016021	integral component of membrane	--	--	112200217	ABC transporter C family member 3-like
i3_LQ_c12267/f1p30/3337	563.0416239	4.964942664	6.8253	1.72E-14	2.11E-10	3341	470128734	XP_004300290.1	4197	0.00E+00	PREDICTED: lon protease homolog 2, peroxisomal [Fragaria vesca subsp. vesca]	764590879	XM_004300242.2	2550	0	PREDICTED: Fragaria vesca subsp. vesca lon protease homolog 2, peroxisomal (LOC101299676), mRNA	K01338	lon	ATP-dependent Lon protease	http://www.genome.jp/dbget-bin/www_bget?ko:K01338	O64948	3713	0.00E+00	Lon protease homolog 2, peroxisomal OS=Arabidopsis thaliana GN=LON2 PE=2 SV=1	PF01695//PF00910//PF07728//PF05362//PF00004//PF03193//PF02190//PF07726//PF07724//PF05496//PF00005	IstB-like ATP binding protein//RNA helicase//AAA domain (dynein-related subfamily)//Lon protease (S16) C-terminal proteolytic domain//ATPase family associated with various cellular activities (AAA)//Protein of unknown function, DUF258//ATP-dependent protease La (LON) substrate-binding domain//ATPase family associated with various cellular activities (AAA)//AAA domain (Cdc48 subfamily)//Holliday j…	GO:0006281//GO:0006510//GO:0006310//GO:0006508	DNA repair//obsolete ATP-dependent proteolysis//DNA recombination//proteolysis	GO:0004176//GO:0003724//GO:0003924//GO:0005524//GO:0003723//GO:0009378//GO:0005525//GO:0016887//GO:0004252	ATP-dependent peptidase activity//RNA helicase activity//GTPase activity//ATP binding//RNA binding//four-way junction helicase activity//GTP binding//ATPase activity//serine-type endopeptidase activity	GO:0009379//GO:0005657	Holliday junction helicase complex//replication fork	KOG2004	Mitochondrial ATP-dependent protease PIM1/LON	-	-
i4_HQ_c15296/f3p0/4148	216.9390186	0	Inf	1.66E-14	2.11E-10	4143	470144434	XP_004307862.1	5858	0.00E+00	PREDICTED: cellulose synthase-like protein D3 [Fragaria vesca subsp. vesca]	764635641	XM_004307814.2	3067	0	PREDICTED: Fragaria vesca subsp. vesca cellulose synthase-like protein D3 (LOC101295953), mRNA	--	--	--	--	Q9M9M4	5141	0.00E+00	Cellulose synthase-like protein D3 OS=Arabidopsis thaliana GN=CSLD3 PE=1 SV=1	PF03552	Cellulose synthase	GO:0006011//GO:0030244//GO:0005985//GO:0005982	UDP-glucose metabolic process//cellulose biosynthetic process//sucrose metabolic process//starch metabolic process	GO:0016760	cellulose synthase (UDP-forming) activity	GO:0016020	membrane	--	--	-	-
i0_LQ_c11453/f3p0/576	1006.433574	36.09515878	4.8013	2.45E-14	2.64E-10	576	--	--	--	--	--	--	--	--	--	--	--	--	--	--	--	--	--	--	--	--	--	--	--	--	--	--	--	--	112189627	uncharacterized LOC112189627
i1_LQ_c14310/f1p19/1071	2095.264889	157.1264847	3.7371	2.70E-13	2.59E-09	1083	819231766	NP_001295449.1	1222	4.10E-132	transcriptional activator Myb [Fragaria vesca]>gi|731441375|emb|CEK40211.1| transcription factor MYB 12 [Fragaria vesca]	819231765	NM_001308520.1	625	0	Fragaria vesca v-myb avian myeloblastosis viral oncogene homolog (MYB), mRNA >gnl|BL_ORD_ID|26534929 Fragaria vesca mRNA for transcription factor MYB 12 (myb gene)	K09422	MYBP	myb proto-oncogene protein, plant	http://www.genome.jp/dbget-bin/www_bget?ko:K09422	Q38850	558	5.70E-56	Transcription repressor MYB5 OS=Arabidopsis thaliana GN=MYB5 PE=1 SV=1	--	--	--	--	--	--	--	--	--	--	-	-
i3_LQ_c97569/f1p58/3245	0.665713296	323.9011686	-8.9264	4.04E-13	3.48E-09	3245	470120866	XP_004296508.1	4202	0.00E+00	PREDICTED: protein SPA1-RELATED 4 [Fragaria vesca subsp. vesca]>gi|764568999|ref|XP_011462385.1| PREDICTED: protein SPA1-RELATED 4 [Fragaria vesca subsp. vesca]>gi|764569003|ref|XP_011462386.1| PREDICTED: protein SPA1-RELATED 4 [Fragaria vesca subsp. vesca]>gi|764569006|ref|XP_011462387.1| PREDICTED: protein SPA1-RELATED 4 [Fragaria vesca subsp. vesca]	764569002	XM_011464084.1	2635	0	PREDICTED: Fragaria vesca subsp. vesca protein SPA1-RELATED 4 (LOC101299948), transcript variant X2, mRNA	--	--	--	--	Q9LJR3	2585	1.50E-290	Protein SPA1-RELATED 3 OS=Arabidopsis thaliana GN=SPA3 PE=1 SV=1	PF00069//PF07714//PF07022//PF00400	Protein kinase domain//Protein tyrosine kinase//Bacteriophage CI repressor helix-turn-helix domain//WD domain, G-beta repeat	GO:0006468//GO:0045892	protein phosphorylation//negative regulation of transcription, DNA-templated	GO:0004672//GO:0005524//GO:0005515//GO:0003677	protein kinase activity//ATP binding//protein binding//DNA binding	--	--	--	--	-	-
i3_LQ_c71155/f1p11/3726	186.6833298	0	Inf	5.33E-13	4.17E-09	3737	645236834	XP_008224926.1	5568	0.00E+00	PREDICTED: activating signal cointegrator 1 complex subunit 3 [Prunus mume]	764583750	XM_004299258.2	3034	0	PREDICTED: Fragaria vesca subsp. vesca activating signal cointegrator 1 complex subunit 3 (LOC101314182), mRNA	K18663	ASCC3	activating signal cointegrator complex subunit 3	http://www.genome.jp/dbget-bin/www_bget?ko:K18663	F1NTD6	3290	0.00E+00	Activating signal cointegrator 1 complex subunit 3 OS=Gallus gallus GN=ascc3 PE=3 SV=2	PF00270//PF00580//PF01695//PF04851//PF00437//PF02562	DEAD/DEAH box helicase//UvrD/REP helicase N-terminal domain//IstB-like ATP binding protein//Type III restriction enzyme, res subunit//Type II/IV secretion system protein//PhoH-like protein	GO:0006810	transport	GO:0016787//GO:0003676//GO:0003677//GO:0005524	hydrolase activity//nucleic acid binding//DNA binding//ATP binding	--	--	KOG0952	DNA/RNA helicase MER3/SLH1, DEAD-box superfamily	-	-
i0_HQ_c50399/f5p23/515	42.0802303	744.599505	-4.1453	6.68E-12	4.80E-08	516	470101642	XP_004287279.1	331	4.10E-29	PREDICTED: 36.4 kDa proline-rich protein [Fragaria vesca subsp. vesca]	764507316	XM_004287231.2	340	2.18E-176	PREDICTED: Fragaria vesca subsp. vesca 36.4 kDa proline-rich protein (LOC101309478), mRNA	--	--	--	--	Q00451	205	2.30E-15	36.4 kDa proline-rich protein OS=Solanum lycopersicum GN=TPRP-F1 PE=2 SV=1	--	--	--	--	--	--	--	--	--	--	-	-
i2_LQ_c75811/f1p0/2032	0	159.8299011	#NAME?	1.48E-11	9.78E-08	2042	764528191	XP_011458098.1	1951	2.30E-216	PREDICTED: receptor-like protein kinase THESEUS 1 [Fragaria vesca subsp. vesca]>gi|764528194|ref|XP_011458099.1| PREDICTED: receptor-like protein kinase THESEUS 1 [Fragaria vesca subsp. vesca]	764528193	XM_011459797.1	1650	0	PREDICTED: Fragaria vesca subsp. vesca receptor-like protein kinase THESEUS 1 (LOC101303757), transcript variant X2, mRNA	--	--	--	--	Q9LK35	1717	4.40E-190	Receptor-like protein kinase THESEUS 1 OS=Arabidopsis thaliana GN=THE1 PE=1 SV=1	PF03144//PF00069//PF07714	Elongation factor Tu domain 2//Protein kinase domain//Protein tyrosine kinase	GO:0006468	protein phosphorylation	GO:0005525//GO:0004672//GO:0005524	GTP binding//protein kinase activity//ATP binding	--	--	--	--	-	-
i1_LQ_c57400/f1p0/1885	16.94119678	444.7548695	-4.7144	1.90E-11	1.13E-07	2027	470146208	XP_004308720.1	2864	0.00E+00	PREDICTED: protein ECERIFERUM 1-like isoform X2 [Fragaria vesca subsp. vesca]	764596968	XM_011467823.1	1455	0	PREDICTED: Fragaria vesca subsp. vesca protein ECERIFERUM 1-like (LOC101308477), transcript variant X4, mRNA	K15404	K15404, CER1	aldehyde decarbonylase	http://www.genome.jp/dbget-bin/www_bget?ko:K15404	F4HVY0	2015	1.20E-224	Protein ECERIFERUM 1 OS=Arabidopsis thaliana GN=CER1 PE=1 SV=1	PF02939//PF04116	UcrQ family//Fatty acid hydroxylase superfamily	GO:0055114//GO:0015992//GO:0006118//GO:0006119//GO:0006633	oxidation-reduction process//proton transport//obsolete electron transport//oxidative phosphorylation//fatty acid biosynthetic process	GO:0005506//GO:0016491//GO:0008121	iron ion binding//oxidoreductase activity//ubiquinol-cytochrome-c reductase activity	--	--	--	--	-	-
i3_HQ_c30076/f2p18/3383	157.8957921	0	Inf	1.97E-11	1.13E-07	3386	764554456	XP_011460502.1	4114	0.00E+00	PREDICTED: protein CHROMATIN REMODELING 4 isoform X2 [Fragaria vesca subsp. vesca]	764554455	XM_011462200.1	2378	0	PREDICTED: Fragaria vesca subsp. vesca protein CHROMATIN REMODELING 4 (LOC101294831), transcript variant X2, mRNA	K11642	CHD3, MI2A	chromodomain-helicase-DNA-binding protein 3	http://www.genome.jp/dbget-bin/www_bget?ko:K11642	F4KBP5	1815	3.10E-201	Protein CHROMATIN REMODELING 4 OS=Arabidopsis thaliana GN=CHR4 PE=2 SV=1	--	--	--	--	--	--	--	--	KOG0383	Predicted helicase	-	-
i2_LQ_c33088/f1p0/2548	20.26300007	476.6407979	-4.556	2.41E-11	1.30E-07	2712	470123061	XP_004297555.1	2926	0.00E+00	PREDICTED: probable inactive leucine-rich repeat receptor-like protein kinase At3g03770 [Fragaria vesca subsp. vesca]	764577090	XM_004297507.2	1966	0	PREDICTED: Fragaria vesca subsp. vesca probable inactive leucine-rich repeat receptor-like protein kinase At3g03770 (LOC101306036), mRNA	--	--	--	--	Q8LFN2	974	8.30E-104	Probable inactive leucine-rich repeat receptor-like protein kinase At3g03770 OS=Arabidopsis thaliana GN=At3g03770 PE=2 SV=1	PF00560//PF04210//PF13855//PF02778//PF00069//PF07714	Leucine Rich Repeat//Tetrahydromethanopterin S-methyltransferase, subunit G//Leucine rich repeat//tRNA intron endonuclease, N-terminal domain//Protein kinase domain//Protein tyrosine kinase	GO:0046656//GO:0006468//GO:0015948//GO:0051252//GO:0006388	folic acid biosynthetic process//protein phosphorylation//methanogenesis//regulation of RNA metabolic process//tRNA splicing, via endonucleolytic cleavage and ligation	GO:0005515//GO:0030269//GO:0000213//GO:0005524//GO:0004672	protein binding//tetrahydromethanopterin S-methyltransferase activity//tRNA-intron endonuclease activity//ATP binding//protein kinase activity	GO:0016021//GO:0000214	integral component of membrane//tRNA-intron endonuclease complex	--	--	-	-
i1_LQ_c26517/f1p0/1116	52.11395028	786.7570471	-3.9162	2.97E-11	1.51E-07	1132	470106762	XP_004289729.1	787	1.20E-81	PREDICTED: probable pectate lyase 8 [Fragaria vesca subsp. vesca]	764524191	XM_004289681.2	884	0	PREDICTED: Fragaria vesca subsp. vesca probable pectate lyase 8 (LOC101291580), mRNA	K01728	pel	pectate lyase	http://www.genome.jp/dbget-bin/www_bget?ko:K01728	Q944R1	680	4.30E-70	Probable pectate lyase 15 OS=Arabidopsis thaliana GN=At4g13710 PE=2 SV=1	--	--	--	--	--	--	--	--	--	--	-	-
i2_LQ_c31225/f2p0/3076	262.6242427	0.659195204	8.6381	3.40E-11	1.63E-07	3047	645275238	XP_008242715.1	3672	0.00E+00	PREDICTED: potassium channel AKT1 [Prunus mume]	764507921	XM_004287323.2	2199	0	PREDICTED: Fragaria vesca subsp. vesca potassium channel AKT1 (LOC101311506), mRNA	--	--	--	--	Q38998	3145	0.00E+00	Potassium channel AKT1 OS=Arabidopsis thaliana GN=AKT1 PE=1 SV=2	PF00023//PF00520//PF13606//PF03102	Ankyrin repeat//Ion transport protein//Ankyrin repeat//NeuB family	GO:0006811//GO:0055085//GO:0016051	ion transport//transmembrane transport//carbohydrate biosynthetic process	GO:0005515//GO:0005216	protein binding//ion channel activity	GO:0016020	membrane	--	--	-	-
i1_HQ_c56788/f10p14/1600	464.1355171	20.03180136	4.5342	5.06E-11	2.21E-07	1600	645262915	XP_008236983.1	1944	1.20E-215	PREDICTED: squalene synthase-like [Prunus mume]	764530324	XM_004290256.2	1163	0	PREDICTED: Fragaria vesca subsp. vesca squalene synthase-like (LOC101299914), transcript variant X1, mRNA	K00801	FDFT1	farnesyl-diphosphate farnesyltransferase	http://www.genome.jp/dbget-bin/www_bget?ko:K00801	P53800	1769	3.20E-196	Squalene synthase OS=Nicotiana benthamiana PE=2 SV=1	PF00494//PF14722	Squalene/phytoene synthase//Ki-ras-induced actin-interacting protein-IP3R-interacting domain	GO:0009058//GO:0007165	biosynthetic process//signal transduction	GO:0005102//GO:0016740	receptor binding//transferase activity	--	--	KOG1459	Squalene synthetase	-	-
i2_LQ_c38927/f1p20/2874	1606.142812	154.7894389	3.3752	5.13E-11	2.21E-07	2909	764619422	XP_011468341.1	2228	2.50E-248	PREDICTED: 7-deoxyloganetin glucosyltransferase-like [Fragaria vesca subsp. vesca]	764515964	XM_011467154.1	1026	0	PREDICTED: Fragaria vesca subsp. vesca 7-deoxyloganetin glucosyltransferase-like (LOC101302404), mRNA	--	--	--	--	F8WKW1	1546	4.20E-170	7-deoxyloganetin glucosyltransferase OS=Gardenia jasminoides GN=UGT85A24 PE=1 SV=1	PF03033//PF00201//PF04101	Glycosyltransferase family 28 N-terminal domain//UDP-glucoronosyl and UDP-glucosyl transferase//Glycosyltransferase family 28 C-terminal domain	GO:0008152//GO:0030259//GO:0005975	metabolic process//lipid glycosylation//carbohydrate metabolic process	GO:0016758	transferase activity, transferring hexosyl groups	--	--	--	--	112185460	linamarin synthase 2-like
i3_HQ_c109211/f2p27/3795	10.96195086	488.5834109	-5.478	7.26E-11	2.98E-07	3799	470117513	XP_004294902.1	5113	0.00E+00	PREDICTED: probable LRR receptor-like serine/threonine-protein kinase At4g26540 [Fragaria vesca subsp. vesca]	764563336	XM_004294854.2	3151	0	PREDICTED: Fragaria vesca subsp. vesca probable LRR receptor-like serine/threonine-protein kinase At4g26540 (LOC101299278), mRNA	--	--	--	--	C0LGR3	3780	0.00E+00	Probable LRR receptor-like serine/threonine-protein kinase At4g26540 OS=Arabidopsis thaliana GN=At4g26540 PE=2 SV=1	PF00069//PF07714//PF00560//PF13855	Protein kinase domain//Protein tyrosine kinase//Leucine Rich Repeat//Leucine rich repeat	GO:0006468	protein phosphorylation	GO:0005524//GO:0004672//GO:0005515	ATP binding//protein kinase activity//protein binding	--	--	--	--	-	-
i1_LQ_c12406/f1p0/1534	3.65398362	238.3714571	-6.0276	1.11E-10	4.35E-07	1538	470146208	XP_004308720.1	2096	2.60E-233	PREDICTED: protein ECERIFERUM 1-like isoform X2 [Fragaria vesca subsp. vesca]	764630566	XM_004308672.2	1037	0	PREDICTED: Fragaria vesca subsp. vesca protein ECERIFERUM 1-like (LOC101297683), transcript variant X2, mRNA	K15404	K15404, CER1	aldehyde decarbonylase	http://www.genome.jp/dbget-bin/www_bget?ko:K15404	F4HVY0	1413	5.80E-155	Protein ECERIFERUM 1 OS=Arabidopsis thaliana GN=CER1 PE=1 SV=1	PF04116//PF02939	Fatty acid hydroxylase superfamily//UcrQ family	GO:0006119//GO:0006633//GO:0055114//GO:0015992//GO:0006118	oxidative phosphorylation//fatty acid biosynthetic process//oxidation-reduction process//proton transport//obsolete electron transport	GO:0005506//GO:0016491//GO:0008121	iron ion binding//oxidoreductase activity//ubiquinol-cytochrome-c reductase activity	--	--	--	--	-	-
i2_HQ_c67759/f2p14/2098	346.8697739	2940.392806	-3.0835	1.45E-10	5.43E-07	2099	694388723	XP_009370039.1	2105	3.30E-234	PREDICTED: probable pectate lyase 8 [Pyrus x bretschneideri]	764524191	XM_004289681.2	1560	0	PREDICTED: Fragaria vesca subsp. vesca probable pectate lyase 8 (LOC101291580), mRNA	K01728	pel	pectate lyase	http://www.genome.jp/dbget-bin/www_bget?ko:K01728	Q940Q1	1848	2.90E-205	Probable pectate lyase 1 OS=Arabidopsis thaliana GN=At1g04680 PE=2 SV=2	--	--	--	--	--	--	--	--	--	--	-	-
i1_HQ_c10456/f3p53/1327	0	168.5485426	#NAME?	1.81E-10	6.49E-07	1334	764573350	XP_011462850.1	1303	2.10E-141	PREDICTED: eukaryotic peptide chain release factor subunit 1-3 [Fragaria vesca subsp. vesca]	764573349	XM_011464548.1	860	0	PREDICTED: Fragaria vesca subsp. vesca eukaryotic peptide chain release factor subunit 1-3 (LOC101307979), mRNA	K03265	ETF1, ERF1	peptide chain release factor subunit 1	http://www.genome.jp/dbget-bin/www_bget?ko:K03265	P35614	1201	1.90E-130	Eukaryotic peptide chain release factor subunit 1-3 OS=Arabidopsis thaliana GN=ERF1-3 PE=1 SV=1	--	--	--	--	--	--	--	--	KOG0688	Peptide chain release factor 1 (eRF1)	-	-
i1_LQ_c51736/f2p6/1339	0.664360658	220.8277428	-8.3767	1.94E-10	6.70E-07	1357	147804937	CAN60374.1	1097	1.60E-117	hypothetical protein VITISV_001215 [Vitis vinifera]	159158044	AC213922.1	179	1.89E-86	Populus trichocarpa clone POP037-A02, complete sequence	--	--	--	--	--	--	--	--	PF00098	Zinc knuckle	--	--	GO:0003676//GO:0008270	nucleic acid binding//zinc ion binding	--	--	--	--	-	-
i3_HQ_c2638/f3p11/4088	0	138.6463496	#NAME?	2.32E-10	7.69E-07	4110	645236834	XP_008224926.1	6289	0.00E+00	PREDICTED: activating signal cointegrator 1 complex subunit 3 [Prunus mume]	764583750	XM_004299258.2	3496	0	PREDICTED: Fragaria vesca subsp. vesca activating signal cointegrator 1 complex subunit 3 (LOC101314182), mRNA	K18663	ASCC3	activating signal cointegrator complex subunit 3	http://www.genome.jp/dbget-bin/www_bget?ko:K18663	F1NTD6	3618	0.00E+00	Activating signal cointegrator 1 complex subunit 3 OS=Gallus gallus GN=ascc3 PE=3 SV=2	PF00580//PF00270//PF01695//PF04851//PF02562//PF00437	UvrD/REP helicase N-terminal domain//DEAD/DEAH box helicase//IstB-like ATP binding protein//Type III restriction enzyme, res subunit//PhoH-like protein//Type II/IV secretion system protein	GO:0006810	transport	GO:0005524//GO:0003676//GO:0003677//GO:0016787	ATP binding//nucleic acid binding//DNA binding//hydrolase activity	--	--	KOG0952	DNA/RNA helicase MER3/SLH1, DEAD-box superfamily	-	-
i4_LQ_c10298/f1p25/4502	0	133.8307791	#NAME?	4.39E-10	1.40E-06	4541	470138165	XP_004304829.1	5116	0.00E+00	PREDICTED: sister chromatid cohesion 1 protein 4 isoform X1 [Fragaria vesca subsp. vesca]	764596760	XM_004304781.2	2912	0	PREDICTED: Fragaria vesca subsp. vesca sister chromatid cohesion 1 protein 4 (LOC101312274), transcript variant X1, mRNA	K06670	SCC1, MCD1, RAD21	cohesin complex subunit SCC1	http://www.genome.jp/dbget-bin/www_bget?ko:K06670	Q8W1Y0	1795	8.80E-199	Sister chromatid cohesion 1 protein 4 OS=Arabidopsis thaliana GN=SYN4 PE=2 SV=1	PF04277//PF04824//PF04825//PF11808	Oxaloacetate decarboxylase, gamma chain//Conserved region of Rad21 / Rec8 like protein//N terminus of Rad21 / Rec8 like protein//Domain of unknown function (DUF3329)	GO:0006814//GO:0006560//GO:0006090//GO:0016310//GO:0071436//GO:0006525	sodium ion transport//proline metabolic process//pyruvate metabolic process//phosphorylation//sodium ion export//arginine metabolic process	GO:0015081//GO:0004673//GO:0005515//GO:0008948	sodium ion transmembrane transporter activity//protein histidine kinase activity//protein binding//oxaloacetate decarboxylase activity	GO:0000228//GO:0009365//GO:0016020	nuclear chromosome//protein histidine kinase complex//membrane	KOG1213	Sister chromatid cohesion complex Cohesin, subunit RAD21/SCC1	-	-
i0_LQ_c23445/f1p37/654	11691.56534	1701.85816	2.7803	7.40E-10	2.28E-06	643	18477856	CAC86258.1	468	6.60E-45	lipid transfer protein [Fragaria x ananassa]	764599755	XM_004302576.2	286	2.88E-146	PREDICTED: Fragaria vesca subsp. vesca non-specific lipid-transfer protein 1-like (LOC101306061), mRNA	--	--	--	--	Q9M5X7	395	2.70E-37	Non-specific lipid-transfer protein OS=Malus domestica GN=MALD3 PE=1 SV=1	--	--	--	--	--	--	--	--	--	--	-	-
i3_LQ_c34928/f1p11/3503	0	123.827245	#NAME?	1.72E-09	5.11E-06	3504	470132498	XP_004302118.1	2572	3.80E-288	PREDICTED: U11/U12 small nuclear ribonucleoprotein 48 kDa protein [Fragaria vesca subsp. vesca]>gi|764596390|ref|XP_011466038.1| PREDICTED: U11/U12 small nuclear ribonucleoprotein 48 kDa protein [Fragaria vesca subsp. vesca]>gi|764596394|ref|XP_011466039.1| PREDICTED: U11/U12 small nuclear ribonucleoprotein 48 kDa protein [Fragaria vesca subsp. vesca]	764596392	XR_906576.1	1548	0	PREDICTED: Fragaria vesca subsp. vesca U11/U12 small nuclear ribonucleoprotein 48 kDa protein (LOC101300357), transcript variant X3, misc_RNA	K13156	SNRNP48	U11/U12 small nuclear ribonucleoprotein 48 kDa protein	http://www.genome.jp/dbget-bin/www_bget?ko:K13156	Q9M8X2	1000	1.00E-106	U11/U12 small nuclear ribonucleoprotein 48 kDa protein OS=Arabidopsis thaliana GN=SNRNP48 PE=2 SV=1	PF15971	DolP-mannose mannosyltransferase	GO:0035269	protein O-linked mannosylation	GO:0004169	dolichyl-phosphate-mannose-protein mannosyltransferase activity	GO:0000136	alpha-1,6-mannosyltransferase complex	--	--	-	-
i0_LQ_c49328/f1p0/808	0	1426.358828	#NAME?	2.11E-09	6.07E-06	833	470143451	XP_004307390.1	870	2.10E-91	PREDICTED: aquaporin PIP2-1 [Fragaria vesca subsp. vesca]	764631533	XM_004307342.2	585	0	PREDICTED: Fragaria vesca subsp. vesca aquaporin PIP2-1 (LOC101297189), mRNA	K09872	PIP	aquaporin PIP	http://www.genome.jp/dbget-bin/www_bget?ko:K09872	Q8H5N9	790	5.50E-83	Probable aquaporin PIP2-1 OS=Oryza sativa subsp. japonica GN=PIP2-1 PE=2 SV=1	PF00230	Major intrinsic protein	GO:0006810	transport	GO:0005215	transporter activity	GO:0016020	membrane	--	--	-	-
i2_LQ_c7130/f1p45/2652	161.8672658	1.292374281	6.9686	2.48E-09	6.89E-06	2659	764596713	XP_004304827.2	3182	0.00E+00	PREDICTED: putative metallophosphoesterase At3g03305 [Fragaria vesca subsp. vesca]	764596712	XM_004304779.2	1571	0	PREDICTED: Fragaria vesca subsp. vesca putative metallophosphoesterase At3g03305 (LOC101311402), mRNA	--	--	--	--	Q0WVZ1	2229	2.40E-249	Putative metallophosphoesterase At3g03305 OS=Arabidopsis thaliana GN=At3g03305 PE=2 SV=1	PF00149//PF09015	Calcineurin-like phosphoesterase//NgoMIV restriction enzyme	GO:0006308//GO:0009307	DNA catabolic process//DNA restriction-modification system	GO:0009036//GO:0016787	Type II site-specific deoxyribonuclease activity//hydrolase activity	GO:0009359	Type II site-specific deoxyribonuclease complex	--	--	-	-
i1_LQ_c64383/f1p0/1195	133.9814919	1493.625771	-3.4787	2.59E-09	6.99E-06	1187	--	--	--	--	--	764645846	XM_004310182.2	839	0	PREDICTED: Fragaria vesca subsp. vesca formin-like protein 3 (LOC101309608), mRNA	--	--	--	--	--	--	--	--	PF03849	Transcription factor Tfb2	GO:0006289	nucleotide-excision repair	GO:0004003	ATP-dependent DNA helicase activity	GO:0005634//GO:0000439//GO:0005657	nucleus//core TFIIH complex//replication fork	--	--	112196299	formin-1
i3_HQ_c108007/f3p53/3266	0	120.1267933	#NAME?	2.95E-09	7.71E-06	3267	470141636	XP_004306536.1	5054	0.00E+00	PREDICTED: cellulose synthase A catalytic subunit 3 [UDP-forming] [Fragaria vesca subsp. vesca]	764622918	XM_004306488.2	2828	0	PREDICTED: Fragaria vesca subsp. vesca cellulose synthase A catalytic subunit 3 [UDP-forming] (LOC101296424), mRNA	K10999	CESA	cellulose synthase A	http://www.genome.jp/dbget-bin/www_bget?ko:K10999	Q941L0	4481	0.00E+00	Cellulose synthase A catalytic subunit 3 [UDP-forming] OS=Arabidopsis thaliana GN=CESA3 PE=1 SV=2	PF03552	Cellulose synthase	GO:0005985//GO:0005982//GO:0006011//GO:0030244	sucrose metabolic process//starch metabolic process//UDP-glucose metabolic process//cellulose biosynthetic process	GO:0016760	cellulose synthase (UDP-forming) activity	GO:0016020	membrane	--	--	-	-
i0_LQ_c39032/f1p0/574	0	115.8079567	#NAME?	5.41E-09	1.37E-05	573	--	--	--	--	--	--	--	--	--	--	--	--	--	--	--	--	--	--	PF01299	Lysosome-associated membrane glycoprotein (Lamp)	--	--	--	--	GO:0016020	membrane	--	--	-	-
i0_LQ_c16970/f1p6/450	262.1132529	9.189287783	4.8341	6.37E-09	1.57E-05	449	764619822	XP_011468404.1	201	4.20E-14	PREDICTED: protein NIM1-INTERACTING 1 [Fragaria vesca subsp. vesca]	764619821	XM_011470102.1	139	1.03E-64	PREDICTED: Fragaria vesca subsp. vesca protein NIM1-INTERACTING 1 (LOC105352594), mRNA	--	--	--	--	--	--	--	--	PF15699	NPR1 interacting	GO:0010112	regulation of systemic acquired resistance	--	--	--	--	--	--	112194021	protein NIM1-INTERACTING 3
i1_LQ_c26655/f1p0/1751	146.3644677	1207.323672	-3.0442	7.44E-09	1.78E-05	1816	470141693	XP_004306564.1	2900	0.00E+00	PREDICTED: L-ascorbate oxidase-like [Fragaria vesca subsp. vesca]	764623144	XM_004306516.2	1506	0	PREDICTED: Fragaria vesca subsp. vesca L-ascorbate oxidase-like (LOC101304906), mRNA	--	--	--	--	Q40588	1631	3.60E-180	L-ascorbate oxidase OS=Nicotiana tabacum GN=AAO PE=2 SV=1	PF00394//PF07731//PF07732	Multicopper oxidase//Multicopper oxidase//Multicopper oxidase	GO:0055114	oxidation-reduction process	GO:0016491//GO:0005507	oxidoreductase activity//copper ion binding	--	--	--	--	112168049	L-ascorbate oxidase-like
i1_HQ_c2507/f2p20/1210	196.9618985	1485.717493	-2.9152	7.74E-09	1.80E-05	1212	470120987	XP_004296567.1	1469	1.10E-160	PREDICTED: peroxidase 63 [Fragaria vesca subsp. vesca]	764569532	XM_004296519.2	747	0	PREDICTED: Fragaria vesca subsp. vesca peroxidase 63 (LOC101293677), mRNA	K00430	E1.11.1.7	peroxidase	http://www.genome.jp/dbget-bin/www_bget?ko:K00430	Q9FL16	1113	2.80E-120	Peroxidase 63 OS=Arabidopsis thaliana GN=PER63 PE=2 SV=1	PF13890//PF00141	Rab3 GTPase-activating protein catalytic subunit//Peroxidase	GO:0006979//GO:0006804//GO:0055114	response to oxidative stress//obsolete peroxidase reaction//oxidation-reduction process	GO:0020037//GO:0004601//GO:0005096	heme binding//peroxidase activity//GTPase activator activity	--	--	--	--	112183965	peroxidase 31-like
i1_LQ_c3724/f1p21/1916	318.571277	12.19511128	4.7072	1.08E-08	2.45E-05	1919	470133047	XP_004302386.1	1680	5.70E-185	PREDICTED: uncharacterized protein LOC101307805 [Fragaria vesca subsp. vesca]	764598349	XM_004302338.2	1355	0	PREDICTED: Fragaria vesca subsp. vesca uncharacterized LOC101307805 (LOC101307805), mRNA	--	--	--	--	--	--	--	--	PF12861//PF14634//PF12678//PF00628//PF13639//PF00097//PF17123	Anaphase-promoting complex subunit 11 RING-H2 finger//zinc-RING finger domain//RING-H2 zinc finger//PHD-finger//Ring finger domain//Zinc finger, C3HC4 type (RING finger)//RING-like zinc finger	GO:0016567	protein ubiquitination	GO:0046872//GO:0005515//GO:0008270//GO:0004842	metal ion binding//protein binding//zinc ion binding//ubiquitin-protein transferase activity	GO:0005680	anaphase-promoting complex	--	--	-	-
i2_HQ_c16722/f4p0/2357	109.5617208	0	Inf	1.36E-08	3.01E-05	2358	470136987	XP_004304262.1	3347	0.00E+00	PREDICTED: probable ubiquitin conjugation factor E4 [Fragaria vesca subsp. vesca]	764614970	XM_004304214.2	1805	0	PREDICTED: Fragaria vesca subsp. vesca probable ubiquitin conjugation factor E4 (LOC101303727), mRNA	K10597	UBE4B, UFD2	ubiquitin conjugation factor E4 B	http://www.genome.jp/dbget-bin/www_bget?ko:K10597	Q9LF41	2869	0.00E+00	Probable ubiquitin conjugation factor E4 OS=Arabidopsis thaliana GN=PUB1 PE=2 SV=1	PF04564//PF10408	U-box domain//Ubiquitin elongating factor core	GO:0016567//GO:0006511	protein ubiquitination//ubiquitin-dependent protein catabolic process	GO:0034450//GO:0004842	ubiquitin-ubiquitin ligase activity//ubiquitin-protein transferase activity	GO:0000151	ubiquitin ligase complex	KOG2042	Ubiquitin fusion degradation protein-2	-	-
i3_HQ_c86476/f4p32/3199	9.965409872	257.3601287	-4.6907	1.40E-08	3.02E-05	3200	657943888	XP_008371340.1	4848	0.00E+00	PREDICTED: 2-oxoglutarate dehydrogenase, mitochondrial-like [Malus domestica]	764632955	XM_004307502.2	2529	0	PREDICTED: Fragaria vesca subsp. vesca 2-oxoglutarate dehydrogenase, mitochondrial-like (LOC101299420), transcript variant X2, mRNA	K00164	OGDH, sucA	2-oxoglutarate dehydrogenase E1 component	http://www.genome.jp/dbget-bin/www_bget?ko:K00164	Q54JE4	2694	3.50E-303	2-oxoglutarate dehydrogenase, mitochondrial OS=Dictyostelium discoideum GN=ogdh PE=3 SV=1	PF00676	Dehydrogenase E1 component	GO:0008152	metabolic process	GO:0016624	oxidoreductase activity, acting on the aldehyde or oxo group of donors, disulfide as acceptor	--	--	KOG0450	2-oxoglutarate dehydrogenase, E1 subunit	-	-
i2_HQ_c25082/f2p0/2471	173.6193509	0	Inf	1.62E-08	3.40E-05	2472	470126220	XP_004299089.1	2654	8.40E-298	PREDICTED: protein NRT1/ PTR FAMILY 3.1 [Fragaria vesca subsp. vesca]	764582364	XM_004299041.2	1332	0	PREDICTED: Fragaria vesca subsp. vesca protein NRT1/ PTR FAMILY 3.1 (LOC101295623), mRNA	--	--	--	--	Q9SX20	2165	5.90E-242	Protein NRT1/ PTR FAMILY 3.1 OS=Arabidopsis thaliana GN=NPF3.1 PE=2 SV=1	PF00854	POT family	GO:0006810	transport	GO:0005215	transporter activity	GO:0016020	membrane	--	--	-	-
i2_LQ_c37509/f1p0/2157	346.4149834	2809.649055	-3.0198	2.18E-08	4.47E-05	2245	694388723	XP_009370039.1	2105	3.50E-234	PREDICTED: probable pectate lyase 8 [Pyrus x bretschneideri]	764524191	XM_004289681.2	1650	0	PREDICTED: Fragaria vesca subsp. vesca probable pectate lyase 8 (LOC101291580), mRNA	K01728	pel	pectate lyase	http://www.genome.jp/dbget-bin/www_bget?ko:K01728	Q940Q1	1848	3.10E-205	Probable pectate lyase 1 OS=Arabidopsis thaliana GN=At1g04680 PE=2 SV=2	PF00091	Tubulin/FtsZ family, GTPase domain	--	--	GO:0003924	GTPase activity	--	--	--	--	-	-
i2_LQ_c63065/f1p14/2833	117.5048707	0.329597602	8.4778	2.56E-08	5.12E-05	2840	357488189	XP_003614382.1	1399	3.20E-152	hypothetical protein MTR_5g050970 [Medicago truncatula]	336239116	JF317394.1	2791	0	Sanguisorba sitchensis 26S ribosomal RNA gene, partial sequence	--	--	--	--	Q8TGM7	217	5.20E-16	Putative uncharacterized protein ART2 OS=Saccharomyces cerevisiae (strain ATCC 204508 / S288c) GN=ART2 PE=5 SV=1	--	--	--	--	--	--	--	--	--	--	-	-
i1_LQ_c37840/f1p3/1101	427.3960493	1.292374281	8.3694	3.86E-08	7.56E-05	1106	470116297	XP_004294319.1	1059	3.40E-113	PREDICTED: uncharacterized protein LOC101314638 [Fragaria vesca subsp. vesca]	764559064	XM_004294271.2	597	0	PREDICTED: Fragaria vesca subsp. vesca uncharacterized LOC101314638 (LOC101314638), mRNA	--	--	--	--	--	--	--	--	--	--	--	--	--	--	--	--	--	--	-	-
i3_LQ_c106922/f65p34/3575	285.869967	15.16148969	4.2369	4.53E-08	8.68E-05	3577	645250499	XP_008231241.1	4722	0.00E+00	PREDICTED: lysosomal alpha-mannosidase isoform X1 [Prunus mume]>gi|645250501|ref|XP_008231242.1| PREDICTED: lysosomal alpha-mannosidase isoform X1 [Prunus mume]	764618146	XM_004304517.2	2459	0	PREDICTED: Fragaria vesca subsp. vesca alpha-mannosidase (LOC101303252), transcript variant X1, mRNA	K01191	E3.2.1.24	alpha-mannosidase	http://www.genome.jp/dbget-bin/www_bget?ko:K01191	C0HJB3	2982	0.00E+00	Alpha-mannosidase OS=Canavalia ensiformis PE=1 SV=1	PF09261//PF07748//PF01074	Alpha mannosidase, middle domain//Glycosyl hydrolases family 38 C-terminal domain//Glycosyl hydrolases family 38 N-terminal domain	GO:0006013//GO:0005975	mannose metabolic process//carbohydrate metabolic process	GO:0015923//GO:0004559//GO:0008270//GO:0004553	mannosidase activity//alpha-mannosidase activity//zinc ion binding//hydrolase activity, hydrolyzing O-glycosyl compounds	--	--	KOG1959	Glycosyl hydrolase, family 38 - alpha-mannosidase	112187607	probable alpha-mannosidase At5g13980
i2_LQ_c72874/f1p0/3000	76.42800937	681.9037678	-3.1574	4.91E-08	9.20E-05	3013	470135308	XP_004303459.1	4504	0.00E+00	PREDICTED: LRR receptor-like serine/threonine-protein kinase ERECTA [Fragaria vesca subsp. vesca]	764607589	XM_004303411.2	2483	0	PREDICTED: Fragaria vesca subsp. vesca LRR receptor-like serine/threonine-protein kinase ERECTA (LOC101299017), mRNA	--	--	--	--	Q42371	3821	0.00E+00	LRR receptor-like serine/threonine-protein kinase ERECTA OS=Arabidopsis thaliana GN=ERECTA PE=1 SV=1	PF00069//PF07714//PF00560//PF13855	Protein kinase domain//Protein tyrosine kinase//Leucine Rich Repeat//Leucine rich repeat	GO:0006468	protein phosphorylation	GO:0004672//GO:0005524//GO:0005515	protein kinase activity//ATP binding//protein binding	--	--	--	--	-	-
i1_LQ_c40636/f1p0/1330	0	96.76936091	#NAME?	8.73E-08	0.00016006	1347	470133609	XP_004302658.1	993	1.80E-105	PREDICTED: BAHD acyltransferase DCR [Fragaria vesca subsp. vesca]	764600494	XM_004302610.2	479	0	PREDICTED: Fragaria vesca subsp. vesca BAHD acyltransferase DCR (LOC101291444), mRNA	--	--	--	--	Q9FF86	351	7.20E-32	BAHD acyltransferase DCR OS=Arabidopsis thaliana GN=DCR PE=2 SV=1	PF02458	Transferase family	--	--	GO:0016747	transferase activity, transferring acyl groups other than amino-acyl groups	--	--	--	--	-	-
i2_HQ_c63657/f2p0/2590	161.57905	3.309961776	5.6093	9.24E-08	0.00016587	2591	470140051	XP_004305758.1	3524	0.00E+00	PREDICTED: subtilisin-like protease [Fragaria vesca subsp. vesca]	764609788	XM_004305710.2	1842	0	PREDICTED: Fragaria vesca subsp. vesca subtilisin-like protease (LOC101312469), mRNA	--	--	--	--	O65351	1897	7.40E-211	Subtilisin-like protease SBT1.7 OS=Arabidopsis thaliana GN=SBT1.7 PE=1 SV=1	PF00082	Subtilase family	GO:0006508	proteolysis	GO:0004252	serine-type endopeptidase activity	--	--	--	--	-	-
i4_LQ_c14805/f1p0/4007	0.332180329	107.3995497	-8.3368	9.61E-08	0.00016908	4287	470129904	XP_004300848.1	5797	0.00E+00	PREDICTED: ABC transporter C family member 10-like isoform X1 [Fragaria vesca subsp. vesca]	764581086	XM_004300800.2	2575	0	PREDICTED: Fragaria vesca subsp. vesca ABC transporter C family member 10-like (LOC101301977), transcript variant X1, mRNA	--	--	--	--	Q9LYS2	3887	0.00E+00	ABC transporter C family member 10 OS=Arabidopsis thaliana GN=ABCC10 PE=2 SV=2	PF00664//PF01580//PF03266//PF00437//PF13304//PF00005//PF03205//PF00158//PF00270//PF01926//PF14630//PF06414//PF03193//PF00931	ABC transporter transmembrane region//FtsK/SpoIIIE family//NTPase//Type II/IV secretion system protein//AAA domain, putative AbiEii toxin, Type IV TA system//ABC transporter//Molybdopterin guanine dinucleotide synthesis protein B//Sigma-54 interaction domain//DEAD/DEAH box helicase//50S ribosome-binding GTPase//Origin recognition complex (ORC) subunit 5 C-terminus//Zeta toxin//Protein of unknown …	GO:0055085//GO:0006260//GO:0006777//GO:0006810//GO:0006355	transmembrane transport//DNA replication//Mo-molybdopterin cofactor biosynthetic process//transport//regulation of transcription, DNA-templated	GO:0005525//GO:0016887//GO:0016301//GO:0042626//GO:0003924//GO:0003677//GO:0043531//GO:0005524//GO:0008134//GO:0003676//GO:0000166//GO:0098519	GTP binding//ATPase activity//kinase activity//ATPase activity, coupled to transmembrane movement of substances//GTPase activity//DNA binding//ADP binding//ATP binding//transcription factor binding//nucleic acid binding//nucleotide binding//nucleotide phosphatase activity, acting on free nucleotides	GO:0005634//GO:0016021//GO:0005667//GO:0000808	nucleus//integral component of membrane//transcription factor complex//origin recognition complex	--	--	112176952	ABC transporter C family member 10-like
i2_LQ_c63795/f1p0/2364	106.2855218	0.330996178	8.3269	1.12E-07	0.0001932	2410	764551239	XP_011460124.1	2952	0.00E+00	PREDICTED: G-type lectin S-receptor-like serine/threonine-protein kinase At2g19130 [Fragaria vesca subsp. vesca]	764551238	XM_011461822.1	1541	0	PREDICTED: Fragaria vesca subsp. vesca G-type lectin S-receptor-like serine/threonine-protein kinase At2g19130 (LOC101298291), mRNA	--	--	--	--	O64477	2052	7.30E-229	G-type lectin S-receptor-like serine/threonine-protein kinase At2g19130 OS=Arabidopsis thaliana GN=At2g19130 PE=2 SV=1	PF00954//PF07714//PF00069	S-locus glycoprotein domain//Protein tyrosine kinase//Protein kinase domain	GO:0048544//GO:0006468	recognition of pollen//protein phosphorylation	GO:0004672//GO:0005524	protein kinase activity//ATP binding	--	--	--	--	-	-
i3_HQ_c52886/f2p20/3607	139.6396952	0	Inf	1.16E-07	0.00019594	3607	470124800	XP_004298397.1	4467	0.00E+00	PREDICTED: uncharacterized protein LOC101294655 [Fragaria vesca subsp. vesca]	764575007	XM_004298349.2	2797	0	PREDICTED: Fragaria vesca subsp. vesca uncharacterized LOC101294655 (LOC101294655), mRNA	--	--	--	--	--	--	--	--	--	--	--	--	--	--	--	--	--	--	-	-
i0_HQ_c430/f3p0/702	85596.51779	17441.91793	2.295	1.39E-07	0.00022515	705	18477856	CAC86258.1	468	7.20E-45	lipid transfer protein [Fragaria x ananassa]	764599755	XM_004302576.2	290	1.90E-148	PREDICTED: Fragaria vesca subsp. vesca non-specific lipid-transfer protein 1-like (LOC101306061), mRNA	--	--	--	--	Q9M5X7	395	3.00E-37	Non-specific lipid-transfer protein OS=Malus domestica GN=MALD3 PE=1 SV=1	--	--	--	--	--	--	--	--	--	--	112192331	non-specific lipid-transfer protein 1-like
i1_LQ_c4046/f1p13/1334	228.872923	1408.167474	-2.6212	1.41E-07	0.00022515	1361	75308105	Q9AU09.1	1762	1.30E-194	RecName: Full=Polyketide synthase 3; Short=RiPKS3; AltName: Full=Naringenin-chalcone synthase PKS3 [Rubus idaeus]>gi|13183381|gb|AAK15176.1|AF292369_1 aromatic polyketide synthase [Rubus idaeus]	22086371	AF400567.1	788	0	Rubus idaeus chalcone synthase 6 (CHS6) mRNA, complete cds	K00660	CHS	chalcone synthase	http://www.genome.jp/dbget-bin/www_bget?ko:K00660	Q9AU11	1785	3.80E-198	Polyketide synthase 1 OS=Rubus idaeus GN=PKS1 PE=1 SV=1	PF08545//PF08392//PF08541	3-Oxoacyl-[acyl-carrier-protein (ACP)] synthase III//FAE1/Type III polyketide synthase-like protein//3-Oxoacyl-[acyl-carrier-protein (ACP)] synthase III C terminal	GO:0008610//GO:0006633//GO:0009058//GO:0042967	lipid biosynthetic process//fatty acid biosynthetic process//biosynthetic process//acyl-carrier-protein biosynthetic process	GO:0016747//GO:0004315	transferase activity, transferring acyl groups other than amino-acyl groups//3-oxoacyl-[acyl-carrier-protein] synthase activity	GO:0005835//GO:0016020	fatty acid synthase complex//membrane	--	--	-	-
i2_HQ_c60926/f5p0/2078	3957.59395	414.085401	3.2566	1.37E-07	0.00022515	2078	470133062	XP_004302393.1	2545	3.10E-285	PREDICTED: (-)-alpha-pinene synthase-like isoform X2 [Fragaria vesca subsp. vesca]	764598401	XM_004302345.2	1204	0	PREDICTED: Fragaria vesca subsp. vesca (-)-alpha-pinene synthase-like (LOC101310428), transcript variant X2, mRNA	--	--	--	--	O23945	1831	2.70E-203	(-)-alpha-pinene synthase OS=Fragaria vesca PE=1 SV=2	PF01397//PF03936	Terpene synthase, N-terminal domain//Terpene synthase family, metal binding domain	GO:0008152	metabolic process	GO:0000287//GO:0010333//GO:0016829	magnesium ion binding//terpene synthase activity//lyase activity	--	--	--	--	-	-
i2_HQ_c59600/f12p0/2528	2252.370395	395.0421028	2.5114	1.47E-07	0.00023089	2528	764509730	XP_011460028.1	3800	0.00E+00	PREDICTED: beta-galactosidase isoform X2 [Fragaria vesca subsp. vesca]	764509734	XM_011461731.1	1855	0	PREDICTED: Fragaria vesca subsp. vesca beta-galactosidase (LOC101298058), transcript variant X3, mRNA	--	--	--	--	P48981	3171	0.00E+00	Beta-galactosidase OS=Malus domestica PE=1 SV=1	PF02837//PF02449	Glycosyl hydrolases family 2, sugar binding domain//Beta-galactosidase	GO:0006027//GO:0005975//GO:0006687//GO:0006012//GO:0046486	glycosaminoglycan catabolic process//carbohydrate metabolic process//glycosphingolipid metabolic process//galactose metabolic process//glycerolipid metabolic process	GO:0004553//GO:0004565	hydrolase activity, hydrolyzing O-glycosyl compounds//beta-galactosidase activity	GO:0009341	beta-galactosidase complex	--	--	-	-
i2_HQ_c59560/f5p0/2653	4399.097815	831.0581591	2.4042	1.51E-07	0.00023271	2649	596279501	XP_007225245.1	3339	0.00E+00	hypothetical protein PRUPE_ppa001692mg [Prunus persica]>gi|462422181|gb|EMJ26444.1| hypothetical protein PRUPE_ppa001692mg [Prunus persica]	764594303	XM_004300644.2	1859	0	PREDICTED: Fragaria vesca subsp. vesca beta-xylosidase/alpha-L-arabinofuranosidase 2-like (LOC101302560), transcript variant X1, mRNA	K15920	XYL4	beta-D-xylosidase 4	http://www.genome.jp/dbget-bin/www_bget?ko:K15920	A5JTQ3	2996	0.00E+00	Beta-xylosidase/alpha-L-arabinofuranosidase 2 OS=Medicago sativa subsp. varia GN=Xyl2 PE=2 SV=1	PF01915//PF00933	Glycosyl hydrolase family 3 C-terminal domain//Glycosyl hydrolase family 3 N terminal domain	GO:0005975	carbohydrate metabolic process	GO:0004553	hydrolase activity, hydrolyzing O-glycosyl compounds	--	--	--	--	-	-
i4_LQ_c12066/f1p25/4129	112.2008694	0.659195204	7.4112	1.64E-07	0.00024758	4139	470103738	XP_004288287.1	4356	0.00E+00	PREDICTED: putative nuclear matrix constituent protein 1-like protein [Fragaria vesca subsp. vesca]	764517056	XM_004288239.2	2608	0	PREDICTED: Fragaria vesca subsp. vesca putative nuclear matrix constituent protein 1-like protein (LOC101298647), mRNA	--	--	--	--	Q9FLH0	2094	1.70E-233	Protein CROWDED NUCLEI 4 OS=Arabidopsis thaliana GN=CRWN4 PE=1 SV=2	--	--	--	--	--	--	--	--	--	--	112186172	protein CROWDED NUCLEI 4, transcript variant X2
i4_LQ_c4060/f1p0/4467	1234.500058	200.7893635	2.6202	2.67E-07	0.00039642	4835	470110548	XP_004291542.1	6553	0.00E+00	PREDICTED: pleiotropic drug resistance protein 2-like [Fragaria vesca subsp. vesca]	764542890	XR_904501.1	3562	0	PREDICTED: Fragaria vesca subsp. vesca pleiotropic drug resistance protein 2-like (LOC105349911), misc_RNA	--	--	--	--	Q2PCF1	5735	0.00E+00	Pleiotropic drug resistance protein 2 OS=Nicotiana plumbaginifolia GN=PDR2 PE=2 SV=1	PF02367//PF00005//PF00437//PF03266//PF04194//PF10261//PF07728//PF02535//PF05496//PF13304//PF03612//PF00931//PF00004//PF03193//PF01061//PF06414//PF10662//PF01637//PF01080	Threonylcarbamoyl adenosine biosynthesis protein TsaE//ABC transporter//Type II/IV secretion system protein//NTPase//Programmed cell death protein 2, C-terminal putative domain//Inositol phospholipid synthesis and fat-storage-inducing TM//AAA domain (dynein-related subfamily)//ZIP Zinc transporter//Holliday junction DNA helicase ruvB N-terminus//AAA domain, putative AbiEii toxin, Type IV TA syste…	GO:0009401//GO:0006310//GO:0006810//GO:0019915//GO:0006281//GO:0006576//GO:0002949//GO:0055085//GO:0030001//GO:0008643	phosphoenolpyruvate-dependent sugar phosphotransferase system//DNA recombination//transport//lipid storage//DNA repair//cellular biogenic amine metabolic process//tRNA threonylcarbamoyladenosine modification//transmembrane transport//metal ion transport//carbohydrate transport	GO:0008982//GO:0098519//GO:0016301//GO:0016887//GO:0004190//GO:0005525//GO:0043531//GO:0046873//GO:0009378//GO:0005524//GO:0003924	protein-N(PI)-phosphohistidine-sugar phosphotransferase activity//nucleotide phosphatase activity, acting on free nucleotides//kinase activity//ATPase activity//aspartic-type endopeptidase activity//GTP binding//ADP binding//metal ion transmembrane transporter activity//four-way junction helicase activity//ATP binding//GTPase activity	GO:0016021//GO:0016020//GO:0009379//GO:0005789//GO:0005657//GO:0009357//GO:0005737	integral component of membrane//membrane//Holliday junction helicase complex//endoplasmic reticulum membrane//replication fork//protein-N(PI)-phosphohistidine-sugar phosphotransferase complex//cytoplasm	--	--	-	-
i0_LQ_c9519/f1p101/585	353.3942621	30.16037859	3.5506	3.17E-07	0.00045639	586	470125461	XP_004298720.1	488	2.90E-47	PREDICTED: leucoanthocyanidin dioxygenase [Fragaria vesca subsp. vesca]	764580165	XM_004298672.2	279	2.03E-142	PREDICTED: Fragaria vesca subsp. vesca leucoanthocyanidin dioxygenase (LOC101308284), mRNA	K05277	E1.14.11.19	leucoanthocyanidin dioxygenase	http://www.genome.jp/dbget-bin/www_bget?ko:K05277	P51091	428	3.70E-41	Leucoanthocyanidin dioxygenase OS=Malus domestica GN=ANS PE=2 SV=1	PF03171	2OG-Fe(II) oxygenase superfamily	GO:0055114	oxidation-reduction process	GO:0016491	oxidoreductase activity	--	--	--	--	-	-
i1_LQ_c7087/f1p13/1979	277.6945922	0	Inf	3.18E-07	0.00045639	1992	470108349	XP_004290483.1	2914	0.00E+00	PREDICTED: protein GIGANTEA [Fragaria vesca subsp. vesca]>gi|764532696|ref|XP_011458472.1| PREDICTED: protein GIGANTEA [Fragaria vesca subsp. vesca]>gi|764532706|ref|XP_011458473.1| PREDICTED: protein GIGANTEA [Fragaria vesca subsp. vesca]	764532705	XM_011460171.1	1584	0	PREDICTED: Fragaria vesca subsp. vesca protein GIGANTEA (LOC101308922), transcript variant X3, mRNA	K12124	GI	GIGANTEA	http://www.genome.jp/dbget-bin/www_bget?ko:K12124	Q9SQI2	2035	5.70E-227	Protein GIGANTEA OS=Arabidopsis thaliana GN=GI PE=1 SV=2	--	--	--	--	--	--	--	--	--	--	-	-
i4_LQ_c11531/f1p20/4054	135.9299586	2.307183214	5.8806	3.27E-07	0.00046252	4007	764571587	XP_011462685.1	2243	6.20E-250	PREDICTED: chromatin structure-remodeling complex protein SYD isoform X4 [Fragaria vesca subsp. vesca]	764571563	XM_011464381.1	598	0	PREDICTED: Fragaria vesca subsp. vesca chromatin structure-remodeling complex protein SYD (LOC101304668), transcript variant X2, mRNA	--	--	--	--	A1C3L3	386	1.90E-35	Fap1 adhesin OS=Streptococcus parasanguinis GN=fap1 PE=1 SV=1	PF02285//PF01109//PF06440//PF05497	Cytochrome oxidase c subunit VIII//Granulocyte-macrophage colony-stimulating factor//DNA polymerase III, theta subunit//Destabilase	GO:0007165//GO:0006955//GO:0015992//GO:0006260//GO:0005975//GO:0008283//GO:0006123//GO:0040007	signal transduction//immune response//proton transport//DNA replication//carbohydrate metabolic process//cell proliferation//mitochondrial electron transport, cytochrome c to oxygen//growth	GO:0003887//GO:0004129//GO:0008083//GO:0005129//GO:0003677//GO:0003796	DNA-directed DNA polymerase activity//cytochrome-c oxidase activity//growth factor activity//granulocyte macrophage colony-stimulating factor receptor binding//DNA binding//lysozyme activity	GO:0045277//GO:0042575//GO:0005576	respiratory chain complex IV//DNA polymerase complex//extracellular region	--	--	-	-
i1_LQ_c8543/f1p1/1745	1542.724174	190.8913867	3.0147	3.50E-07	0.00048674	1910	470148922	XP_004309996.1	2451	2.20E-274	PREDICTED: uncharacterized protein LOC101307271 [Fragaria vesca subsp. vesca]	764644968	XM_004309948.2	1410	0	PREDICTED: Fragaria vesca subsp. vesca uncharacterized LOC101307271 (LOC101307271), mRNA	--	--	--	--	--	--	--	--	PF00150	Cellulase (glycosyl hydrolase family 5)	GO:0005975	carbohydrate metabolic process	GO:0004553	hydrolase activity, hydrolyzing O-glycosyl compounds	--	--	--	--	112195784	uncharacterized LOC112195784, transcript variant X2
i2_HQ_c29296/f3p0/2345	8.287374179	239.2297376	-4.8513	4.87E-07	0.00066687	2348	764573342	XP_004296959.2	3062	0.00E+00	PREDICTED: phosphoglucan, water dikinase, chloroplastic [Fragaria vesca subsp. vesca]	764573341	XM_004296911.2	1650	0	PREDICTED: Fragaria vesca subsp. vesca phosphoglucan, water dikinase, chloroplastic (LOC101296480), mRNA	K15535	PWD	phosphoglucan, water dikinase	http://www.genome.jp/dbget-bin/www_bget?ko:K15535	Q6ZY51	2248	1.30E-251	Phosphoglucan, water dikinase, chloroplastic OS=Arabidopsis thaliana GN=GWD3 PE=1 SV=1	PF02334//PF01326	Replication terminator protein//Pyruvate phosphate dikinase, PEP/pyruvate binding domain	GO:0016310//GO:0006274	phosphorylation//DNA replication termination	GO:0016301//GO:0005524//GO:0003677	kinase activity//ATP binding//DNA binding	--	--	--	--	-	-
i0_LQ_c24079/f1p116/743	47599.17696	10538.87579	2.1752	5.69E-07	0.00076629	750	470132845	XP_004302285.1	739	2.90E-76	PREDICTED: uncharacterized protein LOC101303238 [Fragaria vesca subsp. vesca]	764597557	XM_004302237.2	424	0	PREDICTED: Fragaria vesca subsp. vesca uncharacterized LOC101303238 (LOC101303238), mRNA	--	--	--	--	--	--	--	--	--	--	--	--	--	--	--	--	--	--	-	-
i3_LQ_c72882/f1p56/3220	54.47757397	466.6986117	-3.0988	6.62E-07	0.00087853	3226	470133365	XP_004302537.1	4114	0.00E+00	PREDICTED: receptor-like protein kinase FERONIA [Fragaria vesca subsp. vesca]	764599608	XM_004302489.2	2174	0	PREDICTED: Fragaria vesca subsp. vesca receptor-like protein kinase FERONIA (LOC101305276), mRNA	--	--	--	--	Q9SCZ4	3199	0.00E+00	Receptor-like protein kinase FERONIA OS=Arabidopsis thaliana GN=FER PE=1 SV=1	PF00069//PF02480//PF07714	Protein kinase domain//Alphaherpesvirus glycoprotein E//Protein tyrosine kinase	GO:0006468	protein phosphorylation	GO:0005524//GO:0004672	ATP binding//protein kinase activity	GO:0016020	membrane	--	--	-	-
i1_LQ_c11713/f1p0/1113	83.00317416	0	Inf	6.93E-07	0.00088246	1125	470125461	XP_004298720.1	1268	2.00E-137	PREDICTED: leucoanthocyanidin dioxygenase [Fragaria vesca subsp. vesca]	764580165	XM_004298672.2	725	0	PREDICTED: Fragaria vesca subsp. vesca leucoanthocyanidin dioxygenase (LOC101308284), mRNA	K05277	E1.14.11.19	leucoanthocyanidin dioxygenase	http://www.genome.jp/dbget-bin/www_bget?ko:K05277	P51091	1176	1.30E-127	Leucoanthocyanidin dioxygenase OS=Malus domestica GN=ANS PE=2 SV=1	PF03171	2OG-Fe(II) oxygenase superfamily	GO:0055114	oxidation-reduction process	GO:0016491	oxidoreductase activity	--	--	--	--	-	-
i2_LQ_c14915/f1p0/2034	17.60555744	257.8928894	-3.8727	6.95E-07	0.00088246	2115	764525675	XP_011457923.1	747	9.70E-77	PREDICTED: proline-rich protein 4-like isoform X3 [Fragaria vesca subsp. vesca]>gi|764525680|ref|XP_011457924.1| PREDICTED: proline-rich protein 4-like isoform X4 [Fragaria vesca subsp. vesca]	764525674	XM_011459621.1	539	0	PREDICTED: Fragaria vesca subsp. vesca proline-rich protein 4-like (LOC101304048), transcript variant X3, mRNA >gnl|BL_ORD_ID|27881964 PREDICTED: Fragaria vesca subsp. vesca proline-rich protein 4-like (LOC101304048), transcript variant X4, mRNA	--	--	--	--	Q96WV6	282	1.10E-23	Uncharacterized threonine-rich GPI-anchored glycoprotein PJ4664.02 OS=Schizosaccharomyces pombe (strain 972 / ATCC 24843) GN=SPBPJ4664.02 PE=3 SV=1	--	--	--	--	--	--	--	--	--	--	-	-
i4_LQ_c2776/f1p154/4353	377.662662	37.24452903	3.342	6.96E-07	0.00088246	4400	764565856	XP_011461878.1	5708	0.00E+00	PREDICTED: E3 ubiquitin-protein ligase UPL1 isoform X1 [Fragaria vesca subsp. vesca]	764565858	XM_011463577.1	3240	0	PREDICTED: Fragaria vesca subsp. vesca E3 ubiquitin-protein ligase UPL1 (LOC101291412), transcript variant X2, mRNA	K10592	HUWE1, MULE, ARF-BP1	E3 ubiquitin-protein ligase HUWE1	http://www.genome.jp/dbget-bin/www_bget?ko:K10592	Q8GY23	3855	0.00E+00	E3 ubiquitin-protein ligase UPL1 OS=Arabidopsis thaliana GN=UPL1 PE=1 SV=3	PF00632	HECT-domain (ubiquitin-transferase)	GO:0016567	protein ubiquitination	GO:0004842	ubiquitin-protein transferase activity	--	--	KOG0939	E3 ubiquitin-protein ligase/Putative upstream regulatory element binding protein	-	-
i1_LQ_c19493/f1p3/1180	986.8930084	4640.130719	-2.2332	7.14E-07	0.00089158	1180	470148939	XP_004310004.1	1613	2.10E-177	PREDICTED: probable pectate lyase 5 [Fragaria vesca subsp. vesca]	764645031	XM_004309956.2	893	0	PREDICTED: Fragaria vesca subsp. vesca probable pectate lyase 5 (LOC101310083), mRNA	K01728	pel	pectate lyase	http://www.genome.jp/dbget-bin/www_bget?ko:K01728	Q9C5M8	1419	9.00E-156	Probable pectate lyase 18 OS=Arabidopsis thaliana GN=At4g24780 PE=2 SV=2	--	--	--	--	--	--	--	--	--	--	-	-
i1_LQ_c6987/f1p0/1363	1246.64578	49.84516516	4.6445	7.98E-07	0.00098243	1525	470125461	XP_004298720.1	1608	1.00E-176	PREDICTED: leucoanthocyanidin dioxygenase [Fragaria vesca subsp. vesca]	764580165	XM_004298672.2	948	0	PREDICTED: Fragaria vesca subsp. vesca leucoanthocyanidin dioxygenase (LOC101308284), mRNA	K05277	E1.14.11.19	leucoanthocyanidin dioxygenase	http://www.genome.jp/dbget-bin/www_bget?ko:K05277	P51091	1441	3.30E-158	Leucoanthocyanidin dioxygenase OS=Malus domestica GN=ANS PE=2 SV=1	PF03171	2OG-Fe(II) oxygenase superfamily	GO:0055114	oxidation-reduction process	GO:0016491	oxidoreductase activity	--	--	--	--	-	-
i2_LQ_c20178/f1p2/2761	0	81.98397474	#NAME?	8.25E-07	0.000988	2942	764565982	XP_011461895.1	1647	5.90E-181	PREDICTED: DNA-damage-repair/toleration protein DRT100 [Fragaria vesca subsp. vesca]	764565981	XM_011463593.1	800	0	PREDICTED: Fragaria vesca subsp. vesca DNA-damage-repair/toleration protein DRT100 (LOC101302146), mRNA	--	--	--	--	Q00874	1047	3.10E-112	DNA-damage-repair/toleration protein DRT100 OS=Arabidopsis thaliana GN=DRT100 PE=2 SV=2	PF13855//PF00560	Leucine rich repeat//Leucine Rich Repeat	--	--	GO:0005515	protein binding	--	--	--	--	-	-
i2_LQ_c38675/f1p17/2311	155.7777543	954.2993762	-2.615	8.17E-07	0.000988	2331	694388723	XP_009370039.1	2105	3.60E-234	PREDICTED: probable pectate lyase 8 [Pyrus x bretschneideri]	764524191	XM_004289681.2	1639	0	PREDICTED: Fragaria vesca subsp. vesca probable pectate lyase 8 (LOC101291580), mRNA	K01728	pel	pectate lyase	http://www.genome.jp/dbget-bin/www_bget?ko:K01728	Q940Q1	1848	3.20E-205	Probable pectate lyase 1 OS=Arabidopsis thaliana GN=At1g04680 PE=2 SV=2	PF04277//PF00091//PF06728	Oxaloacetate decarboxylase, gamma chain//Tubulin/FtsZ family, GTPase domain//GPI transamidase subunit PIG-U	GO:0006525//GO:0071436//GO:0006090//GO:0006560//GO:0006506//GO:0006814	arginine metabolic process//sodium ion export//pyruvate metabolic process//proline metabolic process//GPI anchor biosynthetic process//sodium ion transport	GO:0008948//GO:0003924//GO:0015081	oxaloacetate decarboxylase activity//GTPase activity//sodium ion transmembrane transporter activity	GO:0016020//GO:0016021	membrane//integral component of membrane	--	--	-	-
i2_LQ_c51755/f1p39/2276	1895.157979	364.9035814	2.3767	8.45E-07	0.00099786	2247	596279501	XP_007225245.1	3277	0.00E+00	hypothetical protein PRUPE_ppa001692mg [Prunus persica]>gi|462422181|gb|EMJ26444.1| hypothetical protein PRUPE_ppa001692mg [Prunus persica]	764594303	XM_004300644.2	1768	0	PREDICTED: Fragaria vesca subsp. vesca beta-xylosidase/alpha-L-arabinofuranosidase 2-like (LOC101302560), transcript variant X1, mRNA	K15920	XYL4	beta-D-xylosidase 4	http://www.genome.jp/dbget-bin/www_bget?ko:K15920	A5JTQ3	2955	0.00E+00	Beta-xylosidase/alpha-L-arabinofuranosidase 2 OS=Medicago sativa subsp. varia GN=Xyl2 PE=2 SV=1	PF00933//PF01915	Glycosyl hydrolase family 3 N terminal domain//Glycosyl hydrolase family 3 C-terminal domain	GO:0005975	carbohydrate metabolic process	GO:0004553	hydrolase activity, hydrolyzing O-glycosyl compounds	--	--	--	--	-	-
i3_LQ_c118428/f94p27/3645	81.72701499	0	Inf	8.71E-07	0.0010144	3644	470148668	XP_004309876.1	4227	0.00E+00	PREDICTED: E3 SUMO-protein ligase SIZ1 [Fragaria vesca subsp. vesca]	764644054	XM_004309828.2	2591	0	PREDICTED: Fragaria vesca subsp. vesca E3 SUMO-protein ligase SIZ1 (LOC101309315), mRNA	--	--	--	--	Q680Q4	2770	5.9e-312	E3 SUMO-protein ligase SIZ1 OS=Arabidopsis thaliana GN=SIZ1 PE=1 SV=2	PF00628//PF02891//PF02251//PF11789//PF04810	PHD-finger//MIZ/SP-RING zinc finger//Proteasome activator pa28 alpha subunit//Zinc-finger of the MIZ type in Nse subunit//Sec23/Sec24 zinc finger	GO:0006888//GO:0006886	ER to Golgi vesicle-mediated transport//intracellular protein transport	GO:0008270//GO:0005515	zinc ion binding//protein binding	GO:0008537//GO:0030127	proteasome activator complex//COPII vesicle coat	KOG2169	Zn-finger transcription factor	-	-
i2_HQ_c69267/f2p0/2247	41.19699423	388.1259781	-3.2359	9.81E-07	0.0011272	2247	702248459	XP_010058223.1	1714	7.60E-189	PREDICTED: protein trichome birefringence [Eucalyptus grandis]>gi|629125895|gb|KCW90320.1| hypothetical protein EUGRSUZ_A02463 [Eucalyptus grandis]	764606929	XM_004303292.2	1475	0	PREDICTED: Fragaria vesca subsp. vesca protein trichome birefringence-like (LOC101308299), mRNA	--	--	--	--	Q9FG35	1524	1.10E-167	Protein trichome birefringence OS=Arabidopsis thaliana GN=TBR PE=1 SV=1	PF02823	ATP synthase, Delta/Epsilon chain, beta-sandwich domain	GO:0015986//GO:0006119//GO:0015992	ATP synthesis coupled proton transport//oxidative phosphorylation//proton transport	GO:0046933//GO:0046961	proton-transporting ATP synthase activity, rotational mechanism//proton-transporting ATPase activity, rotational mechanism	GO:0045259//GO:0045261	proton-transporting ATP synthase complex//proton-transporting ATP synthase complex, catalytic core F(1)	--	--	-	-
i2_HQ_c68045/f2p0/2131	80.2773251	0	Inf	1.07E-06	0.0012115	2132	470112052	XP_004292252.1	2777	4.9e-312	PREDICTED: uncharacterized protein LOC101315408 [Fragaria vesca subsp. vesca]	764527582	XM_004292204.2	1620	0	PREDICTED: Fragaria vesca subsp. vesca uncharacterized LOC101315408 (LOC101315408), mRNA	K17985	AMBRA1	activating molecule in BECN1-regulated autophagy protein 1	http://www.genome.jp/dbget-bin/www_bget?ko:K17985	A2AH22	201	2.80E-14	Activating molecule in BECN1-regulated autophagy protein 1 OS=Mus musculus GN=Ambra1 PE=1 SV=1	PF00400	WD domain, G-beta repeat	--	--	GO:0005515	protein binding	--	--	--	--	-	-
i2_LQ_c63861/f1p0/2737	79.5036565	0	Inf	1.23E-06	0.0013816	2761	470137270	XP_004304392.1	3692	0.00E+00	PREDICTED: probable galactinol--sucrose galactosyltransferase 2 [Fragaria vesca subsp. vesca]	764616736	XM_004304344.2	1806	0	PREDICTED: Fragaria vesca subsp. vesca probable galactinol--sucrose galactosyltransferase 2 (LOC101299216), mRNA	K06617	E2.4.1.82	raffinose synthase	http://www.genome.jp/dbget-bin/www_bget?ko:K06617	Q94A08	3161	0.00E+00	Probable galactinol--sucrose galactosyltransferase 2 OS=Arabidopsis thaliana GN=RFS2 PE=2 SV=2	PF08996//PF03827//PF06367//PF00193//PF08490	DNA Polymerase alpha zinc finger//Orexin receptor type 2//Diaphanous FH3 Domain//Extracellular link domain//Domain of unknown function (DUF1744)	GO:0007155//GO:0007631//GO:0006260//GO:0007187//GO:0016043//GO:0007186//GO:0022410	cell adhesion//feeding behavior//DNA replication//G-protein coupled receptor signaling pathway, coupled to cyclic nucleotide second messenger//cellular component organization//G-protein coupled receptor signaling pathway//circadian sleep/wake cycle process	GO:0005540//GO:0008270//GO:0001882//GO:0016499//GO:0003779//GO:0003887	hyaluronic acid binding//zinc ion binding//nucleoside binding//orexin receptor activity//actin binding//DNA-directed DNA polymerase activity	GO:0005634//GO:0042575//GO:0016021	nucleus//DNA polymerase complex//integral component of membrane	--	--	-	-
i3_LQ_c83331/f1p4/3260	109.2422608	1.292374281	6.4014	1.26E-06	0.0013935	3390	470133062	XP_004302393.1	2540	1.90E-284	PREDICTED: (-)-alpha-pinene synthase-like isoform X2 [Fragaria vesca subsp. vesca]	764598401	XM_004302345.2	1204	0	PREDICTED: Fragaria vesca subsp. vesca (-)-alpha-pinene synthase-like (LOC101310428), transcript variant X2, mRNA	--	--	--	--	O23945	1831	4.40E-203	(-)-alpha-pinene synthase OS=Fragaria vesca PE=1 SV=2	PF03936//PF01397	Terpene synthase family, metal binding domain//Terpene synthase, N-terminal domain	GO:0008152	metabolic process	GO:0000287//GO:0010333//GO:0016829	magnesium ion binding//terpene synthase activity//lyase activity	--	--	--	--	-	-
i4_LQ_c16932/f1p5/4242	18.24125126	255.4856263	-3.808	1.31E-06	0.0014322	4314	764626977	XP_011469193.1	6240	0.00E+00	PREDICTED: CCR4-NOT transcription complex subunit 1 isoform X1 [Fragaria vesca subsp. vesca]	764626986	XM_011470893.1	3485	0	PREDICTED: Fragaria vesca subsp. vesca CCR4-NOT transcription complex subunit 1 (LOC101308317), transcript variant X3, mRNA	K12604	CNOT1, NOT1	CCR4-NOT transcription complex subunit 1	http://www.genome.jp/dbget-bin/www_bget?ko:K12604	A5YKK6	1431	1.30E-156	CCR4-NOT transcription complex subunit 1 OS=Homo sapiens GN=CNOT1 PE=1 SV=2	PF04995	Heme exporter protein D (CcmD)	GO:0017004//GO:0015886	cytochrome complex assembly//heme transport	--	--	GO:0016021	integral component of membrane	KOG1831	Negative regulator of transcription	-	-
i4_HQ_c8010/f2p0/4248	82.06705353	584.5167934	-2.8324	1.36E-06	0.0014688	4256	764572035	XP_011462732.1	4702	0.00E+00	PREDICTED: putative E3 ubiquitin-protein ligase LIN-1 isoform X3 [Fragaria vesca subsp. vesca]	764572034	XM_011464430.1	2532	0	PREDICTED: Fragaria vesca subsp. vesca putative E3 ubiquitin-protein ligase LIN-1 (LOC101312047), transcript variant X3, mRNA	--	--	--	--	C6L7U1	427	3.50E-40	Putative E3 ubiquitin-protein ligase LIN-1 OS=Lotus japonicus GN=CERBERUS PE=2 SV=2	PF00400//PF00238	WD domain, G-beta repeat//Ribosomal protein L14p/L23e	GO:0006412//GO:0042254	translation//ribosome biogenesis	GO:0003735//GO:0005515	structural constituent of ribosome//protein binding	GO:0005840	ribosome	--	--	-	-
i2_LQ_c36283/f1p2/2856	582.6005689	82.81023831	2.8146	1.40E-06	0.0014854	2875	694443780	XP_009348444.1	1326	9.60E-144	PREDICTED: RING finger and CHY zinc finger domain-containing protein 1-like [Pyrus x bretschneideri]	764541559	XM_004291361.2	1123	0	PREDICTED: Fragaria vesca subsp. vesca RING finger and CHY zinc finger domain-containing protein 1 (LOC101296452), transcript variant X1, mRNA	K10144	RCHY1, PIRH2	RING finger and CHY zinc finger domain-containing protein 1	http://www.genome.jp/dbget-bin/www_bget?ko:K10144	Q96PM5	593	1.30E-59	RING finger and CHY zinc finger domain-containing protein 1 OS=Homo sapiens GN=RCHY1 PE=1 SV=1	PF05495//PF00097//PF13639//PF14634	CHY zinc finger//Zinc finger, C3HC4 type (RING finger)//Ring finger domain//zinc-RING finger domain	--	--	GO:0008270//GO:0005515//GO:0046872	zinc ion binding//protein binding//metal ion binding	--	--	KOG1940	Zn-finger protein	-	-
i2_LQ_c24223/f1p0/3029	305.8160156	14.53921066	4.3946	1.44E-06	0.0015101	3036	470143224	XP_004307281.1	1909	2.50E-211	PREDICTED: protein ECERIFERUM 1-like [Fragaria vesca subsp. vesca]	764630547	XM_004307232.2	982	0	PREDICTED: Fragaria vesca subsp. vesca protein ECERIFERUM 1-like (LOC101311999), mRNA	K15404	K15404, CER1	aldehyde decarbonylase	http://www.genome.jp/dbget-bin/www_bget?ko:K15404	F4HVY0	1443	3.80E-158	Protein ECERIFERUM 1 OS=Arabidopsis thaliana GN=CER1 PE=1 SV=1	PF04116	Fatty acid hydroxylase superfamily	GO:0006633//GO:0055114	fatty acid biosynthetic process//oxidation-reduction process	GO:0005506//GO:0016491	iron ion binding//oxidoreductase activity	--	--	--	--	-	-
i2_LQ_c3781/f1p0/2689	5.355786782	157.9494419	-4.8822	1.45E-06	0.0015101	2693	--	--	--	--	--	764580165	XM_004298672.2	457	0	PREDICTED: Fragaria vesca subsp. vesca leucoanthocyanidin dioxygenase (LOC101308284), mRNA	K05277	E1.14.11.19	leucoanthocyanidin dioxygenase	http://www.genome.jp/dbget-bin/www_bget?ko:K05277	P51091	778	4.40E-81	Leucoanthocyanidin dioxygenase OS=Malus domestica GN=ANS PE=2 SV=1	PF10508	Proteasome non-ATPase 26S subunit	GO:0043248	proteasome assembly	--	--	--	--	--	--	-	-
i3_LQ_c88792/f1p11/3064	0	77.69773577	#NAME?	1.59E-06	0.0016267	3067	470140571	XP_004306013.1	3028	0.00E+00	PREDICTED: pentatricopeptide repeat-containing protein At1g03560, mitochondrial [Fragaria vesca subsp. vesca]	764613695	XM_004305965.2	1560	0	PREDICTED: Fragaria vesca subsp. vesca pentatricopeptide repeat-containing protein At1g03560, mitochondrial (LOC101303928), mRNA	--	--	--	--	Q9LR67	2344	1.30E-262	Pentatricopeptide repeat-containing protein At1g03560, mitochondrial OS=Arabidopsis thaliana GN=At1g03560 PE=2 SV=1	PF00515//PF13414	Tetratricopeptide repeat//TPR repeat	--	--	GO:0005515	protein binding	--	--	--	--	-	-
i2_LQ_c36809/f1p66/2330	0	77.43185148	#NAME?	1.68E-06	0.001706	2425	470127946	XP_004299918.1	1833	1.30E-202	PREDICTED: potassium channel AKT2/3 [Fragaria vesca subsp. vesca]	764587897	XM_004299870.2	1092	0	PREDICTED: Fragaria vesca subsp. vesca potassium channel AKT2/3 (LOC101304580), mRNA	--	--	--	--	Q75HP9	883	2.60E-93	Potassium channel AKT2 OS=Oryza sativa subsp. japonica GN=Os05g0428700 PE=2 SV=1	PF13606//PF00023	Ankyrin repeat//Ankyrin repeat	--	--	GO:0005515	protein binding	--	--	--	--	-	-
i3_LQ_c78400/f1p10/3061	0	77.18287521	#NAME?	1.70E-06	0.0017082	3056	764603697	XP_011466813.1	1341	1.90E-145	PREDICTED: tetratricopeptide repeat protein 27 homolog [Fragaria vesca subsp. vesca]	764603696	XM_011468511.1	1009	0	PREDICTED: Fragaria vesca subsp. vesca tetratricopeptide repeat protein 27 homolog (LOC101301606), mRNA	--	--	--	--	Q54BW6	246	2.40E-19	Tetratricopeptide repeat protein 27 homolog OS=Dictyostelium discoideum GN=ttc27 PE=3 SV=1	PF13181//PF13174//PF00515//PF13414	Tetratricopeptide repeat//Tetratricopeptide repeat//Tetratricopeptide repeat//TPR repeat	--	--	GO:0005515	protein binding	--	--	KOG1128	Uncharacterized conserved protein, contains TPR repeats	-	-
i0_LQ_c32925/f1p0/722	0	492.9258156	#NAME?	1.73E-06	0.0017144	722	470136790	XP_004304166.1	818	1.90E-85	PREDICTED: S-adenosylmethionine decarboxylase proenzyme-like isoform X1 [Fragaria vesca subsp. vesca]	764614071	XM_011469539.1	425	0	PREDICTED: Fragaria vesca subsp. vesca S-adenosylmethionine decarboxylase proenzyme-like (LOC101300649), transcript variant X3, mRNA	K01611	speD, AMD1	S-adenosylmethionine decarboxylase	http://www.genome.jp/dbget-bin/www_bget?ko:K01611	Q96471	562	1.30E-56	S-adenosylmethionine decarboxylase proenzyme OS=Ipomoea nil GN=SAMDC PE=3 SV=1	PF01536	Adenosylmethionine decarboxylase	GO:0006597//GO:0006560//GO:0008295//GO:0006525	spermine biosynthetic process//proline metabolic process//spermidine biosynthetic process//arginine metabolic process	GO:0004014	adenosylmethionine decarboxylase activity	--	--	KOG0788	S-adenosylmethionine decarboxylase	-	-
i1_LQ_c47759/f1p33/1150	43.51562311	384.0137694	-3.1416	1.75E-06	0.0017144	1146	470140480	XP_004305968.1	1319	2.50E-143	PREDICTED: GDSL esterase/lipase At2g42990-like [Fragaria vesca subsp. vesca]	764613196	XM_004305919.2	728	0	PREDICTED: Fragaria vesca subsp. vesca GDSL esterase/lipase At2g42990-like (LOC101312470), mRNA	--	--	--	--	Q67ZI9	970	1.00E-103	GDSL esterase/lipase At2g42990 OS=Arabidopsis thaliana GN=At2g42990 PE=2 SV=1	PF00657	GDSL-like Lipase/Acylhydrolase	--	--	GO:0016788	hydrolase activity, acting on ester bonds	--	--	--	--	-	-
i2_LQ_c35761/f1p84/2588	76.7595724	0	Inf	1.78E-06	0.0017227	2556	470134791	XP_004303220.1	3534	0.00E+00	PREDICTED: nudix hydrolase 3 [Fragaria vesca subsp. vesca]>gi|764605654|ref|XP_011467001.1| PREDICTED: nudix hydrolase 3 [Fragaria vesca subsp. vesca]	764605650	XM_004303172.2	1866	0	PREDICTED: Fragaria vesca subsp. vesca nudix hydrolase 3 (LOC101294775), transcript variant X1, mRNA	--	--	--	--	Q8L831	2785	0.00E+00	Nudix hydrolase 3 OS=Arabidopsis thaliana GN=NUDT3 PE=1 SV=1	PF00293	NUDIX domain	--	--	GO:0016787	hydrolase activity	--	--	--	--	-	-
i1_LQ_c71177/f15p0/1488	5597.796229	0	Inf	1.85E-06	0.0017725	1489	--	--	--	--	--	764580165	XM_004298672.2	939	0	PREDICTED: Fragaria vesca subsp. vesca leucoanthocyanidin dioxygenase (LOC101308284), mRNA	K05277	E1.14.11.19	leucoanthocyanidin dioxygenase	http://www.genome.jp/dbget-bin/www_bget?ko:K05277	P51091	1441	3.20E-158	Leucoanthocyanidin dioxygenase OS=Malus domestica GN=ANS PE=2 SV=1	PF03171	2OG-Fe(II) oxygenase superfamily	GO:0055114	oxidation-reduction process	GO:0016491	oxidoreductase activity	--	--	--	--	112179310	leucoanthocyanidin dioxygenase, transcript variant X2
i2_LQ_c5123/f1p22/2211	132.9643882	2.978965599	5.4801	1.92E-06	0.001823	2242	470135360	XP_004303485.1	3438	0.00E+00	PREDICTED: aminopeptidase M1 [Fragaria vesca subsp. vesca]	764607774	XM_004303437.2	1750	0	PREDICTED: Fragaria vesca subsp. vesca aminopeptidase M1 (LOC101306444), mRNA	K08776	NPEPPS	puromycin-sensitive aminopeptidase	http://www.genome.jp/dbget-bin/www_bget?ko:K08776	Q8VZH2	2801	0.00E+00	Aminopeptidase M1 OS=Arabidopsis thaliana GN=APM1 PE=1 SV=1	PF03274//PF01433	Foamy virus BEL 1/2 protein//Peptidase family M1	GO:0045893//GO:0016032	positive regulation of transcription, DNA-templated//viral process	GO:0008270//GO:0008237	zinc ion binding//metallopeptidase activity	--	--	KOG1046	Puromycin-sensitive aminopeptidase and related aminopeptidases	-	-
i0_LQ_c33144/f1p0/665	0	245.0940884	#NAME?	2.00E-06	0.0018755	720	657086003	AID23892.1	913	1.90E-96	R2R3-MYB [Rosa hybrid cultivar]	657086002	KJ664811.1	548	0	Rosa hybrid cultivar R2R3-MYB (MYBs6-1) gene, complete cds	K09422	MYBP	myb proto-oncogene protein, plant	http://www.genome.jp/dbget-bin/www_bget?ko:K09422	Q9ZTC3	155	2.00E-09	Transcription factor MYB90 OS=Arabidopsis thaliana GN=MYB90 PE=1 SV=1	--	--	--	--	--	--	--	--	--	--	-	-
i1_LQ_c4717/f1p13/1223	110.7009728	0	Inf	2.23E-06	0.0020445	1229	470102880	XP_004287878.1	1068	3.40E-114	PREDICTED: auxilin-like protein 1 [Fragaria vesca subsp. vesca]	764512628	XM_004287830.2	918	0	PREDICTED: Fragaria vesca subsp. vesca auxilin-like protein 1 (LOC101295164), mRNA	--	--	--	--	Q9FWS1	506	7.00E-50	Auxilin-like protein 1 OS=Arabidopsis thaliana GN=AUL1 PE=2 SV=2	--	--	--	--	--	--	--	--	KOG0431	Auxilin-like protein and related proteins containing DnaJ domain	-	-
i2_LQ_c63884/f1p0/2367	75.85521319	0	Inf	2.21E-06	0.0020445	2370	470147972	XP_004309550.1	3393	0.00E+00	PREDICTED: oligopeptide transporter 7 [Fragaria vesca subsp. vesca]	764641843	XM_004309502.2	1676	0	PREDICTED: Fragaria vesca subsp. vesca oligopeptide transporter 7 (LOC101307951), mRNA	--	--	--	--	O82485	2954	0.00E+00	Oligopeptide transporter 7 OS=Arabidopsis thaliana GN=OPT7 PE=2 SV=1	PF03169//PF01530	OPT oligopeptide transporter protein//Zinc finger, C2HC type	GO:0006355//GO:0055085	regulation of transcription, DNA-templated//transmembrane transport	GO:0003700//GO:0008270	transcription factor activity, sequence-specific DNA binding//zinc ion binding	GO:0005634//GO:0005667	nucleus//transcription factor complex	--	--	-	-
i4_LQ_c3538/f1p0/4524	135.5823173	3.877122843	5.128	2.68E-06	0.0024275	4589	764601320	XP_011466560.1	5880	0.00E+00	PREDICTED: E3 ubiquitin-protein ligase PRT6 [Fragaria vesca subsp. vesca]	764601319	XM_011468258.1	3452	0	PREDICTED: Fragaria vesca subsp. vesca E3 ubiquitin-protein ligase PRT6 (LOC101310619), mRNA	--	--	--	--	F4KCC2	1474	1.50E-161	E3 ubiquitin-protein ligase PRT6 OS=Arabidopsis thaliana GN=PRT6 PE=2 SV=1	PF14634//PF13639	zinc-RING finger domain//Ring finger domain	--	--	GO:0008270//GO:0005515	zinc ion binding//protein binding	--	--	KOG1140	N-end rule pathway, recognition component UBR1	-	-
i1_LQ_c13352/f1p0/1443	132.5851958	2686.421044	-4.3407	2.84E-06	0.0025542	1445	310753532	ADP09680.1	2233	3.20E-249	pectate lyase [Rosa x borboniana]	310753531	HQ232414.1	1343	0	Rosa x borboniana cultivar Gruss an Teplitz pectate lyase (Pel1) mRNA, complete cds	K01728	pel	pectate lyase	http://www.genome.jp/dbget-bin/www_bget?ko:K01728	Q93WF1	1752	2.70E-194	Probable pectate lyase 20 OS=Arabidopsis thaliana GN=At5g48900 PE=2 SV=1	--	--	--	--	--	--	--	--	--	--	112174014	probable pectate lyase 20
i4_HQ_c1288/f5p0/4386	2.329996534	116.1380432	-5.6394	2.89E-06	0.00257	4386	470116105	XP_004294226.1	6236	0.00E+00	PREDICTED: helicase SKI2W [Fragaria vesca subsp. vesca]	764558518	XM_004294178.2	3480	0	PREDICTED: Fragaria vesca subsp. vesca helicase SKI2W (LOC101310386), mRNA	K12599	SKI2, SKIV2L	antiviral helicase SKI2	http://www.genome.jp/dbget-bin/www_bget?ko:K12599	F4JAA5	4798	0.00E+00	ATP-dependent RNA helicase SKI2 OS=Arabidopsis thaliana GN=SKI2 PE=1 SV=1	PF00270//PF04851	DEAD/DEAH box helicase//Type III restriction enzyme, res subunit	--	--	GO:0016787//GO:0003677//GO:0003676//GO:0005524	hydrolase activity//DNA binding//nucleic acid binding//ATP binding	--	--	KOG0947	Cytoplasmic exosomal RNA helicase SKI2, DEAD-box superfamily	-	-
i3_LQ_c10326/f1p108/3485	22.68333225	629.0272734	-4.7934	2.96E-06	0.0026032	3487	470140672	XP_004306063.1	4130	0.00E+00	PREDICTED: protein LONGIFOLIA 1 [Fragaria vesca subsp. vesca]	764614518	XM_004306015.2	2297	0	PREDICTED: Fragaria vesca subsp. vesca protein LONGIFOLIA 1 (LOC101295071), mRNA	--	--	--	--	Q9LF24	878	1.40E-92	Protein LONGIFOLIA 1 OS=Arabidopsis thaliana GN=LNG1 PE=1 SV=1	PF00920	Dehydratase family	GO:0008152	metabolic process	GO:0003824	catalytic activity	--	--	--	--	-	-
i4_LQ_c15874/f1p0/4595	10.61025168	201.4741337	-4.2471	3.12E-06	0.0027126	4606	764572039	XP_011462733.1	4480	0.00E+00	PREDICTED: putative E3 ubiquitin-protein ligase LIN-1 isoform X4 [Fragaria vesca subsp. vesca]	764572038	XM_011464431.1	2439	0	PREDICTED: Fragaria vesca subsp. vesca putative E3 ubiquitin-protein ligase LIN-1 (LOC101312047), transcript variant X4, mRNA	--	--	--	--	C6L7U1	377	2.40E-34	Putative E3 ubiquitin-protein ligase LIN-1 OS=Lotus japonicus GN=CERBERUS PE=2 SV=2	PF00400	WD domain, G-beta repeat	--	--	GO:0005515	protein binding	--	--	--	--	-	-
i1_LQ_c29420/f1p0/1794	272.7138139	1347.045017	-2.3043	3.54E-06	0.0030487	1808	764561981	XP_004296017.2	1288	1.50E-139	PREDICTED: transcription factor RF2b-like [Fragaria vesca subsp. vesca]	764561980	XM_004295969.2	984	0	PREDICTED: Fragaria vesca subsp. vesca transcription factor RF2b-like (LOC101302636), mRNA	--	--	--	--	Q6S4P4	751	4.00E-78	Transcription factor RF2b OS=Oryza sativa subsp. japonica GN=RF2b PE=1 SV=2	PF10186//PF05797//PF06156//PF05557//PF10473//PF03131//PF06005//PF07716//PF04111//PF00170//PF15070//PF07989	Vacuolar sorting 38 and autophagy-related subunit 14//Yeast trans-acting factor (REP1/REP2)//Protein of unknown function (DUF972)//Mitotic checkpoint protein//Leucine-rich repeats of kinetochore protein Cenp-F/LEK1//bZIP Maf transcription factor//Protein of unknown function (DUF904)//Basic region leucine zipper//Autophagy protein Apg6//bZIP transcription factor//Putative golgin subfamily A member…	GO:0030541//GO:0010508//GO:0006355//GO:0000917//GO:0007094//GO:0043093//GO:0006260//GO:0006914	plasmid partitioning//positive regulation of autophagy//regulation of transcription, DNA-templated//barrier septum assembly//mitotic spindle assembly checkpoint//FtsZ-dependent cytokinesis//DNA replication//autophagy	GO:0042803//GO:0008134//GO:0003677//GO:0003700//GO:0045502//GO:0043565	protein homodimerization activity//transcription factor binding//DNA binding//transcription factor activity, sequence-specific DNA binding//dynein binding//sequence-specific DNA binding	GO:0005794//GO:0005667//GO:0030286//GO:0005634//GO:0005737//GO:0005815	Golgi apparatus//transcription factor complex//dynein complex//nucleus//cytoplasm//microtubule organizing center	--	--	112202023	transcription factor RF2b-like
i2_HQ_c71284/f11p0/2626	218.5799512	15.50849137	3.817	4.07E-06	0.0034746	2626	764574407	XP_004297183.2	2829	0.00E+00	PREDICTED: WPP domain-interacting tail-anchored protein 2 isoform X1 [Fragaria vesca subsp. vesca]	764574406	XM_004297135.2	1863	0	PREDICTED: Fragaria vesca subsp. vesca WPP domain-interacting tail-anchored protein 2 (LOC101293873), transcript variant X1, mRNA	--	--	--	--	A8MQR0	1215	9.10E-132	WPP domain-interacting tail-anchored protein 2 OS=Arabidopsis thaliana GN=WIT2 PE=1 SV=1	PF16331//PF04508	TolA binding protein trimerisation//Viral A-type inclusion protein repeat	GO:0070206//GO:0016032	protein trimerization//viral process	--	--	--	--	KOG0161	Myosin class II heavy chain	-	-
i2_LQ_c39953/f1p0/2866	88.63207162	0	Inf	4.26E-06	0.0035984	2867	470127223	XP_004299575.1	3687	0.00E+00	PREDICTED: uncharacterized protein LOC101296103 [Fragaria vesca subsp. vesca]	645268855	XM_008241506.1	1484	0	PREDICTED: Prunus mume microtubule-associated protein futsch (LOC103338311), mRNA	--	--	--	--	--	--	--	--	PF01426//PF08711	BAH domain//TFIIS helical bundle-like domain	GO:0006351	transcription, DNA-templated	GO:0003682//GO:0003677	chromatin binding//DNA binding	GO:0005634//GO:0000785	nucleus//chromatin	--	--	-	-
i1_LQ_c66054/f2p16/1195	18.30711563	231.1675085	-3.6585	4.32E-06	0.0036181	1167	--	--	--	--	--	764560247	XM_011462859.1	763	0	PREDICTED: Fragaria vesca subsp. vesca uncharacterized LOC101306606 (LOC101306606), transcript variant X2, mRNA	--	--	--	--	--	--	--	--	PF01728//PF03141//PF01135//PF01209//PF08241//PF05175	FtsJ-like methyltransferase//Putative S-adenosyl-L-methionine-dependent methyltransferase//Protein-L-isoaspartate(D-aspartate) O-methyltransferase (PCMT)//ubiE/COQ5 methyltransferase family//Methyltransferase domain//Methyltransferase small domain	GO:0046500//GO:0006464//GO:0008152//GO:0006479//GO:0032259	S-adenosylmethionine metabolic process//cellular protein modification process//metabolic process//protein methylation//methylation	GO:0004719//GO:0008168	protein-L-isoaspartate (D-aspartate) O-methyltransferase activity//methyltransferase activity	--	--	--	--	-	-
i2_LQ_c4945/f1p62/2517	0	547.4424219	#NAME?	4.61E-06	0.0038233	2376	595843950	XP_007208712.1	3461	0.00E+00	hypothetical protein PRUPE_ppa001841mg [Prunus persica]>gi|462404354|gb|EMJ09911.1| hypothetical protein PRUPE_ppa001841mg [Prunus persica]	764563249	XM_004294849.2	1937	0	PREDICTED: Fragaria vesca subsp. vesca probable galactinol--sucrose galactosyltransferase 1 (LOC101297814), mRNA	K06617	E2.4.1.82	raffinose synthase	http://www.genome.jp/dbget-bin/www_bget?ko:K06617	Q84VX0	3005	0.00E+00	Probable galactinol--sucrose galactosyltransferase 1 OS=Arabidopsis thaliana GN=RFS1 PE=2 SV=1	PF02065	Melibiase	GO:0006012//GO:0005975//GO:0001575//GO:0046486	galactose metabolic process//carbohydrate metabolic process//globoside metabolic process//glycerolipid metabolic process	GO:0004557	alpha-galactosidase activity	--	--	--	--	-	-
i1_HQ_c15472/f21p0/1827	0	773.1930536	#NAME?	4.70E-06	0.0038599	1830	470144697	XP_004307984.1	2462	1.10E-275	PREDICTED: probable pectinesterase/pectinesterase inhibitor 34 [Fragaria vesca subsp. vesca]	764636497	XM_004307936.2	1168	0	PREDICTED: Fragaria vesca subsp. vesca probable pectinesterase/pectinesterase inhibitor 34 (LOC101312579), mRNA	--	--	--	--	Q9M3B0	1861	7.80E-207	Probable pectinesterase/pectinesterase inhibitor 34 OS=Arabidopsis thaliana GN=PME34 PE=2 SV=1	PF01095//PF04043	Pectinesterase//Plant invertase/pectin methylesterase inhibitor	GO:0005982//GO:0042545//GO:0005985	starch metabolic process//cell wall modification//sucrose metabolic process	GO:0004857//GO:0030599	enzyme inhibitor activity//pectinesterase activity	GO:0005618	cell wall	--	--	-	-
i2_LQ_c18122/f1p0/2517	138.9974328	3145.861739	-4.5003	5.02E-06	0.0040846	2537	470146208	XP_004308720.1	2860	0.00E+00	PREDICTED: protein ECERIFERUM 1-like isoform X2 [Fragaria vesca subsp. vesca]	764630566	XM_004308672.2	1454	0	PREDICTED: Fragaria vesca subsp. vesca protein ECERIFERUM 1-like (LOC101297683), transcript variant X2, mRNA	K15404	K15404, CER1	aldehyde decarbonylase	http://www.genome.jp/dbget-bin/www_bget?ko:K15404	F4HVY0	2034	9.50E-227	Protein ECERIFERUM 1 OS=Arabidopsis thaliana GN=CER1 PE=1 SV=1	PF04116	Fatty acid hydroxylase superfamily	GO:0055114//GO:0006633	oxidation-reduction process//fatty acid biosynthetic process	GO:0005506//GO:0016491	iron ion binding//oxidoreductase activity	--	--	--	--	112186659	protein ECERIFERUM 1-like
i1_LQ_c41111/f1p0/1497	6.650240003	154.7673943	-4.5406	5.07E-06	0.0040852	1496	764573931	XP_011462923.1	1573	1.10E-172	PREDICTED: uncharacterized protein LOC101299177 isoform X2 [Fragaria vesca subsp. vesca]	764573930	XM_011464621.1	1024	0	PREDICTED: Fragaria vesca subsp. vesca uncharacterized LOC101299177 (LOC101299177), transcript variant X2, mRNA	--	--	--	--	--	--	--	--	PF04295	D-galactarate dehydratase / Altronate hydrolase, C terminus	--	--	GO:0016829	lyase activity	--	--	--	--	-	-
i1_LQ_c8527/f1p10/1146	0	70.03132489	#NAME?	5.32E-06	0.0041902	1147	764541029	XP_004291353.2	1061	2.00E-113	PREDICTED: thaumatin-like protein 1b [Fragaria vesca subsp. vesca]	764541028	XM_004291305.2	659	0	PREDICTED: Fragaria vesca subsp. vesca thaumatin-like protein 1b (LOC101304644), mRNA	--	--	--	--	O80327	586	3.40E-59	Thaumatin-like protein 1 OS=Pyrus pyrifolia GN=TL1 PE=1 SV=1	--	--	--	--	--	--	--	--	--	--	-	-
i2_LQ_c11018/f1p24/2799	371.3567679	30.4194811	3.6097	5.37E-06	0.0041902	2808	764550439	XP_004293377.2	2075	1.30E-230	PREDICTED: U-box domain-containing protein 2 [Fragaria vesca subsp. vesca]	764550438	XM_004293329.2	1411	0	PREDICTED: Fragaria vesca subsp. vesca U-box domain-containing protein 2 (LOC101294147), mRNA	--	--	--	--	O22193	617	2.10E-62	U-box domain-containing protein 4 OS=Arabidopsis thaliana GN=PUB4 PE=1 SV=3	PF00514	Armadillo/beta-catenin-like repeat	--	--	GO:0005515	protein binding	--	--	--	--	-	-
i2_LQ_c20226/f1p159/2358	0.665713296	88.68647501	-7.0577	5.39E-06	0.0041902	2363	470142682	XP_004307032.1	1449	4.30E-158	PREDICTED: OTU domain-containing protein At3g57810-like [Fragaria vesca subsp. vesca]	764627714	XM_004306984.2	1041	0	PREDICTED: Fragaria vesca subsp. vesca OTU domain-containing protein At3g57810-like (LOC101304322), mRNA	--	--	--	--	Q8LBZ4	443	2.70E-42	OTU domain-containing protein At3g57810 OS=Arabidopsis thaliana GN=At3g57810 PE=2 SV=1	--	--	--	--	--	--	--	--	--	--	112192892	uncharacterized LOC112192892, transcript variant X1
i2_LQ_c26276/f1p0/2480	69.96755924	0	Inf	5.40E-06	0.0041902	2570	470129212	XP_004300519.1	3547	0.00E+00	PREDICTED: synaptotagmin-5 [Fragaria vesca subsp. vesca]	764592678	XM_004300471.2	2022	0	PREDICTED: Fragaria vesca subsp. vesca synaptotagmin-5 (LOC101295049), mRNA	--	--	--	--	A0JJX5	233	6.60E-18	Synaptotagmin-4 OS=Arabidopsis thaliana GN=SYT4 PE=2 SV=1	PF00168	C2 domain	--	--	GO:0005515	protein binding	--	--	--	--	-	-
i3_HQ_c74308/f4p20/3111	0	86.46610126	#NAME?	5.86E-06	0.0045114	3112	645253232	XP_008232482.1	3067	0.00E+00	PREDICTED: probable methionine--tRNA ligase [Prunus mume]	764572916	XM_004296914.2	1439	0	PREDICTED: Fragaria vesca subsp. vesca probable methionine--tRNA ligase (LOC101297342), mRNA	K01874	MARS, metG	methionyl-tRNA synthetase	http://www.genome.jp/dbget-bin/www_bget?ko:K01874	Q9ZTS1	2745	0.00E+00	Probable methionine--tRNA ligase OS=Oryza sativa subsp. japonica GN=Os06g0508700 PE=2 SV=2	PF00130//PF09334//PF08264//PF00133//PF04539	Phorbol esters/diacylglycerol binding domain (C1 domain)//tRNA synthetases class I (M)//Anticodon-binding domain of tRNA//tRNA synthetases class I (I, L, M and V)//Sigma-70 region 3	GO:0006418//GO:0006352//GO:0035556//GO:0006355	tRNA aminoacylation for protein translation//DNA-templated transcription, initiation//intracellular signal transduction//regulation of transcription, DNA-templated	GO:0000166//GO:0016987//GO:0003677//GO:0005524//GO:0003700//GO:0004812	nucleotide binding//sigma factor activity//DNA binding//ATP binding//transcription factor activity, sequence-specific DNA binding//aminoacyl-tRNA ligase activity	GO:0005667	transcription factor complex	KOG1247	Methionyl-tRNA synthetase	-	-
i1_LQ_c7758/f1p12/1181	397.770042	34.93055683	3.5094	6.04E-06	0.0046098	1193	819231766	NP_001295449.1	1222	4.50E-132	transcriptional activator Myb [Fragaria vesca]>gi|731441375|emb|CEK40211.1| transcription factor MYB 12 [Fragaria vesca]	819231765	NM_001308520.1	625	0	Fragaria vesca v-myb avian myeloblastosis viral oncogene homolog (MYB), mRNA >gnl|BL_ORD_ID|26534929 Fragaria vesca mRNA for transcription factor MYB 12 (myb gene)	K09422	MYBP	myb proto-oncogene protein, plant	http://www.genome.jp/dbget-bin/www_bget?ko:K09422	Q38850	558	6.30E-56	Transcription repressor MYB5 OS=Arabidopsis thaliana GN=MYB5 PE=1 SV=1	--	--	--	--	--	--	--	--	--	--	-	-
i2_LQ_c75314/f1p0/2022	1395.295145	5616.878399	-2.0092	6.21E-06	0.0046928	2026	470146114	XP_004308674.1	2273	1.00E-253	PREDICTED: probable pectinesterase/pectinesterase inhibitor 25, partial [Fragaria vesca subsp. vesca]	764639202	XM_004308626.2	1168	0	PREDICTED: Fragaria vesca subsp. vesca probable pectinesterase/pectinesterase inhibitor 25 (LOC101306186), partial mRNA	K01051	E3.1.1.11	pectinesterase	http://www.genome.jp/dbget-bin/www_bget?ko:K01051	Q9FF77	1778	3.70E-197	Probable pectinesterase/pectinesterase inhibitor 47 OS=Arabidopsis thaliana GN=PME47 PE=2 SV=1	PF04043//PF03977//PF01095	Plant invertase/pectin methylesterase inhibitor//Na+-transporting oxaloacetate decarboxylase beta subunit//Pectinesterase	GO:0005985//GO:0006814//GO:0042545//GO:0005982	sucrose metabolic process//sodium ion transport//cell wall modification//starch metabolic process	GO:0030599//GO:0016829//GO:0004857	pectinesterase activity//lyase activity//enzyme inhibitor activity	GO:0005618	cell wall	--	--	-	-
i1_LQ_c24329/f1p50/1877	83.50608554	0	Inf	7.27E-06	0.0052997	1893	764539515	XP_004291191.2	2692	2.50E-302	PREDICTED: ER membrane protein complex subunit 1 [Fragaria vesca subsp. vesca]	764539514	XM_004291143.2	1593	0	PREDICTED: Fragaria vesca subsp. vesca ER membrane protein complex subunit 1 (LOC101306107), mRNA	--	--	--	--	Q6NRB9	623	2.90E-63	ER membrane protein complex subunit 1 OS=Xenopus laevis GN=emc1 PE=2 SV=1	--	--	--	--	--	--	--	--	KOG2103	Uncharacterized conserved protein	-	-
i1_LQ_c33162/f2p0/1035	50.09235873	564.3001868	-3.4938	7.32E-06	0.0052997	1039	470133816	XP_004302755.1	1183	1.30E-127	PREDICTED: soluble inorganic pyrophosphatase 1 [Fragaria vesca subsp. vesca]>gi|764601628|ref|XP_011466595.1| PREDICTED: soluble inorganic pyrophosphatase 1 [Fragaria vesca subsp. vesca]	764601623	XM_004302707.2	739	0	PREDICTED: Fragaria vesca subsp. vesca soluble inorganic pyrophosphatase 1 (LOC101298436), transcript variant X1, mRNA	K01507	ppa	inorganic pyrophosphatase	http://www.genome.jp/dbget-bin/www_bget?ko:K01507	Q9LFF9	951	1.50E-101	Soluble inorganic pyrophosphatase 4 OS=Arabidopsis thaliana GN=PPA4 PE=1 SV=1	PF00719	Inorganic pyrophosphatase	GO:0006796//GO:0006119	phosphate-containing compound metabolic process//oxidative phosphorylation	GO:0004427//GO:0000287	inorganic diphosphatase activity//magnesium ion binding	GO:0005737	cytoplasm	KOG1626	Inorganic pyrophosphatase/Nucleosome remodeling factor, subunit NURF38	-	-
i1_LQ_c3869/f1p8/1122	8.972250478	165.2894017	-4.2034	7.16E-06	0.0052997	1130	255628113	ACU14401.1	256	4.40E-20	unknown [Glycine max]	764507316	XM_004287231.2	520	0	PREDICTED: Fragaria vesca subsp. vesca 36.4 kDa proline-rich protein (LOC101309478), mRNA	--	--	--	--	Q00451	138	3.00E-07	36.4 kDa proline-rich protein OS=Solanum lycopersicum GN=TPRP-F1 PE=2 SV=1	--	--	--	--	--	--	--	--	--	--	-	-
i1_LQ_c45080/f1p0/1918	377.5734075	1694.941856	-2.1664	7.26E-06	0.0052997	2032	470126069	XP_004299016.1	2483	4.70E-278	PREDICTED: ATP synthase subunit beta, mitochondrial [Fragaria vesca subsp. vesca]	764581962	XM_004298968.2	1708	0	PREDICTED: Fragaria vesca subsp. vesca ATP synthase subunit beta, mitochondrial (LOC101298798), mRNA	K02133	ATPeF1B, ATP5B, ATP2	F-type H+-transporting ATPase subunit beta	http://www.genome.jp/dbget-bin/www_bget?ko:K02133	P29685	2331	2.80E-261	ATP synthase subunit beta, mitochondrial OS=Hevea brasiliensis GN=ATPB PE=2 SV=1	PF00522//PF11421//PF00005//PF02874//PF03193//PF00004//PF00006//PF00931//PF01637//PF00306	VPR/VPX protein//ATP synthase F1 beta subunit//ABC transporter//ATP synthase alpha/beta family, beta-barrel domain//Protein of unknown function, DUF258//ATPase family associated with various cellular activities (AAA)//ATP synthase alpha/beta family, nucleotide-binding domain//NB-ARC domain//Archaeal ATPase//ATP synthase alpha/beta chain, C terminal domain	GO:0019058//GO:0046034//GO:0015992//GO:0015991//GO:0006754	viral life cycle//ATP metabolic process//proton transport//ATP hydrolysis coupled proton transport//ATP biosynthetic process	GO:0043531//GO:0016820//GO:0005524//GO:0003924//GO:0016887//GO:0005525	ADP binding//hydrolase activity, acting on acid anhydrides, catalyzing transmembrane movement of substances//ATP binding//GTPase activity//ATPase activity//GTP binding	GO:0042025//GO:0000275//GO:0033178	host cell nucleus//mitochondrial proton-transporting ATP synthase complex, catalytic core F(1)//proton-transporting two-sector ATPase complex, catalytic domain	KOG1350	F0F1-type ATP synthase, beta subunit	112196664	ATP synthase subunit beta, mitochondrial
i3_HQ_c114395/f6p17/3463	68.38717681	0	Inf	7.18E-06	0.0052997	3463	645250420	XP_008231205.1	4628	0.00E+00	PREDICTED: transportin-3 isoform X1 [Prunus mume]	764618322	XM_011469934.1	2870	0	PREDICTED: Fragaria vesca subsp. vesca importin-13 (LOC101307909), transcript variant X1, mRNA	K15436	TRPO3, MTR10	transportin-3	http://www.genome.jp/dbget-bin/www_bget?ko:K15436	Q5ZIC8	304	5.20E-26	Importin-13 OS=Gallus gallus GN=IPO13 PE=2 SV=1	PF03810	Importin-beta N-terminal domain	GO:0006886	intracellular protein transport	GO:0008536	Ran GTPase binding	--	--	--	--	-	-
i1_LQ_c26637/f1p33/1375	99.94363175	1.615467851	5.9511	7.53E-06	0.0054068	1375	764537220	XP_011458838.1	1388	3.00E-151	PREDICTED: homeobox protein knotted-1-like 3 isoform X1 [Fragaria vesca subsp. vesca]	764537219	XM_011460536.1	930	0	PREDICTED: Fragaria vesca subsp. vesca homeobox protein knotted-1-like 3 (LOC101300779), transcript variant X1, mRNA	--	--	--	--	O04136	1289	1.30E-140	Homeobox protein knotted-1-like 3 OS=Malus domestica PE=2 SV=1	PF03791//PF05920//PF03790//PF00046//PF03789	KNOX2 domain//Homeobox KN domain//KNOX1 domain//Homeobox domain//ELK domain	GO:0006355	regulation of transcription, DNA-templated	GO:0003677	DNA binding	GO:0005634	nucleus	--	--	-	-
i0_HQ_c50478/f19p16/503	4628.731987	1143.985048	2.0165	7.68E-06	0.0054705	503	470109320	XP_004290947.1	457	9.70E-44	PREDICTED: peamaclein [Fragaria vesca subsp. vesca]	764537464	XM_004290899.2	298	4.75E-153	PREDICTED: Fragaria vesca subsp. vesca peamaclein (LOC101306002), mRNA	--	--	--	--	Q948Z4	371	1.30E-34	Snakin-1 OS=Solanum tuberosum GN=SN1 PE=1 SV=1	--	--	--	--	--	--	--	--	--	--	-	-
i3_LQ_c12119/f1p41/3539	102.0566461	603.384348	-2.5637	8.16E-06	0.0057636	3544	470122927	XP_004297489.1	4942	0.00E+00	PREDICTED: alpha-mannosidase-like [Fragaria vesca subsp. vesca]>gi|764576611|ref|XP_011463213.1| PREDICTED: alpha-mannosidase-like [Fragaria vesca subsp. vesca]>gi|764576614|ref|XP_011463214.1| PREDICTED: alpha-mannosidase-like [Fragaria vesca subsp. vesca]>gi|764576618|ref|XP_011463215.1| PREDICTED: alpha-mannosidase-like [Fragaria vesca subsp. vesca]>gi|764576622|ref|XP_011463216.1| PREDICTED: …	764576621	XM_011464914.1	2520	0	PREDICTED: Fragaria vesca subsp. vesca alpha-mannosidase-like (LOC101310406), transcript variant X5, mRNA	K01191	E3.2.1.24	alpha-mannosidase	http://www.genome.jp/dbget-bin/www_bget?ko:K01191	C0HJB3	3024	0.00E+00	Alpha-mannosidase OS=Canavalia ensiformis PE=1 SV=1	PF09261//PF07748//PF01074	Alpha mannosidase, middle domain//Glycosyl hydrolases family 38 C-terminal domain//Glycosyl hydrolases family 38 N-terminal domain	GO:0005975//GO:0006013	carbohydrate metabolic process//mannose metabolic process	GO:0004553//GO:0008270//GO:0004559//GO:0015923	hydrolase activity, hydrolyzing O-glycosyl compounds//zinc ion binding//alpha-mannosidase activity//mannosidase activity	--	--	KOG1959	Glycosyl hydrolase, family 38 - alpha-mannosidase	-	-
i4_LQ_c9709/f1p10/4851	1304.814569	283.7775893	2.201	8.38E-06	0.0058758	4857	470110546	XP_004291541.1	6307	0.00E+00	PREDICTED: pleiotropic drug resistance protein 2-like [Fragaria vesca subsp. vesca]	764542890	XR_904501.1	3580	0	PREDICTED: Fragaria vesca subsp. vesca pleiotropic drug resistance protein 2-like (LOC105349911), misc_RNA	--	--	--	--	Q2PCF1	5823	0.00E+00	Pleiotropic drug resistance protein 2 OS=Nicotiana plumbaginifolia GN=PDR2 PE=2 SV=1	PF10414//PF02367//PF00005//PF00437//PF03266//PF14721//PF00771//PF02460//PF01770//PF02487//PF10261//PF07728//PF01926//PF02535//PF03605//PF05496//PF16965//PF13304//PF13965//PF03612//PF02862//PF00931//PF00004//PF03193//PF01061//PF06414//PF10662//PF01080//PF01637	Sirohaem synthase dimerisation region//Threonylcarbamoyl adenosine biosynthesis protein TsaE//ABC transporter//Type II/IV secretion system protein//NTPase//Apoptosis-inducing factor, mitochondrion-associated, C-term//FHIPEP family//Patched family//Reduced folate carrier//CLN3 protein//Inositol phospholipid synthesis and fat-storage-inducing TM//AAA domain (dynein-related subfamily)//50S ribosome-…	GO:0015740//GO:0055114//GO:0030001//GO:0033227//GO:0007165//GO:0015931//GO:0055085//GO:0006576//GO:0006874//GO:0002949//GO:0008643//GO:0006281//GO:0019915//GO:0006810//GO:0006779//GO:0009401//GO:0006310//GO:0009306	C4-dicarboxylate transport//oxidation-reduction process//metal ion transport//dsRNA transport//signal transduction//nucleobase-containing compound transport//transmembrane transport//cellular biogenic amine metabolic process//cellular calcium ion homeostasis//tRNA threonylcarbamoyladenosine modification//carbohydrate transport//DNA repair//lipid storage//transport//porphyrin-containing compound b…	GO:0005525//GO:0016887//GO:0016301//GO:0046872//GO:0051033//GO:0008158//GO:0003924//GO:0043531//GO:0046873//GO:0009378//GO:0030234//GO:0008982//GO:0004190//GO:0005524//GO:0015556//GO:0098519//GO:0046983	GTP binding//ATPase activity//kinase activity//metal ion binding//RNA transmembrane transporter activity//hedgehog receptor activity//GTPase activity//ADP binding//metal ion transmembrane transporter activity//four-way junction helicase activity//enzyme regulator activity//protein-N(PI)-phosphohistidine-sugar phosphotransferase activity//aspartic-type endopeptidase activity//ATP binding//C4-dicar…	GO:0005657//GO:0009357//GO:0009379//GO:0016020//GO:0005789//GO:0016021//GO:0030176	replication fork//protein-N(PI)-phosphohistidine-sugar phosphotransferase complex//Holliday junction helicase complex//membrane//endoplasmic reticulum membrane//integral component of membrane//integral component of endoplasmic reticulum membrane	--	--	-	-
i2_LQ_c43125/f1p0/2074	23.63282199	278.0080246	-3.5563	8.52E-06	0.0059206	2249	470104812	XP_004288787.1	2210	2.30E-246	PREDICTED: putative clathrin assembly protein At2g25430 [Fragaria vesca subsp. vesca]	764507415	XM_004288739.2	967	0	PREDICTED: Fragaria vesca subsp. vesca putative clathrin assembly protein At2g25430 (LOC101292637), mRNA	--	--	--	--	Q8S9J8	1436	1.80E-157	Probable clathrin assembly protein At4g32285 OS=Arabidopsis thaliana GN=At4g32285 PE=1 SV=2	PF07415//PF07651	Gammaherpesvirus latent membrane protein (LMP2) protein//ANTH domain	GO:0019042	viral latency	GO:0005543	phospholipid binding	GO:0033644	host cell membrane	--	--	-	-
i1_LQ_c68764/f1p8/1370	30818.10201	140.43301	7.7778	8.70E-06	0.005997	1376	--	--	--	--	--	764580165	XM_004298672.2	939	0	PREDICTED: Fragaria vesca subsp. vesca leucoanthocyanidin dioxygenase (LOC101308284), mRNA	K05277	E1.14.11.19	leucoanthocyanidin dioxygenase	http://www.genome.jp/dbget-bin/www_bget?ko:K05277	P51091	1441	3.00E-158	Leucoanthocyanidin dioxygenase OS=Malus domestica GN=ANS PE=2 SV=1	PF03171	2OG-Fe(II) oxygenase superfamily	GO:0055114	oxidation-reduction process	GO:0016491	oxidoreductase activity	--	--	--	--	-	-
i0_LQ_c16979/f3p11/878	331.4671575	1484.279537	-2.1628	8.86E-06	0.0060594	879	--	--	--	--	--	764513539	XM_004287928.2	222	1.51E-110	PREDICTED: Fragaria vesca subsp. vesca classical arabinogalactan protein 4 (LOC101301524), mRNA	--	--	--	--	--	--	--	--	--	--	--	--	--	--	--	--	--	--	112189955	lysine-rich arabinogalactan protein 18
i0_LQ_c15127/f1p0/848	0	66.66198867	#NAME?	9.25E-06	0.0062765	848	470126668	XP_004299305.1	263	5.10E-21	PREDICTED: PLASMODESMATA CALLOSE-BINDING PROTEIN 3 [Fragaria vesca subsp. vesca]	764583742	XM_004299257.2	510	0	PREDICTED: Fragaria vesca subsp. vesca PLASMODESMATA CALLOSE-BINDING PROTEIN 3 (LOC101313894), mRNA	--	--	--	--	Q9FZ86	208	1.70E-15	PLASMODESMATA CALLOSE-BINDING PROTEIN 3 OS=Arabidopsis thaliana GN=PDCB3 PE=1 SV=1	--	--	--	--	--	--	--	--	--	--	-	-
i2_LQ_c21291/f1p21/2588	0	66.52107595	#NAME?	9.54E-06	0.0064266	2651	764632106	XP_011469721.1	2544	5.10E-285	PREDICTED: uncharacterized protein LOC101309202 [Fragaria vesca subsp. vesca]	764632105	XM_011471419.1	1309	0	PREDICTED: Fragaria vesca subsp. vesca uncharacterized LOC101309202 (LOC101309202), mRNA	--	--	--	--	--	--	--	--	--	--	--	--	--	--	--	--	--	--	-	-
i4_LQ_c9852/f1p17/4508	0	66.3097289	#NAME?	9.78E-06	0.0065344	4537	764635135	XP_004307801.2	4468	0.00E+00	PREDICTED: putative disease resistance RPP13-like protein 1 [Fragaria vesca subsp. vesca]>gi|764635140|ref|XP_011470065.1| PREDICTED: putative disease resistance RPP13-like protein 1 [Fragaria vesca subsp. vesca]>gi|764635146|ref|XP_011470066.1| PREDICTED: putative disease resistance RPP13-like protein 1 [Fragaria vesca subsp. vesca]	764635145	XM_011471764.1	1267	0	PREDICTED: Fragaria vesca subsp. vesca putative disease resistance RPP13-like protein 1 (LOC101301619), transcript variant X3, mRNA	--	--	--	--	Q9LRR4	1332	4.30E-145	Putative disease resistance RPP13-like protein 1 OS=Arabidopsis thaliana GN=RPPL1 PE=3 SV=1	PF01637//PF13855//PF00004//PF00005//PF00931	Archaeal ATPase//Leucine rich repeat//ATPase family associated with various cellular activities (AAA)//ABC transporter//NB-ARC domain	--	--	GO:0016887//GO:0043531//GO:0005524//GO:0005515	ATPase activity//ADP binding//ATP binding//protein binding	--	--	--	--	-	-
i0_HQ_c996/f3p0/979	587.8973114	86.68645733	2.7617	1.20E-05	0.0079721	979	645268094	XP_008239373.1	1395	3.20E-152	PREDICTED: vignain-like [Prunus mume]	764582833	XM_004299124.2	702	0	PREDICTED: Fragaria vesca subsp. vesca vignain (LOC101296956), mRNA	K16292	CEP, CYSEP	KDEL-tailed cysteine endopeptidase	http://www.genome.jp/dbget-bin/www_bget?ko:K16292	O65039	1252	1.70E-136	Vignain OS=Ricinus communis GN=CYSEP PE=1 SV=1	PF08516//PF03051//PF00112	ADAM cysteine-rich//Peptidase C1-like family//Papain family cysteine protease	GO:0006508	proteolysis	GO:0004197//GO:0004222//GO:0008234	cysteine-type endopeptidase activity//metalloendopeptidase activity//cysteine-type peptidase activity	--	--	--	--	-	-
i0_LQ_c9905/f1p0/937	2316.149656	297.9400204	2.9586	1.24E-05	0.0080118	940	595820426	XP_007204656.1	964	3.00E-102	hypothetical protein PRUPE_ppa001412mg [Prunus persica]>gi|462400187|gb|EMJ05855.1| hypothetical protein PRUPE_ppa001412mg [Prunus persica]	764509749	XM_004287511.2	737	0	PREDICTED: Fragaria vesca subsp. vesca beta-galactosidase (LOC101298058), transcript variant X6, mRNA	--	--	--	--	P48981	934	1.20E-99	Beta-galactosidase OS=Malus domestica PE=1 SV=1	--	--	--	--	--	--	--	--	--	--	-	-
i2_HQ_c62398/f2p0/2718	7.406357768	175.3956589	-4.5657	1.23E-05	0.0080118	2724	470132666	XP_004302199.1	3624	0.00E+00	PREDICTED: uncharacterized protein LOC101300358 [Fragaria vesca subsp. vesca]	764596811	XM_004302151.2	2289	0	PREDICTED: Fragaria vesca subsp. vesca uncharacterized LOC101300358 (LOC101300358), mRNA	--	--	--	--	--	--	--	--	PF11698//PF05425//PF02985//PF00514//PF00168	V-ATPase subunit H//Copper resistance protein D//HEAT repeat//Armadillo/beta-catenin-like repeat//C2 domain	GO:0015991	ATP hydrolysis coupled proton transport	GO:0016820//GO:0005515	hydrolase activity, acting on acid anhydrides, catalyzing transmembrane movement of substances//protein binding	GO:0016021//GO:0000221	integral component of membrane//vacuolar proton-transporting V-type ATPase, V1 domain	--	--	-	-
i2_LQ_c75575/f1p0/2029	242.5381217	1199.869255	-2.3066	1.25E-05	0.0080118	2047	470144697	XP_004307984.1	2454	1.10E-274	PREDICTED: probable pectinesterase/pectinesterase inhibitor 34 [Fragaria vesca subsp. vesca]	764636497	XM_004307936.2	1256	0	PREDICTED: Fragaria vesca subsp. vesca probable pectinesterase/pectinesterase inhibitor 34 (LOC101312579), mRNA	--	--	--	--	Q9M3B0	1842	1.40E-204	Probable pectinesterase/pectinesterase inhibitor 34 OS=Arabidopsis thaliana GN=PME34 PE=2 SV=1	PF01095//PF04043	Pectinesterase//Plant invertase/pectin methylesterase inhibitor	GO:0005982//GO:0042545//GO:0005985	starch metabolic process//cell wall modification//sucrose metabolic process	GO:0030599//GO:0004857	pectinesterase activity//enzyme inhibitor activity	GO:0005618	cell wall	--	--	-	-
i3_HQ_c106457/f6p4/3179	64.95026573	0	Inf	1.22E-05	0.0080118	3179	764582665	XP_011464155.1	4432	0.00E+00	PREDICTED: C2 and GRAM domain-containing protein At5g50170 [Fragaria vesca subsp. vesca]	764582664	XM_011465853.1	2461	0	PREDICTED: Fragaria vesca subsp. vesca C2 and GRAM domain-containing protein At5g50170 (LOC101312633), mRNA	--	--	--	--	Q9FGS8	2665	8.00E-300	C2 and GRAM domain-containing protein At5g50170 OS=Arabidopsis thaliana GN=At5g50170 PE=2 SV=1	PF00168	C2 domain	--	--	GO:0005515	protein binding	--	--	KOG1032	Uncharacterized conserved protein, contains GRAM domain	-	-
i4_HQ_c9535/f2p21/4640	0	64.83497348	#NAME?	1.25E-05	0.0080118	4651	595792643	XP_007200070.1	2666	6.40E-299	hypothetical protein PRUPE_ppa022242mg, partial [Prunus persica]>gi|462395470|gb|EMJ01269.1| hypothetical protein PRUPE_ppa022242mg, partial [Prunus persica]	225729528	FJ789920.1	512	0	Rosa hybrid cultivar isolate L3P2-9H NBS-LRR resistance protein pseudogene, partial sequence	--	--	--	--	Q40392	1713	2.90E-189	TMV resistance protein N OS=Nicotiana glutinosa GN=N PE=1 SV=1	PF01582//PF00071//PF13855//PF00004//PF03254//PF13676//PF00931	TIR domain//Ras family//Leucine rich repeat//ATPase family associated with various cellular activities (AAA)//Xyloglucan fucosyltransferase//TIR domain//NB-ARC domain	GO:0001575//GO:0009247//GO:0007165//GO:0005975//GO:0007264//GO:0042546	globoside metabolic process//glycolipid biosynthetic process//signal transduction//carbohydrate metabolic process//small GTPase mediated signal transduction//cell wall biogenesis	GO:0005515//GO:0005525//GO:0043531//GO:0005524//GO:0008107	protein binding//GTP binding//ADP binding//ATP binding//galactoside 2-alpha-L-fucosyltransferase activity	GO:0016020	membrane	--	--	-	-
i1_LQ_c28603/f2p0/1111	159.7437762	989.7682449	-2.6313	1.37E-05	0.0087068	1114	470123180	XP_004297609.1	1386	4.10E-151	PREDICTED: inorganic pyrophosphatase 1-like [Fragaria vesca subsp. vesca]	764577473	XM_004297561.2	775	0	PREDICTED: Fragaria vesca subsp. vesca inorganic pyrophosphatase 1-like (LOC101300336), mRNA	K13248	PHOSPHO2	pyridoxal phosphate phosphatase PHOSPHO2	http://www.genome.jp/dbget-bin/www_bget?ko:K13248	Q67YC0	952	1.20E-101	Inorganic pyrophosphatase 1 OS=Arabidopsis thaliana GN=PS2 PE=1 SV=1	PF06888	Putative Phosphatase	GO:0008152	metabolic process	GO:0016791	phosphatase activity	--	--	--	--	-	-
i3_LQ_c78573/f1p10/3621	0	63.89583666	#NAME?	1.46E-05	0.0091977	3649	470102985	XP_004287928.1	1668	2.70E-183	PREDICTED: APO protein 4, mitochondrial [Fragaria vesca subsp. vesca]	764513117	XM_004287880.2	998	0	PREDICTED: Fragaria vesca subsp. vesca APO protein 4, mitochondrial (LOC101311126), mRNA	--	--	--	--	Q9LSZ0	960	4.70E-102	APO protein 4, mitochondrial OS=Arabidopsis thaliana GN=APO4 PE=2 SV=2	PF05634	APO RNA-binding	--	--	GO:0003723	RNA binding	--	--	--	--	-	-
i1_LQ_c18643/f1p4/1562	17.53383036	297.2992785	-4.0837	1.49E-05	0.0092739	1570	764555583	XP_004295574.2	1647	3.10E-181	PREDICTED: protein CHUP1, chloroplastic [Fragaria vesca subsp. vesca]	764555582	XM_004295526.2	1087	0	PREDICTED: Fragaria vesca subsp. vesca protein CHUP1, chloroplastic (LOC101309140), mRNA	--	--	--	--	Q9LI74	727	2.10E-75	Protein CHUP1, chloroplastic OS=Arabidopsis thaliana GN=CHUP1 PE=1 SV=1	PF01763	Herpesvirus UL6 like	GO:0006323	DNA packaging	--	--	--	--	--	--	-	-
i2_LQ_c36636/f1p0/2568	0	90.09836249	#NAME?	1.51E-05	0.0092739	2569	470143846	XP_004307578.1	2933	0.00E+00	PREDICTED: delta-1-pyrroline-5-carboxylate synthase [Fragaria vesca subsp. vesca]	764633216	XM_004307530.2	1576	0	PREDICTED: Fragaria vesca subsp. vesca delta-1-pyrroline-5-carboxylate synthase (LOC101308126), mRNA	K12657	ALDH18A1, P5CS	delta-1-pyrroline-5-carboxylate synthetase	http://www.genome.jp/dbget-bin/www_bget?ko:K12657	Q96480	2429	1.50E-272	Delta-1-pyrroline-5-carboxylate synthase OS=Solanum lycopersicum GN=PRO2 PE=2 SV=1	PF00171//PF03447//PF01249	Aldehyde dehydrogenase family//Homoserine dehydrogenase, NAD binding domain//Ribosomal protein S21e	GO:0042254//GO:0006412//GO:0055114//GO:0008152	ribosome biogenesis//translation//oxidation-reduction process//metabolic process	GO:0050661//GO:0003735//GO:0016491	NADP binding//structural constituent of ribosome//oxidoreductase activity	GO:0005840//GO:0005622	ribosome//intracellular	KOG4165	Gamma-glutamyl phosphate reductase	-	-
i2_LQ_c3724/f1p21/2620	24.15299316	242.7545948	-3.3292	1.50E-05	0.0092739	2790	--	--	--	--	--	764530508	XM_011459992.1	1397	0	PREDICTED: Fragaria vesca subsp. vesca kinesin-like protein NACK1 (LOC101306988), mRNA	K11498	CENPE	centromeric protein E	http://www.genome.jp/dbget-bin/www_bget?ko:K11498	Q8S950	1194	2.60E-129	Kinesin-like protein NACK1 OS=Nicotiana tabacum GN=NACK1 PE=1 SV=1	PF04901//PF04871//PF04977//PF00225	Receptor activity modifying family//Uso1 / p115 like vesicle tethering protein, C terminal region//Septum formation initiator//Kinesin motor domain	GO:0007018//GO:0006886//GO:0007049//GO:0007017//GO:0008277//GO:0015031	microtubule-based movement//intracellular protein transport//cell cycle//microtubule-based process//regulation of G-protein coupled receptor protein signaling pathway//protein transport	GO:0005524//GO:0008017//GO:0003777//GO:0008565	ATP binding//microtubule binding//microtubule motor activity//protein transporter activity	GO:0005874//GO:0005737//GO:0045298//GO:0016021//GO:0016020	microtubule//cytoplasm//tubulin complex//integral component of membrane//membrane	--	--	-	-
i1_LQ_c3310/f1p0/1396	254.9479809	2749.530378	-3.4309	1.52E-05	0.0092744	1281	330375623	AEC13057.1	1890	1.70E-209	orcinol O-methyltransferase-like protein [Rosa chinensis]	27527921	AJ439741.1	1167	0	Rosa chinensis mRNA for orcinol O-methyltransferase (oomt1 gene)	--	--	--	--	B6VJS4	1301	4.70E-142	Trans-resveratrol di-O-methyltransferase OS=Vitis vinifera GN=ROMT PE=1 SV=2	PF00895//PF08100//PF09339//PF00891	ATP synthase protein 8//Dimerisation domain//IclR helix-turn-helix domain//O-methyltransferase	GO:0006355//GO:0015986//GO:0015992	regulation of transcription, DNA-templated//ATP synthesis coupled proton transport//proton transport	GO:0046983//GO:0003677//GO:0008171//GO:0015078	protein dimerization activity//DNA binding//O-methyltransferase activity//hydrogen ion transmembrane transporter activity	GO:0000276	mitochondrial proton-transporting ATP synthase complex, coupling factor F(o)	--	--	112190553	probable O-methyltransferase 3
i2_HQ_c6443/f2p49/2231	130.7718827	4.284768826	4.9317	1.55E-05	0.0094063	2233	470125921	XP_004298946.1	3017	0.00E+00	PREDICTED: pantothenate kinase 2 [Fragaria vesca subsp. vesca]>gi|764581569|ref|XP_011464015.1| PREDICTED: pantothenate kinase 2 [Fragaria vesca subsp. vesca]	764581568	XM_011465713.1	1689	0	PREDICTED: Fragaria vesca subsp. vesca pantothenate kinase 2 (LOC101302263), transcript variant X2, mRNA	K09680	coaW	type II pantothenate kinase	http://www.genome.jp/dbget-bin/www_bget?ko:K09680	Q8L5Y9	2774	1.4e-312	Pantothenate kinase 2 OS=Arabidopsis thaliana GN=PANK2 PE=1 SV=2	PF03630	Fumble	GO:0015937//GO:0015940	coenzyme A biosynthetic process//pantothenate biosynthetic process	GO:0004594//GO:0005524	pantothenate kinase activity//ATP binding	--	--	KOG2201	Pantothenate kinase PanK and related proteins	-	-
i1_HQ_c2722/f11p0/1508	2339.951294	10814.69431	-2.2084	1.58E-05	0.0094691	1507	470148939	XP_004310004.1	1922	3.90E-213	PREDICTED: probable pectate lyase 5 [Fragaria vesca subsp. vesca]	764645031	XM_004309956.2	1116	0	PREDICTED: Fragaria vesca subsp. vesca probable pectate lyase 5 (LOC101310083), mRNA	K01728	pel	pectate lyase	http://www.genome.jp/dbget-bin/www_bget?ko:K01728	Q9C5M8	1676	1.80E-185	Probable pectate lyase 18 OS=Arabidopsis thaliana GN=At4g24780 PE=2 SV=2	--	--	--	--	--	--	--	--	--	--	112201058	probable pectate lyase 5
i2_LQ_c27754/f1p0/2063	16.43767598	201.073514	-3.6126	1.57E-05	0.0094691	2065	645261243	XP_008236200.1	604	3.60E-60	PREDICTED: proline-rich protein 4 [Prunus mume]	764525674	XM_011459621.1	519	0	PREDICTED: Fragaria vesca subsp. vesca proline-rich protein 4-like (LOC101304048), transcript variant X3, mRNA >gnl|BL_ORD_ID|27881964 PREDICTED: Fragaria vesca subsp. vesca proline-rich protein 4-like (LOC101304048), transcript variant X4, mRNA	--	--	--	--	P08640	295	3.40E-25	Flocculation protein FLO11 OS=Saccharomyces cerevisiae (strain ATCC 204508 / S288c) GN=FLO11 PE=1 SV=2	--	--	--	--	--	--	--	--	--	--	-	-
i1_LQ_c61799/f1p80/1987	7.899507714	148.1074558	-4.2287	1.62E-05	0.009652	2008	--	--	--	--	--	764616726	XM_004304342.2	1294	0	PREDICTED: Fragaria vesca subsp. vesca uncharacterized LOC101298629 (LOC101298629), mRNA	--	--	--	--	--	--	--	--	--	--	--	--	--	--	--	--	--	--	-	-
i3_HQ_c8695/f8p58/3191	599.4767724	64.6260158	3.2135	1.69E-05	0.010004	3210	164551334	ABY60886.1	2534	9.00E-284	carotenoid cleavage dioxygenase 4 [Rosa x damascena]	164551333	EU334433.1	1780	0	Rosa x damascena carotenoid cleavage dioxygenase 4 (CCD4) mRNA, complete cds	K09840	NCED	9-cis-epoxycarotenoid dioxygenase	http://www.genome.jp/dbget-bin/www_bget?ko:K09840	O49675	1968	5.40E-219	Probable carotenoid cleavage dioxygenase 4, chloroplastic OS=Arabidopsis thaliana GN=CCD4 PE=1 SV=1	PF07174	Fibronectin-attachment protein (FAP)	--	--	GO:0050840	extracellular matrix binding	GO:0005576	extracellular region	KOG1285	Beta, beta-carotene 15,15'-dioxygenase and related enzymes	-	-
i1_HQ_c10432/f6p19/1356	1055.474722	168.4341992	2.6476	1.74E-05	0.010176	1355	470114566	XP_004293485.1	1606	1.50E-176	PREDICTED: probable purine permease 9 [Fragaria vesca subsp. vesca]	764551397	XM_004293437.2	980	0	PREDICTED: Fragaria vesca subsp. vesca probable purine permease 9 (LOC101300602), mRNA	--	--	--	--	O49725	926	1.50E-98	Probable purine permease 10 OS=Arabidopsis thaliana GN=PUP10 PE=2 SV=2	PF00892	EamA-like transporter family	--	--	--	--	GO:0016020//GO:0016021	membrane//integral component of membrane	--	--	112201726	probable purine permease 10
i1_LQ_c72791/f1p16/1053	1323.934551	11006.96867	-3.0555	1.78E-05	0.010365	1053	--	--	--	--	--	764507316	XM_004287231.2	471	0	PREDICTED: Fragaria vesca subsp. vesca 36.4 kDa proline-rich protein (LOC101309478), mRNA	--	--	--	--	Q00451	138	2.80E-07	36.4 kDa proline-rich protein OS=Solanum lycopersicum GN=TPRP-F1 PE=2 SV=1	--	--	--	--	--	--	--	--	--	--	-	-
i1_LQ_c40954/f1p0/1477	61.14620434	397.0914974	-2.6991	1.87E-05	0.010733	1495	4165550	CAA06215.1	2050	5.50E-228	apgm [Malus domestica]	764599415	XM_004302451.2	1210	0	PREDICTED: Fragaria vesca subsp. vesca 2,3-bisphosphoglycerate-independent phosphoglycerate mutase (LOC101294379), mRNA	K15633	gpmI	2,3-bisphosphoglycerate-independent phosphoglycerate mutase	http://www.genome.jp/dbget-bin/www_bget?ko:K15633	Q42908	2000	4.90E-223	2,3-bisphosphoglycerate-independent phosphoglycerate mutase OS=Mesembryanthemum crystallinum GN=PGM1 PE=2 SV=1	PF06415//PF00245//PF01676//PF01663	BPG-independent PGAM N-terminus (iPGM_N)//Alkaline phosphatase//Metalloenzyme superfamily//Type I phosphodiesterase / nucleotide pyrophosphatase	GO:0006007//GO:0006096//GO:0008152//GO:0006094	glucose catabolic process//glycolytic process//metabolic process//gluconeogenesis	GO:0046872//GO:0004619//GO:0016791//GO:0030145//GO:0003824	metal ion binding//phosphoglycerate mutase activity//phosphatase activity//manganese ion binding//catalytic activity	GO:0005737	cytoplasm	KOG4513	Phosphoglycerate mutase	-	-
i2_LQ_c63339/f1p66/2396	62.3780431	0	Inf	1.86E-05	0.010733	2402	470103738	XP_004288287.1	3133	0.00E+00	PREDICTED: putative nuclear matrix constituent protein 1-like protein [Fragaria vesca subsp. vesca]	764517056	XM_004288239.2	1862	0	PREDICTED: Fragaria vesca subsp. vesca putative nuclear matrix constituent protein 1-like protein (LOC101298647), mRNA	--	--	--	--	Q9FLH0	1629	8.20E-180	Protein CROWDED NUCLEI 4 OS=Arabidopsis thaliana GN=CRWN4 PE=1 SV=2	--	--	--	--	--	--	--	--	--	--	-	-
i0_HQ_c50600/f5p0/747	16937.60489	4690.478809	1.8524	1.89E-05	0.01077	749	470133874	XP_004302784.1	228	5.20E-17	PREDICTED: metallothionein-like protein type 2 MET1 [Fragaria vesca subsp. vesca]	764601337	XM_004302736.2	251	9.67E-127	PREDICTED: Fragaria vesca subsp. vesca metallothionein-like protein type 2 MET1 (LOC101306936), mRNA	--	--	--	--	P93134	223	2.80E-17	Metallothionein-like protein type 2 MET1 OS=Fragaria ananassa GN=MET1 PE=3 SV=1	PF01439	Metallothionein	--	--	GO:0046872	metal ion binding	--	--	--	--	112192006	metallothionein-like protein type 2 MET1
i2_LQ_c59649/f3p0/2269	0	70.69449523	#NAME?	1.92E-05	0.010882	2269	764603417	XP_011466797.1	2286	3.60E-255	PREDICTED: protein ROS1 [Fragaria vesca subsp. vesca]>gi|764603421|ref|XP_011466798.1| PREDICTED: protein ROS1 [Fragaria vesca subsp. vesca]	764603416	XM_011468495.1	1460	0	PREDICTED: Fragaria vesca subsp. vesca protein ROS1 (LOC101306354), transcript variant X1, mRNA	--	--	--	--	--	--	--	--	--	--	--	--	--	--	--	--	--	--	-	-
i1_LQ_c63022/f1p4/1430	162.6721904	781.7054881	-2.2647	1.96E-05	0.011038	1431	--	--	--	--	--	764564668	XM_004295030.2	1275	0	PREDICTED: Fragaria vesca subsp. vesca ATP-citrate synthase beta chain protein 2 (LOC101306899), mRNA	K01648	ACLY	ATP citrate (pro-S)-lyase	http://www.genome.jp/dbget-bin/www_bget?ko:K01648	Q9FGX1	1964	7.00E-219	ATP-citrate synthase beta chain protein 2 OS=Arabidopsis thaliana GN=ACLB-2 PE=1 SV=1	PF00285//PF00549	Citrate synthase//CoA-ligase	GO:0008152	metabolic process	GO:0046912//GO:0003824	transferase activity, transferring acyl groups, acyl groups converted into alkyl on transfer//catalytic activity	--	--	KOG1254	ATP-citrate lyase	-	-
i0_LQ_c31536/f1p1/763	416.9864633	65.76620409	2.6646	2.03E-05	0.011146	764	470102038	XP_004287466.1	760	1.10E-78	PREDICTED: uncharacterized protein LOC101293711 [Fragaria vesca subsp. vesca]	764508848	XM_004287418.2	500	0	PREDICTED: Fragaria vesca subsp. vesca uncharacterized LOC101293711 (LOC101293711), mRNA	--	--	--	--	--	--	--	--	--	--	--	--	--	--	--	--	--	--	-	-
i3_HQ_c10755/f3p28/3739	194.0480488	15.50849137	3.6453	2.02E-05	0.011146	3743	694376527	XP_009364693.1	2531	2.30E-283	PREDICTED: probable disease resistance protein At4g27220 [Pyrus x bretschneideri]>gi|694376531|ref|XP_009364694.1| PREDICTED: probable disease resistance protein At4g27220 [Pyrus x bretschneideri]>gi|694376534|ref|XP_009364695.1| PREDICTED: probable disease resistance protein At4g27220 [Pyrus x bretschneideri]>gi|694376538|ref|XP_009364696.1| PREDICTED: probable disease resistance protein At4g272…	764565660	XM_004296264.2	681	0	PREDICTED: Fragaria vesca subsp. vesca protein SUPPRESSOR OF npr1-1, CONSTITUTIVE 1-like (LOC101313493), transcript variant X3, mRNA	--	--	--	--	O81825	730	2.20E-75	Probable disease resistance protein At4g27220 OS=Arabidopsis thaliana GN=At4g27220 PE=2 SV=1	PF00910//PF01637//PF13855//PF01926//PF06090//PF00931	RNA helicase//Archaeal ATPase//Leucine rich repeat//50S ribosome-binding GTPase//Inositol-pentakisphosphate 2-kinase//NB-ARC domain	--	--	GO:0003723//GO:0005524//GO:0035299//GO:0043531//GO:0003724//GO:0005515//GO:0005525	RNA binding//ATP binding//inositol pentakisphosphate 2-kinase activity//ADP binding//RNA helicase activity//protein binding//GTP binding	--	--	--	--	-	-
i3_LQ_c6228/f1p24/3484	72.92265649	0	Inf	2.03E-05	0.011146	3492	470145760	XP_004308502.1	3707	0.00E+00	PREDICTED: receptor-like protein 12 [Fragaria vesca subsp. vesca]	764638971	XM_004308454.2	1736	0	PREDICTED: Fragaria vesca subsp. vesca receptor-like protein 12 (LOC101290996), mRNA	--	--	--	--	Q9C9H7	913	1.30E-96	Receptor-like protein 12 OS=Arabidopsis thaliana GN=RLP12 PE=2 SV=2	PF13855//PF00560	Leucine rich repeat//Leucine Rich Repeat	--	--	GO:0005515	protein binding	--	--	--	--	-	-
i4_HQ_c11766/f2p0/4771	61.93494266	0	Inf	1.99E-05	0.011146	4753	764593739	XP_011465501.1	3531	0.00E+00	PREDICTED: LOW QUALITY PROTEIN: probable leucine-rich repeat receptor-like protein kinase At1g35710 [Fragaria vesca subsp. vesca]	764593738	XM_011467199.1	991	0	PREDICTED: Fragaria vesca subsp. vesca probable leucine-rich repeat receptor-like protein kinase At1g35710 (LOC101296393), mRNA	--	--	--	--	Q9LP24	2076	2.40E-231	Probable leucine-rich repeat receptor-like protein kinase At1g35710 OS=Arabidopsis thaliana GN=At1g35710 PE=2 SV=1	PF04812//PF00069//PF07714//PF00560//PF13855	Hepatocyte nuclear factor 1 (HNF-1), beta isoform C terminus//Protein kinase domain//Protein tyrosine kinase//Leucine Rich Repeat//Leucine rich repeat	GO:0006468//GO:0045893	protein phosphorylation//positive regulation of transcription, DNA-templated	GO:0005515//GO:0004672//GO:0005524	protein binding//protein kinase activity//ATP binding	GO:0005634	nucleus	--	--	112199869	probable leucine-rich repeat receptor-like protein kinase At1g35710
i4_LQ_c2363/f2p0/4713	4.410647938	120.9689265	-4.7775	2.04E-05	0.011146	4694	108708421	ABF96216.1	1431	1.00E-155	retrotransposon protein, putative, Ty1-copia subclass [Oryza sativa Japonica Group]	--	--	--	--	--	--	--	--	--	P10978	970	4.20E-103	Retrovirus-related Pol polyprotein from transposon TNT 1-94 OS=Nicotiana tabacum PE=2 SV=1	PF16588//PF00952//PF00098	C2H2 zinc-finger//Bunyavirus nucleocapsid (N) protein//Zinc knuckle	--	--	GO:0008270//GO:0003676	zinc ion binding//nucleic acid binding	GO:0019013	viral nucleocapsid	--	--	-	-
i3_HQ_c5605/f6p4/3493	75.49278923	455.7736702	-2.5939	2.06E-05	0.011155	3491	645245753	XP_008229028.1	673	6.10E-68	PREDICTED: uncharacterized protein LOC103328417 [Prunus mume]	--	--	--	--	--	--	--	--	--	--	--	--	--	PF04048	Sec8 exocyst complex component specific domain	GO:0006904//GO:0015031	vesicle docking involved in exocytosis//protein transport	--	--	GO:0000145	exocyst	--	--	-	-
i3_LQ_c21006/f1p16/3318	40.23034103	306.5953981	-2.93	2.13E-05	0.011479	3296	470104378	XP_004288582.1	4031	0.00E+00	PREDICTED: auxin response factor 8 [Fragaria vesca subsp. vesca]	764520506	XM_004288534.2	2208	0	PREDICTED: Fragaria vesca subsp. vesca auxin response factor 8 (LOC101295755), mRNA	--	--	--	--	Q9FGV1	2847	0.00E+00	Auxin response factor 8 OS=Arabidopsis thaliana GN=ARF8 PE=2 SV=2	PF00564//PF02362//PF05038//PF02309//PF06507//PF15699	PB1 domain//B3 DNA binding domain//Cytochrome Cytochrome b558 alpha-subunit//AUX/IAA family//Auxin response factor//NPR1 interacting	GO:0009725//GO:0010112//GO:0006355	response to hormone//regulation of systemic acquired resistance//regulation of transcription, DNA-templated	GO:0003677//GO:0005515//GO:0020037	DNA binding//protein binding//heme binding	GO:0005634	nucleus	--	--	-	-
i1_LQ_c44108/f1p0/1128	0.332856648	140.1284675	-8.7176	2.26E-05	0.012076	1174	764570802	XP_011462595.1	760	1.70E-78	PREDICTED: clathrin interactor EPSIN 2 isoform X1 [Fragaria vesca subsp. vesca]	764570801	XM_011464293.1	790	0	PREDICTED: Fragaria vesca subsp. vesca clathrin interactor EPSIN 2 (LOC101291328), transcript variant X1, mRNA	K12471	EPN	epsin	http://www.genome.jp/dbget-bin/www_bget?ko:K12471	Q67YI9	270	1.50E-22	Clathrin interactor EPSIN 2 OS=Arabidopsis thaliana GN=EPSIN2 PE=1 SV=1	PF02096	60Kd inner membrane protein	GO:0051205	protein insertion into membrane	--	--	GO:0016021	integral component of membrane	--	--	-	-
i0_HQ_c1192/f3p0/594	406.7492245	3613.134247	-3.151	2.33E-05	0.012371	596	470126781	XP_004299361.1	504	4.10E-49	PREDICTED: gibberellin-regulated protein 6 [Fragaria vesca subsp. vesca]	764584095	XM_004299313.2	349	0	PREDICTED: Fragaria vesca subsp. vesca gibberellin-regulated protein 6 (LOC101305468), mRNA	--	--	--	--	Q6NMQ7	395	2.50E-37	Gibberellin-regulated protein 6 OS=Arabidopsis thaliana GN=GASA6 PE=3 SV=1	--	--	--	--	--	--	--	--	--	--	-	-
i2_LQ_c9637/f1p0/2357	107.7955338	0	Inf	2.34E-05	0.012371	2359	727473354	XP_010518643.1	3256	0.00E+00	PREDICTED: probable pre-mRNA-splicing factor ATP-dependent RNA helicase [Camelina sativa]	764568765	XM_004296428.2	1781	0	PREDICTED: Fragaria vesca subsp. vesca probable pre-mRNA-splicing factor ATP-dependent RNA helicase (LOC101314555), transcript variant X2, mRNA	K12818	DHX8, PRP22	ATP-dependent RNA helicase DHX8/PRP22	http://www.genome.jp/dbget-bin/www_bget?ko:K12818	Q38953	3256	0.00E+00	Probable pre-mRNA-splicing factor ATP-dependent RNA helicase OS=Arabidopsis thaliana GN=At3g26560 PE=1 SV=2	PF00004//PF00931//PF14532//PF00270//PF00005//PF04408//PF00437//PF02562	ATPase family associated with various cellular activities (AAA)//NB-ARC domain//Sigma-54 interaction domain//DEAD/DEAH box helicase//ABC transporter//Helicase associated domain (HA2)//Type II/IV secretion system protein//PhoH-like protein	GO:0006810//GO:0006355	transport//regulation of transcription, DNA-templated	GO:0008134//GO:0016887//GO:0004386//GO:0003676//GO:0005524//GO:0043531	transcription factor binding//ATPase activity//helicase activity//nucleic acid binding//ATP binding//ADP binding	GO:0005667	transcription factor complex	KOG0922	DEAH-box RNA helicase	-	-
i1_LQ_c8822/f1p0/2009	65.95315312	0	Inf	2.49E-05	0.013063	2016	694380941	XP_009366572.1	584	7.40E-58	PREDICTED: uncharacterized protein LOC103956333 [Pyrus x bretschneideri]	7960173	AF223066.1	1132	0	AF223066 Humulus lupulus 26S ribosomal RNA gene, partial sequence; 18S ribosomal RNA gene, internal transcribed spacer 1, 5.8S ribosomal RNA gene, internal transcribed spacer 2 and 26S ribosomal RNA gene, complete sequence; and 18S ribosomal RNA gene, partial sequence	--	--	--	--	Q8TGM5	144	1.10E-07	Putative uncharacterized protein ART3 OS=Saccharomyces cerevisiae (strain ATCC 204508 / S288c) GN=ART3 PE=5 SV=1	--	--	--	--	--	--	--	--	--	--	-	-
i2_LQ_c16992/f3p0/3137	121.4766668	4.846403554	4.6476	2.56E-05	0.013296	3147	470138497	XP_004304992.1	2200	4.70E-245	PREDICTED: long chain acyl-CoA synthetase 6, peroxisomal [Fragaria vesca subsp. vesca]	764598682	XM_004304944.2	1052	0	PREDICTED: Fragaria vesca subsp. vesca long chain acyl-CoA synthetase 6, peroxisomal (LOC101294580), mRNA	K01897	ACSL, fadD	long-chain acyl-CoA synthetase	http://www.genome.jp/dbget-bin/www_bget?ko:K01897	Q8LPS1	1933	6.00E-215	Long chain acyl-CoA synthetase 6, peroxisomal OS=Arabidopsis thaliana GN=LACS6 PE=1 SV=1	PF03982//PF00501	Diacylglycerol acyltransferase//AMP-binding enzyme	GO:0008152	metabolic process	GO:0016747//GO:0003824	transferase activity, transferring acyl groups other than amino-acyl groups//catalytic activity	--	--	KOG1256	Long-chain acyl-CoA synthetases (AMP-forming)	-	-
i4_LQ_c13384/f1p39/4662	0	134.8770566	#NAME?	2.56E-05	0.013296	4790	764632106	XP_011469721.1	4415	0.00E+00	PREDICTED: uncharacterized protein LOC101309202 [Fragaria vesca subsp. vesca]	764632105	XM_011471419.1	2403	0	PREDICTED: Fragaria vesca subsp. vesca uncharacterized LOC101309202 (LOC101309202), mRNA	--	--	--	--	--	--	--	--	--	--	--	--	--	--	--	--	--	--	-	-
i2_HQ_c4078/f4p0/2573	44.52636679	319.2997757	-2.8422	2.70E-05	0.013917	2577	596284791	XP_007225356.1	3188	0.00E+00	hypothetical protein PRUPE_ppa000916mg [Prunus persica]>gi|462422292|gb|EMJ26555.1| hypothetical protein PRUPE_ppa000916mg [Prunus persica]	764540971	XM_004291301.2	1716	0	PREDICTED: Fragaria vesca subsp. vesca receptor protein kinase CLAVATA1 (LOC101303297), mRNA	--	--	--	--	Q9SYQ8	2676	3.50E-301	Receptor protein kinase CLAVATA1 OS=Arabidopsis thaliana GN=CLV1 PE=1 SV=3	PF07714//PF00069//PF08290//PF13855//PF00560	Protein tyrosine kinase//Protein kinase domain//Hepatitis core protein, putative zinc finger//Leucine rich repeat//Leucine Rich Repeat	GO:0006468//GO:0009405	protein phosphorylation//pathogenesis	GO:0005198//GO:0005515//GO:0005524//GO:0004672	structural molecule activity//protein binding//ATP binding//protein kinase activity	--	--	--	--	-	-
i0_HQ_c8760/f3p5/359	377.9954594	0.659195204	9.1634	2.73E-05	0.01397	359	51872681	AAU12368.1	197	9.80E-14	anthocyanidin synthase [Fragaria x ananassa]	310894090	HM026185.1	92	1.08E-38	Fragaria chiloensis clone ANS51 anthocyanidin synthase mRNA, partial cds	K05277	E1.14.11.19	leucoanthocyanidin dioxygenase	http://www.genome.jp/dbget-bin/www_bget?ko:K05277	P51091	147	8.60E-09	Leucoanthocyanidin dioxygenase OS=Malus domestica GN=ANS PE=2 SV=1	--	--	--	--	--	--	--	--	--	--	-	-
i1_LQ_c58800/f1p0/1358	0	337.7537096	#NAME?	2.75E-05	0.01397	1363	595966378	XP_007217169.1	1760	2.10E-194	hypothetical protein PRUPE_ppa003285mg [Prunus persica]>gi|462413319|gb|EMJ18368.1| hypothetical protein PRUPE_ppa003285mg [Prunus persica]	764610240	XM_004303710.2	991	0	PREDICTED: Fragaria vesca subsp. vesca pectinesterase-like (LOC101294778), mRNA	K01051	E3.1.1.11	pectinesterase	http://www.genome.jp/dbget-bin/www_bget?ko:K01051	Q43143	1603	4.80E-177	Pectinesterase/pectinesterase inhibitor U1 OS=Solanum lycopersicum GN=PMEU1 PE=2 SV=1	PF01095//PF04043	Pectinesterase//Plant invertase/pectin methylesterase inhibitor	GO:0042545//GO:0005982//GO:0005985	cell wall modification//starch metabolic process//sucrose metabolic process	GO:0030599//GO:0004857	pectinesterase activity//enzyme inhibitor activity	GO:0005618	cell wall	--	--	-	-
i2_LQ_c11032/f1p654/2398	2290.049895	19976.10513	-3.1248	2.75E-05	0.01397	2412	470101642	XP_004287279.1	331	1.90E-28	PREDICTED: 36.4 kDa proline-rich protein [Fragaria vesca subsp. vesca]	764507316	XM_004287231.2	510	0	PREDICTED: Fragaria vesca subsp. vesca 36.4 kDa proline-rich protein (LOC101309478), mRNA	--	--	--	--	Q00451	205	1.10E-14	36.4 kDa proline-rich protein OS=Solanum lycopersicum GN=TPRP-F1 PE=2 SV=1	--	--	--	--	--	--	--	--	--	--	-	-
i1_LQ_c10827/f1p5/1733	28.29281506	247.6002376	-3.1295	2.82E-05	0.01413	1745	470127731	XP_004299816.1	1632	1.90E-179	PREDICTED: patellin-3-like isoform X1 [Fragaria vesca subsp. vesca]	764587204	XM_011466445.1	1110	0	PREDICTED: Fragaria vesca subsp. vesca patellin-3-like (LOC101297732), transcript variant X2, mRNA	--	--	--	--	Q56Z59	1148	3.60E-124	Patellin-3 OS=Arabidopsis thaliana GN=PATL3 PE=1 SV=2	--	--	--	--	--	--	--	--	KOG1471	Phosphatidylinositol transfer protein SEC14 and related proteins	-	-
i1_LQ_c62696/f1p0/1883	923.0812087	204.4680078	2.1746	2.81E-05	0.01413	1884	--	--	--	--	--	764576846	XM_004297471.2	1187	0	PREDICTED: Fragaria vesca subsp. vesca omega-hydroxypalmitate O-feruloyl transferase-like (LOC101295412), mRNA	K15400	HHT1	omega-hydroxypalmitate O-feruloyl transferase	http://www.genome.jp/dbget-bin/www_bget?ko:K15400	Q94CD1	1577	6.90E-174	Omega-hydroxypalmitate O-feruloyl transferase OS=Arabidopsis thaliana GN=HHT1 PE=1 SV=1	PF02458//PF12831	Transferase family//FAD dependent oxidoreductase	GO:0055114	oxidation-reduction process	GO:0016747//GO:0016491	transferase activity, transferring acyl groups other than amino-acyl groups//oxidoreductase activity	--	--	--	--	-	-
i5_LQ_c797/f1p30/5155	59.84382408	0	Inf	2.88E-05	0.014355	5174	764592220	XP_011465353.1	6684	0.00E+00	PREDICTED: bromodomain and WD repeat-containing protein 3 [Fragaria vesca subsp. vesca]	764592219	XM_011467051.1	2654	0	PREDICTED: Fragaria vesca subsp. vesca bromodomain and WD repeat-containing protein 3 (LOC101300450), mRNA	K11797	PHIP, WDR11	PH-interacting protein	http://www.genome.jp/dbget-bin/www_bget?ko:K11797	Q9NSI6	697	2.10E-71	Bromodomain and WD repeat-containing protein 1 OS=Homo sapiens GN=BRWD1 PE=1 SV=4	PF00439//PF01670//PF06507//PF00400	Bromodomain//Glycosyl hydrolase family 12//Auxin response factor//WD domain, G-beta repeat	GO:0000272//GO:0005985//GO:0009725//GO:0006355//GO:0005982	polysaccharide catabolic process//sucrose metabolic process//response to hormone//regulation of transcription, DNA-templated//starch metabolic process	GO:0005515//GO:0008810//GO:0003677	protein binding//cellulase activity//DNA binding	GO:0005634	nucleus	KOG0644	Uncharacterized conserved protein, contains WD40 repeat and BROMO domains	-	-
i3_LQ_c64092/f1p19/3167	430.6476058	72.28536944	2.5747	2.93E-05	0.014522	3165	764598079	XP_011466246.1	4143	0.00E+00	PREDICTED: plasma membrane ATPase 1-like isoform X2 [Fragaria vesca subsp. vesca]	764598074	XM_004302312.2	2395	0	PREDICTED: Fragaria vesca subsp. vesca plasma membrane ATPase 1-like (LOC101300070), transcript variant X1, mRNA	K01535	E3.6.3.6	H+-transporting ATPase	http://www.genome.jp/dbget-bin/www_bget?ko:K01535	P22180	3843	0.00E+00	Plasma membrane ATPase 1 OS=Solanum lycopersicum GN=LHA1 PE=2 SV=1	PF00122	E1-E2 ATPase	--	--	GO:0000166//GO:0046872	nucleotide binding//metal ion binding	--	--	--	--	-	-
i0_HQ_c50512/f4p3/750	2216.100048	576.7377345	1.942	3.08E-05	0.014894	752	470133874	XP_004302784.1	228	5.20E-17	PREDICTED: metallothionein-like protein type 2 MET1 [Fragaria vesca subsp. vesca]	764601337	XM_004302736.2	249	1.26E-125	PREDICTED: Fragaria vesca subsp. vesca metallothionein-like protein type 2 MET1 (LOC101306936), mRNA	--	--	--	--	P93134	223	2.80E-17	Metallothionein-like protein type 2 MET1 OS=Fragaria ananassa GN=MET1 PE=3 SV=1	PF01439//PF00502	Metallothionein//Phycobilisome protein	GO:0015979	photosynthesis	GO:0046872	metal ion binding	GO:0030089	phycobilisome	--	--	-	-
i1_LQ_c11171/f1p12/1804	59.43251254	0	Inf	3.07E-05	0.014894	1796	470123491	XP_004297759.1	2602	6.50E-292	PREDICTED: BTB/POZ domain-containing protein At3g19850-like [Fragaria vesca subsp. vesca]	764578525	XM_004297711.2	1492	0	PREDICTED: Fragaria vesca subsp. vesca BTB/POZ domain-containing protein At3g19850-like (LOC101296857), mRNA	--	--	--	--	Q9LT24	1331	2.20E-145	BTB/POZ domain-containing protein At3g19850 OS=Arabidopsis thaliana GN=At3g19850 PE=2 SV=1	PF00651//PF06455	BTB/POZ domain//NADH dehydrogenase subunit 5 C-terminus	GO:0055114//GO:0015992//GO:0042773//GO:0006744//GO:0006120//GO:0006814	oxidation-reduction process//proton transport//ATP synthesis coupled electron transport//ubiquinone biosynthetic process//mitochondrial electron transport, NADH to ubiquinone//sodium ion transport	GO:0005515//GO:0008137	protein binding//NADH dehydrogenase (ubiquinone) activity	--	--	--	--	-	-
i3_HQ_c73662/f19p16/3684	59.54951952	0	Inf	3.03E-05	0.014894	3686	470143490	XP_004307407.1	3739	0.00E+00	PREDICTED: E3 SUMO-protein ligase SIZ1-like [Fragaria vesca subsp. vesca]>gi|764631721|ref|XP_011469676.1| PREDICTED: E3 SUMO-protein ligase SIZ1-like [Fragaria vesca subsp. vesca]	764631720	XM_011471374.1	1485	0	PREDICTED: Fragaria vesca subsp. vesca E3 SUMO-protein ligase SIZ1-like (LOC101303939), transcript variant X2, mRNA	K04706	PIAS1	E3 SUMO-protein ligase PIAS1	http://www.genome.jp/dbget-bin/www_bget?ko:K04706	Q680Q4	1887	1.50E-209	E3 SUMO-protein ligase SIZ1 OS=Arabidopsis thaliana GN=SIZ1 PE=1 SV=2	PF02891//PF00560//PF00628//PF04810//PF06816//PF11789	MIZ/SP-RING zinc finger//Leucine Rich Repeat//PHD-finger//Sec23/Sec24 zinc finger//NOTCH protein//Zinc-finger of the MIZ type in Nse subunit	GO:0006886//GO:0006888//GO:0030154	intracellular protein transport//ER to Golgi vesicle-mediated transport//cell differentiation	GO:0005515//GO:0008270	protein binding//zinc ion binding	GO:0030127//GO:0016021	COPII vesicle coat//integral component of membrane	KOG2169	Zn-finger transcription factor	112182458	E3 SUMO-protein ligase SIZ1-like, transcript variant X4
i3_LQ_c8555/f1p60/3646	174.1325328	10.26088151	4.085	3.05E-05	0.014894	3691	470132451	XP_004302095.1	4495	0.00E+00	PREDICTED: putative lysine-specific demethylase JMJ16 [Fragaria vesca subsp. vesca]>gi|764596193|ref|XP_011466003.1| PREDICTED: putative lysine-specific demethylase JMJ16 [Fragaria vesca subsp. vesca]	764596190	XM_004302047.2	2020	0	PREDICTED: Fragaria vesca subsp. vesca putative lysine-specific demethylase JMJ16 (LOC101293211), transcript variant X1, mRNA	K11446	KDM5, JARID1	histone demethylase JARID1	http://www.genome.jp/dbget-bin/www_bget?ko:K11446	C0SUT9	2605	8.50E-293	Putative lysine-specific demethylase JMJ16 OS=Arabidopsis thaliana GN=JMJ16 PE=2 SV=1	--	--	--	--	--	--	--	--	--	--	-	-
i1_LQ_c37900/f1p0/1207	9.638640092	183.3922409	-4.25	3.11E-05	0.014962	1217	657971696	XP_008377639.1	1476	1.60E-161	PREDICTED: transmembrane 9 superfamily member 4-like [Malus domestica]	764546983	XM_004291914.2	1009	0	PREDICTED: Fragaria vesca subsp. vesca transmembrane 9 superfamily member 8 (LOC101299548), mRNA	K17086	TM9SF2_4	transmembrane 9 superfamily member 2/4	http://www.genome.jp/dbget-bin/www_bget?ko:K17086	Q8RWW1	1326	5.70E-145	Transmembrane 9 superfamily member 10 OS=Arabidopsis thaliana GN=TMN10 PE=2 SV=1	PF02990//PF05425	Endomembrane protein 70//Copper resistance protein D	--	--	--	--	GO:0016021	integral component of membrane	KOG1278	Endosomal membrane proteins, EMP70	-	-
i0_HQ_c1288/f2p0/816	0	101.8433984	#NAME?	3.16E-05	0.014974	818	743924461	XP_011006351.1	1098	7.50E-118	PREDICTED: probable pectinesterase/pectinesterase inhibitor 34 [Populus euphratica]	764636497	XM_004307936.2	525	0	PREDICTED: Fragaria vesca subsp. vesca probable pectinesterase/pectinesterase inhibitor 34 (LOC101312579), mRNA	--	--	--	--	Q9M3B0	1000	2.40E-107	Probable pectinesterase/pectinesterase inhibitor 34 OS=Arabidopsis thaliana GN=PME34 PE=2 SV=1	PF01095	Pectinesterase	GO:0005985//GO:0005982//GO:0042545	sucrose metabolic process//starch metabolic process//cell wall modification	GO:0030599	pectinesterase activity	GO:0005618	cell wall	--	--	-	-
i3_HQ_c42425/f16p0/3505	0	242.9522852	#NAME?	3.15E-05	0.014974	3505	470141636	XP_004306536.1	5365	0.00E+00	PREDICTED: cellulose synthase A catalytic subunit 3 [UDP-forming] [Fragaria vesca subsp. vesca]	764622918	XM_004306488.2	3056	0	PREDICTED: Fragaria vesca subsp. vesca cellulose synthase A catalytic subunit 3 [UDP-forming] (LOC101296424), mRNA	K10999	CESA	cellulose synthase A	http://www.genome.jp/dbget-bin/www_bget?ko:K10999	Q941L0	4746	0.00E+00	Cellulose synthase A catalytic subunit 3 [UDP-forming] OS=Arabidopsis thaliana GN=CESA3 PE=1 SV=2	PF03552//PF00628//PF00097	Cellulose synthase//PHD-finger//Zinc finger, C3HC4 type (RING finger)	GO:0005985//GO:0030244//GO:0005982//GO:0006011	sucrose metabolic process//cellulose biosynthetic process//starch metabolic process//UDP-glucose metabolic process	GO:0016760//GO:0046872//GO:0005515	cellulose synthase (UDP-forming) activity//metal ion binding//protein binding	GO:0016020	membrane	--	--	-	-
i3_HQ_c46798/f3p5/3926	0	59.17942907	#NAME?	3.15E-05	0.014974	3930	470111927	XP_004292192.1	3056	0.00E+00	PREDICTED: probable myosin-binding protein 4 [Fragaria vesca subsp. vesca]>gi|764526516|ref|XP_011457980.1| PREDICTED: probable myosin-binding protein 4 [Fragaria vesca subsp. vesca]>gi|764526521|ref|XP_011457981.1| PREDICTED: probable myosin-binding protein 4 [Fragaria vesca subsp. vesca]>gi|764526526|ref|XP_011457982.1| PREDICTED: probable myosin-binding protein 4 [Fragaria vesca subsp. vesca]	764526520	XM_011459679.1	962	0	PREDICTED: Fragaria vesca subsp. vesca probable myosin-binding protein 4 (LOC101292479), transcript variant X3, mRNA	--	--	--	--	F4INW9	390	6.30E-36	Probable myosin-binding protein 4 OS=Arabidopsis thaliana GN=MYOB4 PE=3 SV=1	--	--	--	--	--	--	--	--	--	--	-	-
i1_LQ_c41272/f1p0/1762	289.7046159	1203.193556	-2.0542	3.18E-05	0.014978	1779	327343824	BAK09602.1	1776	3.90E-196	flavonoid 3-glucosyltransferase [Rosa hybrid cultivar]	327343823	AB599928.1	839	0	Rosa hybrid cultivar UF3GT mRNA for flavonoid 3-glucosyltransferase, complete cds	--	--	--	--	Q9SBQ8	911	1.10E-96	Kaempferol 3-O-beta-D-galactosyltransferase OS=Petunia hybrida PE=1 SV=1	PF00201	UDP-glucoronosyl and UDP-glucosyl transferase	GO:0008152	metabolic process	GO:0016758	transferase activity, transferring hexosyl groups	--	--	--	--	112198391	flavonoid 3-O-glucosyltransferase-like
i0_LQ_c466/f6p0/726	586.1078875	3903.406527	-2.7355	3.28E-05	0.015222	726	694440137	XP_009346905.1	331	5.80E-29	PREDICTED: 14 kDa proline-rich protein DC2.15-like isoform X1 [Pyrus x bretschneideri]	764579735	XM_004298600.2	443	0	PREDICTED: Fragaria vesca subsp. vesca 14 kDa proline-rich protein DC2.15 (LOC101311189), mRNA	--	--	--	--	P14009	239	3.80E-19	14 kDa proline-rich protein DC2.15 OS=Daucus carota PE=2 SV=1	--	--	--	--	--	--	--	--	--	--	112175425	14 kDa proline-rich protein DC2.15-like
i2_LQ_c36061/f1p0/2868	10.62977053	186.0642782	-4.1296	3.26E-05	0.015222	2874	470102502	XP_004287692.1	2804	0.00E+00	PREDICTED: subtilisin-like protease SBT3.5 [Fragaria vesca subsp. vesca]	764511095	XM_004287644.2	1505	0	PREDICTED: Fragaria vesca subsp. vesca subtilisin-like protease SBT3.5 (LOC101313343), mRNA	--	--	--	--	Q9LNU1	1140	5.00E-123	CO(2)-response secreted protease OS=Arabidopsis thaliana GN=CRSP PE=2 SV=1	PF00082	Subtilase family	GO:0006508	proteolysis	GO:0004252	serine-type endopeptidase activity	--	--	--	--	-	-
i3_LQ_c34522/f1p14/3145	58.99392025	0	Inf	3.28E-05	0.015222	3149	596284863	XP_007225367.1	4167	0.00E+00	hypothetical protein PRUPE_ppa000846mg [Prunus persica]>gi|462422303|gb|EMJ26566.1| hypothetical protein PRUPE_ppa000846mg [Prunus persica]	764546876	XM_004293194.2	2302	0	PREDICTED: Fragaria vesca subsp. vesca chaperone protein ClpB3, mitochondrial (LOC101293371), mRNA	K03695	clpB	ATP-dependent Clp protease ATP-binding subunit ClpB	http://www.genome.jp/dbget-bin/www_bget?ko:K03695	Q0E3C8	3528	0.00E+00	Chaperone protein ClpB3, mitochondrial OS=Oryza sativa subsp. japonica GN=CLPB3 PE=2 SV=3	PF06414//PF00910//PF01695//PF01637//PF00004//PF03193//PF07724//PF05496//PF00158//PF07728//PF04851//PF06309//PF08477//PF00448//PF07726//PF02861//PF02367//PF00005//PF00437	Zeta toxin//RNA helicase//IstB-like ATP binding protein//Archaeal ATPase//ATPase family associated with various cellular activities (AAA)//Protein of unknown function, DUF258//AAA domain (Cdc48 subfamily)//Holliday junction DNA helicase ruvB N-terminus//Sigma-54 interaction domain//AAA domain (dynein-related subfamily)//Type III restriction enzyme, res subunit//Torsin//Ras of Complex, Roc, domain…	GO:0006614//GO:0006281//GO:0019538//GO:0006310//GO:0006810//GO:0007264//GO:0006355//GO:0002949	SRP-dependent cotranslational protein targeting to membrane//DNA repair//protein metabolic process//DNA recombination//transport//small GTPase mediated signal transduction//regulation of transcription, DNA-templated//tRNA threonylcarbamoyladenosine modification	GO:0008134//GO:0003724//GO:0016887//GO:0016787//GO:0005525//GO:0016301//GO:0005524//GO:0003723//GO:0009378//GO:0003924//GO:0003677	transcription factor binding//RNA helicase activity//ATPase activity//hydrolase activity//GTP binding//kinase activity//ATP binding//RNA binding//four-way junction helicase activity//GTPase activity//DNA binding	GO:0009379//GO:0005667//GO:0005657	Holliday junction helicase complex//transcription factor complex//replication fork	KOG1051	Chaperone HSP104 and related ATP-dependent Clp proteases	-	-
i1_LQ_c20362/f1p4/1287	25.91006567	233.9375844	-3.1745	3.35E-05	0.01544	1299	470109601	XP_004291081.1	1086	2.90E-116	PREDICTED: chromosome-associated kinesin KIF4A [Fragaria vesca subsp. vesca]	764538476	XM_004291033.2	640	0	PREDICTED: Fragaria vesca subsp. vesca chromosome-associated kinesin KIF4A (LOC101297025), mRNA	K10395	KIF4_21_27	kinesin family member 4/21/27	http://www.genome.jp/dbget-bin/www_bget?ko:K10395	Q8GS71	762	1.50E-79	Kinesin-like protein FRA1 OS=Arabidopsis thaliana GN=FRA1 PE=1 SV=1	--	--	--	--	--	--	--	--	--	--	-	-
i3_HQ_c69301/f2p34/3157	58.46547005	0	Inf	3.50E-05	0.016036	3158	764577049	XP_011463280.1	4867	0.00E+00	PREDICTED: uncharacterized protein LOC101298792 isoform X2 [Fragaria vesca subsp. vesca]	764577048	XM_011464978.1	2507	0	PREDICTED: Fragaria vesca subsp. vesca uncharacterized LOC101298792 (LOC101298792), transcript variant X2, mRNA	--	--	--	--	Q8NBU5	588	5.50E-59	ATPase family AAA domain-containing protein 1 OS=Homo sapiens GN=ATAD1 PE=1 SV=1	PF05496//PF00498//PF02562//PF02367//PF07726//PF07724//PF00004//PF06068//PF07728//PF01695//PF00910	Holliday junction DNA helicase ruvB N-terminus//FHA domain//PhoH-like protein//Threonylcarbamoyl adenosine biosynthesis protein TsaE//ATPase family associated with various cellular activities (AAA)//AAA domain (Cdc48 subfamily)//ATPase family associated with various cellular activities (AAA)//TIP49 C-terminus//AAA domain (dynein-related subfamily)//IstB-like ATP binding protein//RNA helicase	GO:0006281//GO:0006310//GO:0002949	DNA repair//DNA recombination//tRNA threonylcarbamoyladenosine modification	GO:0003723//GO:0005524//GO:0009378//GO:0003724//GO:0016887//GO:0003678//GO:0005515	RNA binding//ATP binding//four-way junction helicase activity//RNA helicase activity//ATPase activity//DNA helicase activity//protein binding	GO:0005657//GO:0009379	replication fork//Holliday junction helicase complex	--	--	-	-
i1_LQ_c46119/f1p0/1336	30.14273971	252.986768	-3.0692	3.56E-05	0.016218	1336	470140478	XP_004305967.1	1679	5.20E-185	PREDICTED: GDSL esterase/lipase At2g42990-like [Fragaria vesca subsp. vesca]	764613196	XM_004305919.2	913	0	PREDICTED: Fragaria vesca subsp. vesca GDSL esterase/lipase At2g42990-like (LOC101312470), mRNA	--	--	--	--	Q67ZI9	1169	1.00E-126	GDSL esterase/lipase At2g42990 OS=Arabidopsis thaliana GN=At2g42990 PE=2 SV=1	PF04739//PF07473//PF01022//PF00657	5'-AMP-activated protein kinase beta subunit, interaction domain//Spasmodic peptide gm9a; conotoxin from Conus species//Bacterial regulatory protein, arsR family//GDSL-like Lipase/Acylhydrolase	GO:0009405//GO:0006355	pathogenesis//regulation of transcription, DNA-templated	GO:0005515//GO:0016788//GO:0003700	protein binding//hydrolase activity, acting on ester bonds//transcription factor activity, sequence-specific DNA binding	GO:0005667//GO:0005576	transcription factor complex//extracellular region	--	--	112189440	GDSL esterase/lipase At2g42990-like
i0_LQ_c812/f1p0/836	29.94653077	311.2475964	-3.3776	3.60E-05	0.016326	845	470103854	XP_004288342.1	1031	4.50E-110	PREDICTED: S-adenosylmethionine synthase 5 [Fragaria vesca subsp. vesca]	764517854	XM_004288294.2	694	0	PREDICTED: Fragaria vesca subsp. vesca S-adenosylmethionine synthase 5 (LOC101291090), mRNA	K00789	metK	S-adenosylmethionine synthetase	http://www.genome.jp/dbget-bin/www_bget?ko:K00789	Q9AT56	1010	1.70E-108	S-adenosylmethionine synthase 1 OS=Elaeagnus umbellata GN=SAMS1 PE=2 SV=1	PF02773//PF02772	S-adenosylmethionine synthetase, C-terminal domain//S-adenosylmethionine synthetase, central domain	GO:0006556//GO:0006555	S-adenosylmethionine biosynthetic process//methionine metabolic process	GO:0004478	methionine adenosyltransferase activity	--	--	KOG1506	S-adenosylmethionine synthetase	-	-
i2_LQ_c49212/f1p0/2439	192.0615962	0	Inf	3.62E-05	0.016357	2444	470118170	XP_004295207.1	3147	0.00E+00	PREDICTED: uncharacterized protein LOC101301854 [Fragaria vesca subsp. vesca]	764565976	XM_004295159.2	1508	0	PREDICTED: Fragaria vesca subsp. vesca uncharacterized LOC101301854 (LOC101301854), mRNA	K09955	K09955	uncharacterized protein	http://www.genome.jp/dbget-bin/www_bget?ko:K09955	--	--	--	--	PF05270	Alpha-L-arabinofuranosidase B (ABFB) domain	GO:0046373//GO:0009117//GO:0005975	L-arabinose metabolic process//nucleotide metabolic process//carbohydrate metabolic process	GO:0046556	alpha-L-arabinofuranosidase activity	--	--	--	--	-	-
i1_LQ_c24151/f1p7/1379	556.9633382	4447.863558	-2.9975	3.83E-05	0.017115	1229	255628113	ACU14401.1	256	4.80E-20	unknown [Glycine max]	764507316	XM_004287231.2	499	0	PREDICTED: Fragaria vesca subsp. vesca 36.4 kDa proline-rich protein (LOC101309478), mRNA	--	--	--	--	Q00451	138	3.30E-07	36.4 kDa proline-rich protein OS=Solanum lycopersicum GN=TPRP-F1 PE=2 SV=1	PF12326//PF03612//PF01770//PF00001//PF03137//PF02487//PF02950//PF01080//PF02535	N-glycosylation protein//Sorbitol phosphotransferase enzyme II N-terminus//Reduced folate carrier//7 transmembrane receptor (rhodopsin family)//Organic Anion Transporter Polypeptide (OATP) family//CLN3 protein//Conotoxin//Presenilin//ZIP Zinc transporter	GO:0006810//GO:0009401//GO:0007186//GO:0055085//GO:0034599//GO:0008643//GO:0030001//GO:0009405	transport//phosphoenolpyruvate-dependent sugar phosphotransferase system//G-protein coupled receptor signaling pathway//transmembrane transport//cellular response to oxidative stress//carbohydrate transport//metal ion transport//pathogenesis	GO:0008982//GO:0008200//GO:0005215//GO:0004930//GO:0004190//GO:0046873	protein-N(PI)-phosphohistidine-sugar phosphotransferase activity//ion channel inhibitor activity//transporter activity//G-protein coupled receptor activity//aspartic-type endopeptidase activity//metal ion transmembrane transporter activity	GO:0016020//GO:0016021//GO:0005789//GO:0009357//GO:0005576	membrane//integral component of membrane//endoplasmic reticulum membrane//protein-N(PI)-phosphohistidine-sugar phosphotransferase complex//extracellular region	--	--	-	-
i2_LQ_c65104/f1p11/2979	121.9031463	5.492590695	4.4721	3.83E-05	0.017115	3016	645278123	XP_008244088.1	3618	0.00E+00	PREDICTED: transcription elongation factor SPT6 [Prunus mume]	764642340	XM_011472667.1	1920	0	PREDICTED: Fragaria vesca subsp. vesca transcription elongation factor SPT6 (LOC101294621), mRNA	K11292	SUPT6H, SPT6	transcription elongation factor SPT6	http://www.genome.jp/dbget-bin/www_bget?ko:K11292	Q7KZ85	849	2.90E-89	Transcription elongation factor SPT6 OS=Homo sapiens GN=SUPT6H PE=1 SV=2	--	--	--	--	--	--	--	--	KOG1856	Transcription elongation factor SPT6	-	-
i1_HQ_c2044/f6p0/1742	0	188.1890981	#NAME?	3.87E-05	0.017206	1742	764605682	XP_004303222.2	2361	5.60E-264	PREDICTED: protein ASPARTIC PROTEASE IN GUARD CELL 2 [Fragaria vesca subsp. vesca]	764605681	XM_004303174.2	1416	0	PREDICTED: Fragaria vesca subsp. vesca protein ASPARTIC PROTEASE IN GUARD CELL 2 (LOC101295348), mRNA	--	--	--	--	Q9LHE3	622	3.50E-63	Protein ASPARTIC PROTEASE IN GUARD CELL 2 OS=Arabidopsis thaliana GN=ASPG2 PE=2 SV=1	PF00026//PF08675//PF16622	Eukaryotic aspartyl protease//RNA binding domain//zinc-finger C2H2-type	GO:0006508//GO:0006402//GO:0051252	proteolysis//mRNA catabolic process//regulation of RNA metabolic process	GO:0004535//GO:0004190//GO:0046872//GO:0003723	poly(A)-specific ribonuclease activity//aspartic-type endopeptidase activity//metal ion binding//RNA binding	GO:0005737//GO:0005634	cytoplasm//nucleus	--	--	-	-
i1_HQ_c71613/f107p0/1918	1915.29716	469.6006579	2.0281	4.02E-05	0.017339	1920	470107193	XP_004289933.1	2369	7.30E-265	PREDICTED: inorganic phosphate transporter 1-4 [Fragaria vesca subsp. vesca]	764526766	XM_004289885.2	1392	0	PREDICTED: Fragaria vesca subsp. vesca inorganic phosphate transporter 1-4 (LOC101308824), mRNA	K08176	PHO84	MFS transporter, PHS family, inorganic phosphate transporter	http://www.genome.jp/dbget-bin/www_bget?ko:K08176	Q96303	2151	1.90E-240	Inorganic phosphate transporter 1-4 OS=Arabidopsis thaliana GN=PHT1-4 PE=1 SV=1	PF07690//PF00083//PF01183	Major Facilitator Superfamily//Sugar (and other) transporter//Glycosyl hydrolases family 25	GO:0016998//GO:0009253//GO:0005975//GO:0055085	cell wall macromolecule catabolic process//peptidoglycan catabolic process//carbohydrate metabolic process//transmembrane transport	GO:0022857//GO:0003796	transmembrane transporter activity//lysozyme activity	GO:0016021	integral component of membrane	--	--	-	-
i1_LQ_c20545/f1p0/1107	190.1028237	1068.246559	-2.4904	4.02E-05	0.017339	1108	470148992	XP_004310029.1	1040	5.40E-111	PREDICTED: mitotic spindle checkpoint protein MAD2 isoform X1 [Fragaria vesca subsp. vesca]>gi|764645217|ref|XP_011457441.1| PREDICTED: mitotic spindle checkpoint protein MAD2 isoform X2 [Fragaria vesca subsp. vesca]	764645216	XM_011459139.1	634	0	PREDICTED: Fragaria vesca subsp. vesca mitotic spindle checkpoint protein MAD2 (LOC101293550), transcript variant X2, mRNA	K02537	MAD2	mitotic spindle assembly checkpoint protein MAD2	http://www.genome.jp/dbget-bin/www_bget?ko:K02537	Q9LU93	930	4.30E-99	Mitotic spindle checkpoint protein MAD2 OS=Arabidopsis thaliana GN=MAD2 PE=1 SV=1	PF01210	NAD-dependent glycerol-3-phosphate dehydrogenase N-terminus	GO:0055114//GO:0046168	oxidation-reduction process//glycerol-3-phosphate catabolic process	GO:0051287//GO:0016616	NAD binding//oxidoreductase activity, acting on the CH-OH group of donors, NAD or NADP as acceptor	--	--	KOG3285	Spindle assembly checkpoint protein	112200176	mitotic spindle checkpoint protein MAD2
i1_LQ_c31020/f1p0/1026	77.21317347	0.988792806	6.287	3.98E-05	0.017339	1043	764580020	XP_011463771.1	1069	2.20E-114	PREDICTED: probable protein S-acyltransferase 14 [Fragaria vesca subsp. vesca]	764580019	XM_011465469.1	741	0	PREDICTED: Fragaria vesca subsp. vesca probable protein S-acyltransferase 14 (LOC101301004), mRNA	K18932	ZDHHC	palmitoyltransferase	http://www.genome.jp/dbget-bin/www_bget?ko:K18932	Q8VYP5	748	5.10E-78	Probable protein S-acyltransferase 14 OS=Arabidopsis thaliana GN=PAT14 PE=2 SV=1	PF01529	DHHC palmitoyltransferase	--	--	GO:0008270	zinc ion binding	--	--	KOG1315	Predicted DHHC-type Zn-finger protein	-	-
i2_LQ_c25554/f1p0/3068	0	457.3363787	#NAME?	3.97E-05	0.017339	3088	470146208	XP_004308720.1	1186	1.80E-127	PREDICTED: protein ECERIFERUM 1-like isoform X2 [Fragaria vesca subsp. vesca]	764630566	XM_004308672.2	612	0	PREDICTED: Fragaria vesca subsp. vesca protein ECERIFERUM 1-like (LOC101297683), transcript variant X2, mRNA	K15404	K15404, CER1	aldehyde decarbonylase	http://www.genome.jp/dbget-bin/www_bget?ko:K15404	F4HVY0	796	4.10E-83	Protein ECERIFERUM 1 OS=Arabidopsis thaliana GN=CER1 PE=1 SV=1	PF04116	Fatty acid hydroxylase superfamily	GO:0055114//GO:0006633	oxidation-reduction process//fatty acid biosynthetic process	GO:0016491//GO:0005506	oxidoreductase activity//iron ion binding	--	--	--	--	-	-
i2_LQ_c46288/f1p14/2983	131.4222355	2.966378418	5.4694	4.02E-05	0.017339	2989	470111188	XP_004291831.1	348	2.50E-30	PREDICTED: jacalin-related lectin 3 [Fragaria vesca subsp. vesca]	764546002	XM_004291783.2	214	1.48E-105	PREDICTED: Fragaria vesca subsp. vesca jacalin-related lectin 3 (LOC101310192), mRNA	--	--	--	--	F4HQX1	278	4.60E-23	Jacalin-related lectin 3 OS=Arabidopsis thaliana GN=JAL3 PE=2 SV=1	--	--	--	--	--	--	--	--	--	--	-	-
i3_LQ_c36448/f1p19/3196	247.4690409	29.36915097	3.0749	3.98E-05	0.017339	3200	470116934	XP_004294627.1	3991	0.00E+00	PREDICTED: receptor-like protein kinase HERK 1 [Fragaria vesca subsp. vesca]	764561156	XM_004294579.2	2336	0	PREDICTED: Fragaria vesca subsp. vesca receptor-like protein kinase HERK 1 (LOC101310588), mRNA	--	--	--	--	Q9LX66	2925	0.00E+00	Receptor-like protein kinase HERK 1 OS=Arabidopsis thaliana GN=HERK1 PE=1 SV=1	PF00069//PF07714	Protein kinase domain//Protein tyrosine kinase	GO:0006468	protein phosphorylation	GO:0004672//GO:0005524	protein kinase activity//ATP binding	--	--	--	--	-	-
i2_LQ_c70854/f1p0/2463	0	267.0482296	#NAME?	4.06E-05	0.017429	2465	470142902	XP_004307129.1	2839	0.00E+00	PREDICTED: uncharacterized protein LOC101312766 [Fragaria vesca subsp. vesca]>gi|764628981|ref|XP_011469384.1| PREDICTED: uncharacterized protein LOC101312766 [Fragaria vesca subsp. vesca]>gi|764628995|ref|XP_011469386.1| PREDICTED: uncharacterized protein LOC101312766 [Fragaria vesca subsp. vesca]	764628980	XM_011471082.1	1699	0	PREDICTED: Fragaria vesca subsp. vesca uncharacterized LOC101312766 (LOC101312766), transcript variant X1, mRNA	--	--	--	--	--	--	--	--	PF14750	Integrator complex subunit 2	--	--	--	--	GO:0032039	integrator complex	--	--	-	-
i1_HQ_c18406/f3p18/1893	0	182.3504561	#NAME?	4.16E-05	0.017666	1895	645253721	XP_008232706.1	2033	6.60E-226	PREDICTED: cytochrome P450 704C1-like isoform X2 [Prunus mume]	764626223	XM_004306842.2	1238	0	PREDICTED: Fragaria vesca subsp. vesca cytochrome P450 704C1-like (LOC101309383), mRNA	--	--	--	--	Q50EK3	1201	2.80E-130	Cytochrome P450 704C1 OS=Pinus taeda GN=CYP704C1 PE=2 SV=1	PF00067	Cytochrome P450	GO:0055114	oxidation-reduction process	GO:0020037//GO:0016705//GO:0005506	heme binding//oxidoreductase activity, acting on paired donors, with incorporation or reduction of molecular oxygen//iron ion binding	--	--	--	--	-	-
i3_HQ_c74418/f4p13/3718	0.315046281	65.77271172	-7.7058	4.15E-05	0.017666	3719	764628698	XP_011469364.1	3583	0.00E+00	PREDICTED: LOW QUALITY PROTEIN: DNA-directed RNA polymerase V subunit 1 [Fragaria vesca subsp. vesca]	764628697	XM_011471062.1	1462	0	PREDICTED: Fragaria vesca subsp. vesca DNA-directed RNA polymerase V subunit 1 (LOC101298468), mRNA	K16251	NRPE1	DNA-directed RNA polymerase V subunit 1	http://www.genome.jp/dbget-bin/www_bget?ko:K16251	Q5D869	2437	2.60E-273	DNA-directed RNA polymerase V subunit 1 OS=Arabidopsis thaliana GN=NRPE1 PE=1 SV=1	PF04998//PF12601//PF01428//PF04655	RNA polymerase Rpb1, domain 5//Rubivirus non-structural protein//AN1-like Zinc finger//Aminoglycoside/hydroxyurea antibiotic resistance kinase	GO:0006468//GO:0006206//GO:0006508//GO:0006351//GO:0019748//GO:0006144	protein phosphorylation//pyrimidine nucleobase metabolic process//proteolysis//transcription, DNA-templated//secondary metabolic process//purine nucleobase metabolic process	GO:0016773//GO:0016817//GO:0008270//GO:0004197//GO:0003899//GO:0003677//GO:0003968//GO:0017111	phosphotransferase activity, alcohol group as acceptor//hydrolase activity, acting on acid anhydrides//zinc ion binding//cysteine-type endopeptidase activity//DNA-directed RNA polymerase activity//DNA binding//RNA-directed RNA polymerase activity//nucleoside-triphosphatase activity	GO:0005730//GO:0031379	nucleolus//RNA-directed RNA polymerase complex	--	--	-	-
i1_HQ_c2030/f3p0/1307	1033.774881	4368.184308	-2.0791	4.24E-05	0.017864	1308	470133990	XP_004302841.1	1695	7.10E-187	PREDICTED: GDSL esterase/lipase APG [Fragaria vesca subsp. vesca]	764602034	XM_004302793.2	940	0	PREDICTED: Fragaria vesca subsp. vesca GDSL esterase/lipase APG (LOC101298910), mRNA	--	--	--	--	Q9LU14	1340	1.40E-146	GDSL esterase/lipase APG OS=Arabidopsis thaliana GN=APG PE=1 SV=1	PF00657	GDSL-like Lipase/Acylhydrolase	--	--	GO:0016788	hydrolase activity, acting on ester bonds	--	--	--	--	112185601	GDSL esterase/lipase APG-like
i3_LQ_c100798/f1p8/3432	0	57.31415989	#NAME?	4.25E-05	0.017864	3438	470147107	XP_004309158.1	2500	8.40E-280	PREDICTED: probable disease resistance protein At4g27220 isoform X2 [Fragaria vesca subsp. vesca]	694376537	XM_009366421.1	449	0	PREDICTED: Pyrus x bretschneideri probable disease resistance protein At4g27220 (LOC103954582), transcript variant X4, mRNA	--	--	--	--	Q9T048	773	2.10E-80	Disease resistance protein At4g27190 OS=Arabidopsis thaliana GN=At4g27190 PE=2 SV=1	PF01582//PF13855//PF00931	TIR domain//Leucine rich repeat//NB-ARC domain	GO:0007165	signal transduction	GO:0043531//GO:0005515	ADP binding//protein binding	--	--	--	--	-	-
i3_LQ_c36049/f1p54/3637	107.570247	0	Inf	4.37E-05	0.018294	3639	470109354	XP_004290964.1	4885	0.00E+00	PREDICTED: calcium-transporting ATPase 1, chloroplastic [Fragaria vesca subsp. vesca]>gi|764537609|ref|XP_011458856.1| PREDICTED: calcium-transporting ATPase 1, chloroplastic [Fragaria vesca subsp. vesca]>gi|764537614|ref|XP_011458857.1| PREDICTED: calcium-transporting ATPase 1, chloroplastic [Fragaria vesca subsp. vesca]	764537602	XM_004290916.2	2689	0	PREDICTED: Fragaria vesca subsp. vesca calcium-transporting ATPase 1, chloroplastic (LOC101310952), transcript variant X1, mRNA	K01537	E3.6.3.8	Ca2+-transporting ATPase	http://www.genome.jp/dbget-bin/www_bget?ko:K01537	Q37145	3992	0.00E+00	Calcium-transporting ATPase 1, chloroplastic OS=Arabidopsis thaliana GN=ACA1 PE=1 SV=3	PF00048//PF12515//PF00122	Small cytokines (intecrine/chemokine), interleukin-8 like//Ca2+-ATPase N terminal autoinhibitory domain//E1-E2 ATPase	GO:0007165//GO:0006955//GO:0006935	signal transduction//immune response//chemotaxis	GO:0008009//GO:0000166//GO:0046872//GO:0005516	chemokine activity//nucleotide binding//metal ion binding//calmodulin binding	GO:0005576	extracellular region	--	--	-	-
i1_LQ_c29556/f1p0/1420	610.8792165	2276.85157	-1.8981	4.45E-05	0.018426	1445	238836224	ACR61392.1	1984	2.40E-220	phytoene synthase protein [Fragaria x ananassa]	764611631	XM_004303847.2	1148	0	PREDICTED: Fragaria vesca subsp. vesca phytoene synthase 2, chloroplastic-like (LOC101290784), mRNA	K02291	crtB	phytoene synthase	http://www.genome.jp/dbget-bin/www_bget?ko:K02291	Q9SSU8	1497	1.00E-164	Phytoene synthase, chloroplastic OS=Daucus carota GN=PSY PE=2 SV=1	PF00494	Squalene/phytoene synthase	GO:0009058	biosynthetic process	GO:0016740	transferase activity	--	--	--	--	-	-
i5_LQ_c908/f1p0/5090	0	270.436625	#NAME?	4.44E-05	0.018426	5136	657945660	XP_008380938.1	7144	0.00E+00	PREDICTED: glutamate synthase [NADH], amyloplastic isoform X1 [Malus domestica]	596050529	XM_007220509.1	3240	0	Prunus persica hypothetical protein (PRUPE_ppa000037mg) mRNA, complete cds	K00264	GLT1	glutamate synthase (NADPH/NADH)	http://www.genome.jp/dbget-bin/www_bget?ko:K00264	Q03460	6737	0.00E+00	Glutamate synthase [NADH], amyloplastic OS=Medicago sativa PE=1 SV=1	PF00070//PF01493//PF07992//PF01134//PF00743//PF13241//PF12831//PF01593//PF04898//PF01494//PF02826//PF01645//PF01266	Pyridine nucleotide-disulphide oxidoreductase//GXGXG motif//Pyridine nucleotide-disulphide oxidoreductase//Glucose inhibited division protein A//Flavin-binding monooxygenase-like//Putative NAD(P)-binding//FAD dependent oxidoreductase//Flavin containing amine oxidoreductase//Glutamate synthase central domain//FAD binding domain//D-isomer specific 2-hydroxyacid dehydrogenase, NAD binding domain//Co…	GO:0055114//GO:0006807//GO:0008033//GO:0006537//GO:0008152//GO:0006779//GO:0019354	oxidation-reduction process//nitrogen compound metabolic process//tRNA processing//glutamate biosynthetic process//metabolic process//porphyrin-containing compound biosynthetic process//siroheme biosynthetic process	GO:0004499//GO:0050661//GO:0016638//GO:0050660//GO:0043115//GO:0051287//GO:0071949//GO:0015930//GO:0016491	N,N-dimethylaniline monooxygenase activity//NADP binding//oxidoreductase activity, acting on the CH-NH2 group of donors//flavin adenine dinucleotide binding//precorrin-2 dehydrogenase activity//NAD binding//FAD binding//glutamate synthase activity//oxidoreductase activity	--	--	KOG0399	Glutamate synthase	-	-
i0_LQ_c17145/f2p0/533	31551.59125	9320.445371	1.7592	4.59E-05	0.018951	528	470109320	XP_004290947.1	462	2.70E-44	PREDICTED: peamaclein [Fragaria vesca subsp. vesca]	764537464	XM_004290899.2	277	2.35E-141	PREDICTED: Fragaria vesca subsp. vesca peamaclein (LOC101306002), mRNA	--	--	--	--	Q948Z4	376	3.50E-35	Snakin-1 OS=Solanum tuberosum GN=SN1 PE=1 SV=1	--	--	--	--	--	--	--	--	--	--	-	-
i2_HQ_c24079/f4p116/3066	445.9746847	80.27624855	2.4739	4.64E-05	0.019065	3075	658054154	XP_008362832.1	2510	5.20E-281	PREDICTED: probable LRR receptor-like serine/threonine-protein kinase At4g36180 [Malus domestica]	764590922	XM_004301671.2	698	0	PREDICTED: Fragaria vesca subsp. vesca LRR receptor-like serine/threonine-protein kinase EFR (LOC101294375), mRNA	--	--	--	--	Q9C9H7	803	6.30E-84	Receptor-like protein 12 OS=Arabidopsis thaliana GN=RLP12 PE=2 SV=2	PF00560//PF13855	Leucine Rich Repeat//Leucine rich repeat	--	--	GO:0005515	protein binding	--	--	--	--	-	-
i2_LQ_c54122/f1p0/2217	56.76592192	0	Inf	4.69E-05	0.01917	2412	470132439	XP_004302089.1	2770	2.8e-311	PREDICTED: cell division cycle 5-like protein [Fragaria vesca subsp. vesca]	764596143	XM_004302041.2	1796	0	PREDICTED: Fragaria vesca subsp. vesca cell division cycle 5-like protein (LOC101291540), mRNA	K12860	CDC5L, CDC5, CEF1	pre-mRNA-splicing factor CDC5/CEF1	http://www.genome.jp/dbget-bin/www_bget?ko:K12860	P92948	1640	4.40E-181	Cell division cycle 5-like protein OS=Arabidopsis thaliana GN=CDC5 PE=1 SV=2	--	--	--	--	--	--	--	--	KOG0050	mRNA splicing protein CDC5 (Myb superfamily)	-	-
i2_HQ_c54048/f2p0/2382	0.332856648	69.69047432	-7.7099	4.73E-05	0.019238	2382	595820095	XP_007204604.1	2616	2.10E-293	hypothetical protein PRUPE_ppa002708mg [Prunus persica]>gi|462400135|gb|EMJ05803.1| hypothetical protein PRUPE_ppa002708mg [Prunus persica]	764510364	XM_004288931.2	1632	0	PREDICTED: Fragaria vesca subsp. vesca uncharacterized protein At1g04910 (LOC101312200), mRNA	--	--	--	--	Q8W486	702	2.50E-72	Uncharacterized protein At1g04910 OS=Arabidopsis thaliana GN=At1g04910 PE=2 SV=1	--	--	--	--	--	--	--	--	--	--	-	-
i3_HQ_c119396/f4p25/3203	158.403361	0	Inf	4.76E-05	0.019264	3207	470134506	XP_004303090.1	3932	0.00E+00	PREDICTED: protein transport protein SEC31 homolog B isoform X2 [Fragaria vesca subsp. vesca]	764604024	XM_004303042.2	2242	0	PREDICTED: Fragaria vesca subsp. vesca protein transport protein SEC31 homolog B (LOC101300934), transcript variant X2, mRNA	K14005	SEC31	protein transport protein SEC31	http://www.genome.jp/dbget-bin/www_bget?ko:K14005	Q8L611	2820	0.00E+00	Protein transport protein SEC31 homolog B OS=Arabidopsis thaliana GN=SEC31B PE=1 SV=1	PF00400//PF02840	WD domain, G-beta repeat//Prp18 domain	GO:0008380	RNA splicing	GO:0005515	protein binding	GO:0005681	spliceosomal complex	KOG0307	Vesicle coat complex COPII, subunit SEC31	-	-
i3_HQ_c42279/f76p2/3465	55.62445418	349.6852462	-2.6523	4.85E-05	0.019443	3465	470103762	XP_004288299.1	4689	0.00E+00	PREDICTED: leucine-rich repeat receptor-like serine/threonine-protein kinase BAM1 [Fragaria vesca subsp. vesca]	764517163	XM_004288251.2	2521	0	PREDICTED: Fragaria vesca subsp. vesca leucine-rich repeat receptor-like serine/threonine-protein kinase BAM1 (LOC101301908), mRNA	--	--	--	--	O49545	4001	0.00E+00	Leucine-rich repeat receptor-like serine/threonine-protein kinase BAM1 OS=Arabidopsis thaliana GN=BAM1 PE=1 SV=1	PF07714//PF00069//PF13855//PF00560	Protein tyrosine kinase//Protein kinase domain//Leucine rich repeat//Leucine Rich Repeat	GO:0006468	protein phosphorylation	GO:0005515//GO:0004672//GO:0005524	protein binding//protein kinase activity//ATP binding	--	--	--	--	-	-
i3_LQ_c50584/f1p124/3598	3532.948855	990.6465503	1.8344	4.83E-05	0.019443	3629	470109589	XP_004291075.1	2127	1.60E-236	PREDICTED: cysteine proteinase RD21a [Fragaria vesca subsp. vesca]	764538454	XM_004291027.2	1381	0	PREDICTED: Fragaria vesca subsp. vesca cysteine proteinase RD21a (LOC101295389), mRNA	--	--	--	--	P43297	1610	2.00E-177	Cysteine proteinase RD21a OS=Arabidopsis thaliana GN=RD21A PE=1 SV=1	PF00112//PF01440//PF03051	Papain family cysteine protease//Geminivirus AL2 protein//Peptidase C1-like family	GO:0006508	proteolysis	GO:0004197//GO:0008234//GO:0005198	cysteine-type endopeptidase activity//cysteine-type peptidase activity//structural molecule activity	GO:0019028	viral capsid	--	--	-	-
i1_LQ_c12350/f1p0/1933	111.3084873	618.3818862	-2.4739	4.94E-05	0.019709	1940	470112093	XP_004292272.1	2652	1.10E-297	PREDICTED: receptor-like cytosolic serine/threonine-protein kinase RBK1 isoform X2 [Fragaria vesca subsp. vesca]	764527821	XM_004292224.2	1516	0	PREDICTED: Fragaria vesca subsp. vesca receptor-like cytosolic serine/threonine-protein kinase RBK1 (LOC101298487), transcript variant X2, mRNA	--	--	--	--	Q8H1D6	553	3.90E-55	Receptor-like cytosolic serine/threonine-protein kinase RBK1 OS=Arabidopsis thaliana GN=RBK1 PE=1 SV=1	PF04655//PF00069//PF07714	Aminoglycoside/hydroxyurea antibiotic resistance kinase//Protein kinase domain//Protein tyrosine kinase	GO:0019748//GO:0006468	secondary metabolic process//protein phosphorylation	GO:0016773//GO:0004672//GO:0005524	phosphotransferase activity, alcohol group as acceptor//protein kinase activity//ATP binding	--	--	--	--	-	-
i3_LQ_c106012/f1p31/3262	4.650524607	111.2893921	-4.5808	5.11E-05	0.020201	3262	470141046	XP_004306246.1	4056	0.00E+00	PREDICTED: ethylene-insensitive protein 2 [Fragaria vesca subsp. vesca]	764621670	XM_004306198.2	2186	0	PREDICTED: Fragaria vesca subsp. vesca ethylene-insensitive protein 2 (LOC101310827), mRNA	K14513	EIN2	ethylene-insensitive protein 2	http://www.genome.jp/dbget-bin/www_bget?ko:K14513	Q9S814	1397	8.90E-153	Ethylene-insensitive protein 2 OS=Arabidopsis thaliana GN=EIN2 PE=1 SV=1	PF01566	Natural resistance-associated macrophage protein	GO:0006810	transport	GO:0005215	transporter activity	GO:0016020	membrane	--	--	-	-
i3_LQ_c98367/f1p4/3819	56.3150615	0	Inf	5.11E-05	0.020201	3830	645234684	XP_008223923.1	4076	0.00E+00	PREDICTED: DNA ligase 4 [Prunus mume]	764568904	XM_004297859.2	2793	0	PREDICTED: Fragaria vesca subsp. vesca DNA ligase 4 (LOC101303509), mRNA	K10777	LIG4, DNL4	DNA ligase 4	http://www.genome.jp/dbget-bin/www_bget?ko:K10777	Q9LL84	3438	0.00E+00	DNA ligase 4 OS=Arabidopsis thaliana GN=LIG4 PE=1 SV=1	PF04675//PF04679//PF01068	DNA ligase N terminus//ATP dependent DNA ligase C terminal region//ATP dependent DNA ligase domain	GO:0006310//GO:0006260//GO:0006281	DNA recombination//DNA replication//DNA repair	GO:0005524//GO:0003677//GO:0003910	ATP binding//DNA binding//DNA ligase (ATP) activity	--	--	KOG0966	ATP-dependent DNA ligase IV	-	-
i1_LQ_c60511/f1p0/1187	40.88178281	294.0276863	-2.8464	5.20E-05	0.020458	1196	--	--	--	--	--	764641596	XM_004309470.2	896	0	PREDICTED: Fragaria vesca subsp. vesca uncharacterized LOC101297897 (LOC101297897), mRNA	--	--	--	--	--	--	--	--	PF01852	START domain	--	--	GO:0008289	lipid binding	--	--	--	--	-	-
i1_LQ_c13515/f2p0/1206	922.4957391	3254.848406	-1.819	5.44E-05	0.021313	1207	470137453	XP_004304478.1	1064	9.60E-114	PREDICTED: aquaporin TIP1-1-like [Fragaria vesca subsp. vesca]	764617491	XM_004304430.2	729	0	PREDICTED: Fragaria vesca subsp. vesca aquaporin TIP1-1-like (LOC101303144), mRNA	K09873	TIP	aquaporin TIP	http://www.genome.jp/dbget-bin/www_bget?ko:K09873	P25818	889	2.60E-94	Aquaporin TIP1-1 OS=Arabidopsis thaliana GN=TIP1-1 PE=1 SV=1	PF00230	Major intrinsic protein	GO:0006810	transport	GO:0005215	transporter activity	GO:0016020	membrane	--	--	-	-
i0_LQ_c32488/f1p0/463	1528.366968	399.4093363	1.9361	5.48E-05	0.021377	465	658035097	XP_008353069.1	242	7.70E-19	PREDICTED: protein NIM1-INTERACTING 2-like [Malus domestica]	--	--	--	--	--	--	--	--	--	--	--	--	--	--	--	--	--	--	--	--	--	--	--	112198030	protein NIM1-INTERACTING 2-like
i0_HQ_c3508/f2p35/873	565.2785437	2084.667792	-1.8828	5.54E-05	0.021517	873	470116805	XP_004294566.1	436	4.60E-41	PREDICTED: outer envelope pore protein 16, chloroplastic [Fragaria vesca subsp. vesca]	764560580	XM_004294518.2	604	0	PREDICTED: Fragaria vesca subsp. vesca outer envelope pore protein 16, chloroplastic (LOC101290741), mRNA	--	--	--	--	Q41050	386	4.10E-36	Outer envelope pore protein 16, chloroplastic OS=Pisum sativum GN=OEP16 PE=1 SV=1	PF05818//PF05433	Enterobacterial TraT complement resistance protein//Glycine zipper 2TM domain	GO:0046999	regulation of conjugation	--	--	GO:0019867	outer membrane	--	--	112166714	outer envelope pore protein 16, chloroplastic
i2_LQ_c54752/f1p0/2245	3.150462813	99.45333678	-4.9804	5.85E-05	0.022628	2244	470111378	XP_004291925.1	3280	0.00E+00	PREDICTED: inactive protein kinase SELMODRAFT_444075-like isoform X1 [Fragaria vesca subsp. vesca]	764546714	XM_004291877.2	1784	0	PREDICTED: Fragaria vesca subsp. vesca inactive protein kinase SELMODRAFT_444075-like (LOC101313384), transcript variant X1, mRNA	--	--	--	--	Q9LV48	653	1.10E-66	Proline-rich receptor-like protein kinase PERK1 OS=Arabidopsis thaliana GN=PERK1 PE=2 SV=1	PF04843//PF01786//PF07714//PF11380//PF00069//PF05073	Herpesvirus tegument protein, N-terminal conserved region//Alternative oxidase//Protein tyrosine kinase//Stealth protein CR2, conserved region 2//Protein kinase domain//Baculovirus P24 capsid protein	GO:0006468//GO:0006508//GO:0055114//GO:0006118	protein phosphorylation//proteolysis//oxidation-reduction process//obsolete electron transport	GO:0005524//GO:0004672//GO:0009916//GO:0008233//GO:0016772	ATP binding//protein kinase activity//alternative oxidase activity//peptidase activity//transferase activity, transferring phosphorus-containing groups	GO:0019028	viral capsid	--	--	-	-
i2_LQ_c31041/f1p16/2518	174.6616474	0	Inf	5.90E-05	0.022712	2511	470120512	XP_004296344.1	3779	0.00E+00	PREDICTED: linoleate 13S-lipoxygenase 2-1, chloroplastic-like [Fragaria vesca subsp. vesca]	764566065	XM_004295178.2	1893	0	PREDICTED: Fragaria vesca subsp. vesca linoleate 13S-lipoxygenase 2-1, chloroplastic-like (LOC101306996), mRNA	K00454	LOX2S	lipoxygenase	http://www.genome.jp/dbget-bin/www_bget?ko:K00454	O24370	3054	0.00E+00	Linoleate 13S-lipoxygenase 2-1, chloroplastic OS=Solanum tuberosum GN=LOX2.1 PE=1 SV=1	PF01581//PF00305//PF01477	FMRFamide related peptide family//Lipoxygenase//PLAT/LH2 domain	GO:0055114//GO:0007218	oxidation-reduction process//neuropeptide signaling pathway	GO:0005515//GO:0016702//GO:0046872	protein binding//oxidoreductase activity, acting on single donors with incorporation of molecular oxygen, incorporation of two atoms of oxygen//metal ion binding	--	--	--	--	-	-
i0_LQ_c7131/f1p0/650	46.63722837	308.6064267	-2.7262	5.97E-05	0.022852	649	330375625	AEC13058.1	655	1.40E-66	chalcone synthase protein [Rosa chinensis]	330375624	HQ423171.1	299	1.73E-153	Rosa chinensis cultivar Xing-xing-hei chalcone synthase protein mRNA, complete cds	K00660	CHS	chalcone synthase	http://www.genome.jp/dbget-bin/www_bget?ko:K00660	Q9AU09	648	1.30E-66	Polyketide synthase 3 OS=Rubus idaeus GN=PKS3 PE=1 SV=1	PF08541	3-Oxoacyl-[acyl-carrier-protein (ACP)] synthase III C terminal	GO:0008610	lipid biosynthetic process	GO:0016747	transferase activity, transferring acyl groups other than amino-acyl groups	--	--	--	--	-	-
i3_LQ_c111552/f1p18/3766	55.23700258	0	Inf	5.99E-05	0.022852	3769	764537567	XP_011458853.1	3893	0.00E+00	PREDICTED: uncharacterized protein LOC101294917 [Fragaria vesca subsp. vesca]	764537566	XM_011460551.1	2747	0	PREDICTED: Fragaria vesca subsp. vesca uncharacterized LOC101294917 (LOC101294917), mRNA	K18667	ASCC2	activating signal cointegrator complex subunit 2	http://www.genome.jp/dbget-bin/www_bget?ko:K18667	--	--	--	--	PF00076	RNA recognition motif. (a.k.a. RRM, RBD, or RNP domain)	--	--	GO:0003676	nucleic acid binding	--	--	--	--	112170025	uncharacterized LOC112170025
i0_LQ_c6468/f1p0/678	80.16824323	0	Inf	6.28E-05	0.023857	682	470136461	XP_004304012.1	528	7.70E-52	PREDICTED: prohibitin-3, mitochondrial-like [Fragaria vesca subsp. vesca]	764612814	XM_004303964.2	357	0	PREDICTED: Fragaria vesca subsp. vesca prohibitin-3, mitochondrial-like (LOC101301408), mRNA	K17080	PHB1	prohibitin 1	http://www.genome.jp/dbget-bin/www_bget?ko:K17080	O04331	467	1.30E-45	Prohibitin-3, mitochondrial OS=Arabidopsis thaliana GN=PHB3 PE=1 SV=1	--	--	--	--	--	--	--	--	KOG3083	Prohibitin	-	-
i1_LQ_c8415/f1p9/1556	241.5808129	30.00484224	3.0092	6.32E-05	0.023883	1558	470122943	XP_004297496.1	1935	1.20E-214	PREDICTED: ATP-dependent Clp protease ATP-binding subunit clpA homolog CD4B, chloroplastic [Fragaria vesca subsp. vesca]	764576679	XM_004297448.2	1158	0	PREDICTED: Fragaria vesca subsp. vesca ATP-dependent Clp protease ATP-binding subunit clpA homolog CD4B, chloroplastic (LOC101313110), mRNA	K03696	clpC	ATP-dependent Clp protease ATP-binding subunit ClpC	http://www.genome.jp/dbget-bin/www_bget?ko:K03696	Q9SXJ7	1851	9.60E-206	Chaperone protein ClpC2, chloroplastic OS=Arabidopsis thaliana GN=CLPC2 PE=2 SV=1	PF00004//PF06068//PF07728//PF01695//PF01637//PF05496//PF00158//PF02861//PF02151	ATPase family associated with various cellular activities (AAA)//TIP49 C-terminus//AAA domain (dynein-related subfamily)//IstB-like ATP binding protein//Archaeal ATPase//Holliday junction DNA helicase ruvB N-terminus//Sigma-54 interaction domain//Clp amino terminal domain, pathogenicity island component//UvrB/uvrC motif	GO:0006355//GO:0006310//GO:0019538//GO:0006281	regulation of transcription, DNA-templated//DNA recombination//protein metabolic process//DNA repair	GO:0009378//GO:0005524//GO:0005515//GO:0003678//GO:0008134//GO:0016887	four-way junction helicase activity//ATP binding//protein binding//DNA helicase activity//transcription factor binding//ATPase activity	GO:0005667//GO:0009379//GO:0005657	transcription factor complex//Holliday junction helicase complex//replication fork	KOG1051	Chaperone HSP104 and related ATP-dependent Clp proteases	-	-
i0_HQ_c50606/f6p33/568	5.040740501	217.717689	-5.4327	6.65E-05	0.024929	569	470132919	XP_004302322.1	591	3.20E-59	PREDICTED: pectin acetylesterase 12-like [Fragaria vesca subsp. vesca]	764597762	XM_004302274.2	436	0	PREDICTED: Fragaria vesca subsp. vesca pectin acetylesterase 12-like (LOC101313425), mRNA	--	--	--	--	Q9SFF6	469	6.30E-46	Pectin acetylesterase 12 OS=Arabidopsis thaliana GN=PAE12 PE=2 SV=1	PF03283	Pectinacetylesterase	--	--	GO:0016787	hydrolase activity	--	--	--	--	-	-
i1_HQ_c22239/f4p16/1900	10.97682987	163.2465886	-3.8945	6.63E-05	0.024929	1905	470133609	XP_004302658.1	2117	1.20E-235	PREDICTED: BAHD acyltransferase DCR [Fragaria vesca subsp. vesca]	764600494	XM_004302610.2	1018	0	PREDICTED: Fragaria vesca subsp. vesca BAHD acyltransferase DCR (LOC101291444), mRNA	--	--	--	--	Q9FF86	561	4.50E-56	BAHD acyltransferase DCR OS=Arabidopsis thaliana GN=DCR PE=2 SV=1	PF02458	Transferase family	--	--	GO:0016747	transferase activity, transferring acyl groups other than amino-acyl groups	--	--	--	--	112192967	BAHD acyltransferase DCR
i2_LQ_c50011/f1p0/2530	8.253106083	133.326418	-4.0139	6.69E-05	0.024971	2536	475624669	EMT32706.1	139	3.70E-06	Disease resistance protein RPM1 [Aegilops tauschii]	399920186	JQ791545.1	102	2.28E-43	Rosa rugosa Rdr1 homologous region genomic sequence	--	--	--	--	H0YKK7	147	6.10E-08	Putative golgin subfamily A member 6-like protein 19 OS=Homo sapiens GN=GOLGA6L19 PE=5 SV=1	--	--	--	--	--	--	--	--	--	--	-	-
i2_LQ_c51296/f1p22/2433	0	97.51699899	#NAME?	6.82E-05	0.02533	2430	15029364	AAK81856.1	3446	0.00E+00	photoregulatory zinc-finger protein COP1 [Rosa hybrid cultivar]	15029363	AF394913.1	2147	0	AF394913 Rosa hybrid cultivar photoregulatory zinc-finger protein COP1 mRNA, complete cds	K10143	RFWD2, COP1	E3 ubiquitin-protein ligase RFWD2	http://www.genome.jp/dbget-bin/www_bget?ko:K10143	P43254	2670	1.60E-300	E3 ubiquitin-protein ligase COP1 OS=Arabidopsis thaliana GN=COP1 PE=1 SV=2	PF12678//PF14634//PF00400//PF04564//PF11789//PF16685//PF13639//PF00097	RING-H2 zinc finger//zinc-RING finger domain//WD domain, G-beta repeat//U-box domain//Zinc-finger of the MIZ type in Nse subunit//zinc RING finger of MSL2//Ring finger domain//Zinc finger, C3HC4 type (RING finger)	GO:0016567	protein ubiquitination	GO:0061630//GO:0005515//GO:0008270//GO:0046872//GO:0004842	ubiquitin protein ligase activity//protein binding//zinc ion binding//metal ion binding//ubiquitin-protein transferase activity	--	--	--	--	-	-
i1_LQ_c58522/f1p0/1963	0	54.45673444	#NAME?	6.87E-05	0.025426	1962	764535083	XP_011458664.1	2518	3.90E-282	PREDICTED: auxin response factor 23-like isoform X2 [Fragaria vesca subsp. vesca]	764535082	XM_011460362.1	1316	0	PREDICTED: Fragaria vesca subsp. vesca auxin response factor 23-like (LOC101299450), transcript variant X2, mRNA	K14486	K14486, ARF	auxin response factor	http://www.genome.jp/dbget-bin/www_bget?ko:K14486	Q8L7G0	939	6.90E-100	Auxin response factor 1 OS=Arabidopsis thaliana GN=ARF1 PE=1 SV=2	PF02362//PF02309//PF06507	B3 DNA binding domain//AUX/IAA family//Auxin response factor	GO:0009725//GO:0006355	response to hormone//regulation of transcription, DNA-templated	GO:0003677	DNA binding	GO:0005634	nucleus	--	--	-	-
i2_LQ_c7940/f1p60/2856	0	134.8490194	#NAME?	7.00E-05	0.025802	2946	764570465	XP_011462553.1	3748	0.00E+00	PREDICTED: clustered mitochondria protein [Fragaria vesca subsp. vesca]	764570464	XM_011464251.1	2178	0	PREDICTED: Fragaria vesca subsp. vesca clustered mitochondria protein (LOC101303988), mRNA	K03255	TIF31, CLU1	protein TIF31	http://www.genome.jp/dbget-bin/www_bget?ko:K03255	F4J5S1	2904	0.00E+00	Clustered mitochondria protein OS=Arabidopsis thaliana GN=FMT PE=2 SV=1	PF13414//PF00515//PF13181//PF13176//PF01418//PF13374//PF06440//PF13371//PF08328	TPR repeat//Tetratricopeptide repeat//Tetratricopeptide repeat//Tetratricopeptide repeat//Helix-turn-helix domain, rpiR family//Tetratricopeptide repeat//DNA polymerase III, theta subunit//Tetratricopeptide repeat//Adenylosuccinate lyase C-terminal	GO:0006355//GO:0006144//GO:0006260//GO:0006522//GO:0009152//GO:0006188//GO:0006531	regulation of transcription, DNA-templated//purine nucleobase metabolic process//DNA replication//alanine metabolic process//purine ribonucleotide biosynthetic process//IMP biosynthetic process//aspartate metabolic process	GO:0003677//GO:0003700//GO:0005515//GO:0003887//GO:0004018	DNA binding//transcription factor activity, sequence-specific DNA binding//protein binding//DNA-directed DNA polymerase activity//N6-(1,2-dicarboxyethyl)AMP AMP-lyase (fumarate-forming) activity	GO:0005667//GO:0042575	transcription factor complex//DNA polymerase complex	KOG1839	Uncharacterized protein CLU1/cluA/TIF31 involved in mitochondrial morphology/distribution, also found associated with eIF-3	-	-
i2_LQ_c53104/f1p20/2680	220.9560867	0	Inf	7.09E-05	0.026	2686	764571560	XP_004298094.2	1420	1.10E-154	PREDICTED: chromatin structure-remodeling complex protein SYD isoform X1 [Fragaria vesca subsp. vesca]	764571586	XM_011464383.1	503	0	PREDICTED: Fragaria vesca subsp. vesca chromatin structure-remodeling complex protein SYD (LOC101304668), transcript variant X4, mRNA	--	--	--	--	Q9NZW4	204	1.60E-14	Dentin sialophosphoprotein OS=Homo sapiens GN=DSPP PE=1 SV=2	PF01109//PF00366//PF01303	Granulocyte-macrophage colony-stimulating factor//Ribosomal protein S17//Egg lysin (Sperm-lysin)	GO:0042254//GO:0006412//GO:0007165//GO:0006955//GO:0040007//GO:0007338//GO:0008283	ribosome biogenesis//translation//signal transduction//immune response//growth//single fertilization//cell proliferation	GO:0008083//GO:0003735//GO:0005129	growth factor activity//structural constituent of ribosome//granulocyte macrophage colony-stimulating factor receptor binding	GO:0005840//GO:0005622//GO:0005576	ribosome//intracellular//extracellular region	--	--	-	-
i0_LQ_c39596/f1p0/779	7.928911814	132.6545676	-4.0644	7.17E-05	0.026198	783	764642716	XP_011471011.1	858	4.80E-90	PREDICTED: probable galacturonosyltransferase 15 isoform X1 [Fragaria vesca subsp. vesca]	764642719	XM_011472710.1	651	0	PREDICTED: Fragaria vesca subsp. vesca probable galacturonosyltransferase 15 (LOC101295878), transcript variant X2, mRNA	K13648	GAUT	alpha-1,4-galacturonosyltransferase	http://www.genome.jp/dbget-bin/www_bget?ko:K13648	Q8L4B0	614	1.30E-62	Probable galacturonosyltransferase 15 OS=Arabidopsis thaliana GN=GAUT15 PE=2 SV=1	PF01501	Glycosyl transferase family 8	--	--	GO:0016757	transferase activity, transferring glycosyl groups	--	--	--	--	-	-
i3_HQ_c8817/f5p13/3403	54.15988143	0	Inf	7.25E-05	0.026373	3403	470142159	XP_004306783.1	3979	0.00E+00	PREDICTED: mediator of RNA polymerase II transcription subunit 12 [Fragaria vesca subsp. vesca]>gi|764625197|ref|XP_011469016.1| PREDICTED: mediator of RNA polymerase II transcription subunit 12 [Fragaria vesca subsp. vesca]	764625203	XM_004306735.2	2198	0	PREDICTED: Fragaria vesca subsp. vesca mediator of RNA polymerase II transcription subunit 12 (LOC101300384), transcript variant X2, mRNA	--	--	--	--	H3K2Y6	1897	9.80E-211	Mediator of RNA polymerase II transcription subunit 12 OS=Arabidopsis thaliana GN=MED12 PE=1 SV=1	--	--	--	--	--	--	--	--	--	--	-	-
i0_LQ_c34056/f1p0/863	0	54.08699903	#NAME?	7.30E-05	0.026431	864	470106502	XP_004289610.1	924	1.20E-97	PREDICTED: transmembrane protein adipocyte-associated 1 homolog [Fragaria vesca subsp. vesca]	764523018	XM_004289562.2	611	0	PREDICTED: Fragaria vesca subsp. vesca transmembrane protein adipocyte-associated 1 homolog (LOC101302213), mRNA	--	--	--	--	--	--	--	--	PF06423	GWT1	GO:0006506	GPI anchor biosynthetic process	GO:0016746	transferase activity, transferring acyl groups	GO:0016021//GO:0005789	integral component of membrane//endoplasmic reticulum membrane	--	--	-	-
i1_LQ_c49865/f2p30/1561	4732.644233	15581.33275	-1.7191	7.48E-05	0.026998	1569	304266448	ADM16545.1	2231	6.00E-249	GDP-L-galactose guanyltransferase [Rosa roxburghii]	764559615	XM_004294353.2	1318	0	PREDICTED: Fragaria vesca subsp. vesca GDP-L-galactose phosphorylase 2 (LOC101314355), mRNA	K14190	VTC2_5	GDP-L-galactose phosphorylase	http://www.genome.jp/dbget-bin/www_bget?ko:K14190	Q8RWE8	1597	2.70E-176	GDP-L-galactose phosphorylase 1 OS=Arabidopsis thaliana GN=VTC2 PE=1 SV=1	--	--	--	--	--	--	--	--	KOG2720	Predicted hydrolase (HIT family)	-	-
i3_HQ_c16476/f2p33/3265	126.6912349	0	Inf	7.63E-05	0.027419	3265	470125649	XP_004298814.1	4517	0.00E+00	PREDICTED: puromycin-sensitive aminopeptidase isoform X2 [Fragaria vesca subsp. vesca]	764580763	XM_011465598.1	2472	0	PREDICTED: Fragaria vesca subsp. vesca puromycin-sensitive aminopeptidase (LOC101310217), transcript variant X4, mRNA	K01256	pepN	aminopeptidase N	http://www.genome.jp/dbget-bin/www_bget?ko:K01256	Q8H0S9	3779	0.00E+00	Puromycin-sensitive aminopeptidase OS=Arabidopsis thaliana GN=MPA1 PE=2 SV=1	PF01433	Peptidase family M1	--	--	GO:0008270//GO:0008237	zinc ion binding//metallopeptidase activity	--	--	KOG1046	Puromycin-sensitive aminopeptidase and related aminopeptidases	-	-
i1_LQ_c40798/f2p0/1770	2127.114213	595.4166628	1.8369	7.86E-05	0.027667	1790	595836969	XP_007207363.1	2206	5.40E-246	hypothetical protein PRUPE_ppa004505mg [Prunus persica]>gi|462403005|gb|EMJ08562.1| hypothetical protein PRUPE_ppa004505mg [Prunus persica]	764597833	XM_004302283.2	1401	0	PREDICTED: Fragaria vesca subsp. vesca aspartic proteinase-like (LOC101291158), mRNA	K08245	E3.4.23.40	phytepsin	http://www.genome.jp/dbget-bin/www_bget?ko:K08245	P42211	1696	1.00E-187	Aspartic proteinase OS=Oryza sativa subsp. japonica GN=RAP PE=2 SV=2	PF05184//PF00026	Saposin-like type B, region 1//Eukaryotic aspartyl protease	GO:0006629//GO:0006508	lipid metabolic process//proteolysis	GO:0004190	aspartic-type endopeptidase activity	--	--	KOG1339	Aspartyl protease	-	-
i3_HQ_c74452/f4p36/3396	261.5592993	36.07718478	2.858	7.86E-05	0.027667	3394	256772634	CAX46402.1	4597	0.00E+00	putative SPINDLY protein [Rosa lucieae]	256772633	FM999800.1	2727	0	Rosa wichurana mRNA for putative SPINDLY protein (spy gene)	--	--	--	--	O82039	3791	0.00E+00	Probable UDP-N-acetylglucosamine--peptide N-acetylglucosaminyltransferase SPINDLY OS=Petunia hybrida GN=SPY PE=2 SV=1	PF13414//PF13176//PF13371//PF00515//PF13174//PF13181//PF13374	TPR repeat//Tetratricopeptide repeat//Tetratricopeptide repeat//Tetratricopeptide repeat//Tetratricopeptide repeat//Tetratricopeptide repeat//Tetratricopeptide repeat	--	--	GO:0005515	protein binding	--	--	KOG4626	O-linked N-acetylglucosamine transferase OGT	-	-
i3_LQ_c66259/f1p34/3454	4.599122464	286.7015502	-5.962	7.85E-05	0.027667	3454	470102461	XP_004287672.1	3959	0.00E+00	PREDICTED: phosphoinositide phosphatase SAC3 [Fragaria vesca subsp. vesca]	764510774	XM_004287624.2	2366	0	PREDICTED: Fragaria vesca subsp. vesca phosphoinositide phosphatase SAC3 (LOC101307243), mRNA	--	--	--	--	Q7XZU2	2565	3.40E-288	Phosphoinositide phosphatase SAC3 OS=Arabidopsis thaliana GN=SAC3 PE=2 SV=1	PF02383	SacI homology domain	--	--	GO:0042578	phosphoric ester hydrolase activity	--	--	KOG1888	Putative phosphoinositide phosphatase	-	-
i3_LQ_c93941/f1p39/3200	123.108363	0.659195204	7.545	7.81E-05	0.027667	3202	764570465	XP_011462553.1	4148	0.00E+00	PREDICTED: clustered mitochondria protein [Fragaria vesca subsp. vesca]	764570464	XM_011464251.1	2386	0	PREDICTED: Fragaria vesca subsp. vesca clustered mitochondria protein (LOC101303988), mRNA	K03255	TIF31, CLU1	protein TIF31	http://www.genome.jp/dbget-bin/www_bget?ko:K03255	F4J5S1	3138	0.00E+00	Clustered mitochondria protein OS=Arabidopsis thaliana GN=FMT PE=2 SV=1	PF13414//PF00515//PF13181//PF13176//PF01418//PF13374//PF08328//PF13371//PF06440	TPR repeat//Tetratricopeptide repeat//Tetratricopeptide repeat//Tetratricopeptide repeat//Helix-turn-helix domain, rpiR family//Tetratricopeptide repeat//Adenylosuccinate lyase C-terminal//Tetratricopeptide repeat//DNA polymerase III, theta subunit	GO:0006144//GO:0006355//GO:0006522//GO:0009152//GO:0006260//GO:0006531//GO:0006188	purine nucleobase metabolic process//regulation of transcription, DNA-templated//alanine metabolic process//purine ribonucleotide biosynthetic process//DNA replication//aspartate metabolic process//IMP biosynthetic process	GO:0003677//GO:0003700//GO:0005515//GO:0004018//GO:0003887	DNA binding//transcription factor activity, sequence-specific DNA binding//protein binding//N6-(1,2-dicarboxyethyl)AMP AMP-lyase (fumarate-forming) activity//DNA-directed DNA polymerase activity	GO:0042575//GO:0005667	DNA polymerase complex//transcription factor complex	KOG1839	Uncharacterized protein CLU1/cluA/TIF31 involved in mitochondrial morphology/distribution, also found associated with eIF-3	-	-
i4_LQ_c15695/f1p0/4759	208.0670538	0	Inf	7.86E-05	0.027667	4883	470108555	XP_004290581.1	6982	0.00E+00	PREDICTED: ABC transporter C family member 2-like [Fragaria vesca subsp. vesca]	764533689	XM_004290533.2	4102	0	PREDICTED: Fragaria vesca subsp. vesca ABC transporter C family member 2-like (LOC101290712), mRNA	--	--	--	--	Q42093	5642	0.00E+00	ABC transporter C family member 2 OS=Arabidopsis thaliana GN=ABCC2 PE=1 SV=2	PF01114//PF03193//PF01926//PF00437//PF00005//PF13304//PF00664//PF05049//PF01580	Colipase, N-terminal domain//Protein of unknown function, DUF258//50S ribosome-binding GTPase//Type II/IV secretion system protein//ABC transporter//AAA domain, putative AbiEii toxin, Type IV TA system//ABC transporter transmembrane region//Interferon-inducible GTPase (IIGP)//FtsK/SpoIIIE family	GO:0007586//GO:0055085//GO:0006810//GO:0016042	digestion//transmembrane transport//transport//lipid catabolic process	GO:0016887//GO:0005525//GO:0000166//GO:0042626//GO:0005524//GO:0003924//GO:0003677//GO:0008047	ATPase activity//GTP binding//nucleotide binding//ATPase activity, coupled to transmembrane movement of substances//ATP binding//GTPase activity//DNA binding//enzyme activator activity	GO:0016020//GO:0016021//GO:0005576	membrane//integral component of membrane//extracellular region	KOG0054	Multidrug resistance-associated protein/mitoxantrone resistance protein, ABC superfamily	-	-
i3_HQ_c100118/f3p4/3151	135.5609248	0	Inf	8.19E-05	0.028693	3152	470131836	XP_004301796.1	4437	0.00E+00	PREDICTED: non-lysosomal glucosylceramidase [Fragaria vesca subsp. vesca]	764592103	XM_004301748.2	2354	0	PREDICTED: Fragaria vesca subsp. vesca non-lysosomal glucosylceramidase (LOC101301209), mRNA	K17108	GBA2	non-lysosomal glucosylceramidase	http://www.genome.jp/dbget-bin/www_bget?ko:K17108	Q9HCG7	1307	2.30E-142	Non-lysosomal glucosylceramidase OS=Homo sapiens GN=GBA2 PE=1 SV=2	PF02943//PF04685//PF13202	Ferredoxin thioredoxin reductase catalytic beta chain//Protein of unknown function, DUF608//EF hand	GO:0006687//GO:0055114//GO:0006665//GO:0005975//GO:0006807	glycosphingolipid metabolic process//oxidation-reduction process//sphingolipid metabolic process//carbohydrate metabolic process//nitrogen compound metabolic process	GO:0005509//GO:0004348//GO:0016730	calcium ion binding//glucosylceramidase activity//oxidoreductase activity, acting on iron-sulfur proteins as donors	GO:0016021	integral component of membrane	KOG2119	Predicted bile acid beta-glucosidase	-	-
i2_LQ_c34015/f1p0/2463	53.23522478	0	Inf	8.23E-05	0.028735	2473	470110931	XP_004291712.1	301	5.90E-25	PREDICTED: serine/threonine-protein phosphatase 6 regulatory subunit 3 isoform X1 [Fragaria vesca subsp. vesca]	764544824	XM_011461139.1	149	1.66E-69	PREDICTED: Fragaria vesca subsp. vesca serine/threonine-protein phosphatase 6 regulatory subunit 3 (LOC101296925), transcript variant X2, mRNA	K15501	PPP6R3, SAPS3	serine/threonine-protein phosphatase 6 regulatory subunit 3	http://www.genome.jp/dbget-bin/www_bget?ko:K15501	--	--	--	--	PF00711	Beta defensin	GO:0006952	defense response	--	--	GO:0005576	extracellular region	--	--	-	-
i1_HQ_c70605/f3p0/1454	642.1079187	143.6766688	2.16	8.31E-05	0.028888	1458	657980110	XP_008382034.1	1268	2.60E-137	PREDICTED: uncharacterized protein LOC103444863 [Malus domestica]	694434767	XM_009346316.1	340	6.45E-176	PREDICTED: Pyrus x bretschneideri uncharacterized LOC103936476 (LOC103936476), mRNA	--	--	--	--	Q9FE06	1116	1.50E-120	Protein EXORDIUM-like 2 OS=Arabidopsis thaliana GN=EXL2 PE=2 SV=1	--	--	--	--	--	--	--	--	--	--	112172449	protein EXORDIUM-like 2
i1_LQ_c31735/f1p38/1086	12.02316083	154.956419	-3.688	8.35E-05	0.028909	1089	470140672	XP_004306063.1	997	5.10E-106	PREDICTED: protein LONGIFOLIA 1 [Fragaria vesca subsp. vesca]	764614518	XM_004306015.2	564	0	PREDICTED: Fragaria vesca subsp. vesca protein LONGIFOLIA 1 (LOC101295071), mRNA	--	--	--	--	Q9LF24	302	2.80E-26	Protein LONGIFOLIA 1 OS=Arabidopsis thaliana GN=LNG1 PE=1 SV=1	--	--	--	--	--	--	--	--	--	--	-	-
i3_LQ_c73568/f1p23/2987	224.5428043	27.37058672	3.0363	8.44E-05	0.029113	2988	470111188	XP_004291831.1	348	2.50E-30	PREDICTED: jacalin-related lectin 3 [Fragaria vesca subsp. vesca]	764546002	XM_004291783.2	214	1.48E-105	PREDICTED: Fragaria vesca subsp. vesca jacalin-related lectin 3 (LOC101310192), mRNA	--	--	--	--	F4HQX1	278	4.60E-23	Jacalin-related lectin 3 OS=Arabidopsis thaliana GN=JAL3 PE=2 SV=1	--	--	--	--	--	--	--	--	--	--	-	-
i2_LQ_c31201/f1p36/2863	68.86667254	0	Inf	8.95E-05	0.030737	2867	470107775	XP_004290216.1	3359	0.00E+00	PREDICTED: transcriptional corepressor LEUNIG-like [Fragaria vesca subsp. vesca]	764529333	XM_004290168.2	1951	0	PREDICTED: Fragaria vesca subsp. vesca transcriptional corepressor LEUNIG-like (LOC101296916), mRNA	--	--	--	--	O48847	2260	6.60E-253	Transcriptional corepressor LEUNIG_HOMOLOG OS=Arabidopsis thaliana GN=LUH PE=1 SV=1	PF12924//PF00400//PF04053//PF08513	Copper-binding of amyloid precursor, CuBD//WD domain, G-beta repeat//Coatomer WD associated region//LisH	GO:0006886//GO:0016192	intracellular protein transport//vesicle-mediated transport	GO:0005515//GO:0046914//GO:0005198	protein binding//transition metal ion binding//structural molecule activity	GO:0030117	membrane coat	KOG0266	WD40 repeat-containing protein	-	-
i2_HQ_c10567/f2p5/2557	344.2693289	58.32785881	2.5613	9.01E-05	0.030832	2559	255562498	XP_002522255.1	3137	0.00E+00	trehalose-6-phosphate synthase, putative [Ricinus communis]>gi|223538508|gb|EEF40113.1| trehalose-6-phosphate synthase, putative [Ricinus communis]	764555890	XM_004293924.2	2127	0	PREDICTED: Fragaria vesca subsp. vesca probable alpha,alpha-trehalose-phosphate synthase [UDP-forming] 7 (LOC101303680), mRNA	K16055	TPS	trehalose 6-phosphate synthase/phosphatase	http://www.genome.jp/dbget-bin/www_bget?ko:K16055	Q9LMI0	2777	8.2e-313	Probable alpha,alpha-trehalose-phosphate synthase [UDP-forming] 7 OS=Arabidopsis thaliana GN=TPS7 PE=1 SV=1	PF00982//PF02358	Glycosyltransferase family 20//Trehalose-phosphatase	GO:0005985//GO:0005992//GO:0005982	sucrose metabolic process//trehalose biosynthetic process//starch metabolic process	GO:0003825//GO:0003824//GO:0004805	alpha,alpha-trehalose-phosphate synthase (UDP-forming) activity//catalytic activity//trehalose-phosphatase activity	--	--	--	--	-	-
i1_LQ_c11508/f1p0/2000	11.29413119	235.3451569	-4.3811	9.18E-05	0.030964	2011	595859121	XP_007210887.1	2677	1.50E-300	hypothetical protein PRUPE_ppa002179mg [Prunus persica]>gi|462406622|gb|EMJ12086.1| hypothetical protein PRUPE_ppa002179mg [Prunus persica]	764582920	XM_011465896.1	1612	0	PREDICTED: Fragaria vesca subsp. vesca programmed cell death protein 4 (LOC101295919), mRNA	--	--	--	--	Q9JID1	323	1.90E-28	Programmed cell death protein 4 OS=Rattus norvegicus GN=Pdcd4 PE=1 SV=2	--	--	--	--	--	--	--	--	KOG0403	Neoplastic transformation suppressor Pdcd4/MA-3, contains MA3 domain	-	-
i1_LQ_c20409/f1p25/1276	0	68.06941217	#NAME?	9.20E-05	0.030964	1279	694331810	XP_009356569.1	1522	8.00E-167	PREDICTED: probable polyamine oxidase 2 [Pyrus x bretschneideri]	764611746	XM_004303856.2	845	0	PREDICTED: Fragaria vesca subsp. vesca probable polyamine oxidase 2 (LOC101293991), mRNA	K17839	PAO4, PAO3, PAO2	polyamine oxidase	http://www.genome.jp/dbget-bin/www_bget?ko:K17839	Q9SKX5	1412	6.40E-155	Probable polyamine oxidase 2 OS=Arabidopsis thaliana GN=PAO2 PE=2 SV=1	PF01593	Flavin containing amine oxidoreductase	GO:0055114	oxidation-reduction process	GO:0016491	oxidoreductase activity	--	--	KOG0029	Amine oxidase	-	-
i1_LQ_c50437/f1p14/1062	91.70996974	471.0377674	-2.3607	9.16E-05	0.030964	1065	359807371	NP_001241126.1	1229	6.30E-133	uncharacterized protein LOC100798372 [Glycine max]>gi|571495932|ref|XP_006593445.1| PREDICTED: uncharacterized protein LOC100798372 isoform X1 [Glycine max]>gi|255637958|gb|ACU19295.1| unknown [Glycine max]>gi|734413454|gb|KHN36899.1| Protein transport protein Sec61 subunit alpha [Glycine soja]	764557597	XM_004294025.2	892	0	PREDICTED: Fragaria vesca subsp. vesca protein transport protein Sec61 subunit alpha (LOC101311165), mRNA	K10956	SEC61A	protein transport protein SEC61 subunit alpha	http://www.genome.jp/dbget-bin/www_bget?ko:K10956	Q54XK2	996	9.10E-107	Protein transport protein Sec61 subunit alpha OS=Dictyostelium discoideum GN=sec61a PE=3 SV=1	PF00344	SecY translocase	GO:0015031	protein transport	--	--	GO:0016020	membrane	KOG1373	Transport protein Sec61, alpha subunit	-	-
i2_HQ_c11416/f2p0/2496	45.51208667	529.5856128	-3.5405	9.23E-05	0.030964	2497	658054469	XP_008362983.1	3472	0.00E+00	PREDICTED: subtilisin-like protease isoform X1 [Malus domestica]>gi|658054471|ref|XP_008362984.1| PREDICTED: subtilisin-like protease isoform X1 [Malus domestica]>gi|658054473|ref|XP_008362985.1| PREDICTED: subtilisin-like protease isoform X1 [Malus domestica]	764568829	XM_011464066.1	2158	0	PREDICTED: Fragaria vesca subsp. vesca subtilisin-like protease (LOC101292107), transcript variant X2, mRNA	--	--	--	--	O64481	3181	0.00E+00	Subtilisin-like protease SBT2.5 OS=Arabidopsis thaliana GN=SBT2.5 PE=2 SV=1	PF06280//PF00082	Fn3-like domain//Subtilase family	GO:0006508	proteolysis	GO:0004252	serine-type endopeptidase activity	GO:0005618//GO:0016020	cell wall//membrane	--	--	-	-
i2_LQ_c19306/f1p4/2341	58.77439601	0	Inf	9.13E-05	0.030964	2341	470112183	XP_004292317.1	2448	6.10E-274	PREDICTED: AT-rich interactive domain-containing protein 3-like isoform X1 [Fragaria vesca subsp. vesca]	764528353	XM_004292269.2	1270	0	PREDICTED: Fragaria vesca subsp. vesca AT-rich interactive domain-containing protein 3-like (LOC101313865), transcript variant X1, mRNA	--	--	--	--	Q940Y3	1000	6.90E-107	AT-rich interactive domain-containing protein 3 OS=Arabidopsis thaliana GN=ARID3 PE=1 SV=1	PF02172//PF01388//PF13465	KIX domain//ARID/BRIGHT DNA binding domain//Zinc-finger double domain	GO:0006355	regulation of transcription, DNA-templated	GO:0046872//GO:0003712//GO:0003677	metal ion binding//transcription cofactor activity//DNA binding	GO:0005667	transcription factor complex	KOG2744	DNA-binding proteins Bright/BRCAA1/RBP1 and related proteins containing BRIGHT domain	-	-
i3_LQ_c78421/f1p95/3519	136.7498685	0	Inf	9.31E-05	0.031121	3519	596126168	XP_007221936.1	4938	0.00E+00	hypothetical protein PRUPE_ppa000034mg [Prunus persica]>gi|462418872|gb|EMJ23135.1| hypothetical protein PRUPE_ppa000034mg [Prunus persica]	764585821	XM_004299552.2	2880	0	PREDICTED: Fragaria vesca subsp. vesca acetyl-CoA carboxylase 1-like (LOC101304097), transcript variant X2, mRNA	K11262	ACACA	acetyl-CoA carboxylase / biotin carboxylase 1	http://www.genome.jp/dbget-bin/www_bget?ko:K11262	Q38970	4233	0.00E+00	Acetyl-CoA carboxylase 1 OS=Arabidopsis thaliana GN=ACC1 PE=1 SV=1	PF08326	Acetyl-CoA carboxylase, central region	GO:0006633//GO:0006090	fatty acid biosynthetic process//pyruvate metabolic process	GO:0003989//GO:0005524	acetyl-CoA carboxylase activity//ATP binding	GO:0009317	acetyl-CoA carboxylase complex	KOG0368	Acetyl-CoA carboxylase	-	-
i2_LQ_c4499/f1p0/2463	166.6666511	716.6341399	-2.1043	9.52E-05	0.031683	2477	470131408	XP_004301587.1	1146	6.10E-123	PREDICTED: PCTP-like protein [Fragaria vesca subsp. vesca]	764589229	XM_004301539.2	891	0	PREDICTED: Fragaria vesca subsp. vesca PCTP-like protein (LOC101291634), mRNA	--	--	--	--	Q9Y365	136	1.10E-06	PCTP-like protein OS=Homo sapiens GN=STARD10 PE=1 SV=2	PF01852	START domain	--	--	GO:0008289	lipid binding	--	--	--	--	112177377	START domain-containing protein 10
i4_LQ_c14554/f1p0/4075	52.38116672	0	Inf	9.56E-05	0.031698	4087	698507166	XP_009798929.1	157	4.90E-08	PREDICTED: uncharacterized protein LOC104245073 [Nicotiana sylvestris]>gi|698507168|ref|XP_009798930.1| PREDICTED: uncharacterized protein LOC104245073 [Nicotiana sylvestris]	--	--	--	--	--	--	--	--	--	--	--	--	--	--	--	--	--	--	--	--	--	--	--	-	-
i1_LQ_c43198/f1p0/1905	30.43465946	309.3160088	-3.3453	9.73E-05	0.032008	1979	694439147	XP_009346480.1	2205	7.80E-246	PREDICTED: (-)-alpha-pinene synthase-like [Pyrus x bretschneideri]	764567011	XM_011463789.1	1157	0	PREDICTED: Fragaria vesca subsp. vesca (-)-alpha-pinene synthase-like (LOC101291217), mRNA	--	--	--	--	O23945	1849	2.10E-205	(-)-alpha-pinene synthase OS=Fragaria vesca PE=1 SV=2	PF01397//PF03936	Terpene synthase, N-terminal domain//Terpene synthase family, metal binding domain	GO:0008152	metabolic process	GO:0000287//GO:0016829//GO:0010333	magnesium ion binding//lyase activity//terpene synthase activity	--	--	--	--	112167094	(-)-alpha-pinene synthase-like, transcript variant X1
i2_LQ_c14284/f1p0/2035	29.82769342	292.5735126	-3.2941	9.72E-05	0.032008	2099	764525675	XP_011457923.1	738	1.10E-75	PREDICTED: proline-rich protein 4-like isoform X3 [Fragaria vesca subsp. vesca]>gi|764525680|ref|XP_011457924.1| PREDICTED: proline-rich protein 4-like isoform X4 [Fragaria vesca subsp. vesca]	764525674	XM_011459621.1	539	0	PREDICTED: Fragaria vesca subsp. vesca proline-rich protein 4-like (LOC101304048), transcript variant X3, mRNA >gnl|BL_ORD_ID|27881964 PREDICTED: Fragaria vesca subsp. vesca proline-rich protein 4-like (LOC101304048), transcript variant X4, mRNA	--	--	--	--	P08775	260	4.00E-21	DNA-directed RNA polymerase II subunit RPB1 OS=Mus musculus GN=Polr2a PE=1 SV=3	--	--	--	--	--	--	--	--	--	--	-	-
i2_HQ_c46108/f2p7/2916	52.30870239	0	Inf	9.79E-05	0.03206	2916	470139357	XP_004305416.1	4248	0.00E+00	PREDICTED: callose synthase 12 [Fragaria vesca subsp. vesca]	764604596	XM_004305368.2	2473	0	PREDICTED: Fragaria vesca subsp. vesca callose synthase 12 (LOC101313825), mRNA	K11000	CALS	callose synthase	http://www.genome.jp/dbget-bin/www_bget?ko:K11000	Q9ZT82	3552	0.00E+00	Callose synthase 12 OS=Arabidopsis thaliana GN=CALS12 PE=2 SV=1	PF02364//PF03827	1,3-beta-glucan synthase component//Orexin receptor type 2	GO:0022410//GO:0005985//GO:0007187//GO:0007631//GO:0005982//GO:0006075//GO:0007186	circadian sleep/wake cycle process//sucrose metabolic process//G-protein coupled receptor signaling pathway, coupled to cyclic nucleotide second messenger//feeding behavior//starch metabolic process//(1->3)-beta-D-glucan biosynthetic process//G-protein coupled receptor signaling pathway	GO:0016499//GO:0003843	orexin receptor activity//1,3-beta-D-glucan synthase activity	GO:0016021//GO:0016020//GO:0000148	integral component of membrane//membrane//1,3-beta-D-glucan synthase complex	--	--	-	-
i3_LQ_c112532/f1p71/3362	38.53291817	264.0131184	-2.7764	9.82E-05	0.03206	3364	764561814	XP_011461389.1	4044	0.00E+00	PREDICTED: probable LRR receptor-like serine/threonine-protein kinase At1g06840 isoform X1 [Fragaria vesca subsp. vesca]>gi|764561818|ref|XP_011461390.1| PREDICTED: probable LRR receptor-like serine/threonine-protein kinase At1g06840 isoform X1 [Fragaria vesca subsp. vesca]	764561817	XM_011463088.1	2339	0	PREDICTED: Fragaria vesca subsp. vesca probable LRR receptor-like serine/threonine-protein kinase At1g06840 (LOC101314928), transcript variant X2, mRNA	--	--	--	--	C0LGD7	3054	0.00E+00	Probable LRR receptor-like serine/threonine-protein kinase At1g06840 OS=Arabidopsis thaliana GN=At1g06840 PE=2 SV=2	PF00560//PF13855//PF00069//PF07714	Leucine Rich Repeat//Leucine rich repeat//Protein kinase domain//Protein tyrosine kinase	GO:0006468	protein phosphorylation	GO:0005515//GO:0004672//GO:0005524	protein binding//protein kinase activity//ATP binding	--	--	--	--	-	-
i4_HQ_c1472/f5p0/4294	36.44839764	257.8043343	-2.8223	9.87E-05	0.032123	4294	764603417	XP_011466797.1	6007	0.00E+00	PREDICTED: protein ROS1 [Fragaria vesca subsp. vesca]>gi|764603421|ref|XP_011466798.1| PREDICTED: protein ROS1 [Fragaria vesca subsp. vesca]	764603420	XM_011468496.1	3335	0	PREDICTED: Fragaria vesca subsp. vesca protein ROS1 (LOC101306354), transcript variant X2, mRNA	--	--	--	--	Q8LK56	1789	4.10E-198	Transcriptional activator DEMETER OS=Arabidopsis thaliana GN=DME PE=1 SV=2	PF10576//PF00730//PF16622	Iron-sulfur binding domain of endonuclease III//HhH-GPD superfamily base excision DNA repair protein//zinc-finger C2H2-type	GO:0006284	base-excision repair	GO:0046872//GO:0051539	metal ion binding//4 iron, 4 sulfur cluster binding	--	--	--	--	-	-
i3_LQ_c68202/f1p48/3629	247.3162715	1406.955811	-2.5081	9.98E-05	0.03233	3632	470135308	XP_004303459.1	4702	0.00E+00	PREDICTED: LRR receptor-like serine/threonine-protein kinase ERECTA [Fragaria vesca subsp. vesca]	764607589	XM_004303411.2	2769	0	PREDICTED: Fragaria vesca subsp. vesca LRR receptor-like serine/threonine-protein kinase ERECTA (LOC101299017), mRNA	--	--	--	--	Q42371	3938	0.00E+00	LRR receptor-like serine/threonine-protein kinase ERECTA OS=Arabidopsis thaliana GN=ERECTA PE=1 SV=1	PF13855//PF00560//PF07714//PF00069	Leucine rich repeat//Leucine Rich Repeat//Protein tyrosine kinase//Protein kinase domain	GO:0006468	protein phosphorylation	GO:0005515//GO:0005524//GO:0004672	protein binding//ATP binding//protein kinase activity	--	--	--	--	-	-
i1_LQ_c46080/f1p74/1117	87.42944817	888.1910505	-3.3447	0.00010119	0.032672	1178	470101642	XP_004287279.1	331	9.30E-29	PREDICTED: 36.4 kDa proline-rich protein [Fragaria vesca subsp. vesca]	764507316	XM_004287231.2	494	0	PREDICTED: Fragaria vesca subsp. vesca 36.4 kDa proline-rich protein (LOC101309478), mRNA	--	--	--	--	Q00451	205	5.30E-15	36.4 kDa proline-rich protein OS=Solanum lycopersicum GN=TPRP-F1 PE=2 SV=1	PF05456//PF00771//PF12326//PF10508//PF01770//PF03612//PF08496//PF01080//PF02535//PF00001//PF03137	Eukaryotic translation initiation factor 4E binding protein (EIF4EBP)//FHIPEP family//N-glycosylation protein//Proteasome non-ATPase 26S subunit//Reduced folate carrier//Sorbitol phosphotransferase enzyme II N-terminus//Peptidase family S49 N-terminal//Presenilin//ZIP Zinc transporter//7 transmembrane receptor (rhodopsin family)//Organic Anion Transporter Polypeptide (OATP) family	GO:0008643//GO:0030001//GO:0034599//GO:0055085//GO:0045947//GO:0007186//GO:0009306//GO:0043248//GO:0006810//GO:0009401	carbohydrate transport//metal ion transport//cellular response to oxidative stress//transmembrane transport//negative regulation of translational initiation//G-protein coupled receptor signaling pathway//protein secretion//proteasome assembly//transport//phosphoenolpyruvate-dependent sugar phosphotransferase system	GO:0046873//GO:0004190//GO:0004252//GO:0005215//GO:0004930//GO:0008190//GO:0008982	metal ion transmembrane transporter activity//aspartic-type endopeptidase activity//serine-type endopeptidase activity//transporter activity//G-protein coupled receptor activity//eukaryotic initiation factor 4E binding//protein-N(PI)-phosphohistidine-sugar phosphotransferase activity	GO:0009357//GO:0005886//GO:0005789//GO:0016020//GO:0016021	protein-N(PI)-phosphohistidine-sugar phosphotransferase complex//plasma membrane//endoplasmic reticulum membrane//membrane//integral component of membrane	--	--	-	-
i2_LQ_c7050/f2p0/2605	118.2517088	0.330996178	8.4808	0.00010251	0.032977	2625	645250186	XP_008231092.1	2855	0.00E+00	PREDICTED: probable metal-nicotianamine transporter YSL6 [Prunus mume]	595925615	XM_007214940.1	1004	0	Prunus persica hypothetical protein (PRUPE_ppa002401mg) mRNA, complete cds	--	--	--	--	Q6R3K6	2677	2.70E-301	Probable metal-nicotianamine transporter YSL6 OS=Arabidopsis thaliana GN=YSL6 PE=2 SV=2	PF03169	OPT oligopeptide transporter protein	GO:0055085	transmembrane transport	--	--	--	--	--	--	-	-
i2_LQ_c14794/f1p0/2164	3433.569849	990.6343289	1.7933	0.00010449	0.033489	2295	764568817	XP_011462366.1	919	1.20E-96	PREDICTED: oxysterol-binding protein-related protein 4B [Fragaria vesca subsp. vesca]	764568816	XM_011464064.1	522	0	PREDICTED: Fragaria vesca subsp. vesca oxysterol-binding protein-related protein 4B (LOC101291514), mRNA	--	--	--	--	Q9SW00	480	1.30E-46	Oxysterol-binding protein-related protein 4B OS=Arabidopsis thaliana GN=ORP4B PE=2 SV=2	--	--	--	--	--	--	--	--	KOG2210	Oxysterol-binding protein	-	-
i0_LQ_c65133/f1p0/636	34647.60572	10126.02276	1.7747	0.00010604	0.033859	641	470133874	XP_004302784.1	228	4.40E-17	PREDICTED: metallothionein-like protein type 2 MET1 [Fragaria vesca subsp. vesca]	4877892	AF136924.1	248	3.82E-125	AF136924 Fragaria x ananassa metallothionein-like protein mRNA, complete cds	--	--	--	--	P93134	223	2.40E-17	Metallothionein-like protein type 2 MET1 OS=Fragaria ananassa GN=MET1 PE=3 SV=1	PF00502//PF01439	Phycobilisome protein//Metallothionein	GO:0015979	photosynthesis	GO:0046872	metal ion binding	GO:0030089	phycobilisome	--	--	-	-
i1_LQ_c11018/f1p24/1332	423.6381582	82.40708252	2.362	0.00010863	0.034351	1404	764598079	XP_011466246.1	1765	5.80E-195	PREDICTED: plasma membrane ATPase 1-like isoform X2 [Fragaria vesca subsp. vesca]	764598074	XM_004302312.2	1087	0	PREDICTED: Fragaria vesca subsp. vesca plasma membrane ATPase 1-like (LOC101300070), transcript variant X1, mRNA	K01535	E3.6.3.6	H+-transporting ATPase	http://www.genome.jp/dbget-bin/www_bget?ko:K01535	P23980	1595	4.20E-176	Plasma membrane ATPase 2 (Fragment) OS=Solanum lycopersicum GN=LHA2 PE=3 SV=1	--	--	--	--	--	--	--	--	--	--	-	-
i1_LQ_c20575/f1p23/1575	51.96473761	0	Inf	0.0001086	0.034351	1590	470125461	XP_004298720.1	1609	8.10E-177	PREDICTED: leucoanthocyanidin dioxygenase [Fragaria vesca subsp. vesca]	764580165	XM_004298672.2	939	0	PREDICTED: Fragaria vesca subsp. vesca leucoanthocyanidin dioxygenase (LOC101308284), mRNA	K05277	E1.14.11.19	leucoanthocyanidin dioxygenase	http://www.genome.jp/dbget-bin/www_bget?ko:K05277	P51091	1441	3.40E-158	Leucoanthocyanidin dioxygenase OS=Malus domestica GN=ANS PE=2 SV=1	PF03171	2OG-Fe(II) oxygenase superfamily	GO:0055114	oxidation-reduction process	GO:0016491	oxidoreductase activity	--	--	--	--	-	-
i2_HQ_c11415/f3p116/2630	117.0728469	0	Inf	0.00010878	0.034351	2630	470116649	XP_004294490.1	3476	0.00E+00	PREDICTED: uncharacterized protein LOC101292580 [Fragaria vesca subsp. vesca]>gi|764560409|ref|XP_011461183.1| PREDICTED: uncharacterized protein LOC101292580 [Fragaria vesca subsp. vesca]	764560408	XM_011462881.1	1956	0	PREDICTED: Fragaria vesca subsp. vesca uncharacterized LOC101292580 (LOC101292580), transcript variant X2, mRNA	--	--	--	--	--	--	--	--	PF14634//PF13639//PF03854	zinc-RING finger domain//Ring finger domain//P-11 zinc finger	--	--	GO:0008270//GO:0005515//GO:0003723	zinc ion binding//protein binding//RNA binding	--	--	--	--	-	-
i0_LQ_c9903/f1p46/883	694.854423	163.5352746	2.0871	0.00010933	0.0344	883	470132845	XP_004302285.1	739	3.40E-76	PREDICTED: uncharacterized protein LOC101303238 [Fragaria vesca subsp. vesca]	764597557	XM_004302237.2	424	0	PREDICTED: Fragaria vesca subsp. vesca uncharacterized LOC101303238 (LOC101303238), mRNA	--	--	--	--	--	--	--	--	--	--	--	--	--	--	--	--	--	--	112192865	uncharacterized LOC112192865
i0_LQ_c71150/f1p0/460	32453.12029	9800.33524	1.7275	0.00011417	0.035791	459	470133874	XP_004302784.1	228	3.20E-17	PREDICTED: metallothionein-like protein type 2 MET1 [Fragaria vesca subsp. vesca]	764601337	XM_004302736.2	249	7.46E-126	PREDICTED: Fragaria vesca subsp. vesca metallothionein-like protein type 2 MET1 (LOC101306936), mRNA	--	--	--	--	P93134	223	1.70E-17	Metallothionein-like protein type 2 MET1 OS=Fragaria ananassa GN=MET1 PE=3 SV=1	PF01439//PF00502	Metallothionein//Phycobilisome protein	GO:0015979	photosynthesis	GO:0046872	metal ion binding	GO:0030089	phycobilisome	--	--	-	-
i3_LQ_c121718/f1p27/3037	52.7374075	0	Inf	0.00011697	0.036535	3041	470108652	XP_004290626.1	3695	0.00E+00	PREDICTED: protein NETWORKED 1D [Fragaria vesca subsp. vesca]>gi|764534155|ref|XP_011458586.1| PREDICTED: protein NETWORKED 1D [Fragaria vesca subsp. vesca]	764534154	XM_011460284.1	2250	0	PREDICTED: Fragaria vesca subsp. vesca protein NETWORKED 1D (LOC101305028), transcript variant X2, mRNA	--	--	--	--	F4HZB5	2223	1.40E-248	Protein NETWORKED 1D OS=Arabidopsis thaliana GN=NET1D PE=3 SV=1	PF00769	Ezrin/radixin/moesin family	--	--	GO:0008092	cytoskeletal protein binding	GO:0005737//GO:0019898	cytoplasm//extrinsic component of membrane	--	--	-	-
i4_LQ_c5215/f1p128/4282	0	51.25083717	#NAME?	0.00011826	0.036807	4329	595820607	XP_007204682.1	5546	0.00E+00	hypothetical protein PRUPE_ppa000269mg [Prunus persica]>gi|462400213|gb|EMJ05881.1| hypothetical protein PRUPE_ppa000269mg [Prunus persica]	764617325	XM_004304413.2	3586	0	PREDICTED: Fragaria vesca subsp. vesca ABC transporter B family member 1 (LOC101297170), mRNA	K05658	ABCB1	ATP-binding cassette, subfamily B (MDR/TAP), member 1	http://www.genome.jp/dbget-bin/www_bget?ko:K05658	Q9ZR72	5163	0.00E+00	ABC transporter B family member 1 OS=Arabidopsis thaliana GN=ABCB1 PE=1 SV=1	PF13304//PF00005//PF00503//PF01466//PF01413//PF00664//PF01583//PF03193//PF00004//PF00485//PF07728//PF06414	AAA domain, putative AbiEii toxin, Type IV TA system//ABC transporter//G-protein alpha subunit//Skp1 family, dimerisation domain//C-terminal tandem repeated domain in type 4 procollagen//ABC transporter transmembrane region//Adenylylsulphate kinase//Protein of unknown function, DUF258//ATPase family associated with various cellular activities (AAA)//Phosphoribulokinase / Uridine kinase family//AA…	GO:0055085//GO:0000103//GO:0008152//GO:0006144//GO:0006511//GO:0007165//GO:0006810//GO:0007186	transmembrane transport//sulfate assimilation//metabolic process//purine nucleobase metabolic process//ubiquitin-dependent protein catabolic process//signal transduction//transport//G-protein coupled receptor signaling pathway	GO:0016887//GO:0005525//GO:0016301//GO:0042626//GO:0005201//GO:0005524//GO:0003924//GO:0004020//GO:0019001//GO:0004871//GO:0031683	ATPase activity//GTP binding//kinase activity//ATPase activity, coupled to transmembrane movement of substances//extracellular matrix structural constituent//ATP binding//GTPase activity//adenylylsulfate kinase activity//guanyl nucleotide binding//signal transducer activity//G-protein beta/gamma-subunit complex binding	GO:0005578//GO:0016021//GO:0005581	proteinaceous extracellular matrix//integral component of membrane//collagen trimer	--	--	-	-
i2_LQ_c38517/f1p20/2854	0	100.0722655	#NAME?	0.00011941	0.037029	2624	470102473	XP_004287678.1	3704	0.00E+00	PREDICTED: 1-phosphatidylinositol-3-phosphate 5-kinase FAB1A [Fragaria vesca subsp. vesca]	764510859	XM_004287630.2	1898	0	PREDICTED: Fragaria vesca subsp. vesca 1-phosphatidylinositol-3-phosphate 5-kinase FAB1A (LOC101308998), mRNA	K00921	PIKFYVE, FAB1	1-phosphatidylinositol-3-phosphate 5-kinase	http://www.genome.jp/dbget-bin/www_bget?ko:K00921	Q0WUR5	2278	5.00E-255	1-phosphatidylinositol-3-phosphate 5-kinase FAB1A OS=Arabidopsis thaliana GN=FAB1A PE=2 SV=1	PF01504//PF01805//PF02944	Phosphatidylinositol-4-phosphate 5-Kinase//Surp module//BESS motif	GO:0046488//GO:0006396	phosphatidylinositol metabolic process//RNA processing	GO:0003677//GO:0016307//GO:0003723	DNA binding//phosphatidylinositol phosphate kinase activity//RNA binding	--	--	KOG0230	Phosphatidylinositol-4-phosphate 5-kinase and related FYVE finger-containing proteins	-	-
i3_HQ_c17649/f2p19/3420	0	51.06914517	#NAME?	0.0001209	0.037099	3421	470134024	XP_004302857.1	4502	0.00E+00	PREDICTED: uncharacterized protein LOC101304108 isoform X1 [Fragaria vesca subsp. vesca]	764602137	XM_011468356.1	2670	0	PREDICTED: Fragaria vesca subsp. vesca uncharacterized LOC101304108 (LOC101304108), transcript variant X4, mRNA	K15075	MET18, MMS19	DNA repair/transcription protein MET18/MMS19	http://www.genome.jp/dbget-bin/www_bget?ko:K15075	Q0WVF8	2140	6.50E-239	MMS19 nucleotide excision repair protein homolog OS=Arabidopsis thaliana GN=MMS19 PE=1 SV=1	PF02985	HEAT repeat	--	--	GO:0005515	protein binding	--	--	KOG1967	DNA repair/transcription protein Mms19	-	-
i3_LQ_c51559/f1p81/3422	452.591624	91.75096711	2.3024	0.0001209	0.037099	3422	645233259	XP_008223259.1	4865	0.00E+00	PREDICTED: topless-related protein 2 [Prunus mume]	764572186	XM_004296832.2	2833	0	PREDICTED: Fragaria vesca subsp. vesca topless-related protein 2 (LOC101296764), mRNA	--	--	--	--	Q9LRZ0	4197	0.00E+00	Topless-related protein 2 OS=Arabidopsis thaliana GN=TPR2 PE=1 SV=2	PF05000//PF00400	RNA polymerase Rpb1, domain 4//WD domain, G-beta repeat	GO:0006206//GO:0006351//GO:0006144	pyrimidine nucleobase metabolic process//transcription, DNA-templated//purine nucleobase metabolic process	GO:0003899//GO:0003677//GO:0005515	DNA-directed RNA polymerase activity//DNA binding//protein binding	GO:0005730	nucleolus	--	--	-	-
i3_LQ_c69444/f1p21/3457	51.07940376	0	Inf	0.00012092	0.037099	3462	764533795	XP_011458559.1	2976	0.00E+00	PREDICTED: transcriptional corepressor SEUSS [Fragaria vesca subsp. vesca]	764533794	XM_011460257.1	2724	0	PREDICTED: Fragaria vesca subsp. vesca transcriptional corepressor SEUSS (LOC101292952), mRNA	--	--	--	--	Q8W234	1673	9.30E-185	Transcriptional corepressor SEUSS OS=Arabidopsis thaliana GN=SEU PE=1 SV=1	--	--	--	--	--	--	--	--	--	--	-	-
i1_LQ_c43881/f1p0/1962	0	50.95193667	#NAME?	0.00012264	0.037491	1965	764571982	XP_004298128.2	2695	1.20E-302	PREDICTED: uncharacterized protein LOC101292406 [Fragaria vesca subsp. vesca]	764571981	XM_004298080.2	1540	0	PREDICTED: Fragaria vesca subsp. vesca uncharacterized LOC101292406 (LOC101292406), mRNA	--	--	--	--	--	--	--	--	--	--	--	--	--	--	--	--	--	--	-	-
i0_LQ_c11984/f1p0/881	857.4619853	2868.879482	-1.7423	0.0001246	0.037886	888	470127379	XP_004299648.1	956	2.40E-101	PREDICTED: 7-deoxyloganetin glucosyltransferase-like [Fragaria vesca subsp. vesca]	764586002	XM_004299600.2	471	0	PREDICTED: Fragaria vesca subsp. vesca 7-deoxyloganetin glucosyltransferase-like (LOC101295419), mRNA	--	--	--	--	F8WLS6	743	1.70E-77	7-deoxyloganetin glucosyltransferase OS=Catharanthus roseus GN=UGT85A23 PE=1 SV=1	PF00201	UDP-glucoronosyl and UDP-glucosyl transferase	GO:0008152	metabolic process	GO:0016758	transferase activity, transferring hexosyl groups	--	--	--	--	-	-
i1_HQ_c49813/f2p7/1087	1215.540936	328.690128	1.8868	0.00012568	0.037886	1087	470134501	XP_004303088.1	1489	4.50E-163	PREDICTED: uncharacterized protein LOC101300074 [Fragaria vesca subsp. vesca]	764604007	XM_004303040.2	719	0	PREDICTED: Fragaria vesca subsp. vesca uncharacterized LOC101300074 (LOC101300074), mRNA	--	--	--	--	--	--	--	--	--	--	--	--	--	--	--	--	--	--	112173313	uncharacterized LOC112173313
i2_HQ_c18748/f2p3/2945	28.35416532	254.063888	-3.1636	0.00012558	0.037886	2950	764544539	XP_011459409.1	4024	0.00E+00	PREDICTED: serine/threonine-protein kinase Nek5 [Fragaria vesca subsp. vesca]	764544538	XM_011461107.1	2344	0	PREDICTED: Fragaria vesca subsp. vesca serine/threonine-protein kinase Nek5 (LOC101310376), mRNA	K08857	NEK	NIMA (never in mitosis gene a)-related kinase	http://www.genome.jp/dbget-bin/www_bget?ko:K08857	Q0WPH8	2054	5.30E-229	Serine/threonine-protein kinase Nek5 OS=Arabidopsis thaliana GN=NEK5 PE=1 SV=1	PF00069//PF04452//PF07714	Protein kinase domain//RNA methyltransferase//Protein tyrosine kinase	GO:0006468//GO:0006364	protein phosphorylation//rRNA processing	GO:0008168//GO:0004672//GO:0005524	methyltransferase activity//protein kinase activity//ATP binding	--	--	KOG0589	Serine/threonine protein kinase	-	-
i2_HQ_c59495/f4p0/2780	68.94548328	0.329597602	7.7086	0.00012552	0.037886	2786	470122927	XP_004297489.1	3949	0.00E+00	PREDICTED: alpha-mannosidase-like [Fragaria vesca subsp. vesca]>gi|764576611|ref|XP_011463213.1| PREDICTED: alpha-mannosidase-like [Fragaria vesca subsp. vesca]>gi|764576614|ref|XP_011463214.1| PREDICTED: alpha-mannosidase-like [Fragaria vesca subsp. vesca]>gi|764576618|ref|XP_011463215.1| PREDICTED: alpha-mannosidase-like [Fragaria vesca subsp. vesca]>gi|764576622|ref|XP_011463216.1| PREDICTED: …	764576621	XM_011464914.1	2062	0	PREDICTED: Fragaria vesca subsp. vesca alpha-mannosidase-like (LOC101310406), transcript variant X5, mRNA	K01191	E3.2.1.24	alpha-mannosidase	http://www.genome.jp/dbget-bin/www_bget?ko:K01191	C0HJB3	2353	1.10E-263	Alpha-mannosidase OS=Canavalia ensiformis PE=1 SV=1	PF07748//PF09261//PF01074	Glycosyl hydrolases family 38 C-terminal domain//Alpha mannosidase, middle domain//Glycosyl hydrolases family 38 N-terminal domain	GO:0006013//GO:0005975	mannose metabolic process//carbohydrate metabolic process	GO:0004559//GO:0015923//GO:0008270//GO:0004553	alpha-mannosidase activity//mannosidase activity//zinc ion binding//hydrolase activity, hydrolyzing O-glycosyl compounds	--	--	KOG1959	Glycosyl hydrolase, family 38 - alpha-mannosidase	-	-
i1_LQ_c7605/f1p0/1705	550.4233443	117.5749346	2.227	0.00012703	0.038158	1717	764619422	XP_011468341.1	2289	1.20E-255	PREDICTED: 7-deoxyloganetin glucosyltransferase-like [Fragaria vesca subsp. vesca]	764515964	XM_011467154.1	1091	0	PREDICTED: Fragaria vesca subsp. vesca 7-deoxyloganetin glucosyltransferase-like (LOC101302404), mRNA	--	--	--	--	F8WKW1	1562	3.40E-172	7-deoxyloganetin glucosyltransferase OS=Gardenia jasminoides GN=UGT85A24 PE=1 SV=1	PF00201//PF04101	UDP-glucoronosyl and UDP-glucosyl transferase//Glycosyltransferase family 28 C-terminal domain	GO:0008152	metabolic process	GO:0016758	transferase activity, transferring hexosyl groups	--	--	--	--	-	-
i3_HQ_c117456/f17p44/3201	306.7516035	50.6273122	2.5991	0.00012995	0.038898	3202	14970841	CAC44501.1	4242	0.00E+00	beta-galactosidase [Fragaria x ananassa]	764564210	XM_011463401.1	2318	0	PREDICTED: Fragaria vesca subsp. vesca beta-galactosidase 8 (LOC101295121), mRNA	--	--	--	--	Q9SCV4	3306	0.00E+00	Beta-galactosidase 8 OS=Arabidopsis thaliana GN=BGAL8 PE=2 SV=2	PF02140//PF02837//PF02449	Galactose binding lectin domain//Glycosyl hydrolases family 2, sugar binding domain//Beta-galactosidase	GO:0006027//GO:0005975//GO:0046486//GO:0006687//GO:0006012	glycosaminoglycan catabolic process//carbohydrate metabolic process//glycerolipid metabolic process//glycosphingolipid metabolic process//galactose metabolic process	GO:0030246//GO:0004553//GO:0004565	carbohydrate binding//hydrolase activity, hydrolyzing O-glycosyl compounds//beta-galactosidase activity	GO:0009341	beta-galactosidase complex	--	--	-	-
i0_LQ_c3342/f1p15/686	996.0188327	260.6590008	1.934	0.00013342	0.039798	700	470109320	XP_004290947.1	462	3.60E-44	PREDICTED: peamaclein [Fragaria vesca subsp. vesca]	764537464	XM_004290899.2	315	2.38E-162	PREDICTED: Fragaria vesca subsp. vesca peamaclein (LOC101306002), mRNA	--	--	--	--	Q948Z4	376	4.70E-35	Snakin-1 OS=Solanum tuberosum GN=SN1 PE=1 SV=1	PF03325	Herpesvirus polymerase accessory protein	GO:0006260//GO:0019079	DNA replication//viral genome replication	GO:0030337	DNA polymerase processivity factor activity	GO:0042575	DNA polymerase complex	--	--	-	-
i4_LQ_c17266/f1p20/4414	91.63373855	0	Inf	0.0001343	0.039925	4683	470145631	XP_004308439.1	5473	0.00E+00	PREDICTED: uncharacterized protein LOC101293146 [Fragaria vesca subsp. vesca]>gi|764626210|ref|XP_011469120.1| PREDICTED: uncharacterized protein LOC101293146 [Fragaria vesca subsp. vesca]	764626214	XM_004308391.2	3818	0	PREDICTED: Fragaria vesca subsp. vesca uncharacterized LOC101293146 (LOC101293146), transcript variant X2, mRNA	--	--	--	--	Q54U63	1155	1.50E-124	BEACH domain-containing protein lvsC OS=Dictyostelium discoideum GN=lvsC PE=3 SV=2	PF00400//PF05986//PF04082	WD domain, G-beta repeat//ADAM-TS Spacer 1//Fungal specific transcription factor domain	GO:0006351	transcription, DNA-templated	GO:0003677//GO:0008270//GO:0005515//GO:0004222	DNA binding//zinc ion binding//protein binding//metalloendopeptidase activity	GO:0031012//GO:0005634	extracellular matrix//nucleus	KOG1787	Kinase A-anchor protein Neurobeachin and related BEACH and WD40 repeat proteins	-	-
i2_LQ_c37621/f1p0/2269	144.8360242	623.2124987	-2.1053	0.00013525	0.04007	2283	470125169	XP_004298578.1	2594	7.00E-291	PREDICTED: probable polygalacturonase non-catalytic subunit JP650 [Fragaria vesca subsp. vesca]	764577670	XM_004298530.2	1303	0	PREDICTED: Fragaria vesca subsp. vesca probable polygalacturonase non-catalytic subunit JP650 (LOC101303996), mRNA	--	--	--	--	P92990	1882	3.60E-209	Probable polygalacturonase non-catalytic subunit JP650 OS=Arabidopsis thaliana GN=JP650 PE=2 SV=2	--	--	--	--	--	--	--	--	--	--	112199966	polygalacturonase 1 beta-like protein 3
i4_HQ_c15112/f7p0/4485	143.789878	0	Inf	0.00013589	0.04012	4485	470142105	XP_004306759.1	6594	0.00E+00	PREDICTED: ATP-dependent helicase BRM [Fragaria vesca subsp. vesca]	764624981	XM_004306711.2	3758	0	PREDICTED: Fragaria vesca subsp. vesca ATP-dependent helicase BRM (LOC101291753), mRNA	K11647	SMARCA2_4	SWI/SNF-related matrix-associated actin-dependent regulator of chromatin subfamily A member 2/4	http://www.genome.jp/dbget-bin/www_bget?ko:K11647	Q6EVK6	4799	0.00E+00	ATP-dependent helicase BRM OS=Arabidopsis thaliana GN=BRM PE=1 SV=1	PF00439//PF00176//PF00270//PF04851	Bromodomain//SNF2 family N-terminal domain//DEAD/DEAH box helicase//Type III restriction enzyme, res subunit	--	--	GO:0003677//GO:0003676//GO:0005515//GO:0005524//GO:0016787	DNA binding//nucleic acid binding//protein binding//ATP binding//hydrolase activity	--	--	KOG0386	Chromatin remodeling complex SWI/SNF, component SWI2 and related ATPases (DNA/RNA helicase superfamily)	-	-
i1_LQ_c54903/f1p24/1217	0	453.9539984	#NAME?	0.00013824	0.040263	1231	470147738	XP_004309437.1	1783	4.20E-197	PREDICTED: isocitrate dehydrogenase [NADP] [Fragaria vesca subsp. vesca]	764640909	XM_004309389.2	1010	0	PREDICTED: Fragaria vesca subsp. vesca isocitrate dehydrogenase [NADP] (LOC101295968), mRNA	K00031	IDH1, IDH2, icd	isocitrate dehydrogenase	http://www.genome.jp/dbget-bin/www_bget?ko:K00031	Q06197	1675	1.90E-185	Isocitrate dehydrogenase [NADP] OS=Glycine max GN=IDH1 PE=2 SV=2	PF00180	Isocitrate/isopropylmalate dehydrogenase	GO:0055114	oxidation-reduction process	GO:0016616	oxidoreductase activity, acting on the CH-OH group of donors, NAD or NADP as acceptor	--	--	KOG1526	NADP-dependent isocitrate dehydrogenase	-	-
i1_LQ_c73294/f2p0/1142	194.5890836	789.3901353	-2.0203	0.00013815	0.040263	1147	--	--	--	--	--	764507701	XM_004287281.2	764	0	PREDICTED: Fragaria vesca subsp. vesca probable sugar phosphate/phosphate translocator At2g25520 (LOC101299513), mRNA	--	--	--	--	Q9SKJ7	902	7.80E-96	Probable sugar phosphate/phosphate translocator At2g25520 OS=Arabidopsis thaliana GN=At2g25520 PE=1 SV=1	PF00263//PF08449//PF00892	Bacterial type II and III secretion system protein//UAA transporter family//EamA-like transporter family	GO:0009306//GO:0055085	protein secretion//transmembrane transport	--	--	GO:0016021//GO:0016020	integral component of membrane//membrane	--	--	-	-
i2_LQ_c24790/f1p0/2949	103.1234967	3.309961776	4.9614	0.00013751	0.040263	3053	470116036	XP_004294192.1	2993	0.00E+00	PREDICTED: protein PAT1 homolog 1 [Fragaria vesca subsp. vesca]	764558093	XM_004294144.2	2225	0	PREDICTED: Fragaria vesca subsp. vesca protein PAT1 homolog 1 (LOC101299842), mRNA	K12617	PATL1, PAT1	DNA topoisomerase 2-associated protein PAT1	http://www.genome.jp/dbget-bin/www_bget?ko:K12617	--	--	--	--	--	--	--	--	--	--	--	--	--	--	-	-
i2_LQ_c69389/f1p6/2490	3283.605447	999.6375444	1.7158	0.00013734	0.040263	2494	470109332	XP_004290953.1	3369	0.00E+00	PREDICTED: subtilisin-like protease [Fragaria vesca subsp. vesca]	764537501	XM_004290905.2	1945	0	PREDICTED: Fragaria vesca subsp. vesca subtilisin-like protease (LOC101307747), mRNA	--	--	--	--	O65351	2366	3.00E-265	Subtilisin-like protease SBT1.7 OS=Arabidopsis thaliana GN=SBT1.7 PE=1 SV=1	PF00082	Subtilase family	GO:0006508	proteolysis	GO:0004252	serine-type endopeptidase activity	--	--	--	--	-	-
i2_LQ_c56997/f1p0/2063	561.4574389	1923.892836	-1.7768	0.00014133	0.041024	2062	764538551	XP_011458923.1	2371	4.60E-265	PREDICTED: probable serine/threonine-protein kinase At1g01540 [Fragaria vesca subsp. vesca]	764538550	XM_011460621.1	1292	0	PREDICTED: Fragaria vesca subsp. vesca probable serine/threonine-protein kinase At1g01540 (LOC101312900), mRNA	--	--	--	--	Q3EDL4	1466	5.60E-161	Probable serine/threonine-protein kinase At1g01540 OS=Arabidopsis thaliana GN=At1g01540 PE=1 SV=2	PF07714//PF00069	Protein tyrosine kinase//Protein kinase domain	GO:0006468	protein phosphorylation	GO:0005524//GO:0004672	ATP binding//protein kinase activity	--	--	--	--	-	-
i2_LQ_c25215/f1p0/2573	51.59278041	303.0798195	-2.5545	0.00014286	0.041191	2588	764550439	XP_004293377.2	2075	1.20E-230	PREDICTED: U-box domain-containing protein 2 [Fragaria vesca subsp. vesca]	764550438	XM_004293329.2	1411	0	PREDICTED: Fragaria vesca subsp. vesca U-box domain-containing protein 2 (LOC101294147), mRNA	--	--	--	--	O22193	617	2.00E-62	U-box domain-containing protein 4 OS=Arabidopsis thaliana GN=PUB4 PE=1 SV=3	PF00514	Armadillo/beta-catenin-like repeat	--	--	GO:0005515	protein binding	--	--	--	--	-	-
i3_LQ_c41919/f1p26/3144	0	95.77071372	#NAME?	0.00014244	0.041191	3145	--	--	--	--	--	--	--	--	--	--	--	--	--	--	--	--	--	--	PF13912//PF15150//PF05478	C2H2-type zinc finger//Phorbol-12-myristate-13-acetate-induced//Prominin	GO:0006919//GO:0006974//GO:0006915//GO:0001836	activation of cysteine-type endopeptidase activity involved in apoptotic process//cellular response to DNA damage stimulus//apoptotic process//release of cytochrome c from mitochondria	GO:0046872	metal ion binding	GO:0016021	integral component of membrane	--	--	-	-
i1_LQ_c73489/f1p0/1465	1201.167138	329.6936183	1.8652	0.00014554	0.041683	1481	--	--	--	--	--	764526766	XM_004289885.2	1112	0	PREDICTED: Fragaria vesca subsp. vesca inorganic phosphate transporter 1-4 (LOC101308824), mRNA	K08176	PHO84	MFS transporter, PHS family, inorganic phosphate transporter	http://www.genome.jp/dbget-bin/www_bget?ko:K08176	Q96303	1636	7.80E-181	Inorganic phosphate transporter 1-4 OS=Arabidopsis thaliana GN=PHT1-4 PE=1 SV=1	PF00083//PF01183//PF07690//PF03137	Sugar (and other) transporter//Glycosyl hydrolases family 25//Major Facilitator Superfamily//Organic Anion Transporter Polypeptide (OATP) family	GO:0009253//GO:0016998//GO:0005975//GO:0055085//GO:0006810	peptidoglycan catabolic process//cell wall macromolecule catabolic process//carbohydrate metabolic process//transmembrane transport//transport	GO:0005215//GO:0003796//GO:0022857	transporter activity//lysozyme activity//transmembrane transporter activity	GO:0016021//GO:0016020	integral component of membrane//membrane	--	--	-	-
i2_HQ_c8637/f5p0/2509	241.2315693	33.66761699	2.841	0.00014548	0.041683	2512	470144767	XP_004308019.1	2655	6.50E-298	PREDICTED: probable inactive receptor kinase At4g23740 [Fragaria vesca subsp. vesca]	764636894	XM_004307971.2	1567	0	PREDICTED: Fragaria vesca subsp. vesca probable inactive receptor kinase At4g23740 (LOC101298072), mRNA	--	--	--	--	Q9SUQ3	1676	3.00E-185	Probable inactive receptor kinase At4g23740 OS=Arabidopsis thaliana GN=At4g23740 PE=2 SV=1	PF00069//PF07714//PF05887//PF00560//PF13855	Protein kinase domain//Protein tyrosine kinase//Procyclic acidic repetitive protein (PARP)//Leucine Rich Repeat//Leucine rich repeat	GO:0006468	protein phosphorylation	GO:0005524//GO:0004672//GO:0005515	ATP binding//protein kinase activity//protein binding	GO:0016020	membrane	--	--	-	-
i1_LQ_c4678/f1p0/1430	0	99.74467679	#NAME?	0.00014683	0.041913	1426	764580767	XP_011463902.1	1800	5.20E-199	PREDICTED: puromycin-sensitive aminopeptidase isoform X4 [Fragaria vesca subsp. vesca]	764580766	XM_011465600.1	1060	0	PREDICTED: Fragaria vesca subsp. vesca puromycin-sensitive aminopeptidase (LOC101310217), transcript variant X5, mRNA	K01256	pepN	aminopeptidase N	http://www.genome.jp/dbget-bin/www_bget?ko:K01256	Q8H0S9	1542	6.00E-170	Puromycin-sensitive aminopeptidase OS=Arabidopsis thaliana GN=MPA1 PE=2 SV=1	--	--	--	--	--	--	--	--	--	--	-	-
i0_LQ_c10049/f1p0/676	483.9304695	1683.918483	-1.799	0.00014844	0.042058	679	470116805	XP_004294566.1	436	3.60E-41	PREDICTED: outer envelope pore protein 16, chloroplastic [Fragaria vesca subsp. vesca]	764560580	XM_004294518.2	488	0	PREDICTED: Fragaria vesca subsp. vesca outer envelope pore protein 16, chloroplastic (LOC101290741), mRNA	--	--	--	--	Q41050	386	3.20E-36	Outer envelope pore protein 16, chloroplastic OS=Pisum sativum GN=OEP16 PE=1 SV=1	PF05818//PF05433	Enterobacterial TraT complement resistance protein//Glycine zipper 2TM domain	GO:0046999	regulation of conjugation	--	--	GO:0019867	outer membrane	--	--	-	-
i1_LQ_c9615/f1p0/1510	109.1860891	0	Inf	0.00014811	0.042058	1566	596085281	XP_007221280.1	2420	7.20E-271	hypothetical protein PRUPE_ppa004802mg [Prunus persica]>gi|645232179|ref|XP_008222745.1| PREDICTED: selenium-binding protein 2-like [Prunus mume]>gi|462417914|gb|EMJ22479.1| hypothetical protein PRUPE_ppa004802mg [Prunus persica]	657977117	XM_008382238.1	969	0	PREDICTED: Malus x domestica selenium-binding protein 2-like (LOC103443404), mRNA	K17285	SELENBP1	selenium-binding protein 1	http://www.genome.jp/dbget-bin/www_bget?ko:K17285	Q93WN0	2192	2.80E-245	Selenium-binding protein 2 OS=Arabidopsis thaliana GN=SBP2 PE=1 SV=1	PF05694	56kDa selenium binding protein (SBP56)	--	--	GO:0008430	selenium binding	--	--	KOG0918	Selenium-binding protein	-	-
i2_LQ_c63186/f1p0/2411	50.87582414	305.6955813	-2.587	0.0001488	0.042058	2413	595819928	XP_007204574.1	2303	4.10E-257	hypothetical protein PRUPE_ppa003627mg [Prunus persica]>gi|462400105|gb|EMJ05773.1| hypothetical protein PRUPE_ppa003627mg [Prunus persica]	764511178	XM_004287655.2	1112	0	PREDICTED: Fragaria vesca subsp. vesca 3-hydroxy-3-methylglutaryl-coenzyme A reductase 1-like (LOC101292247), mRNA	K00021	HMGCR	hydroxymethylglutaryl-CoA reductase (NADPH)	http://www.genome.jp/dbget-bin/www_bget?ko:K00021	P48020	2101	1.50E-234	3-hydroxy-3-methylglutaryl-coenzyme A reductase 1 OS=Solanum tuberosum GN=HMG1 PE=2 SV=1	PF00368//PF07074	Hydroxymethylglutaryl-coenzyme A reductase//Translocon-associated protein, gamma subunit (TRAP-gamma)	GO:0015936//GO:0055114//GO:0006613//GO:0006694	coenzyme A metabolic process//oxidation-reduction process//cotranslational protein targeting to membrane//steroid biosynthetic process	GO:0050662//GO:0004420	coenzyme binding//hydroxymethylglutaryl-CoA reductase (NADPH) activity	GO:0005784//GO:0030176	Sec61 translocon complex//integral component of endoplasmic reticulum membrane	KOG2480	3-hydroxy-3-methylglutaryl-CoA (HMG-CoA) reductase	-	-
i3_LQ_c46659/f1p12/3209	57.14879462	0.330996178	7.4318	0.00015087	0.042506	3221	470147077	XP_004309143.1	3540	0.00E+00	PREDICTED: golgin subfamily A member 6-like protein 22 [Fragaria vesca subsp. vesca]>gi|764636618|ref|XP_011470252.1| PREDICTED: golgin subfamily A member 6-like protein 22 [Fragaria vesca subsp. vesca]>gi|764636623|ref|XP_011470253.1| PREDICTED: golgin subfamily A member 6-like protein 22 [Fragaria vesca subsp. vesca]>gi|764636630|ref|XP_011470254.1| PREDICTED: golgin subfamily A member 6-like p…	764636629	XM_011471952.1	2159	0	PREDICTED: Fragaria vesca subsp. vesca golgin subfamily A member 6-like protein 22 (LOC101293357), transcript variant X4, mRNA	--	--	--	--	--	--	--	--	PF10473	Leucine-rich repeats of kinetochore protein Cenp-F/LEK1	--	--	GO:0008134//GO:0042803//GO:0045502	transcription factor binding//protein homodimerization activity//dynein binding	GO:0030286//GO:0005667	dynein complex//transcription factor complex	--	--	-	-
i3_LQ_c47092/f1p145/3584	0	146.5238081	#NAME?	0.00015231	0.04277	3588	702241361	XP_010046497.1	4343	0.00E+00	PREDICTED: aconitate hydratase, cytoplasmic [Eucalyptus grandis]	764513242	XM_004287896.2	2744	0	PREDICTED: Fragaria vesca subsp. vesca aconitate hydratase, cytoplasmic (LOC101291564), mRNA	K01681	ACO, acnA	aconitate hydratase	http://www.genome.jp/dbget-bin/www_bget?ko:K01681	Q9SIB9	4206	0.00E+00	Aconitate hydratase 2, mitochondrial OS=Arabidopsis thaliana GN=ACO2 PE=1 SV=2	PF00330//PF00694	Aconitase family (aconitate hydratase)//Aconitase C-terminal domain	GO:0008152	metabolic process	--	--	--	--	KOG0452	RNA-binding translational regulator IRP (aconitase superfamily)	-	-
i3_LQ_c120034/f1p36/3261	126.0931179	0	Inf	0.0001547	0.043211	3261	470126220	XP_004299089.1	1395	1.10E-151	PREDICTED: protein NRT1/ PTR FAMILY 3.1 [Fragaria vesca subsp. vesca]	764582364	XM_004299041.2	700	0	PREDICTED: Fragaria vesca subsp. vesca protein NRT1/ PTR FAMILY 3.1 (LOC101295623), mRNA	--	--	--	--	Q9SX20	1145	1.50E-123	Protein NRT1/ PTR FAMILY 3.1 OS=Arabidopsis thaliana GN=NPF3.1 PE=2 SV=1	PF00854	POT family	GO:0006810	transport	GO:0005215	transporter activity	GO:0016020	membrane	--	--	-	-
i3_LQ_c12261/f4p32/3265	49.66108406	0	Inf	0.00015531	0.043211	3268	470145843	XP_004308542.1	2736	3.40E-307	PREDICTED: receptor-like protein 12 [Fragaria vesca subsp. vesca]	645253193	XM_008234243.1	339	5.27E-175	PREDICTED: Prunus mume receptor-like protein 12 (LOC103331605), mRNA	--	--	--	--	Q9C9H7	1080	5.10E-116	Receptor-like protein 12 OS=Arabidopsis thaliana GN=RLP12 PE=2 SV=2	PF13855//PF09568//PF00560//PF01108	Leucine rich repeat//MjaI restriction endonuclease//Leucine Rich Repeat//Tissue factor	GO:0009307//GO:0006308	DNA restriction-modification system//DNA catabolic process	GO:0003677//GO:0009036//GO:0005515	DNA binding//Type II site-specific deoxyribonuclease activity//protein binding	GO:0009359	Type II site-specific deoxyribonuclease complex	--	--	-	-
i4_LQ_c10363/f1p11/4419	121.7590493	0	Inf	0.00015538	0.043211	4441	470108990	XP_004290785.1	6489	0.00E+00	PREDICTED: ABC transporter C family member 14 [Fragaria vesca subsp. vesca]>gi|764535681|ref|XP_011458725.1| PREDICTED: ABC transporter C family member 14 [Fragaria vesca subsp. vesca]	764535684	XM_004290737.2	3476	0	PREDICTED: Fragaria vesca subsp. vesca ABC transporter C family member 14 (LOC101305329), transcript variant X2, mRNA	--	--	--	--	Q9LZJ5	5062	0.00E+00	ABC transporter C family member 14 OS=Arabidopsis thaliana GN=ABCC14 PE=1 SV=1	PF11883//PF01580//PF00664//PF00005//PF00424//PF00437//PF13304//PF00763//PF01637//PF00270//PF01926//PF00931//PF03193	Domain of unknown function (DUF3403)//FtsK/SpoIIIE family//ABC transporter transmembrane region//ABC transporter//REV protein (anti-repression trans-activator protein)//Type II/IV secretion system protein//AAA domain, putative AbiEii toxin, Type IV TA system//Tetrahydrofolate dehydrogenase/cyclohydrolase, catalytic domain//Archaeal ATPase//DEAD/DEAH box helicase//50S ribosome-binding GTPase//NB-A…	GO:0006810//GO:0009069//GO:0009396//GO:0006355//GO:0055114//GO:0055085//GO:0046487//GO:0016310	transport//serine family amino acid metabolic process//folic acid-containing compound biosynthetic process//regulation of transcription, DNA-templated//oxidation-reduction process//transmembrane transport//glyoxylate metabolic process//phosphorylation	GO:0003676//GO:0000166//GO:0003824//GO:0004674//GO:0005525//GO:0016887//GO:0003677//GO:0003924//GO:0043531//GO:0005524//GO:0004488//GO:0003700//GO:0042626	nucleic acid binding//nucleotide binding//catalytic activity//protein serine/threonine kinase activity//GTP binding//ATPase activity//DNA binding//GTPase activity//ADP binding//ATP binding//methylenetetrahydrofolate dehydrogenase (NADP+) activity//transcription factor activity, sequence-specific DNA binding//ATPase activity, coupled to transmembrane movement of substances	GO:0005667//GO:0016021//GO:0042025	transcription factor complex//integral component of membrane//host cell nucleus	--	--	-	-
i4_HQ_c473/f26p0/4417	676.5160024	108.1178344	2.6455	0.00015692	0.0435	4417	698507166	XP_009798929.1	157	5.30E-08	PREDICTED: uncharacterized protein LOC104245073 [Nicotiana sylvestris]>gi|698507168|ref|XP_009798930.1| PREDICTED: uncharacterized protein LOC104245073 [Nicotiana sylvestris]	--	--	--	--	--	--	--	--	--	--	--	--	--	--	--	--	--	--	--	--	--	--	--	-	-
i2_LQ_c66397/f1p0/2844	0	169.0568418	#NAME?	0.00015964	0.04411	2847	645247224	XP_008229734.1	2681	7.20E-301	PREDICTED: probable LRR receptor-like serine/threonine-protein kinase At1g05700 [Prunus mume]	645247472	XM_008231631.1	439	0	PREDICTED: Prunus mume senescence-induced receptor-like serine/threonine-protein kinase (LOC103329200), mRNA	--	--	--	--	C0LGG4	1878	1.30E-208	Probable LRR receptor-like serine/threonine-protein kinase At1g51860 OS=Arabidopsis thaliana GN=At1g51860 PE=2 SV=2	PF00069//PF07714//PF04736//PF00560//PF13855	Protein kinase domain//Protein tyrosine kinase//Eclosion hormone//Leucine Rich Repeat//Leucine rich repeat	GO:0007218//GO:0006468//GO:0018990	neuropeptide signaling pathway//protein phosphorylation//ecdysis, chitin-based cuticle	GO:0008255//GO:0004672//GO:0005524//GO:0005515	ecdysis-triggering hormone activity//protein kinase activity//ATP binding//protein binding	--	--	--	--	-	-
i1_LQ_c3959/f1p5/1949	78.06575892	556.1367023	-2.8327	0.00016109	0.04437	2077	764525670	XP_011457922.1	796	2.00E-82	PREDICTED: proline-rich protein 4-like isoform X2 [Fragaria vesca subsp. vesca]	764525674	XM_011459621.1	522	0	PREDICTED: Fragaria vesca subsp. vesca proline-rich protein 4-like (LOC101304048), transcript variant X3, mRNA >gnl|BL_ORD_ID|27881964 PREDICTED: Fragaria vesca subsp. vesca proline-rich protein 4-like (LOC101304048), transcript variant X4, mRNA	--	--	--	--	Q96WV6	293	5.90E-25	Uncharacterized threonine-rich GPI-anchored glycoprotein PJ4664.02 OS=Schizosaccharomyces pombe (strain 972 / ATCC 24843) GN=SPBPJ4664.02 PE=3 SV=1	--	--	--	--	--	--	--	--	--	--	-	-
i0_HQ_c50511/f25p19/686	1634.534098	6129.121956	-1.9068	0.00016679	0.045693	686	470110423	XP_004291483.1	627	2.60E-63	PREDICTED: uncharacterized protein LOC101294330 [Fragaria vesca subsp. vesca]	764542348	XM_004291435.2	472	0	PREDICTED: Fragaria vesca subsp. vesca uncharacterized LOC101294330 (LOC101294330), mRNA	--	--	--	--	--	--	--	--	PF07927	HicA toxin of bacterial toxin-antitoxin,	--	--	GO:0003729	mRNA binding	--	--	--	--	-	-
i1_LQ_c47623/f1p13/1126	184.7955667	21.0715164	3.1326	0.00016696	0.045693	1166	470134314	XP_004302999.1	1378	3.60E-150	PREDICTED: purple acid phosphatase 22-like [Fragaria vesca subsp. vesca]	764603160	XM_004302951.2	674	0	PREDICTED: Fragaria vesca subsp. vesca purple acid phosphatase 22-like (LOC101296976), mRNA	--	--	--	--	Q8S340	1118	7.10E-121	Purple acid phosphatase 22 OS=Arabidopsis thaliana GN=PAP22 PE=2 SV=1	PF00149	Calcineurin-like phosphoesterase	--	--	GO:0016787	hydrolase activity	--	--	--	--	112195239	purple acid phosphatase 22-like
i1_LQ_c10949/f1p0/1197	923.4008183	242.8351481	1.927	0.00017133	0.046493	1213	470141958	XP_004306690.1	1333	6.20E-145	PREDICTED: anthocyanidin reductase-like [Fragaria vesca subsp. vesca]	764624353	XM_004306642.2	707	0	PREDICTED: Fragaria vesca subsp. vesca anthocyanidin reductase-like (LOC101295450), mRNA	--	--	--	--	P14720	439	4.00E-42	Dihydroflavonol-4-reductase OS=Petunia hybrida GN=DFRA PE=2 SV=2	PF01370//PF00106//PF01073	NAD dependent epimerase/dehydratase family//short chain dehydrogenase//3-beta hydroxysteroid dehydrogenase/isomerase family	GO:0008209//GO:0008210//GO:0055114//GO:0008207//GO:0008152//GO:0006694	androgen metabolic process//estrogen metabolic process//oxidation-reduction process//C21-steroid hormone metabolic process//metabolic process//steroid biosynthetic process	GO:0050662//GO:0016491//GO:0003824//GO:0016616//GO:0003854	coenzyme binding//oxidoreductase activity//catalytic activity//oxidoreductase activity, acting on the CH-OH group of donors, NAD or NADP as acceptor//3-beta-hydroxy-delta5-steroid dehydrogenase activity	--	--	--	--	-	-
i2_LQ_c24952/f1p11/2836	282.1792047	4.200216414	6.07	0.00017109	0.046493	2921	764595951	XP_011465958.1	3930	0.00E+00	PREDICTED: mediator of RNA polymerase II transcription subunit 14 isoform X1 [Fragaria vesca subsp. vesca]	764595953	XM_011467657.1	2295	0	PREDICTED: Fragaria vesca subsp. vesca mediator of RNA polymerase II transcription subunit 14 (LOC101305481), transcript variant X2, mRNA	K15156	MED14, RGR1	mediator of RNA polymerase II transcription subunit 14	http://www.genome.jp/dbget-bin/www_bget?ko:K15156	Q9SR02	2992	0.00E+00	Mediator of RNA polymerase II transcription subunit 14 OS=Arabidopsis thaliana GN=MED14 PE=1 SV=1	PF06733	DEAD_2	--	--	GO:0004003//GO:0005524//GO:0003677	ATP-dependent DNA helicase activity//ATP binding//DNA binding	GO:0005657	replication fork	--	--	-	-
i3_LQ_c23853/f1p44/3156	297.6026372	0	Inf	0.00017204	0.046493	3155	596295482	XP_007227011.1	3716	0.00E+00	hypothetical protein PRUPE_ppa001275mg [Prunus persica]>gi|462423947|gb|EMJ28210.1| hypothetical protein PRUPE_ppa001275mg [Prunus persica]	645235193	XM_008225936.1	1408	0	PREDICTED: Prunus mume uncharacterized LOC103323914 (LOC103323914), transcript variant X2, mRNA	--	--	--	--	O53732	486	3.70E-47	Tuberculostearic acid methyltransferase UfaA1 OS=Mycobacterium tuberculosis (strain ATCC 25618 / H37Rv) GN=ufaA1 PE=1 SV=3	PF01209//PF05401//PF12831//PF01494//PF08241//PF02737//PF05175//PF00070//PF07992//PF05891//PF03721//PF01266//PF01593//PF02558//PF00743//PF01134//PF08123	ubiE/COQ5 methyltransferase family//Nodulation protein S (NodS)//FAD dependent oxidoreductase//FAD binding domain//Methyltransferase domain//3-hydroxyacyl-CoA dehydrogenase, NAD binding domain//Methyltransferase small domain//Pyridine nucleotide-disulphide oxidoreductase//Pyridine nucleotide-disulphide oxidoreductase//AdoMet dependent proline di-methyltransferase//UDP-glucose/GDP-mannose dehydrog…	GO:0006631//GO:0009877//GO:0006552//GO:0006633//GO:0006480//GO:0006574//GO:0006550//GO:0015940//GO:0008152//GO:0006568//GO:0008033//GO:0006479//GO:0018874//GO:0009312//GO:0006554//GO:0055114	fatty acid metabolic process//nodulation//leucine catabolic process//fatty acid biosynthetic process//N-terminal protein amino acid methylation//valine catabolic process//isoleucine catabolic process//pantothenate biosynthetic process//metabolic process//tryptophan metabolic process//tRNA processing//protein methylation//benzoate metabolic process//oligosaccharide biosynthetic process//lysine cat…	GO:0008677//GO:0016491//GO:0003857//GO:0018024//GO:0008168//GO:0071949//GO:0016616//GO:0051287//GO:0008757//GO:0050660//GO:0050661//GO:0004499	2-dehydropantoate 2-reductase activity//oxidoreductase activity//3-hydroxyacyl-CoA dehydrogenase activity//histone-lysine N-methyltransferase activity//methyltransferase activity//FAD binding//oxidoreductase activity, acting on the CH-OH group of donors, NAD or NADP as acceptor//NAD binding//S-adenosylmethionine-dependent methyltransferase activity//flavin adenine dinucleotide binding//NADP bindi…	--	--	--	--	-	-
i3_LQ_c69668/f1p23/3557	152.6421902	0.329597602	8.8552	0.00017179	0.046493	3550	645263221	XP_008237134.1	3253	0.00E+00	PREDICTED: general transcription factor 3C polypeptide 3-like [Prunus mume]>gi|645263223|ref|XP_008237135.1| PREDICTED: general transcription factor 3C polypeptide 3-like [Prunus mume]	764642844	XM_004309674.2	1712	0	PREDICTED: Fragaria vesca subsp. vesca general transcription factor 3C polypeptide 3-like (LOC101295583), partial mRNA	K15201	GTP3C3, TFC4	general transcription factor 3C polypeptide 3 (transcription factor C subunit 4)	http://www.genome.jp/dbget-bin/www_bget?ko:K15201	Q9Y5Q9	295	5.90E-25	General transcription factor 3C polypeptide 3 OS=Homo sapiens GN=GTF3C3 PE=1 SV=1	PF13414//PF13176//PF13174//PF13181//PF00515//PF13371//PF13374	TPR repeat//Tetratricopeptide repeat//Tetratricopeptide repeat//Tetratricopeptide repeat//Tetratricopeptide repeat//Tetratricopeptide repeat//Tetratricopeptide repeat	--	--	GO:0005515	protein binding	--	--	KOG2076	RNA polymerase III transcription factor TFIIIC	-	-
i2_LQ_c19245/f1p32/2847	86.29576213	0	Inf	0.00017282	0.046558	2843	764517463	XP_011466744.1	1968	3.40E-218	PREDICTED: pentatricopeptide repeat-containing protein At1g11290-like [Fragaria vesca subsp. vesca]	764517462	XM_011468442.1	868	0	PREDICTED: Fragaria vesca subsp. vesca pentatricopeptide repeat-containing protein At1g11290-like (LOC101312778), mRNA	--	--	--	--	P93005	703	2.30E-72	Pentatricopeptide repeat-containing protein At2g33680 OS=Arabidopsis thaliana GN=PCMP-E19 PE=3 SV=1	PF16048//PF00729	Frog antimicrobial peptide//Viral coat protein (S domain)	GO:0006952	defense response	GO:0005198	structural molecule activity	GO:0005576//GO:0019028	extracellular region//viral capsid	--	--	-	-
i2_LQ_c16874/f2p41/2319	124.5773081	5.932756837	4.3922	0.00017407	0.046623	2289	470122658	XP_004297357.1	2779	0.00E+00	PREDICTED: multicopper oxidase LPR2 [Fragaria vesca subsp. vesca]>gi|764575774|ref|XP_011463124.1| PREDICTED: multicopper oxidase LPR2 [Fragaria vesca subsp. vesca]	764575773	XM_011464822.1	1292	0	PREDICTED: Fragaria vesca subsp. vesca multicopper oxidase LPR2 (LOC101296281), transcript variant X2, mRNA	--	--	--	--	F4I4K5	2104	6.50E-235	Multicopper oxidase LPR1 OS=Arabidopsis thaliana GN=LPR1 PE=2 SV=1	PF00394//PF07732//PF07731	Multicopper oxidase//Multicopper oxidase//Multicopper oxidase	GO:0055114	oxidation-reduction process	GO:0005507//GO:0016491	copper ion binding//oxidoreductase activity	--	--	--	--	-	-
i2_LQ_c5686/f1p0/2534	34.77889648	242.2806828	-2.8004	0.00017414	0.046623	2548	470126836	XP_004299388.1	2453	1.80E-274	PREDICTED: protein IQ-DOMAIN 31 [Fragaria vesca subsp. vesca]	764584240	XM_004299340.2	1594	0	PREDICTED: Fragaria vesca subsp. vesca protein IQ-DOMAIN 31 (LOC101313512), mRNA	--	--	--	--	Q8L4D8	1017	8.00E-109	Protein IQ-DOMAIN 31 OS=Arabidopsis thaliana GN=IQD31 PE=1 SV=1	PF00612	IQ calmodulin-binding motif	--	--	GO:0005515	protein binding	--	--	--	--	-	-
i2_LQ_c53395/f1p3/2788	638.7187352	105.9101838	2.5923	0.00017688	0.046737	2793	596297532	XP_007227348.1	3062	0.00E+00	hypothetical protein PRUPE_ppa001417mg [Prunus persica]>gi|462424284|gb|EMJ28547.1| hypothetical protein PRUPE_ppa001417mg [Prunus persica]	596297531	XM_007227286.1	1250	0	Prunus persica hypothetical protein (PRUPE_ppa001417mg) mRNA, complete cds	--	--	--	--	--	--	--	--	PF00514//PF02985//PF07706//PF04692	Armadillo/beta-catenin-like repeat//HEAT repeat//Aminotransferase ubiquitination site//Platelet-derived growth factor, N terminal region	GO:0009074//GO:0006103//GO:0006536//GO:0009094//GO:0000162//GO:0040007//GO:0008283//GO:0006571//GO:0007165//GO:0009821	aromatic amino acid family catabolic process//2-oxoglutarate metabolic process//glutamate metabolic process//L-phenylalanine biosynthetic process//tryptophan biosynthetic process//growth//cell proliferation//tyrosine biosynthetic process//signal transduction//alkaloid biosynthetic process	GO:0030170//GO:0004838//GO:0005515//GO:0008083	pyridoxal phosphate binding//L-tyrosine:2-oxoglutarate aminotransferase activity//protein binding//growth factor activity	GO:0016020	membrane	--	--	112198305	uncharacterized LOC112198305, transcript variant X2
i2_LQ_c53405/f1p42/2449	755.03016	191.9461295	1.9758	0.00017548	0.046737	2480	470111835	XP_004292148.1	176	1.80E-10	PREDICTED: pentatricopeptide repeat-containing protein MRL1, chloroplastic [Fragaria vesca subsp. vesca]	764525539	XM_004292100.2	99	1.04E-41	PREDICTED: Fragaria vesca subsp. vesca pentatricopeptide repeat-containing protein MRL1, chloroplastic (LOC101297215), mRNA	--	--	--	--	Q0WLC6	146	7.80E-08	Pentatricopeptide repeat-containing protein MRL1, chloroplastic OS=Arabidopsis thaliana GN=MRL1 PE=2 SV=2	PF12513	Mitochondrial degradasome RNA helicase subunit C terminal	--	--	GO:0016817	hydrolase activity, acting on acid anhydrides	--	--	--	--	-	-
i2_LQ_c7498/f1p3/2486	0	81.6189167	#NAME?	0.00017663	0.046737	2487	764570802	XP_011462595.1	1859	1.30E-205	PREDICTED: clathrin interactor EPSIN 2 isoform X1 [Fragaria vesca subsp. vesca]	764570801	XM_011464293.1	1355	0	PREDICTED: Fragaria vesca subsp. vesca clathrin interactor EPSIN 2 (LOC101291328), transcript variant X1, mRNA	K12471	EPN	epsin	http://www.genome.jp/dbget-bin/www_bget?ko:K12471	Q67YI9	692	3.80E-71	Clathrin interactor EPSIN 2 OS=Arabidopsis thaliana GN=EPSIN2 PE=1 SV=1	PF06963//PF06390//PF01457//PF02096	Ferroportin1 (FPN1)//Neuroendocrine-specific golgi protein P55 (NESP55)//Leishmanolysin//60Kd inner membrane protein	GO:0071107//GO:0007155//GO:0006826//GO:0051205//GO:0034755//GO:0006508	response to parathyroid hormone//cell adhesion//iron ion transport//protein insertion into membrane//iron ion transmembrane transport//proteolysis	GO:0005381//GO:0004222	iron ion transmembrane transporter activity//metalloendopeptidase activity	GO:0016020//GO:0016021	membrane//integral component of membrane	--	--	-	-
i3_LQ_c11342/f1p10/3274	0	126.5615016	#NAME?	0.00017752	0.046737	3278	470107531	XP_004290098.1	4174	0.00E+00	PREDICTED: phototropin-2 [Fragaria vesca subsp. vesca]>gi|764528406|ref|XP_011458115.1| PREDICTED: phototropin-2 [Fragaria vesca subsp. vesca]	764528405	XM_011459813.1	1762	0	PREDICTED: Fragaria vesca subsp. vesca phototropin-2 (LOC101311336), transcript variant X2, mRNA	--	--	--	--	P93025	3201	0.00E+00	Phototropin-2 OS=Arabidopsis thaliana GN=PHOT2 PE=1 SV=2	PF06293//PF00989//PF08447//PF07714//PF00069	Lipopolysaccharide kinase (Kdo/WaaP) family//PAS fold//PAS fold//Protein tyrosine kinase//Protein kinase domain	GO:0006468//GO:0006355	protein phosphorylation//regulation of transcription, DNA-templated	GO:0004672//GO:0005524//GO:0005515//GO:0016773	protein kinase activity//ATP binding//protein binding//phosphotransferase activity, alcohol group as acceptor	GO:0016020	membrane	KOG0610	Putative serine/threonine protein kinase	-	-
i3_LQ_c30214/f3p7/3628	0	170.6764304	#NAME?	0.00017601	0.046737	3628	470143222	XP_004307280.1	2796	0.00E+00	PREDICTED: protein ECERIFERUM 1-like [Fragaria vesca subsp. vesca]	764630547	XM_004307232.2	1405	0	PREDICTED: Fragaria vesca subsp. vesca protein ECERIFERUM 1-like (LOC101311999), mRNA	K15404	K15404, CER1	aldehyde decarbonylase	http://www.genome.jp/dbget-bin/www_bget?ko:K15404	F4HVY0	2047	4.20E-228	Protein ECERIFERUM 1 OS=Arabidopsis thaliana GN=CER1 PE=1 SV=1	PF04116	Fatty acid hydroxylase superfamily	GO:0006633//GO:0055114	fatty acid biosynthetic process//oxidation-reduction process	GO:0016491//GO:0005506	oxidoreductase activity//iron ion binding	--	--	--	--	-	-
i4_HQ_c15172/f5p0/4524	6.128362277	109.9714429	-4.1655	0.00017782	0.046737	4529	764543870	XP_011459345.1	5643	0.00E+00	PREDICTED: clustered mitochondria protein homolog [Fragaria vesca subsp. vesca]	764543869	XM_011461043.1	3492	0	PREDICTED: Fragaria vesca subsp. vesca clustered mitochondria protein homolog (LOC101313381), mRNA	K03255	TIF31, CLU1	protein TIF31	http://www.genome.jp/dbget-bin/www_bget?ko:K03255	F4JKH6	3516	0.00E+00	Protein TSS OS=Arabidopsis thaliana GN=TSS PE=1 SV=1	PF13374//PF13371//PF07706//PF00515//PF13181//PF13176//PF13414	Tetratricopeptide repeat//Tetratricopeptide repeat//Aminotransferase ubiquitination site//Tetratricopeptide repeat//Tetratricopeptide repeat//Tetratricopeptide repeat//TPR repeat	GO:0009074//GO:0006103//GO:0006536//GO:0000162//GO:0009094//GO:0006571//GO:0009821	aromatic amino acid family catabolic process//2-oxoglutarate metabolic process//glutamate metabolic process//tryptophan biosynthetic process//L-phenylalanine biosynthetic process//tyrosine biosynthetic process//alkaloid biosynthetic process	GO:0030170//GO:0004838//GO:0005515	pyridoxal phosphate binding//L-tyrosine:2-oxoglutarate aminotransferase activity//protein binding	--	--	KOG1839	Uncharacterized protein CLU1/cluA/TIF31 involved in mitochondrial morphology/distribution, also found associated with eIF-3	-	-
i1_HQ_c54048/f68p0/1242	496.2322557	3175.66864	-2.678	0.00017842	0.046752	1245	20514367	AAM23004.1	1900	1.10E-210	orcinol O-methyltransferase [Rosa hybrid cultivar]>gi|27527922|emb|CAD29458.1| orcinol O-methyltransferase [Rosa chinensis]>gi|53748110|emb|CAH05077.1| orcinol O-methyltransferase 1 [Rosa chinensis]	27527921	AJ439741.1	1180	0	Rosa chinensis mRNA for orcinol O-methyltransferase (oomt1 gene)	--	--	--	--	B6VJS4	1300	6.00E-142	Trans-resveratrol di-O-methyltransferase OS=Vitis vinifera GN=ROMT PE=1 SV=2	PF08100//PF00895//PF05175//PF00891	Dimerisation domain//ATP synthase protein 8//Methyltransferase small domain//O-methyltransferase	GO:0006570//GO:0032259//GO:0015992//GO:0015986	tyrosine metabolic process//methylation//proton transport//ATP synthesis coupled proton transport	GO:0046983//GO:0008171//GO:0008168//GO:0016206//GO:0015078	protein dimerization activity//O-methyltransferase activity//methyltransferase activity//catechol O-methyltransferase activity//hydrogen ion transmembrane transporter activity	GO:0000276	mitochondrial proton-transporting ATP synthase complex, coupling factor F(o)	--	--	-	-
i0_LQ_c11572/f1p15/589	522.7096071	116.9644522	2.1599	0.00018007	0.046833	590	470144566	XP_004307925.1	300	1.80E-25	PREDICTED: 60S acidic ribosomal protein P1 [Fragaria vesca subsp. vesca]	764635966	XM_004307877.2	297	2.02E-152	PREDICTED: Fragaria vesca subsp. vesca 60S acidic ribosomal protein P1 (LOC101291182), mRNA	K02942	RP-LP1, RPLP1	large subunit ribosomal protein LP1	http://www.genome.jp/dbget-bin/www_bget?ko:K02942	Q8LCW9	210	7.00E-16	60S acidic ribosomal protein P1-1 OS=Arabidopsis thaliana GN=RPP1A PE=2 SV=2	--	--	--	--	--	--	--	--	KOG1762	60s acidic ribosomal protein P1	112181795	60S acidic ribosomal protein P1
i0_LQ_c14466/f1p0/507	61.67580667	0.646187141	6.5766	0.00018082	0.046833	511	--	--	--	--	--	--	--	--	--	--	--	--	--	--	--	--	--	--	--	--	--	--	--	--	--	--	--	--	-	-
i1_LQ_c4324/f1p0/1961	1.993081974	85.45155697	-5.422	0.00018141	0.046833	1974	764605351	XP_011466969.1	2498	8.30E-280	PREDICTED: T-complex protein 1 subunit theta [Fragaria vesca subsp. vesca]	764605350	XM_011468667.1	1491	0	PREDICTED: Fragaria vesca subsp. vesca T-complex protein 1 subunit theta (LOC101311979), mRNA	K09500	CCT8	T-complex protein 1 subunit theta	http://www.genome.jp/dbget-bin/www_bget?ko:K09500	Q94K05	2149	3.40E-240	T-complex protein 1 subunit theta OS=Arabidopsis thaliana GN=CCT8 PE=1 SV=1	PF06281//PF00118//PF08336	Protein of unknown function (DUF1035)//TCP-1/cpn60 chaperonin family//Prolyl 4-Hydroxylase alpha-subunit, N-terminal region	GO:0006560//GO:0018401//GO:0006525//GO:0055114	proline metabolic process//peptidyl-proline hydroxylation to 4-hydroxy-L-proline//arginine metabolic process//oxidation-reduction process	GO:0005524//GO:0005198//GO:0004656//GO:0016702	ATP binding//structural molecule activity//procollagen-proline 4-dioxygenase activity//oxidoreductase activity, acting on single donors with incorporation of molecular oxygen, incorporation of two atoms of oxygen	GO:0016021//GO:0005783	integral component of membrane//endoplasmic reticulum	KOG0362	Chaperonin complex component, TCP-1 theta subunit (CCT8)	-	-
i2_LQ_c11849/f1p75/2193	39.43328829	358.1966411	-3.1833	0.0001814	0.046833	2279	--	--	--	--	--	51458310	AY568412.1	132	4.30E-60	Rosa roxburghii retrotransposon RET3, partial sequence	--	--	--	--	--	--	--	--	--	--	--	--	--	--	--	--	--	--	-	-
i2_LQ_c25104/f1p0/2735	1480.691914	233.9069481	2.6623	0.00018144	0.046833	2751	764619422	XP_011468341.1	1478	2.20E-161	PREDICTED: 7-deoxyloganetin glucosyltransferase-like [Fragaria vesca subsp. vesca]	764515964	XM_011467154.1	671	0	PREDICTED: Fragaria vesca subsp. vesca 7-deoxyloganetin glucosyltransferase-like (LOC101302404), mRNA	--	--	--	--	F8WKW1	1001	6.20E-107	7-deoxyloganetin glucosyltransferase OS=Gardenia jasminoides GN=UGT85A24 PE=1 SV=1	PF00201	UDP-glucoronosyl and UDP-glucosyl transferase	GO:0008152	metabolic process	GO:0016758	transferase activity, transferring hexosyl groups	--	--	--	--	-	-
i3_HQ_c7344/f4p31/3983	79.13962036	0	Inf	0.00018324	0.047014	3984	470128640	XP_004300244.1	6040	0.00E+00	PREDICTED: U5 small nuclear ribonucleoprotein 200 kDa helicase-like [Fragaria vesca subsp. vesca]	764590580	XM_004300196.2	3070	0	PREDICTED: Fragaria vesca subsp. vesca U5 small nuclear ribonucleoprotein 200 kDa helicase-like (LOC101310223), mRNA	K12854	SNRNP200, BRR2	pre-mRNA-splicing helicase BRR2	http://www.genome.jp/dbget-bin/www_bget?ko:K12854	O75643	3890	0.00E+00	U5 small nuclear ribonucleoprotein 200 kDa helicase OS=Homo sapiens GN=SNRNP200 PE=1 SV=2	PF04851//PF00270//PF00437	Type III restriction enzyme, res subunit//DEAD/DEAH box helicase//Type II/IV secretion system protein	GO:0006810	transport	GO:0016787//GO:0005524//GO:0003676//GO:0003677	hydrolase activity//ATP binding//nucleic acid binding//DNA binding	--	--	KOG0951	RNA helicase BRR2, DEAD-box superfamily	-	-
i4_LQ_c12213/f1p0/4190	0	78.29692455	#NAME?	0.0001831	0.047014	4211	764610875	XP_011467548.1	2886	0.00E+00	PREDICTED: calcium-transporting ATPase 9, plasma membrane-type [Fragaria vesca subsp. vesca]	764610874	XM_011469246.1	1600	0	PREDICTED: Fragaria vesca subsp. vesca calcium-transporting ATPase 9, plasma membrane-type (LOC101307142), transcript variant X1, mRNA	K01537	E3.6.3.8	Ca2+-transporting ATPase	http://www.genome.jp/dbget-bin/www_bget?ko:K01537	Q9LU41	2306	4.50E-258	Calcium-transporting ATPase 9, plasma membrane-type OS=Arabidopsis thaliana GN=ACA9 PE=2 SV=2	PF00487//PF00122//PF12515	Fatty acid desaturase//E1-E2 ATPase//Ca2+-ATPase N terminal autoinhibitory domain	GO:0006629	lipid metabolic process	GO:0005516//GO:0000166//GO:0046872	calmodulin binding//nucleotide binding//metal ion binding	--	--	--	--	-	-
i2_LQ_c10523/f1p3/2437	146.1746033	5.618543566	4.7014	0.00018692	0.047717	2464	470122658	XP_004297357.1	2779	0.00E+00	PREDICTED: multicopper oxidase LPR2 [Fragaria vesca subsp. vesca]>gi|764575774|ref|XP_011463124.1| PREDICTED: multicopper oxidase LPR2 [Fragaria vesca subsp. vesca]	764575773	XM_011464822.1	1294	0	PREDICTED: Fragaria vesca subsp. vesca multicopper oxidase LPR2 (LOC101296281), transcript variant X2, mRNA	--	--	--	--	F4I4K5	2104	7.00E-235	Multicopper oxidase LPR1 OS=Arabidopsis thaliana GN=LPR1 PE=2 SV=1	PF07732//PF07731//PF00394	Multicopper oxidase//Multicopper oxidase//Multicopper oxidase	GO:0055114	oxidation-reduction process	GO:0016491//GO:0005507	oxidoreductase activity//copper ion binding	--	--	--	--	-	-
i2_LQ_c68541/f1p39/2859	51.34581412	304.0407971	-2.5659	0.00018708	0.047717	2967	470114604	XP_004293501.1	3953	0.00E+00	PREDICTED: auxin response factor 6 [Fragaria vesca subsp. vesca]	595883508	XM_007212740.1	1988	0	Prunus persica hypothetical protein (PRUPE_ppa001179mg) mRNA, complete cds	--	--	--	--	Q9ZTX8	2928	0.00E+00	Auxin response factor 6 OS=Arabidopsis thaliana GN=ARF6 PE=1 SV=2	PF02309//PF06507//PF02362	AUX/IAA family//Auxin response factor//B3 DNA binding domain	GO:0006355//GO:0009725	regulation of transcription, DNA-templated//response to hormone	GO:0003677	DNA binding	GO:0005634	nucleus	--	--	-	-
i1_LQ_c13324/f1p0/1648	48.42479617	0	Inf	0.00019227	0.048751	1658	470137195	XP_004304355.1	2183	2.30E-243	PREDICTED: uncharacterized protein LOC101312175 [Fragaria vesca subsp. vesca]	764616240	XM_004304307.2	1032	0	PREDICTED: Fragaria vesca subsp. vesca uncharacterized LOC101312175 (LOC101312175), mRNA	--	--	--	--	--	--	--	--	--	--	--	--	--	--	--	--	--	--	-	-
i3_HQ_c6468/f2p0/3499	0	72.32688551	#NAME?	0.000192	0.048751	3513	470108491	XP_004290550.1	4728	0.00E+00	PREDICTED: LRR receptor-like serine/threonine-protein kinase RCH1 [Fragaria vesca subsp. vesca]	764533422	XM_004290502.2	2698	0	PREDICTED: Fragaria vesca subsp. vesca LRR receptor-like serine/threonine-protein kinase RCH1 (LOC101305712), mRNA	--	--	--	--	Q9LHP4	2576	1.90E-289	Receptor-like protein kinase 2 OS=Arabidopsis thaliana GN=RCH2 PE=1 SV=1	PF00560//PF13855//PF00069//PF07714	Leucine Rich Repeat//Leucine rich repeat//Protein kinase domain//Protein tyrosine kinase	GO:0006468	protein phosphorylation	GO:0005515//GO:0004672//GO:0005524	protein binding//protein kinase activity//ATP binding	--	--	--	--	112174551	LRR receptor-like serine/threonine-protein kinase RCH1
i4_LQ_c13406/f1p9/4385	48.19380796	0	Inf	0.00019477	0.049242	4736	470107569	XP_004290117.1	3745	0.00E+00	PREDICTED: uncharacterized protein LOC101292072 [Fragaria vesca subsp. vesca]	764528547	XM_004290069.2	2260	0	PREDICTED: Fragaria vesca subsp. vesca uncharacterized LOC101292072 (LOC101292072), mRNA	--	--	--	--	--	--	--	--	PF00400//PF01350//PF04053	WD domain, G-beta repeat//Flavivirus non-structural protein NS4A//Coatomer WD associated region	GO:0006886//GO:0016032//GO:0016070//GO:0016192	intracellular protein transport//viral process//RNA metabolic process//vesicle-mediated transport	GO:0005198//GO:0005515	structural molecule activity//protein binding	GO:0030117//GO:0019012	membrane coat//virion	--	--	-	-
i3_LQ_c81705/f1p29/3485	77.81135525	0	Inf	0.00019575	0.049344	3490	764641639	XP_011470887.1	4443	0.00E+00	PREDICTED: ubiquitin carboxyl-terminal hydrolase 9 isoform X1 [Fragaria vesca subsp. vesca]	764641638	XM_011472585.1	2351	0	PREDICTED: Fragaria vesca subsp. vesca ubiquitin carboxyl-terminal hydrolase 9 (LOC101300016), transcript variant X1, mRNA	K11835	USP4_11_15, UBP12	ubiquitin carboxyl-terminal hydrolase 4/11/15	http://www.genome.jp/dbget-bin/www_bget?ko:K11835	Q93Y01	3039	0.00E+00	Ubiquitin carboxyl-terminal hydrolase 9 OS=Arabidopsis thaliana GN=UBP9 PE=2 SV=1	PF06337//PF00443	DUSP domain//Ubiquitin carboxyl-terminal hydrolase	GO:0006508//GO:0016579	proteolysis//protein deubiquitination	GO:0036459//GO:0004843	ubiquitinyl hydrolase activity//ubiquitin-specific protease activity	--	--	KOG1870	Ubiquitin C-terminal hydrolase	-	-
i3_LQ_c69320/f1p119/3821	77.48673631	0	Inf	0.00019762	0.04967	3824	470108390	XP_004290503.1	5291	0.00E+00	PREDICTED: cellulose synthase A catalytic subunit 2 [UDP-forming]-like [Fragaria vesca subsp. vesca]	764532898	XM_004290455.2	3153	0	PREDICTED: Fragaria vesca subsp. vesca cellulose synthase A catalytic subunit 2 [UDP-forming]-like (LOC101315010), mRNA	K10999	CESA	cellulose synthase A	http://www.genome.jp/dbget-bin/www_bget?ko:K10999	O48947	4403	0.00E+00	Cellulose synthase A catalytic subunit 2 [UDP-forming] OS=Arabidopsis thaliana GN=CESA2 PE=1 SV=1	PF03552	Cellulose synthase	GO:0005985//GO:0005982//GO:0006011//GO:0030244	sucrose metabolic process//starch metabolic process//UDP-glucose metabolic process//cellulose biosynthetic process	GO:0016760	cellulose synthase (UDP-forming) activity	GO:0016020	membrane	--	--	-	-
