# Supplementary material for: Hybrid-Transcriptome Sequencing and Associated Metabolite Analysis Reveal Putative Genes Involved in Flower Color Difference in Rose Mutants
Source: Plants (Basel). 2019 Aug 5;8(8):267. doi: 10.3390/plants8080267 (PMC6724100; doi:10.3390/plants8080267)
Supplement: Supplementary file 1 [file plants-08-00267-s001.zip › Suppl. File 3. Primers information of candidates SSR markers..txt]

ID	SSR nr.	SSR type	SSR	size	start	end	FORWARD PRIMER1 (5'-3')	Tm(�C)	size	REVERSE PRIMER1 (5'-3')	Tm(�C)	size	PRODUCT1 size (bp)	start (bp)	end (bp)	FORWARD PRIMER2 (5'-3')	Tm(�C)	size	REVERSE PRIMER2 (5'-3')	Tm(�C)	size	PRODUCT2 size (bp)	start (bp)	end (bp)	FORWARD PRIMER3 (5'-3')	Tm(�C)	size	REVERSE PRIMER3 (5'-3')	Tm(�C)	size	PRODUCT3 size (bp)	start (bp)	end (bp)
i0_HQ_c61/f20p0/974	1	p1	(A)10	10	848	857	GGATGGCAGAAAGGGTTTGC	59.753	20	GTACGGCACAGTACCTCTCG	59.902	20	261	624	884	TGAGTTTGGGAGCATGAGCA	59.599	20	GTACGGCACAGTACCTCTCG	59.902	20	218	667	884	GGATGGCAGAAAGGGTTTGC	59.753	20	TACGGCACAGTACCTCTCGT	60.322	20	260	624	883
i0_HQ_c119/f10p0/674	1	p3	(GAT)6	18	589	606
i0_HQ_c132/f14p0/898	1	c	(AATCCC)5aatccgaatccgaatccgaatcca(AATCCG)6	90	260	349	ATCCAAGGCCGAATCCAAGG	60.107	20	GGATGAGAGTGCAGCAAGGT	60.036	20	279	206	484	ATCCAAGGCCGAATCCAAGG	60.107	20	TGGATGAGAGTGCAGCAAGG	60.036	20	280	206	485	AATCCAAGGCCGAATCCGAG	60.179	20	AAGGCCTTGGATGAGAGTGC	60.035	20	276	217	492
i0_HQ_c133/f8p0/634	1	p1	(A)11	11	3	13
i0_HQ_c133/f8p0/634	2	p3	(TGC)5	15	389	403	GTCGACAAGGTTGTTGGTGC	59.971	20	GGTATGAGCAAAGGGGAGGC	60.466	20	272	332	603	TCGACAAGGTTGTTGGTGCT	60.107	20	GGTATGAGCAAAGGGGAGGC	60.466	20	271	333	603	GTCGACAAGGTTGTTGGTGC	59.971	20	GTATGAGCAAAGGGGAGGCG	60.816	20	271	332	602
i0_HQ_c135/f10p0/808	1	p2	(CT)10	20	76	95	CCAAACAAAGCGAAGGCCTC	60.039	20	GGCTCTGGATTTCCCACCTT	59.667	20	118	43	160	ACAAACACACCGCACCAAAC	60.109	20	GGCTCTGGATTTCCCACCTT	59.667	20	132	29	160	CAAACACACCGCACCAAACA	60.109	20	GGCTCTGGATTTCCCACCTT	59.667	20	131	30	160
i0_HQ_c188/f6p0/955	1	p2	(CT)8	16	30	45	TTACTCTCTCTCATTTTACTCACTCT	57.128	26	GGGAGTGGCGGGAGATTTAG	59.893	20	211	1	211	TTACTCTCTCTCATTTTACTCACTCT	57.128	26	GGGACTTGGGCTTTGAAGGA	59.888	20	257	1	257	TTACTCTCTCTCATTTTACTCACTCT	57.128	26	GGGAGATTTAGTGGGTGCGG	60.464	20	202	1	202
i0_HQ_c271/f8p0/616	1	p3	(GGA)6	18	329	346	TCAAGGAGGACCAGGAGGAG	59.958	20	TGATCAGCGACCACCATGTC	60.108	20	166	237	402	TCAAGGAGGACCAGGAGGAG	59.958	20	CCATGATCAGCGACCACCAT	60.179	20	169	237	405	TCAAGGAGGACCAGGAGGAG	59.958	20	CCACCATGTCCTCCTCCATG	59.818	20	156	237	392
i0_HQ_c292/f9p0/557	1	p2	(CT)8	16	64	79	GTCGAAACCTTCCTCACCCA	59.605	20	TCACCACCATGCCTATGTCG	59.822	20	235	39	273	GTCGAAACCTTCCTCACCCA	59.605	20	TGGTCAAATCCACGCAAGGT	60.179	20	161	39	199	CGCAGTGTCTAGGGTTTTGC	59.483	20	TCACCACCATGCCTATGTCG	59.822	20	260	14	273
i0_HQ_c298/f9p0/592	1	p1	(T)10	10	405	414	ACTCGCTGCAGGCACTAATT	60.036	20	CACAAATTTCCCATCAAGACCCA	59.422	23	111	355	465	ACTCGCTGCAGGCACTAATT	60.036	20	ACACAAATTTCCCATCAAGACCC	59.422	23	112	355	466	GCTGAGGAGGAACACTGTCC	60.037	20	CACAAATTTCCCATCAAGACCCA	59.422	23	214	252	465
i0_HQ_c298/f9p0/592	2	p3	(TTA)5	15	549	563
i0_HQ_c311/f10p0/655	1	p2	(AG)7	14	413	426	GCCCACTTTCGTTGCATCTC	59.831	20	ACAACCTGAAATCCCCAAGAA	57.389	21	252	231	482	TTTGTGCCCACTTTCGTTGC	60.179	20	ACAACCTGAAATCCCCAAGAA	57.389	21	257	226	482	GCATCTCTAGCAGCTTTGGC	59.338	20	TCCCTCCTCATATCAACACCA	57.871	21	275	244	518
i0_HQ_c326/f9p0/883	1	p1	(T)14	14	778	791	GTGTACGTACCTGCCTCGTC	60.179	20	ACTCAAGTTTGGCGGATAAGGA	59.695	22	162	708	869	TTGTGTACGTACCTGCCTCG	59.758	20	ACTCAAGTTTGGCGGATAAGGA	59.695	22	164	706	869	ACCTGCCTCGTCTTGTAGGA	60.252	20	ACTCAAGTTTGGCGGATAAGGA	59.695	22	154	716	869
i0_HQ_c378/f10p0/994	1	p2	(TC)7	14	38	51	ACCTTGATTCCTTTCATTCCCT	57.318	22	TCCAGAGCGACAGACGTAGA	60.037	20	239	13	251	ACCTTGATTCCTTTCATTCCCT	57.318	22	CCAGAGCGACAGACGTAGAC	59.903	20	238	13	250	ACCTTGATTCCTTTCATTCCCT	57.318	22	GAATCTGCAGCCGATCCAGA	59.894	20	253	13	265
i0_HQ_c413/f4p0/953	1	p2	(TG)6	12	812	823	TTGGGTTCATTCCGGAGCAA	59.889	20	TGCACATCCACTGGCTACAA	59.600	20	219	697	915	TTTGGGTTCATTCCGGAGCA	59.889	20	TGCACATCCACTGGCTACAA	59.600	20	220	696	915	CCACCAGTACATCCTGCGAG	60.179	20	TGCACATCCACTGGCTACAA	59.600	20	256	660	915
i0_HQ_c414/f8p0/860	1	p1	(A)11	11	16	26
i0_HQ_c416/f6p0/796	1	p1	(A)10	10	49	58	CGGTTTCCTTCCTCCAGCAA	60.251	20	TGGTGGTGACGATTTCTCCG	60.038	20	171	22	192	CGGTTTCCTTCCTCCAGCAA	60.251	20	CGATGGTAGGGATGGTGGTG	59.893	20	183	22	204	CCACGGTTTCCTTCCTCCAG	60.322	20	TGGTGGTGACGATTTCTCCG	60.038	20	174	19	192
i0_HQ_c438/f6p0/830	1	p2	(AG)7	14	6	19
i0_HQ_c440/f8p0/583	1	c	(CAC)6cccctcaccatcaccatccacctgg(TCC)5	58	162	219	ATTCCGTAGACATCCACCGC	59.896	20	GGGTCGAAGTATGGTGGTGG	60.108	20	267	18	284	ATTCCGTAGACATCCACCGC	59.896	20	GGGGTCGAAGTATGGTGGTG	60.108	20	268	18	285	ATTCCGTAGACATCCACCGC	59.896	20	TGGTCTGTAGGGGTCGAAGT	59.886	20	277	18	294
i0_HQ_c440/f8p0/583	2	p1	(T)14	14	511	524	GTTCGACTCACGTTGGGGAT	60.038	20	ATTTAAACACAACAAAGGGAGCA	57.394	23	165	386	550	ACTTCGACCCCTACAGACCA	59.886	20	ATTTAAACACAACAAAGGGAGCA	57.394	23	276	275	550	CGACTCACGTTGGGGATCAT	59.824	20	ATTTAAACACAACAAAGGGAGCA	57.394	23	162	389	550
i0_HQ_c513/f7p0/627	1	p3	(GGA)6	18	345	362	TCAAGGAGGACCAGGAGGAG	59.958	20	TGATCAGCGACCACCATGTC	60.108	20	187	229	415	TCAAGGAGGACCAGGAGGAG	59.958	20	CCATGATCAGCGACCACCAT	60.179	20	190	229	418	TCAAGGAGGACCAGGAGGAG	59.958	20	CCACCATGTCCTCCTCCATG	59.818	20	177	229	405
i0_HQ_c516/f5p0/838	1	p2	(CT)10	20	11	30
i0_HQ_c524/f6p0/841	1	p3	(CTC)7	21	50	70	TCACAGAGCCGAAAACCAGA	59.244	20	TGGATTCGAACTGGTGCTCC	60.036	20	110	19	128	TCACAGAGCCGAAAACCAGA	59.244	20	CCTGGCCTTGATGACGATGT	60.108	20	193	19	211	TCACAGAGCCGAAAACCAGA	59.244	20	ATTCGAACTGGTGCTCCTCG	60.109	20	107	19	125
i0_HQ_c524/f6p0/841	2	p1	(T)12	12	802	813
i0_HQ_c553/f7p0/764	1	p1	(A)15	15	5	19
i0_HQ_c575/f9p0/797	1	c	(GA)11ggcaccagagcagagagcaaacccta(AG)10	68	100	167	CTCATTTGCCGTCACAGAGC	59.555	20	ACCGGACGTTGTACTTCGAC	60.040	20	231	75	305	ACGCAGAGTACATGGAAGCA	59.392	20	ACCGGACGTTGTACTTCGAC	60.040	20	263	43	305	AGCAGTGGTATCAACGCAGA	59.392	20	ACCGGACGTTGTACTTCGAC	60.040	20	276	30	305
i0_HQ_c576/f5p0/926	1	c	(CT)7cgatccccccttttcccagaaattccaacccaattcaaa(CT)6	65	13	77
i0_HQ_c576/f5p0/926	2	c	(GCG)7gtggaggagtctattggcagcagcc(GCA)5	61	616	676	TTTAGGGAGATGGAGGGCGA	60.032	20	TCCCATCTGATGAAACCCGC	60.107	20	204	527	730	AGATGGAGGGCGAGAAGAGT	60.033	20	TCCCATCTGATGAAACCCGC	60.107	20	197	534	730	AGGTCTACTTGCAGCGCTTT	59.965	20	TCCCATCTGATGAAACCCGC	60.107	20	221	510	730
i0_HQ_c577/f4p0/837	1	p3	(CCT)7	21	44	64	ACTTCATCTCTGAGCTTCGGC	60.135	21	GCTGAGTTGCTCCAAGACCT	59.964	20	199	15	213	ACTTCATCTCTGAGCTTCGGC	60.135	21	CGCCTGATTCCGAAAGACCT	60.108	20	258	15	272	ACTTCATCTCTGAGCTTCGGC	60.135	21	GACCTCACAGTGTACCGAGC	60.109	20	243	15	257
i0_HQ_c594/f5p0/726	1	p3	(AGA)6	18	56	73	AGCAGAGAGAGAAAGAAGAGTGA	58.594	23	CCTTTCGCCCCAGAAATCCT	60.034	20	109	28	136	AGCAGAGAGAGAAAGAAGAGTGA	58.594	23	AGGCTTGTCACGCTTGATGA	59.965	20	157	28	184	AGCAGAGAGAGAAAGAAGAGTGA	58.594	23	GAGAACCTTTCGCCCCAGAA	59.964	20	114	28	141
i0_HQ_c621/f4p0/908	1	p2	(CT)12	24	82	105	CCCCCATTCTCCTCCTCCTA	59.432	20	CCTTGGTAGTGATGCAGCCA	60.035	20	215	20	234	CCCCCATTCTCCTCCTCCTA	59.432	20	AGAGATCTGGTCGTCGGTGA	60.035	20	154	20	173	CCCCCATTCTCCTCCTCCTA	59.432	20	TCAGAGATCTGGTCGTCGGT	60.035	20	156	20	175
i0_HQ_c625/f4p0/900	1	p2	(AG)11	22	9	30
i0_HQ_c626/f3p0/852	1	p3	(CAG)5	15	434	448	ACCTGTGAAGTCTGTGAGCG	59.967	20	CCGTCCGGTAGTTGTTGGAA	59.966	20	232	296	527	ACCTGTGAAGTCTGTGAGCG	59.967	20	GAAGTTGGGGGTGGTGTTGA	60.106	20	215	296	510	ACCTGTGAAGTCTGTGAGCG	59.967	20	AGTTGGGGGTGGTGTTGATG	60.179	20	213	296	508
i0_HQ_c632/f7p0/820	1	p3	(GAA)11	33	223	255	TGGATCTGCCTCTCCCTCAT	59.733	20	CCCAACGCATAGCATCCTCT	59.893	20	268	172	439	TGGATCTGCCTCTCCCTCAT	59.733	20	ACCCAACGCATAGCATCCTC	60.179	20	269	172	440	CTGGATCTGCCTCTCCCTCA	60.398	20	CCCAACGCATAGCATCCTCT	59.893	20	269	171	439
i0_HQ_c645/f4p0/557	1	p1	(T)11	11	362	372	GCCGATCGTGCTTGTTTGTT	60.040	20	TCACTCACACAAAGCCAGGC	60.819	20	163	324	486	CAGCTTTGTACCTGTGGCCT	60.251	20	TCACTCACACAAAGCCAGGC	60.819	20	213	274	486	TCAAATGAAGCTCAGGCCGA	59.675	20	TCACTCACACAAAGCCAGGC	60.819	20	178	309	486
i0_HQ_c649/f7p26/778	1	p2	(AG)13	26	39	64	TCCCAAGTACCAAGCTCCCT	60.179	20	TTTGTCCCAGCACCTGAGTC	59.891	20	261	11	271	TCCCAAGTACCAAGCTCCCT	60.179	20	GGAATCTGGACGTCGAGCTC	60.249	20	204	11	214	TCCCAAGTACCAAGCTCCCT	60.179	20	AGGGATCGAAGGCAGTAGGA	59.738	20	221	11	231
i0_HQ_c669/f3p0/974	1	p2	(GA)15	30	38	67	TTACAGGAGAGACGGAGGCG	61.030	20	GAAGACGAGGCAAGTGGTGA	59.966	20	227	11	237	TTACAGGAGAGACGGAGGCG	61.030	20	CGTCAACACCACATCTCCCA	59.965	20	107	11	117	TTACAGGAGAGACGGAGGCG	61.030	20	ACGTCAACACCACATCTCCC	59.965	20	108	11	118
i0_HQ_c688/f5p0/781	1	c	(A)10ttcccacaatcaacaaagtgagagagagactccaagaaagcaaagcagctccaggatacgaa(TC)7	86	5	90
i0_HQ_c692/f4p0/758	1	p2	(TC)6	12	50	61	CGAGCCAAACCCATTGCTTC	60.109	20	AGAACCTCAGCGGCTAGGTA	60.033	20	272	7	278	CGAGCCAAACCCATTGCTTC	60.109	20	AATACGCCCCACCGGAAATT	60.034	20	174	7	180	CGAGCCAAACCCATTGCTTC	60.109	20	ATCCCAAAGCTTTGCCTCGA	59.962	20	106	7	112
i0_HQ_c699/f7p0/648	1	p2	(AG)9	18	16	33
i0_HQ_c706/f7p0/334	1	p3	(GCA)5	15	171	185	CGTCTCAACCGTCACCATGA	60.039	20	CCTAGGCTCAGAAACGCCAT	59.821	20	141	74	214	AAGCTTTCCGTCTCAACCGT	59.894	20	CCTAGGCTCAGAAACGCCAT	59.821	20	149	66	214	TTTCCGTCTCAACCGTCACC	60.250	20	CCTAGGCTCAGAAACGCCAT	59.821	20	145	70	214
i0_HQ_c731/f3p0/746	1	p1	(A)12	12	39	50	CTCTCTGAGACCGAACGCAA	59.759	20	AGTTCCTCCCCTCAACCTCA	59.806	20	266	16	281	CTCTCTGAGACCGAACGCAA	59.759	20	CTGCTGATCAGGAGGGATGC	60.250	20	158	16	173	CTCTCTGAGACCGAACGCAA	59.759	20	GATGGTGTCGCTGCTCTCAA	60.390	20	104	16	119
i0_HQ_c742/f6p0/574	1	p1	(T)10	10	222	231	CAACCAGAGGCGGAAGGAAA	60.251	20	CAAACCAGCGATTTCCGTGG	60.110	20	265	50	314	AGAAGGGATCGCGAGACAAC	59.826	20	TTCCGTGGGTTGTTGTTCCT	59.744	20	269	34	302	GAGACAACCAGAGGCGGAAG	60.390	20	CAAACCAGCGATTTCCGTGG	60.110	20	269	46	314
i0_HQ_c742/f6p0/574	2	p1	(A)10	10	491	500
i0_HQ_c743/f4p0/719	1	p2	(CT)9	18	27	44	AGCTGTCTCAGTCGCTCAAC	60.039	20	GGGGAGGAGGAGAAGCAGTA	60.032	20	274	0	273	AGCTGTCTCAGTCGCTCAAC	60.039	20	GTTTGTGCCTGGCTTTGGAG	59.967	20	198	0	197	AGCTGTCTCAGTCGCTCAAC	60.039	20	CAAGGAACTCTGACCCCCAC	59.963	20	153	0	152
i0_HQ_c752/f6p0/515	1	p2	(GA)6	12	37	48	AGATTGGGGCTTTACACCACA	59.573	21	GGATCGGAGTTCATGCCGAT	59.966	20	253	0	252	AGATTGGGGCTTTACACCACA	59.573	21	GACGACCTTGGCCTTCTTCA	59.965	20	200	0	199	AGATTGGGGCTTTACACCACA	59.573	21	TGACGACCTTGGCCTTCTTC	59.965	20	201	0	200
i0_HQ_c770/f5p0/813	1	p2	(AT)6	12	775	786
i0_HQ_c776/f4p0/972	1	p3	(AGA)7	21	57	77	CCCGTAAAGGATTCTCCGTCA	59.521	21	TCTTCCCGGCATTATCGAGC	59.966	20	175	2	176	ACCCGTAAAGGATTCTCCGTC	59.520	21	TCTTCCCGGCATTATCGAGC	59.966	20	176	1	176	CCCGTAAAGGATTCTCCGTCA	59.521	21	GCCAGAACACCGTAGAACCA	59.966	20	110	2	111
i0_HQ_c796/f4p0/538	1	p2	(GA)10	20	29	48	TGTTGAGCTCTGCTTTTAAACCA	59.049	23	GCTAGCACCACATCCTCCTG	60.179	20	171	2	172	TGTTGAGCTCTGCTTTTAAACCA	59.049	23	CCGATGCCTCTCTAGCAACC	60.250	20	231	2	232	TGTTGAGCTCTGCTTTTAAACCA	59.049	23	CCCGATGCCTCTCTAGCAAC	60.250	20	232	2	233
i0_HQ_c804/f4p16/779	1	p6	(CAAAAT)5	30	38	67	AACGGATCCATGACCAAGCA	59.672	20	ACAAAGAACCCCATGCTGCT	60.179	20	188	12	199	AACGGATCCATGACCAAGCA	59.672	20	CGTGACAAAGAACCCCATGC	59.759	20	192	12	203	AACGGATCCATGACCAAGCA	59.672	20	GACAAAGAACCCCATGCTGC	59.755	20	189	12	200
i0_HQ_c835/f5p0/909	1	p3	(AAG)5	15	58	72	TCCCTCCCAATCTTACCCCC	60.328	20	GGCGGAGAAAGTGTAGGGAG	59.824	20	122	34	155	TCCCTCCCAATCTTACCCCC	60.328	20	CCCGGTGATGTAAATCCCCC	60.179	20	188	34	221	TCCCTCCCAATCTTACCCCC	60.328	20	AGGACAGAGACGCCGATAGA	59.819	20	157	34	190
i0_HQ_c835/f5p0/909	2	p1	(T)16	16	898	913
i0_HQ_c839/f8p0/676	1	p2	(GA)9	18	30	47	AGTGAAACAAGGGAGAGTGAAGA	59.288	23	TTCCACGTGCTTGTTGGTCT	60.107	20	223	0	222	AGTGAAACAAGGGAGAGTGAAGA	59.288	23	TCTTCCACGTGCTTGTTGGT	60.107	20	225	0	224	AGTGAAACAAGGGAGAGTGAAGA	59.288	23	CTTGGTAGAAGAGGTGGCGG	60.108	20	176	0	175
i0_HQ_c841/f7p0/429	1	p3	(AGA)5	15	33	47
i0_HQ_c844/f3p0/423	1	p1	(T)11	11	307	317	ATAAAGCTGCTGGGGGTTCC	60.033	20	AGAGGGAAGTGGGTATGGGA	59.277	20	177	165	341	CTGGGGGTTCCATCTTCCTG	59.743	20	AGAGGGAAGTGGGTATGGGA	59.277	20	168	174	341	ATAAAGCTGCTGGGGGTTCC	60.033	20	CCATCAAGAGGGAAGTGGGT	59.005	20	183	165	347
i0_HQ_c859/f6p0/872	1	p1	(A)10	10	818	827	CTCGCAGCTGGACACAAAAG	59.763	20	TCACTTGATAAACTAACACGGCA	58.367	23	242	624	865	TCGCAGCTGGACACAAAAGT	60.464	20	TCACTTGATAAACTAACACGGCA	58.367	23	241	625	865	CTCGCAGCTGGACACAAAAG	59.763	20	TCACTTGATAAACTAACACGGCAA	58.942	24	242	624	865
i0_HQ_c862/f5p0/879	1	p3	(AAG)5	15	100	114	GACTCCAGTGTCCCTCAAGC	60.037	20	TGCGAGTCAAGCACCATGAT	60.036	20	211	28	238	GACTCCAGTGTCCCTCAAGC	60.037	20	GAACTGAACCCTGTCTCCGG	60.037	20	257	28	284	GACTCCAGTGTCCCTCAAGC	60.037	20	TCGTTCCCAACCAAACCGAA	60.107	20	121	28	148
i0_HQ_c885/f4p0/913	1	p1	(A)11	11	858	868	TCTTGTTGTAAGCGTGGCCT	59.892	20	TGTGACTCTACCACAGTACTGAC	59.181	23	119	783	901	TCTTGTTGTAAGCGTGGCCT	59.892	20	GTGACTCTACCACAGTACTGACT	58.926	23	118	783	900	TCTTGTTGTAAGCGTGGCCT	59.892	20	TGTGACTCTACCACAGTACTGA	57.905	22	119	783	901
i0_HQ_c902/f2p0/864	1	c	(GAA)9gatgaggatgaagaatttgaagaagatgag(GAA)9	84	253	336	ACTACTTGTCGCTGGCTCTG	59.755	20	TGCCAACAGTTGTCCTCTCC	59.891	20	249	202	450	ACTACTTGTCGCTGGCTCTG	59.755	20	CAACAGTTGTCCTCTCCGGG	60.321	20	246	202	447	ACTACTTGTCGCTGGCTCTG	59.755	20	CCAACAGTTGTCCTCTCCGG	60.321	20	247	202	448
i0_HQ_c906/f3p0/876	1	p1	(A)11	11	3	13
i0_HQ_c908/f4p0/885	1	c	(A)11tccaaccctg(T)16	37	524	560	CCCGAGGAATCCGCTTGATT	60.179	20	ACACCAAGGACCACACAACA	59.670	20	180	422	601	ATCACTGATCACATGGCCCC	59.816	20	ACACCAAGGACCACACAACA	59.670	20	148	454	601	AGATGATGAGTCAGCAGCCC	59.531	20	ACACCAAGGACCACACAACA	59.670	20	197	405	601
i0_HQ_c908/f4p0/885	2	p1	(T)13	13	712	724	TGTTGTGTGGTCCTTGGTGT	59.670	20	ACAACCCCCATCCCAGATCT	60.254	20	187	582	768	TGTTGTGTGGTCCTTGGTGT	59.670	20	ACCCCCATCCCAGATCTACA	59.352	20	184	582	765	TGTTGTGTGGTCCTTGGTGT	59.670	20	ACCACATCCAATGGCTGAGA	59.006	20	244	582	825
i0_HQ_c958/f3p0/667	1	p2	(TC)14	28	12	39
i0_HQ_c968/f2p0/888	1	p1	(T)12	12	621	632	CTAGGACTGGGGATTTGCGG	60.179	20	TGACATGCTCTTTCCCCTCT	58.339	20	276	383	658	CCTAGGACTGGGGATTTGCG	60.179	20	TGACATGCTCTTTCCCCTCT	58.339	20	277	382	658	GGGGATTTGCGGGAGTCTTT	60.323	20	TGACATGCTCTTTCCCCTCT	58.339	20	268	391	658
i0_HQ_c997/f2p0/920	1	c	(TC)8ccaacccgacccgagcatggctccatttccaaaaccccatccgggtctaatcccaa(TCC)6	90	80	169	CCCCCAAACCCAAAGACTCA	59.813	20	GGGTAAGAGCTCGAAGACCG	59.899	20	213	27	239	CCTTCCCCCAAACCCAAAGA	59.810	20	GGGTAAGAGCTCGAAGACCG	59.899	20	217	23	239	CCCCCAAACCCAAAGACTCA	59.813	20	GGAGGAGTCGGAGGAGAGAG	60.179	20	189	27	215
i0_HQ_c1027/f3p0/770	1	p2	(AG)7	14	13	26
i0_HQ_c1089/f5p0/641	1	p2	(CT)12	24	10	33
i0_HQ_c1090/f4p0/890	1	p1	(A)11	11	47	57	CGAAGAAACCAAGCCAAGCC	60.039	20	GGACCGGGCAAAGTTGTAGA	59.964	20	247	1	247	CGAAGAAACCAAGCCAAGCC	60.039	20	CAGTGTCTGCTGGTGGTGAT	59.964	20	190	1	190	CGAAGAAACCAAGCCAAGCC	60.039	20	TCGGCCTAGCGTAGTAGGTT	60.107	20	149	1	149
i0_HQ_c1090/f4p0/890	2	p3	(CGA)5	15	440	454	CTGAGGGACGAGTACCGAGA	60.108	20	CCATCTGCCTCGCCAAAAAC	60.109	20	118	404	521	CTGAGGGACGAGTACCGAGA	60.108	20	CATTTCTGACCCGGCTGAGA	59.750	20	202	404	605	CTGAGGGACGAGTACCGAGA	60.108	20	ATTGCATTTCTGACCCGGCT	60.324	20	206	404	609
i0_HQ_c1090/f4p0/890	3	p1	(T)15	15	733	747	TCTCAGCCGGGTCAGAAATG	59.750	20	ATCTCGATCGCATCCGTCAC	60.040	20	235	586	820	TCTCAGCCGGGTCAGAAATG	59.750	20	CATCTCGATCGCATCCGTCA	60.040	20	236	586	821	AGCCGGGTCAGAAATGCAAT	60.324	20	ATCTCGATCGCATCCGTCAC	60.040	20	231	590	820
i0_HQ_c1115/f2p0/348	1	p3	(GCA)5	15	155	169	TCGATGACTTGATGGCTGCA	59.750	20	AGAAGCCTCAAACATGGAACT	57.484	21	102	113	214	ATGACTTGATGGCTGCAGCT	60.034	20	GCCAAACAGGGTTTAAAAGAAGC	59.192	23	116	116	231	ATGACTTGATGGCTGCAGCT	60.034	20	AAGAAGCCTCAAACATGGAACT	58.163	22	100	116	215
i0_HQ_c1129/f4p0/458	1	p1	(A)12	12	421	432
i0_HQ_c1138/f3p0/848	1	p2	(CT)7	14	46	59	TCCGCCGAACAAAGAGTTACA	59.931	21	CTCTTCAAACTCGGTCGGCT	60.038	20	158	1	158	TCCGCCGAACAAAGAGTTACA	59.931	21	TCTTCAAACTCGGTCGGCTC	60.039	20	157	1	157	TCCGCCGAACAAAGAGTTACA	59.931	21	AGCCTTCCTGTTTCCAGCAA	59.814	20	275	1	275
i0_HQ_c1188/f3p0/624	1	p1	(A)10	10	28	37
i0_HQ_c1227/f3p0/849	1	p1	(T)11	11	728	738	AGAAGGTTGTGTCGACCGTC	59.968	20	TGCACGCGCGAGTATATACA	59.692	20	243	527	769	GAGAAGGTTGTGTCGACCGT	59.968	20	TGCACGCGCGAGTATATACA	59.692	20	244	526	769	AAGAAGGTTGGGTCTAGCGC	60.036	20	TGCACGCGCGAGTATATACA	59.692	20	196	574	769
i0_HQ_c1235/f3p0/882	1	p2	(CT)11	22	36	57	ACCCTCTCCTCCAAACTCGA	59.885	20	GGATGACCTTCTTCCAGGCC	60.107	20	220	11	230	ACCCTCTCCTCCAAACTCGA	59.885	20	GGGATGACCTTCTTCCAGGC	60.107	20	221	11	231	ACCCTCTCCTCCAAACTCGA	59.885	20	GACATCGGTGGAGAAGGCTC	60.179	20	165	11	175
i0_HQ_c1236/f3p0/959	1	p2	(CT)11	22	108	129	TCTTGCTTGTCTGCCTCTCC	59.677	20	CCCGAATAACCATGCCCCAT	60.179	20	248	53	300	TCTTGCTTGTCTGCCTCTCC	59.677	20	TACCCGAATAACCATGCCCC	59.525	20	250	53	302	CTTGCTTGTCTGCCTCTCCC	60.676	20	CCCGAATAACCATGCCCCAT	60.179	20	247	54	300
i0_HQ_c1241/f2p0/495	1	c	(TCG)10tctccggcagaagaga(AG)6	58	36	93	AGACAGACATCGGAAGCTTTCT	59.435	22	TGCTGCTGTCTGGGATTCAG	60.036	20	186	0	185	AGACAGACATCGGAAGCTTTCT	59.435	22	TTCGCTTCATCAACTGGGCT	59.963	20	121	0	120	AGACAGACATCGGAAGCTTTCT	59.435	22	TCGTGGGGGTTGTTCAGAAG	59.892	20	276	0	275
i0_HQ_c1249/f2p0/1019	1	p1	(T)15	15	977	991
i0_HQ_c1265/f2p0/339	1	p3	(ATG)5	15	283	297
i0_HQ_c1275/f4p0/960	1	p1	(T)12	12	870	881	GGACCTTTGGCAGTTTCTCC	58.752	20	AGTGTTTTAGACATGATTACACGTAT	57.002	26	235	695	929	GGACCTTTGGCAGTTTCTCC	58.752	20	ATAGTGTTTTAGACATGATTACACGT	57.002	26	237	695	931	TCTCCAAGAAGAAGCAAGGCA	59.579	21	AGTGTTTTAGACATGATTACACGTAT	57.002	26	220	710	929
i0_HQ_c1297/f3p0/996	1	p2	(GA)14	28	72	99	TCTCAATTCTGCCCCATTTTGT	58.491	22	AGAAGGCCAACAGCTTAGGC	60.323	20	214	11	224	TCTCAATTCTGCCCCATTTTGTT	59.097	23	AGAAGGCCAACAGCTTAGGC	60.323	20	214	11	224	CTCAATTCTGCCCCATTTTGT	57.033	21	AGAAGGCCAACAGCTTAGGC	60.323	20	213	12	224
i0_HQ_c1307/f4p0/984	1	p2	(TC)9	18	101	118	CCCGCTCCACGTTCATAGAA	59.825	20	GGGCAGTCTTGAGCAGTGAA	60.250	20	179	35	213	CCCGCTCCACGTTCATAGAA	59.825	20	CTTGGGCAGTCTTGAGCAGT	60.251	20	182	35	216	CCCGCTCCACGTTCATAGAA	59.825	20	TAAGCTCCACCAACATGGGG	59.669	20	206	35	240
i0_HQ_c1310/f2p0/502	1	p1	(A)23	23	479	501
i0_HQ_c1327/f2p0/890	1	p1	(A)14	14	10	23
i0_HQ_c1343/f2p0/922	1	p2	(AG)6	12	24	35
i0_HQ_c1359/f2p41/676	1	p1	(A)12	12	641	652
i0_HQ_c1379/f2p17/671	1	p2	(CT)7	14	59	72	TCGCTTCGAATTCCAACTTCA	58.238	21	AGGCTGTTCTCGGAACCTTG	59.965	20	117	23	139	TCGCTTCGAATTCCAACTTCA	58.238	21	TCGGAACCTTGGGATTCGTG	60.037	20	108	23	130	TCGCTTCGAATTCCAACTTCA	58.238	21	GTGCCCGAAACCACTTGTTG	60.249	20	228	23	250
i0_HQ_c1383/f4p0/616	1	p3	(GCA)5	15	339	353	CCTTCATTGGTGGTGGTGGA	59.888	20	ACAAAACTCGTCGCGTCTCA	60.249	20	256	297	552	CCTCTGCAGTCTTCCAGGTG	60.037	20	CTTCTTCTCAGCTGCGGGAG	60.460	20	134	249	382	CCTCTGCAGTCTTCCAGGTG	60.037	20	CTCCTTCTTCTCAGCTGCGG	60.460	20	137	249	385
i0_HQ_c1390/f2p0/911	1	p2	(AG)10	20	57	76	GCAAGCAAACCATAGCAGCA	59.756	20	TGCTCCCACCTTACCTAGCT	59.957	20	118	3	120	GCAAGCAAACCATAGCAGCA	59.756	20	TAGTGTGTCGTATGGGCACG	59.828	20	197	3	199	GCAAGCAAACCATAGCAGCA	59.756	20	GCTAGTGTGTCGTATGGGCA	59.825	20	199	3	201
i0_HQ_c1399/f2p0/880	1	p1	(A)11	11	668	678	AGAGTAGCGTCGAGAGGGTT	60.035	20	ACACTTCTTCCCCAAAGCCC	60.179	20	274	433	706	GATGGGTTGTGGGAGCTTGA	59.962	20	ACACTTCTTCCCCAAAGCCC	60.179	20	131	576	706	CGACGACGAGCTAGGGATTC	60.041	20	ACACTTCTTCCCCAAAGCCC	60.179	20	231	476	706
i0_HQ_c1401/f3p0/849	1	p3	(TCT)7	21	105	125	GCAAAACCAGGTCGATTCCAG	59.800	21	ATCTGCGAAACCCTGATGCA	60.035	20	154	34	187	AGCAAAACCAGGTCGATTCCA	60.203	21	ATCTGCGAAACCCTGATGCA	60.035	20	155	33	187	GCAAAACCAGGTCGATTCCA	58.756	20	ATCTGCGAAACCCTGATGCA	60.035	20	154	34	187
i0_HQ_c1414/f3p0/507	1	p2	(AT)10	20	482	501
i0_HQ_c1421/f4p0/437	1	p2	(AG)10	20	15	34
i0_HQ_c1430/f2p15/431	1	p3	(AGG)5	15	18	32
i0_HQ_c1431/f5p26/919	1	p2	(TC)9	18	41	58	ACGAAACGAAACCCTCTGCT	59.894	20	TTGGTGTGACCCGATTGGAG	59.964	20	163	8	170	ACGAAACGAAACCCTCTGCT	59.894	20	CCCTAGGATCACAGCAGCAG	59.894	20	107	8	114	ACGAAACGAAACCCTCTGCT	59.894	20	TACTTTCCGACGGTCATGGC	60.109	20	211	8	218
i0_HQ_c1451/f2p0/929	1	p2	(CT)7	14	20	33
i0_HQ_c1464/f3p0/483	1	p2	(AG)10	20	52	71	AGGAAATTGACCGATTGTTGCT	58.843	22	CGGCTGTTCTCTGGGATGTT	60.036	20	238	24	261	GGAAATTGACCGATTGTTGCTCT	59.809	23	CGGCTGTTCTCTGGGATGTT	60.036	20	237	25	261	AGGAAATTGACCGATTGTTGCTC	59.809	23	CGGCTGTTCTCTGGGATGTT	60.036	20	238	24	261
i0_HQ_c1490/f2p52/380	1	c	(A)19ggtaaagaggaattcgtgctcggttgttcgcggtgtctcttccccggagatcaccggacgatcgtttagagcag(GA)7tagaaagagatggctttggcttcgatattgaaagaaaatcaaaatctctcacgattattattacta(T)13	186	163	348	AATTTGTAGAAATGAAAACATGCACT	57.108	26	CCAAACAAAAGAACAACACACAA	57.086	23	267	118	384	AATTTGTAGAAATGAAAACATGCACT	57.108	26	CCAAACAAAAGAACAACACACAAA	57.708	24	267	118	384	AAATTTGTAGAAATGAAAACATGCACT	57.671	27	CCAAACAAAAGAACAACACACAA	57.086	23	268	117	384
i0_HQ_c1493/f2p0/506	1	p1	(T)12	12	328	339	GAACGAACACGGCCAAAACA	59.901	20	CAGACCAACACCATTGTCATCC	59.511	22	196	169	364	ACGAACACGGCCAAAACAAG	59.900	20	CAGACCAACACCATTGTCATCC	59.511	22	194	171	364	CACGGCCAAAACAAGAAGCA	59.898	20	CAGACCAACACCATTGTCATCC	59.511	22	189	176	364
i0_HQ_c1862/f2p7/839	1	p3	(TTG)5	15	775	789	AGATTGGTGCTGCTAGCCTG	60.107	20	GCAGATTCACGATAACATGTGCA	59.936	23	243	576	818	AGATTGGTGCTGCTAGCCTG	60.107	20	TGCAGATTCACGATAACATGTGC	59.936	23	244	576	819	CAGATTGGTGCTGCTAGCCT	60.107	20	GCAGATTCACGATAACATGTGCA	59.936	23	244	575	818
i0_HQ_c1975/f3p63/809	1	p1	(T)12	12	700	711	GGTCGTCACAGTGTCGTCAT	60.039	20	GCGCTTGCCTAAAGAAACATCA	60.095	22	149	626	774	TTTGGCTTGGTCGTCACAGT	60.107	20	GCGCTTGCCTAAAGAAACATCA	60.095	22	157	618	774	ACCAGCAACCTCATCTTGCA	59.889	20	GCGCTTGCCTAAAGAAACATCA	60.095	22	253	522	774
i0_HQ_c2047/f3p40/690	1	p2	(CT)18	36	14	49
i0_HQ_c2171/f2p15/700	1	p3	(AAG)7	21	58	78	AAGCGGTGCTCTTCCTTCTC	60.037	20	ATGGTCTTGACCTCCTCCGA	59.959	20	264	0	263	CGGTGCTCTTCCTTCTCCTC	59.825	20	ATGGTCTTGACCTCCTCCGA	59.959	20	261	3	263	AAGCGGTGCTCTTCCTTCTC	60.037	20	AGCCGAGCTCAAGGAAGATC	59.536	20	233	0	232
i0_HQ_c2940/f4p0/746	1	c	(AT)10aattaggtctgtctatatacataattattagtacataaataa(T)10	72	550	621	GGAGCATGGAGGATCTCTGG	59.314	20	AGGAAAGCAAATCTCAAACTTTAGGA	59.222	26	275	441	715	GGAGCATGGAGGATCTCTGG	59.314	20	GGAAAGCAAATCTCAAACTTTAGGA	58.018	25	274	441	714	GGAGCATGGAGGATCTCTGG	59.314	20	AGGAAAGCAAATCTCAAACTTTAGG	58.014	25	275	441	715
i0_HQ_c3492/f3p6/563	1	p2	(AG)10	20	105	124	CGATTAACAGAAACGGCGGG	59.628	20	TGTTGCCATTTCTGCACTGC	59.968	20	238	77	314	TTTATTTTGCCTGCGTGCCG	60.388	20	TGTTGCCATTTCTGCACTGC	59.968	20	262	53	314	CGATTAACAGAAACGGCGGG	59.628	20	TCTGCACTGCCCTTTGAACA	60.107	20	228	77	304
i0_HQ_c3508/f2p35/873	1	p3	(AGA)6	18	192	209	TGCATTGATCCACCTCCACC	60.034	20	CCCGGAAAGTGTCCCTGAAA	59.890	20	225	19	243	TGCATTGATCCACCTCCACC	60.034	20	GGTGACATTGAGCAGTGGGT	60.251	20	276	19	294	TGCATTGATCCACCTCCACC	60.034	20	GTCAATGGCCACCTCAACCT	60.251	20	249	19	267
i0_HQ_c3647/f3p0/866	1	c	(ATC)5cagataacaccaacaaaatccgaacttccatggccaccaccaacctctcattccctcacttctctcttccatgt(CAC)8	113	62	174	CAATAGCCGGCCTTTTTCCG	59.899	20	GTCTCTGGCCCCAAAGTCTC	60.036	20	244	23	266	CAATAGCCGGCCTTTTTCCG	59.899	20	CTGGCCCCAAAGTCTCCAAA	60.179	20	240	23	262	CCAATAGCCGGCCTTTTTCC	59.540	20	GTCTCTGGCCCCAAAGTCTC	60.036	20	245	22	266
i0_HQ_c3655/f2p16/632	1	p3	(GCA)5	15	461	475	TGAGGTGGAGCTATCTGCCT	60.032	20	TCTTTCAGCTTTGCTCCTCAG	58.224	21	269	231	499	GAACAATGGGCTGGCTGTTG	60.038	20	TCTTTCAGCTTTGCTCCTCAG	58.224	21	203	297	499	TGGGCTGGCTGTTGAGAAAA	60.106	20	TCTTTCAGCTTTGCTCCTCAG	58.224	21	197	303	499
i0_HQ_c4034/f2p2/540	1	p3	(GAA)9	27	9	35
i0_HQ_c4156/f2p0/806	1	p1	(T)11	11	715	725	ACTGCCTGGATGCTTGGATC	60.107	20	TGAGTTTCATCGGTTATGCTCGA	60.119	23	276	489	764	GACTGCCTGGATGCTTGGAT	60.107	20	TGAGTTTCATCGGTTATGCTCGA	60.119	23	277	488	764	ACTGCCTGGATGCTTGGATC	60.107	20	TGAGTTTCATCGGTTATGCTCG	58.813	22	276	489	764
i0_HQ_c5488/f3p0/826	1	p2	(AG)17	34	11	44
i0_HQ_c5800/f2p7/331	1	p1	(A)12	12	276	287	TCTTGTTGTAAGCGTGGCCT	59.892	20	TGTGACTCTACCACAGTACTGAC	59.181	23	120	201	320	TCTTGTTGTAAGCGTGGCCT	59.892	20	GTGACTCTACCACAGTACTGACT	58.926	23	119	201	319	TCTTGTTGTAAGCGTGGCCT	59.892	20	TGTGACTCTACCACAGTACTGA	57.905	22	120	201	320
i0_HQ_c6273/f2p0/519	1	p3	(AAG)5	15	179	193	GCACTTCCACCAAGGTCGAT	60.322	20	GGGACAGCCTCAATGGACTT	59.670	20	208	101	308	GCACTTCCACCAAGGTCGAT	60.322	20	CAAGTCTGGGACAGCCTCAA	59.602	20	215	101	315	GCACTTCCACCAAGGTCGAT	60.322	20	TCAAGTCTGGGACAGCCTCA	60.472	20	216	101	316
i0_HQ_c7121/f3p20/736	1	p2	(CT)13	26	34	59
i0_HQ_c7733/f3p188/930	1	p2	(TC)9	18	67	84	ACGCTACCAGCCAAACTCTC	60.037	20	GCTGAGAGATCCGACAGAGC	59.969	20	261	26	286	ACGCTACCAGCCAAACTCTC	60.037	20	GGTGAGGGAAGAAACCGAGG	60.036	20	180	26	205	ACGCTACCAGCCAAACTCTC	60.037	20	ATTCAAGGACGGTGGCCATT	59.960	20	100	26	125
i0_HQ_c8780/f2p27/598	1	p2	(GA)13	26	1	26
i0_HQ_c8780/f2p27/598	2	p3	(GAC)5	15	191	205	AATCAACCATGCACGTCCCT	59.962	20	CATGGAAGCCGGAAGAGGTT	60.035	20	179	137	315	AATCAACCATGCACGTCCCT	59.962	20	TGGAAGCCGGAAGAGGTTTC	59.964	20	177	137	313	CGGAATCAACCATGCACGTC	59.903	20	CATGGAAGCCGGAAGAGGTT	60.035	20	182	134	315
i0_HQ_c9476/f2p52/589	1	p3	(GTC)6	18	186	203	ATCGCCTCAAAGTGGTCCAG	60.036	20	TGGCCTGATGATGGGTCTTC	59.452	20	149	162	310	CGGTGAAGGAGGTGGAGAAG	59.752	20	TGGCCTGATGATGGGTCTTC	59.452	20	205	106	310	ATCGCCTCAAAGTGGTCCAG	60.036	20	GGCCTGATGATGGGTCTTCT	59.157	20	148	162	309
i0_HQ_c10130/f2p0/435	1	p2	(AT)17	34	342	375	GCGATCTAAACCTGGGGAGG	59.893	20	GGCAAATGTAACACAAGTTCGGA	59.996	23	189	223	411	GCGATCTAAACCTGGGGAGG	59.893	20	AGGCAAATGTAACACAAGTTCGG	59.996	23	190	223	412	AAACCTGGGGAGGAACCAAC	59.812	20	GGCAAATGTAACACAAGTTCGGA	59.996	23	182	230	411
i0_HQ_c10207/f5p28/986	1	p2	(CT)21	42	27	68
i0_HQ_c10693/f2p4/723	1	p1	(T)10	10	659	668	GCTTCCAGGTGAGGCATCAT	60.107	20	GCTAAGGTCCGCCCATACAT	59.603	20	221	494	714	GCTTCCAGGTGAGGCATCAT	60.107	20	AAGCTAAGGTCCGCCCATAC	59.531	20	223	494	716	CATGGCAATGGCTGAAGCAG	60.179	20	GCTAAGGTCCGCCCATACAT	59.603	20	271	444	714
i0_HQ_c10949/f2p0/827	1	p5	(TTTTA)5	25	590	614	CACTGGGCCAAGATTGAGGT	59.961	20	TGGGGCTAAAGGCAAATTCG	58.818	20	272	390	661	ACACTGGGCCAAGATTGAGG	59.961	20	TGGGGCTAAAGGCAAATTCG	58.818	20	273	389	661	GGCCAAGATTGAGGTCCCAA	59.960	20	TGGGGCTAAAGGCAAATTCG	58.818	20	267	395	661
i0_HQ_c10987/f2p0/644	1	p1	(T)10	10	377	386	ATGATGCTGTGGGTGCTTCA	59.961	20	ACGTGCATCTGCTCTTTCTCA	59.999	21	135	325	459	TGATGCTGTGGGTGCTTCAA	60.179	20	ACGTGCATCTGCTCTTTCTCA	59.999	21	134	326	459	GCCAGGTACATAAGTGGGCA	59.745	20	ACGTGCATCTGCTCTTTCTCA	59.999	21	240	220	459
i0_HQ_c11038/f2p105/822	1	p1	(T)13	13	590	602	CAATACTATGGTGGCGGCCT	59.891	20	ACATAGTCCCTGACTCCCTGT	59.637	21	234	560	793	CAATACTATGGTGGCGGCCT	59.891	20	TCCCTGACTCCCTGTAATGGA	59.635	21	228	560	787	CAATACTATGGTGGCGGCCT	59.891	20	GTCCCTGACTCCCTGTAATGG	59.513	21	229	560	788
i0_HQ_c11154/f2p55/406	1	p3	(GAA)7	21	16	36
i0_HQ_c11185/f2p11/310	1	p1	(A)10	10	231	240	GAGGGAAGCACTACCAGAGC	59.823	20	AGACAAATGGGGATTGAGACC	57.628	21	182	91	272	GGTCTTCACACTGTGCTGGT	60.179	20	AGACAAATGGGGATTGAGACC	57.628	21	259	14	272	GTGGGTCTTCACACTGTGCT	60.179	20	AGACAAATGGGGATTGAGACC	57.628	21	262	11	272
i0_HQ_c11504/f2p20/830	1	p1	(T)11	11	27	37	TGAGTTCGTGTGAAAAGACTCCT	59.868	23	CTGCTGTTCGTCTCGGTCTT	60.039	20	261	1	261	TGAGTTCGTGTGAAAAGACTCCT	59.868	23	TGACGTTGGAACCAAGAGGG	59.892	20	169	1	169	TGAGTTCGTGTGAAAAGACTCCT	59.868	23	GTTGGAACCAAGAGGGCAGA	59.890	20	165	1	165
i0_HQ_c11729/f2p1/534	1	p2	(GA)14	28	23	50
i0_HQ_c11780/f2p3/721	1	p2	(AG)9	18	10	27
i0_HQ_c12632/f2p0/701	1	p3	(TCG)5	15	559	573	GGCCGGCGGTGATTAGATTA	59.966	20	AAATCCAGAGCTTTTCGAAGC	57.161	21	119	522	640	CAAGGTGCAGAAGCTGAGGA	59.964	20	AAATCCAGAGCTTTTCGAAGC	57.161	21	239	402	640	AGGTTGATGACTCCGGCAAG	60.036	20	AAATCCAGAGCTTTTCGAAGC	57.161	21	255	386	640
i0_HQ_c12650/f4p4/765	1	p3	(CCT)6	18	45	62	ACTTCATCTCTGAGCTTCGGC	60.135	21	GCTGAGTTGCTCCAAGACCT	59.964	20	196	16	211	ACTTCATCTCTGAGCTTCGGC	60.135	21	CGCCTGATTCCGAAAGACCT	60.108	20	255	16	270	ACTTCATCTCTGAGCTTCGGC	60.135	21	GACCTCACAGTGTACCGAGC	60.109	20	240	16	255
i0_HQ_c13087/f2p0/906	1	p1	(A)14	14	150	163	TTGCACATCGAGACTCCCTG	59.753	20	TCCTAGACAGTTGAAAGGGCA	58.665	21	124	95	218	GCACATCGAGACTCCCTGTT	59.752	20	TCCTAGACAGTTGAAAGGGCA	58.665	21	122	97	218	CATCGAGACTCCCTGTTCCC	59.538	20	TCCTAGACAGTTGAAAGGGCA	58.665	21	119	100	218
i0_HQ_c13087/f2p0/906	2	p1	(A)10	10	892	901
i0_HQ_c13293/f2p0/579	1	p2	(CT)11	22	40	61	ATCATATTTACATTTTGCTCCCCC	57.329	24	CCTTGGTAGTGATGCAGCCA	60.035	20	178	13	190	ATCATATTTACATTTTGCTCCCCC	57.329	24	AGAGATCTGGTCGTCGGTGA	60.035	20	117	13	129	ATCATATTTACATTTTGCTCCCCC	57.329	24	TCAGAGATCTGGTCGTCGGT	60.035	20	119	13	131
i0_HQ_c13400/f2p22/890	1	p1	(T)11	11	825	835	GATGCTGTTTGTCACCGCTG	60.110	20	ACGGGAAATACATGAGGGACA	58.807	21	256	638	893	GAGATGCTGTTTGTCACCGC	59.833	20	ACGGGAAATACATGAGGGACA	58.807	21	258	636	893	ATGATCCTCTGCCGGAAACC	59.819	20	ACGGGAAATACATGAGGGACA	58.807	21	189	705	893
i0_HQ_c13416/f2p0/832	1	p1	(T)11	11	51	61	GTCCGAAGAAAGAGTAGTATCGCT	59.965	24	GATACAACCATCGCCGTCCT	59.896	20	180	11	190	AGAGTAGTATCGCTCTCCTTCTCA	59.898	24	GATACAACCATCGCCGTCCT	59.896	20	170	21	190	GTCCGAAGAAAGAGTAGTATCGCT	59.965	24	TGATACAACCATCGCCGTCC	60.179	20	181	11	191
i0_HQ_c13416/f2p0/832	2	p1	(A)10	10	609	618	TGAGCTGCGTCATGTGATGA	59.753	20	TGAGGAAGCTAGGAATCCCGT	60.343	21	249	418	666	GTGGATGAGATGATCCGCGA	59.685	20	TGAGGAAGCTAGGAATCCCGT	60.343	21	197	470	666	TGAGCTGCGTCATGTGATGA	59.753	20	TGAGGAAGCTAGGAATCCCG	58.586	20	249	418	666
i0_HQ_c13448/f2p0/763	1	p1	(T)11	11	605	615	CTGTCCCGAAGAACTTGGCT	59.965	20	TCAATCGAAGTTGATAGCGTTTGA	59.073	24	245	475	719	CCCTTCCTGTCCCGAAGAAC	60.036	20	TCAATCGAAGTTGATAGCGTTTGA	59.073	24	251	469	719	CTGTCCCGAAGAACTTGGCT	59.965	20	TGCATATCAATCGAAGTTGATAGCG	59.881	25	251	475	725
i0_HQ_c13457/f2p0/315	1	c	(T)10cttttttacttttaatttcagagttcc(T)14	51	166	216	GCACCAGCTAGGAAGGGAAG	60.107	20	CGCAAACTGTGTTTCCCAGA	58.979	20	257	17	273	GCACCAGCTAGGAAGGGAAG	60.107	20	TCGCAAACTGTGTTTCCCAG	58.979	20	258	17	274	AAGCAAACGAAAGCACCAGC	60.249	20	CGCAAACTGTGTTTCCCAGA	58.979	20	269	5	273
i0_HQ_c13954/f3p0/802	1	p2	(CT)6	12	14	25
i0_HQ_c14406/f2p0/403	1	p1	(T)15	15	206	220	TGTTGCCTAGTCTCCATGGAC	59.445	21	TGGCAACACCACAATACAATGC	60.289	22	264	108	371	TGTTGCCTAGTCTCCATGGAC	59.445	21	CAACACCACAATACAATGCCCA	59.702	22	261	108	368	TGTTGCCTAGTCTCCATGGAC	59.445	21	ACACCACAATACAATGCCCA	57.699	20	259	108	366
i0_HQ_c14662/f2p0/384	1	p2	(AG)9	18	47	64	AGGAAATTGACCGATTGTTGCT	58.843	22	CGGCTGTTCTCTGGGATGTT	60.036	20	236	19	254	GGAAATTGACCGATTGTTGCTCT	59.809	23	CGGCTGTTCTCTGGGATGTT	60.036	20	235	20	254	AGGAAATTGACCGATTGTTGCTC	59.809	23	CGGCTGTTCTCTGGGATGTT	60.036	20	236	19	254
i0_HQ_c14803/f2p20/887	1	p3	(CCA)5	15	194	208	GAGTCAGTTGCACCCTCTCC	60.037	20	CAGTTCCAGTGCAGCAAACC	59.969	20	247	103	349	ATCCATCCCCAACTCCTCCA	59.954	20	CAGTTCCAGTGCAGCAAACC	59.969	20	225	125	349	ATCCATCCCCAACTCCTCCA	59.954	20	GGCCTTCCTCGACATCACAA	60.036	20	273	125	397
i0_HQ_c14924/f2p24/751	1	p2	(TC)11	22	42	63	TCATTTCCATTAATAAACGAAGCGA	57.690	25	TTTGGGGAAAGAGAGCGACC	59.964	20	197	1	197	TCATTTCCATTAATAAACGAAGCGA	57.690	25	GGTTTGGGGAAAGAGAGCGA	59.964	20	199	1	199	TCATTTCCATTAATAAACGAAGCGA	57.690	25	TTTTGGGAGTAGTCGGCGAC	60.038	20	123	1	123
i0_HQ_c15098/f2p0/587	1	p3	(GAA)6	18	36	53	CGTCGATTCCTCAGAGTACGA	59.068	21	GGCCGCGGATCTCAATACTT	60.250	20	224	2	225	TCGTCGATTCCTCAGAGTACG	59.068	21	GGCCGCGGATCTCAATACTT	60.250	20	225	1	225	CGTCGATTCCTCAGAGTACGAG	60.034	22	GGCCGCGGATCTCAATACTT	60.250	20	224	2	225
i0_HQ_c15098/f2p0/587	2	p2	(AT)11	22	267	288	AAGTATTGAGATCCGCGGCC	60.250	20	AGTCCCAAATCCACAACCCA	59.143	20	238	206	443	AAGTATTGAGATCCGCGGCC	60.250	20	ACCCTAGCAGATCGAGGAAGA	59.784	21	131	206	336	AAGTATTGAGATCCGCGGCC	60.250	20	AGTCCCAAATCCACAACCCAA	59.781	21	238	206	443
i0_HQ_c15162/f3p0/942	1	p2	(TC)9	18	18	35
i0_HQ_c15708/f4p0/796	1	p2	(TC)6	12	39	50	CCCTTCCCTCGTAGATCTTCG	59.390	21	GTCCCTTGATGAGAGCCGTC	60.179	20	275	3	277	CCCTTCCCTCGTAGATCTTCG	59.390	21	CCTAGCTCTTGATGCCTGCA	59.820	20	166	3	168	CCCTTCCCTCGTAGATCTTCG	59.390	21	CAGCACTACACCGCAAATCC	59.552	20	116	3	118
i0_HQ_c15837/f2p0/705	1	p3	(CTT)5	15	50	64	CGTTTTGCTATCTGCGCCTC	59.973	20	TGGCGTGAGGACTTCTTCAC	59.966	20	125	21	145	CTCGTTTTGCTATCTGCGCC	59.973	20	TGGCGTGAGGACTTCTTCAC	59.966	20	127	19	145	CGTTTTGCTATCTGCGCCTC	59.973	20	CAGGACCCTTTTGAATGCGC	60.109	20	277	21	297
i0_HQ_c16042/f2p0/573	1	p3	(GAT)5	15	19	33
i0_HQ_c17285/f2p38/303	1	p1	(T)15	15	2	16
i0_HQ_c19377/f2p163/285	1	p1	(T)10	10	186	195	CGTTCTGGGGGCCAAGTATT	60.034	20	AAGACAACCGAAGCAGCACT	60.179	20	220	4	223	CGTTCTGGGGGCCAAGTATT	60.034	20	TGAAGACAACCGAAGCAGCA	60.179	20	222	4	225	CGTTCTGGGGGCCAAGTATT	60.034	20	GAAGACAACCGAAGCAGCAC	59.764	20	221	4	224
i0_HQ_c23358/f23p10/675	1	c	(TC)6ttcctcccccaaattaagctccgtctctgttagcgttagggtttctctc(TG)6	73	21	93
i0_HQ_c23358/f23p10/675	2	p3	(AAG)6	18	443	460	TCCCTTCGACGAGGAGAAGA	59.673	20	ACCTCCACCCATACCCATCA	59.954	20	270	328	597	TCCCTTCGACGAGGAGAAGA	59.673	20	CTCCACCCATACCCATCAGC	59.891	20	268	328	595	TCCCTTCGACGAGGAGAAGA	59.673	20	AGTCCACACCTCCACCCATA	59.882	20	277	328	604
i0_HQ_c23358/f23p10/675	3	p3	(TGA)7	21	605	625	CGGCAGCCTCAAGAAGTGAA	60.604	20	CTTGATTATCATAGGCATAAGAACACA	57.723	27	251	409	659	CGGCAGCCTCAAGAAGTGAA	60.604	20	TCTTGATTATCATAGGCATAAGAACAC	57.506	27	252	409	660	CGGCAGCCTCAAGAAGTGAA	60.604	20	TGATTATCATAGGCATAAGAACACAAA	57.374	27	249	409	657
i0_HQ_c23363/f17p58/965	1	p2	(AG)15	30	19	48
i0_HQ_c23376/f17p121/978	1	p2	(GT)6	12	855	866	CTATGGAAGCGGTGGTGGAG	60.179	20	GAACAGAACCGAACCAAACCA	58.981	21	218	674	891	CGTGGAGGTGGAAGCTATGG	60.179	20	GAACAGAACCGAACCAAACCA	58.981	21	232	660	891	CCGTGGAGGTGGAAGCTATG	60.179	20	GAACAGAACCGAACCAAACCA	58.981	21	233	659	891
i0_HQ_c23400/f11p46/780	1	p2	(CT)7	14	104	117	GTGGTGGTTGAACTCACTCCT	59.859	21	AGCCTTGGGAAAGACTTCGG	59.963	20	262	11	272	AGTGGTGGTTGAACTCACTCC	59.859	21	AGCCTTGGGAAAGACTTCGG	59.963	20	263	10	272	GTGGTGGTTGAACTCACTCCT	59.859	21	TCCCTGAGGCTTACCCAGAA	59.882	20	237	11	247
i0_HQ_c23403/f20p85/923	1	p2	(CT)9	18	3	20
i0_HQ_c23425/f8p8/668	1	p2	(AG)7	14	43	56	CAAAACCGCACACACACACT	59.830	20	CCTTGAAGCGGAGGATCTCC	59.894	20	209	3	211	CAAAACCGCACACACACACT	59.830	20	CTTGACGCGGATCCTCATGT	60.179	20	277	3	279	CAAAACCGCACACACACACT	59.830	20	TTGACGCGGATCCTCATGTC	60.179	20	276	3	278
i0_HQ_c23440/f10p324/736	1	p3	(CGG)5	15	510	524	CGGGTTTGGAAAGGGCTTTG	59.967	20	TTCTTGCAGTCGATGGTGCA	60.250	20	228	326	553	GGGTTTGACATACCCGGGTT	59.961	20	TTCTTGCAGTCGATGGTGCA	60.250	20	242	312	553	TCCTCCAAGGGTGGTATCGT	59.958	20	TTCTTGCAGTCGATGGTGCA	60.250	20	167	387	553
i0_HQ_c23458/f11p19/298	1	p3	(AAG)8	24	32	55	TCACATAAAAAGAACCAGAGACACAC	59.740	26	GCGCCCTAGCTACTGGAAAT	59.893	20	217	3	219	TCACATAAAAAGAACCAGAGACACA	58.647	25	GCGCCCTAGCTACTGGAAAT	59.893	20	217	3	219	CACATAAAAAGAACCAGAGACACAC	58.570	25	GCGCCCTAGCTACTGGAAAT	59.893	20	216	4	219
i0_HQ_c23501/f3p58/1008	1	p3	(CTT)7	21	20	40
i0_HQ_c23501/f3p58/1008	2	p3	(TCT)7	21	261	281	CCAGCCGAGACTAGCAACAA	60.037	20	GTTGCTGAGTCCAATGGGGA	59.962	20	245	108	352	CTACATTCTCGGCCCACCTC	59.895	20	GTTGCTGAGTCCAATGGGGA	59.962	20	154	199	352	CCGATCCCGATTTCACACCA	60.108	20	GTTGCTGAGTCCAATGGGGA	59.962	20	262	91	352
i0_HQ_c23507/f4p14/604	1	p2	(CT)16	32	34	65	GACGTTGTCATCTTCACTTTTGA	57.596	23	GCTCGGAGGAGGATTTGGAG	59.894	20	235	0	234	GACGTTGTCATCTTCACTTTTGA	57.596	23	AAGAGAGGGCTCCACCACTT	60.475	20	176	0	175	GACGTTGTCATCTTCACTTTTGAA	58.194	24	GCTCGGAGGAGGATTTGGAG	59.894	20	235	0	234
i0_HQ_c23512/f5p16/942	1	p1	(A)11	11	818	828	ACTCTCAGCACACTGGTTCA	58.877	20	CACACACGTACAACACTTCTGT	59.073	22	197	689	885	ACTCTCAGCACACTGGTTCA	58.877	20	ACACACACGTACAACACTTCTG	59.073	22	198	689	886	ACTCTCAGCACACTGGTTCA	58.877	20	ACACACGTACAACACTTCTGT	57.759	21	196	689	884
i0_HQ_c23549/f7p19/832	1	p2	(CT)10	20	3	22
i0_HQ_c23552/f2p41/280	1	c*	(A)19(ATA)9*aaaattaaaaaaaaattt(A)21	84	137	220
i0_HQ_c23561/f3p38/408	1	c	(T)13caatagagaggacagcttcattgttcattgttg(T)15	61	276	336	GGGAGAGACCATATGGCGTG	59.966	20	AGCATATGAAACCTCAGATTATGCA	58.699	25	257	112	368	CTACCTTGTCCGGCACATGT	60.036	20	AGCATATGAAACCTCAGATTATGCA	58.699	25	132	237	368	CCTTGTCCGGCACATGTTTG	60.039	20	AGCATATGAAACCTCAGATTATGCA	58.699	25	129	240	368
i0_HQ_c23591/f3p8/615	1	p2	(AG)10	20	39	58	CCCGCTCCACAAAACCCTAA	60.251	20	CGGGTGGTACTTGTCGAACA	59.968	20	204	9	212	CCCGCTCCACAAAACCCTAA	60.251	20	AGCTTGTGGAAGTAGCGCAT	60.036	20	245	9	253	CCCGCTCCACAAAACCCTAA	60.251	20	TTGTCGAACAGGATCCGGTG	60.038	20	194	9	202
i0_HQ_c23602/f2p47/285	1	p2	(AT)6	12	200	211	GCTAGGACTCATCTTGGGGG	59.238	20	TAACATAAAGGACGAGGCCG	57.410	20	229	14	242	GGACTCATCTTGGGGGTTGA	59.008	20	TAACATAAAGGACGAGGCCG	57.410	20	225	18	242	AGGACTCATCTTGGGGGTTG	59.005	20	TAACATAAAGGACGAGGCCG	57.410	20	226	17	242
i0_HQ_c23620/f3p1/272	1	p3	(ATT)19	57	139	195	GCAACAATAAGAGTACATGTGGGT	59.300	24	TTGGACGCATACAACTGGGA	59.312	20	126	105	230	GCAACAATAAGAGTACATGTGGGT	59.300	24	TGGACGCATACAACTGGGAT	59.091	20	125	105	229	AGCAACAATAAGAGTACATGTGGG	59.056	24	TTGGACGCATACAACTGGGA	59.312	20	127	104	230
i0_HQ_c23745/f2p2/790	1	p2	(AG)15	30	36	65	CCATCAGAAGAAATTCATCACAACCA	60.072	26	TTTGTCGTCCTTGTGGTGCT	60.107	20	276	6	281	CCATCAGAAGAAATTCATCACAACCA	60.072	26	CCCTCCTTGTGTTGCTCCTT	59.889	20	140	6	145	CCATCAGAAGAAATTCATCACAACCA	60.072	26	TCATCCTTGTAGTGCTCGCC	59.824	20	197	6	202
i0_HQ_c23745/f2p2/790	2	c	(AAG)5aacaaggacaagaagaaggaggacggccacagcagcagcagcgacagcgattagcaacgtctgtctgatgctcttccatttcttcattt(TCA)8	128	283	410	CGACGATCACCACAAGAGCA	60.389	20	CGAAAAGCCCCAAACATGCA	59.967	20	254	230	483	CGACGATCACCACAAGAGCA	60.389	20	AAAAGCCCCAAACATGCACC	59.892	20	252	230	481	CGACGATCACCACAAGAGCA	60.389	20	AAGCCCCAAACATGCACCTA	59.886	20	250	230	479
i0_HQ_c23784/f4p24/847	1	p2	(GT)6	12	715	726	CTATGGAAGCGGTGGTGGAG	60.179	20	GAACAGAACCGAACCAAACCA	58.981	21	218	534	751	CGTGGAGGTGGAAGCTATGG	60.179	20	GAACAGAACCGAACCAAACCA	58.981	21	232	520	751	CCGTGGAGGTGGAAGCTATG	60.179	20	GAACAGAACCGAACCAAACCA	58.981	21	233	519	751
i0_HQ_c23830/f10p0/787	1	p2	(CT)8	16	17	32
i0_HQ_c23930/f6p9/967	1	p2	(AG)8	16	31	46	AGAGATTCAACTACTCAAAATTGCA	57.250	25	CAAGAGCCTTTGGAGCTGGA	59.963	20	268	0	267	AGAGATTCAACTACTCAAAATTGCA	57.250	25	CACCTGTTTCCCAAGAGCCT	59.889	20	279	0	278	AGAGATTCAACTACTCAAAATTGCA	57.250	25	CTCTCTTGATGTTCGGCCGA	59.827	20	215	0	214
i0_HQ_c23960/f4p0/503	1	p1	(A)10	10	59	68	TCCAACCTATTTTGCTCGAGAGA	59.486	23	TGGATCACAACGGTCTCTGC	60.037	20	107	4	110	TCCAACCTATTTTGCTCGAGAGA	59.486	23	CTGAACAATGCGACGAGTGC	60.179	20	253	4	256	TCCAACCTATTTTGCTCGAGAGA	59.486	23	TCAAAGGGATCTCCATGCCG	59.819	20	176	4	179
i0_HQ_c24018/f3p0/834	1	p2	(CT)15	30	48	77	CCTTCCATTTCCACACGCAC	59.759	20	GGCGATTCCTGGTTGGTGTA	60.036	20	103	21	123	CCTTCCATTTCCACACGCAC	59.759	20	TCGGCTTTCTTGGTGTTGGA	59.818	20	138	21	158	CCTTCCATTTCCACACGCAC	59.759	20	TGGAGTCGGCTTTCTTGGTG	60.250	20	143	21	163
i0_HQ_c24033/f4p0/653	1	p2	(TC)9	18	48	65	AAGCCCCAAAATCCCCGAAA	60.179	20	GCTTCCTTCGGGAGCTTCTT	60.036	20	183	13	195	AAAGCCCCAAAATCCCCGAA	60.179	20	GCTTCCTTCGGGAGCTTCTT	60.036	20	184	12	195	CCCAAAATCCCCGAAACCCT	60.252	20	GCTTCCTTCGGGAGCTTCTT	60.036	20	179	17	195
i0_HQ_c24059/f3p0/862	1	p2	(TC)11	22	21	42
i0_HQ_c24063/f3p20/843	1	p3	(AAG)5	15	29	43	TGGCTCATAGATAAGGACCGAG	58.842	22	CACTGTTCCGGTTGCTGTTG	59.971	20	119	1	119	TGGCTCATAGATAAGGACCGAG	58.842	22	GCCATGCTCCATCTACTCCC	59.964	20	145	1	145	TGGCTCATAGATAAGGACCGAG	58.842	22	AGACGGTGATGGAAGTGCTG	60.037	20	176	1	176
i0_HQ_c24121/f2p37/731	1	p1	(A)11	11	12	22
i0_HQ_c24134/f2p31/471	1	p1	(T)12	12	273	284	GTGTGGTTGCCAATGGTCAC	59.968	20	CAAGGCACTGTGCTGCAATG	60.666	20	270	120	389	ACGTCGGCATTTCTGTTCCT	59.965	20	CAAGGCACTGTGCTGCAATG	60.666	20	211	179	389	ACGTCGGCATTTCTGTTCCT	59.965	20	CCTGACAACAATTGCTGCCA	59.325	20	268	179	446
i0_HQ_c24147/f2p0/831	1	p3	(CCT)5	15	300	314	TCCTCATCGACGATCGCAAG	59.971	20	AGCTGGAGGGTCTAGAAGCA	59.958	20	147	233	379	TCTTCTAAGGCGGTGAGGGA	59.959	20	AGCTGGAGGGTCTAGAAGCA	59.958	20	211	169	379	CAGGTCCTCATCGACGATCG	60.041	20	AGCTGGAGGGTCTAGAAGCA	59.958	20	151	229	379
i0_HQ_c24147/f2p0/831	2	p1	(T)11	11	741	751
i0_HQ_c24184/f2p35/741	1	p2	(AT)8	16	569	584	TGGCGGCAGCTTCTCTTTTA	59.964	20	AAATCCCAAGCTGCTCACCA	59.887	20	214	422	635	TGGCGGCAGCTTCTCTTTTA	59.964	20	ACCAAATCCCAAGCTGCTCA	59.887	20	217	422	638	TGGCGGCAGCTTCTCTTTTA	59.964	20	AATCCCAAGCTGCTCACCAG	60.323	20	213	422	634
i0_HQ_c24219/f2p21/634	1	c	(TGG)8(AGG)6	42	342	383	GCAGAAAGGTCATGTCCCGA	60.036	20	AGCAGTGTTTCAGCCATGGT	60.179	20	278	136	413	GGGTTTGGTAGGGGTTCAGG	59.961	20	AGCAGTGTTTCAGCCATGGT	60.179	20	114	300	413	TGGGGGTGGTGGAGTACTAG	59.958	20	AGCAGTGTTTCAGCCATGGT	60.179	20	189	225	413
i0_HQ_c24231/f2p0/455	1	p1	(T)10	10	374	383	TCATGACAGCGTGGTCTTCA	59.321	20	ACCCTCGCAACAGAAACGTA	59.610	20	270	158	427	AGTTCATGACAGCGTGGTCT	59.318	20	ACCCTCGCAACAGAAACGTA	59.610	20	273	155	427	AGAGTTCATGACAGCGTGGT	59.318	20	ACCCTCGCAACAGAAACGTA	59.610	20	275	153	427
i0_HQ_c24241/f2p0/698	1	p1	(A)12	12	541	552	TGAGAGGGAGGGTTGCAGAT	60.253	20	AAACCAAAAGGACAAGCATGAA	57.248	22	199	462	660	TGAGAGGGAGGGTTGCAGAT	60.253	20	AAAACCAAAAGGACAAGCATGA	57.248	22	200	462	661	ATGAGAGGGAGGGTTGCAGA	60.253	20	AAACCAAAAGGACAAGCATGAA	57.248	22	200	461	660
i0_HQ_c24260/f2p6/649	1	p1	(T)15	15	579	593	TCTGACTCTTTGGTCCCCCA	60.105	20	AGTTACTTACAGCTGAGCTTGACA	59.961	24	118	503	620	TGTGTCGTCAGTTTTCCGGT	59.824	20	AGTTACTTACAGCTGAGCTTGACA	59.961	24	206	415	620	TCTGACTCTTTGGTCCCCCA	60.105	20	GTTACTTACAGCTGAGCTTGACA	58.693	23	117	503	619
i0_HQ_c24271/f3p6/565	1	p2	(AG)12	24	36	59	CCATCAGAAGAAATTCATCACAACCA	60.072	26	TTTGTCGTCCTTGTGGTGCT	60.107	20	270	6	275	CCATCAGAAGAAATTCATCACAACCA	60.072	26	CCCTCCTTGTGTTGCTCCTT	59.889	20	134	6	139	CCATCAGAAGAAATTCATCACAACCA	60.072	26	TCATCCTTGTAGTGCTCGCC	59.824	20	191	6	196
i0_HQ_c24271/f3p6/565	2	c	(AAG)5aacaaggacaagaagaaggaggacggccacagcagcagcagcgacagcgattagcaacgtctgtctgatgctcttccatttcttcattt(TCA)8	128	277	404	CGACGATCACCACAAGAGCA	60.389	20	CGAAAAGCCCCAAACATGCA	59.967	20	254	224	477	CGACGATCACCACAAGAGCA	60.389	20	AAAAGCCCCAAACATGCACC	59.892	20	252	224	475	CGACGATCACCACAAGAGCA	60.389	20	AAGCCCCAAACATGCACCTA	59.886	20	250	224	473
i0_HQ_c24283/f2p15/648	1	p1	(T)17	17	484	500	TGCTGGAGCTTCTGAGTGTG	59.966	20	CCGCGAAGGCCTGATAGAAA	60.179	20	196	362	557	GGGACCGTTTTGGCTACTGA	59.964	20	CCGCGAAGGCCTGATAGAAA	60.179	20	153	405	557	CTTTGTGCCTAACATGCGGG	59.829	20	CCGCGAAGGCCTGATAGAAA	60.179	20	170	388	557
i0_HQ_c24303/f2p0/653	1	p3	(ATT)5	15	600	614
i0_HQ_c24313/f2p39/355	1	p3	(CGG)5	15	136	150	TCCTCCAAGGGTGGTATCGT	59.958	20	TTCTTGCAGTCGATGGTGCA	60.250	20	167	13	179	CCAAGGGTGGTATCGTGAGG	59.822	20	TTCTTGCAGTCGATGGTGCA	60.250	20	163	17	179	CCTCCAAGGGTGGTATCGTG	59.822	20	TTCTTGCAGTCGATGGTGCA	60.250	20	166	14	179
i0_HQ_c24318/f2p47/876	1	c	(CCG)6tcactcctccggcgattagtcgcaatagacaccaagctctctcaacacatccacattctcgccaaacccttcctccctcact(TCC)5	115	83	197	GACACTCAACCATGGAGCCA	59.963	20	GGGCGACGGGGAAGAATAAT	59.892	20	204	35	238	GACACTCAACCATGGAGCCA	59.963	20	ATAATCGGAAGTCGGCGGAG	59.686	20	189	35	223	GACACTCAACCATGGAGCCA	59.963	20	TTGGATTGGGCTGGAGTTCG	60.322	20	278	35	312
i0_HQ_c24336/f2p0/824	1	p2	(CT)12	24	41	64	AGGAAAGGAAAGAAAAGAAACGCA	59.599	24	GGGAAGGTTACTGTTCGCCA	59.964	20	110	13	122	AGGAAAGGAAAGAAAAGAAACGCA	59.599	24	ACTGTTCGCCATTCCAAGGT	59.890	20	101	13	113	GGAAAGGAAAGAAAAGAAACGCAC	59.497	24	GGGAAGGTTACTGTTCGCCA	59.964	20	109	14	122
i0_HQ_c25259/f3p0/967	1	p2	(AT)9	18	776	793	GGAGCATGGAGGATCTCTGG	59.314	20	AGGAAAGCAAATCTCAAACTTTAGGA	59.222	26	272	667	938	GGAGCATGGAGGATCTCTGG	59.314	20	GGAAAGCAAATCTCAAACTTTAGGA	58.018	25	271	667	937	GGAGCATGGAGGATCTCTGG	59.314	20	AGGAAAGCAAATCTCAAACTTTAGG	58.014	25	272	667	938
i0_HQ_c40081/f2p0/635	1	p2	(AG)17	34	36	69	CCATCAGAAGAAATTCATCACAACCA	60.072	26	TTTGTCGTCCTTGTGGTGCT	60.107	20	280	6	285	CCATCAGAAGAAATTCATCACAACCA	60.072	26	CCCTCCTTGTGTTGCTCCTT	59.889	20	144	6	149	CCATCAGAAGAAATTCATCACAACCA	60.072	26	TCATCCTTGTAGTGCTCGCC	59.824	20	201	6	206
i0_HQ_c40081/f2p0/635	2	c	(AAG)5aacaaggacaagaagaaggaggacggccacagcagcagcagcgacagcgattagcaacgtctgtctgatgctcttccatttcttcattt(TCA)8	128	287	414	CGACGATCACCACAAGAGCA	60.389	20	CGAAAAGCCCCAAACATGCA	59.967	20	254	234	487	CGACGATCACCACAAGAGCA	60.389	20	AAAAGCCCCAAACATGCACC	59.892	20	252	234	485	CGACGATCACCACAAGAGCA	60.389	20	AAGCCCCAAACATGCACCTA	59.886	20	250	234	483
i0_HQ_c40236/f2p0/255	1	p3	(CGG)5	15	34	48	GCGGCTCTGGTGGATTACAT	60.179	20	CCCGAAATTCGACCTTGGGA	60.036	20	151	10	160	GCGGCTCTGGTGGATTACAT	60.179	20	TCTGCAACAGCAACCTAGCA	59.892	20	124	10	133	GCGGCTCTGGTGGATTACAT	60.179	20	ATGGTCTGCAACAGCAACCT	60.179	20	128	10	137
i0_HQ_c40239/f2p0/336	1	p1	(T)11	11	143	153	GTGCAACAAGCCGACTCTTG	60.041	20	GCTATGAGCCTGCCAACCTA	59.530	20	188	17	204	AAAGGATAGCTGCAGAGGGC	59.818	20	GCTATGAGCCTGCCAACCTA	59.530	20	138	67	204	ACAAGCCGACTCTTGGCATT	60.251	20	GCTATGAGCCTGCCAACCTA	59.530	20	183	22	204
i0_HQ_c40242/f2p0/544	1	p1	(A)14	14	550	563
i0_HQ_c41654/f4p0/329	1	p3	(AGA)5	15	92	106	AGTGCATTCAACGTTTCAAGCA	59.901	22	CACCGTGAGATGGAGATGGG	59.894	20	144	65	208	GTGCATTCAACGTTTCAAGCA	58.541	21	CACCGTGAGATGGAGATGGG	59.894	20	143	66	208	AGTGCATTCAACGTTTCAAGC	58.269	21	CACCGTGAGATGGAGATGGG	59.894	20	144	65	208
i0_HQ_c50303/f15p11/824	1	p2	(CT)15	30	57	86	ACAAACACACCGCACCAAAC	60.109	20	TCGCAGGCCTCTTAGGTTTG	60.036	20	248	10	257	CAAACACACCGCACCAAACA	60.109	20	TCGCAGGCCTCTTAGGTTTG	60.036	20	247	11	257	CACAAACACACCGCACCAAA	60.109	20	TCGCAGGCCTCTTAGGTTTG	60.036	20	249	9	257
i0_HQ_c50310/f20p238/908	1	p2	(TC)13	26	28	53	TGAGCTCTCTCATTCATTCCC	57.166	21	GAACGTGAGCCCCATTCTGA	60.036	20	109	4	112	TGAGCTCTCTCATTCATTCCC	57.166	21	TGACGATCTCACCGAGCTTG	59.829	20	224	4	227	TGAGCTCTCTCATTCATTCCC	57.166	21	GTGACGATCTCACCGAGCTT	59.829	20	225	4	228
i0_HQ_c50312/f17p0/824	1	p2	(CT)17	34	10	43
i0_HQ_c50319/f16p0/437	1	p2	(CT)10	20	47	66	TTTGCGATTCCTCTGCGACT	60.037	20	CAATCTCCTTGGCGTTGCTG	59.830	20	222	12	233	ACTTTGCGATTCCTCTGCGA	60.037	20	CAATCTCCTTGGCGTTGCTG	59.830	20	224	10	233	TTTGCGATTCCTCTGCGACT	60.037	20	AGGGTGAGAGTTCCAGACGT	60.179	20	104	12	115
i0_HQ_c50340/f13p20/509	1	p1	(A)11	11	460	470	TCCAGCAGCCTCGTTGAATT	59.963	20	AAAAACATTATCATTTTCTCTTCCGTT	57.019	27	240	268	507	GTGAGTCCAAAATGCAGCCC	59.755	20	AAAAACATTATCATTTTCTCTTCCGTT	57.019	27	268	240	507	ATCCAGCAGCCTCGTTGAAT	59.746	20	AAAAACATTATCATTTTCTCTTCCGTT	57.019	27	241	267	507
i0_HQ_c50344/f6p0/510	1	p1	(T)10	10	437	446	CGTGGCGTCCTCAAGATCTT	60.109	20	CAGCCTAAACAACATCGAATTCCA	59.844	24	260	220	479	TTCTGGAGAACGTCATCCGC	60.109	20	CAGCCTAAACAACATCGAATTCCA	59.844	24	241	239	479	CGTGGCGTCCTCAAGATCTT	60.109	20	AGCCTAAACAACATCGAATTCCA	58.668	23	259	220	478
i0_HQ_c50351/f6p79/803	1	p2	(GA)10	20	12	31
i0_HQ_c50358/f3p0/333	1	p3	(TAT)6	18	303	320
i0_HQ_c50378/f2p5/847	1	p2	(TC)7	14	68	81	CACACCACAACTCTCCGTCT	59.611	20	GAGGGTCAGTGACTTTGGGG	59.963	20	159	37	195	CACACCACAACTCTCCGTCT	59.611	20	AGGTGGAGGTGACTGACTGT	60.105	20	133	37	169	CACACCACAACTCTCCGTCT	59.611	20	TGCGATCCTCATGGGTCTTG	59.821	20	192	37	228
i0_HQ_c50435/f16p4/782	1	p2	(AG)7	14	37	50	TCCAACAGAAATTCATCACAACCA	59.108	24	TTTGTCGTCCTTGTGGTGCT	60.107	20	262	9	270	TCCAACAGAAATTCATCACAACCA	59.108	24	CCCTCCTTGTGTTGCTCCTT	59.889	20	126	9	134	TCCAACAGAAATTCATCACAACCA	59.108	24	CCTTGTAGTGCTCGTCCTCC	59.826	20	179	9	187
i0_HQ_c50435/f16p4/782	2	p3	(AAG)5	15	272	286	AAGGAGCAACACAAGGAGGG	59.889	20	GTTGCTAATCGCTGTCGCTG	59.974	20	229	115	343	GGAGGACGAGCACTACAAGG	59.826	20	GTTGCTAATCGCTGTCGCTG	59.974	20	176	168	343	GGCGAGCACCATAAGAAGGA	59.822	20	GTTGCTAATCGCTGTCGCTG	59.974	20	193	151	343
i0_HQ_c50437/f2p14/285	1	p3	(TCG)5	15	139	153	GGCCGGCGGTGATTAGATTA	59.966	20	AAATCCAGAGCTTTTCGAAGC	57.161	21	119	102	220	TACTGCGGCAAGTGTGGATT	59.964	20	AAATCCAGAGCTTTTCGAAGC	57.161	21	157	64	220	ACTTCGACAGGCACTACTGC	60.038	20	AAATCCAGAGCTTTTCGAAGC	57.161	21	171	50	220
i0_HQ_c50451/f5p0/617	1	p2	(AG)10	20	32	51	GAGAAGCAGAGAACCCTAATTTTT	57.174	24	TCGTTGGGCTTCTTGTCCTC	59.965	20	118	0	117	GAGAAGCAGAGAACCCTAATTTTT	57.174	24	CCCTGATCGTTGGGCTTCTT	60.035	20	124	0	123	GAGAAGCAGAGAACCCTAATTTTT	57.174	24	GGTTGATGTGAGCACCCTGA	59.963	20	138	0	137
i0_HQ_c50483/f4p0/286	1	p3	(ATT)7	21	184	204	GGTGGTGGTCATGGTGGTTA	59.597	20	TTGGACGCATACAACTGGGA	59.312	20	211	29	239	GGTGGTGGTCATGGTGGTTA	59.597	20	TGGACGCATACAACTGGGAT	59.091	20	210	29	238	GGTGGTGGTCATGGTGGTTA	59.597	20	TTTGGACGCATACAACTGGGA	59.928	21	212	29	240
i0_HQ_c50499/f22p0/964	1	p3	(CCA)5	15	74	88	CCAAACACAGAACCTTTCCCC	59.313	21	GGTCTGAGATTCGTAGGCGG	59.969	20	176	4	179	CCCAAACACAGAACCTTTCCC	59.313	21	GGTCTGAGATTCGTAGGCGG	59.969	20	177	3	179	CCAAACACAGAACCTTTCCCC	59.313	21	GTTGTACCTGCCACCCTCTC	60.036	20	245	4	248
i0_HQ_c50520/f10p24/508	1	p3	(TGC)7	21	270	290	AGGGCAAGGAAGAGAACAGC	59.963	20	CGGCAGATACGAGCAGTAGG	60.040	20	175	226	400	AGGGCAAGGAAGAGAACAGC	59.963	20	AGGTTCATCAGCCATGGCAA	59.960	20	101	226	326	AGGGCAAGGAAGAGAACAGC	59.963	20	GGTTCATCAGCCATGGCAAC	59.826	20	100	226	325
i0_HQ_c50561/f2p0/886	1	p2	(AC)7	14	42	55	AGGACAGCTCCTCTCTTCTCT	59.359	21	GTGGGAATGGTGGTGACGAT	60.035	20	235	10	244	AGGACAGCTCCTCTCTTCTCT	59.359	21	ATGGTGGGAATGGTGGTGAC	59.960	20	238	10	247	AGGACAGCTCCTCTCTTCTCT	59.359	21	TCCAATGGTGGGAATGGTGG	59.959	20	242	10	251
i0_HQ_c50562/f26p0/744	1	p1	(A)10	10	51	60	TCAGTCTTTCTCTTTCTCTCAGCA	59.414	24	ACCTAAGTGCCATGGTCAGC	60.035	20	256	20	275	TCAGTCTTTCTCTTTCTCTCAGCA	59.414	24	CTTGGACGGTGAAGGGAGTC	60.037	20	142	20	161	TCAGTCTTTCTCTTTCTCTCAGCA	59.414	24	TAGCACCGGCAATGTAGGTG	60.108	20	211	20	230
i0_HQ_c50683/f13p0/432	1	p1	(A)13	13	259	271	TGGGGTGTTGGCGTCTTTAG	60.251	20	AGCAGATAAAGATGAAACATTTTCCCT	59.602	27	104	203	306	GGGGTGTTGGCGTCTTTAGT	60.251	20	AGCAGATAAAGATGAAACATTTTCCCT	59.602	27	103	204	306	ATGATGGTGTGGGGTGTTGG	60.252	20	AGCAGATAAAGATGAAACATTTTCCCT	59.602	27	113	194	306
i0_HQ_c50687/f11p139/864	1	p2	(AT)12	24	740	763	GTTGACGGCGTTTAACCACC	60.041	20	CAACGTTTGTGGCCACTGAT	59.332	20	120	709	828	GTTGACGGCGTTTAACCACC	60.041	20	ACAACGTTTGTGGCCACTGA	60.678	20	121	709	829	CACGGACTGTTTGTGAGGGA	59.894	20	CAACGTTTGTGGCCACTGAT	59.332	20	161	668	828
i0_HQ_c50759/f32p7/649	1	p2	(AG)6	12	1	12
i0_HQ_c50759/f32p7/649	2	p3	(AAG)5	15	230	244	AAGGAGCAACACAAGGAGGG	59.889	20	CACGTTGCTAATCGCTGTCG	59.976	20	232	73	304	AAGGAGCAACACAAGGAGGG	59.889	20	GTTGCTAATCGCTGTCGCTG	59.974	20	229	73	301	AAGGAGCAACACAAGGAGGG	59.889	20	CGAAAAGCCCCAAACATGCA	59.967	20	250	73	322
i0_HQ_c50762/f3p77/816	1	p1	(T)13	13	574	586	AAGCTCTCCAAGGACCAAGC	59.963	20	CCCAACCATACCTTCCCACC	60.034	20	230	444	673	ACCAAGCCGACTACATCAGC	60.108	20	CCCAACCATACCTTCCCACC	60.034	20	217	457	673	CCGACTACATCAGCGTTCCA	59.827	20	CCCAACCATACCTTCCCACC	60.034	20	211	463	673
i0_HQ_c50898/f3p0/518	1	p1	(T)13	13	233	245	AAGCTCTCCAAGGACCAAGC	59.963	20	TTCCCAACCATACCTTGCCC	59.960	20	233	103	335	ACCAAGCCGACTACATCAGC	60.108	20	TTCCCAACCATACCTTGCCC	59.960	20	220	116	335	CCGACTACATCAGCGTTCCA	59.827	20	TTCCCAACCATACCTTGCCC	59.960	20	214	122	335
i0_HQ_c50898/f3p0/518	2	p1	(A)10	10	481	490
i0_HQ_c50924/f3p68/547	1	p1	(T)10	10	302	311	GCCAAGGACGAAGGTTCTCA	59.965	20	CCAGGAGTCGAGGACAATGG	59.823	20	253	188	440	TGCCAAGGACGAAGGTTCTC	59.965	20	CCAGGAGTCGAGGACAATGG	59.823	20	254	187	440	AGGACGAGAAGGACGAGGAA	59.962	20	CCAGGAGTCGAGGACAATGG	59.823	20	198	243	440
i0_HQ_c69595/f3p61/593	1	c	(AAG)5aacaaggacaagaagaaggaggacggccacagcagcagcagcgacagcgattagcaacgtctgtctgatgctcttccatttcttcattt(TCA)8	128	128	255	CGACGATCACCACAAGAGCA	60.389	20	CGAAAAGCCCCAAACATGCA	59.967	20	254	75	328	CGACGATCACCACAAGAGCA	60.389	20	AAAAGCCCCAAACATGCACC	59.892	20	252	75	326	CGACGATCACCACAAGAGCA	60.389	20	AAGCCCCAAACATGCACCTA	59.886	20	250	75	324
i0_HQ_c69610/f2p0/281	1	p2	(GT)6	12	143	154	AGTTGCTCTGGGACTGGTTT	59.153	20	GAACAGAACCGAACCAAACCA	58.981	21	122	58	179	AGTTGCTCTGGGACTGGTTT	59.153	20	ACAGAACCGAACCAAACCAA	57.868	20	120	58	177	AGTTGCTCTGGGACTGGTTT	59.153	20	AACAGAACCGAACCAAACCA	57.868	20	121	58	178
i1_HQ_c431/f44p0/1349	1	p2	(AG)8	16	67	82	TCTTCCCCAAAACAGAACGGA	59.509	21	CCGGAGAGGGAAATGATCGG	59.966	20	207	26	232	GTCTTCCCCAAAACAGAACGG	59.393	21	CCGGAGAGGGAAATGATCGG	59.966	20	208	25	232	TCTTCCCCAAAACAGAACGGA	59.509	21	TTGGTTGTAGGCCACCTTGG	60.179	20	172	26	197
i1_HQ_c911/f38p0/1878	1	c	(AAG)6aataaagctcttctctt(TTC)6	53	22	74
i1_HQ_c1187/f2p0/1697	1	p3	(CTT)5	15	27	41	GCTGCTGCTACAACTACCCT	59.749	20	GGAACAGCAGCTCTAGCCAA	60.036	20	200	1	200	GCTGCTGCTACAACTACCCT	59.749	20	GTAGAGGCACCACTGGGAAC	60.036	20	215	1	215	GCTGCTGCTACAACTACCCT	59.749	20	TGCCTCGCCTTAACTGACTG	60.037	20	119	1	119
i1_HQ_c1201/f22p0/1562	1	p3	(TCC)6	18	182	199	CACCTCCACCCTAGCTCTCT	60.033	20	ATAGGTGCTTGGCGAGGATG	59.893	20	230	149	378	CACCTCCACCCTAGCTCTCT	60.033	20	ATGGATAGGTGCTTGGCGAG	59.893	20	234	149	382	CTCACCTCCACCCTAGCTCT	60.033	20	ATAGGTGCTTGGCGAGGATG	59.893	20	232	147	378
i1_HQ_c1393/f20p0/1556	1	p2	(TC)9	18	144	161	TCGAAGGGGCTTTCTGGTTC	59.964	20	GTGGCAGAGAGGTGCATCTT	60.036	20	275	108	382	CGAAGGGGCTTTCTGGTTCT	59.963	20	GTGGCAGAGAGGTGCATCTT	60.036	20	274	109	382	TGCAATCGAAGGGGCTTTCT	59.962	20	GTGGCAGAGAGGTGCATCTT	60.036	20	280	103	382
i1_HQ_c1486/f32p0/1984	1	p2	(TC)6	12	58	69	TCCTCCGCTCTAGGGTTTCC	60.687	20	ACCAATAGAGAGAGGCCCGT	60.032	20	161	35	195	CCTCCTCCGCTCTAGGGTTT	60.688	20	ACCAATAGAGAGAGGCCCGT	60.032	20	163	33	195	CTCCTCCGCTCTAGGGTTTC	59.252	20	ACCAATAGAGAGAGGCCCGT	60.032	20	162	34	195
i1_HQ_c1547/f6p0/1650	1	c	(T)12cttc(T)12	28	1	28
i1_HQ_c1547/f6p0/1650	2	p3	(CAG)5	15	181	195	TTCCTATTCCCCGGAACCCT	59.955	20	ACACTGCGGCATGTACTTGA	59.965	20	264	53	316	CCTCCTTCCTATTCCCCGGA	60.105	20	ACACTGCGGCATGTACTTGA	59.965	20	269	48	316	TCCTCCTTCCTATTCCCCGG	60.105	20	ACACTGCGGCATGTACTTGA	59.965	20	270	47	316
i1_HQ_c1610/f28p0/1843	1	p2	(TC)14	28	20	47
i1_HQ_c1619/f16p0/1943	1	p2	(TC)8	16	36	51	ACGCACACTCTCTTCTACTCT	58.214	21	TGTACTTCAACCTCGTCGCC	60.039	20	262	0	261	ACGCACACTCTCTTCTACTCT	58.214	21	AAGTCGTCCATCATCTCGCC	59.897	20	127	0	126	ACGCACACTCTCTTCTACTCT	58.214	21	GCGTTTCCCAGTCTTCACCT	60.250	20	234	0	233
i1_HQ_c1640/f12p0/1860	1	p2	(AG)8	16	28	43	CAACACAGAGGTAGGAGTAGCA	59.174	22	AGCTCAGTGGTCTCGTAGGT	59.962	20	169	0	168	ACACAGAGGTAGGAGTAGCA	57.099	20	AGCTCAGTGGTCTCGTAGGT	59.962	20	167	2	168	CAACACAGAGGTAGGAGTAGCA	59.174	22	GCTCAGTGGTCTCGTAGGTG	59.829	20	168	0	167
i1_HQ_c1660/f13p0/1695	1	p2	(AC)6	12	23	34	GCCCACCAGATACACACAAA	58.096	20	GGAGAGTGAGAGTGAAGCCG	59.828	20	271	0	270	GCCCACCAGATACACACAAA	58.096	20	CCAGTGCGTTTTGTTGCTGT	60.179	20	215	0	214	GCCCACCAGATACACACAAA	58.096	20	GAGTGAGAGTGAAGCCGTGG	60.389	20	268	0	267
i1_HQ_c1670/f16p0/1459	1	p3	(AGA)5	15	21	35
i1_HQ_c1717/f11p0/1618	1	c	(CT)6cgctctagaacac(CT)8	41	58	98	GTAGCCACCACACACTCTCC	60.037	20	GCAACCACGAAACCCTTCAC	59.970	20	163	27	189	GTAGCCACCACACACTCTCC	60.037	20	GCCCAAAAACACTCACCGAC	59.970	20	191	27	217	GTAGCCACCACACACTCTCC	60.037	20	GACACCGCCCAAAAACACTC	59.970	20	197	27	223
i1_HQ_c1717/f11p0/1618	2	p3	(GCC)5	15	333	347	GAGTGTTTTTGGGCGGTGTC	59.970	20	CACCTTCCCTCACAGCTTGT	59.891	20	243	204	446	GTCGGTGAGTGTTTTTGGGC	59.970	20	CACCTTCCCTCACAGCTTGT	59.891	20	249	198	446	GTGAAGGGTTTCGTGGTTGC	59.970	20	CACCTTCCCTCACAGCTTGT	59.891	20	277	170	446
i1_HQ_c1763/f13p0/1633	1	p2	(TC)7	14	59	72	CACGACCACCACAAATTCCA	58.686	20	GAATCGCCGGAGCATTTGAC	59.972	20	182	28	209	ACACGACCACCACAAATTCC	58.685	20	GAATCGCCGGAGCATTTGAC	59.972	20	183	27	209	CACGACCACCACAAATTCCA	58.686	20	GAGAGTGAGTTCCGGCTACG	59.901	20	161	28	188
i1_HQ_c1765/f8p0/1654	1	p1	(T)25	25	1	25
i1_HQ_c1765/f8p0/1654	2	p3	(TGC)6	18	1483	1500	ACACTGCGGCATGTACTTGA	59.965	20	ACCCTAACCTGAAATCGCCG	60.108	20	252	1362	1613	ACACTGCGGCATGTACTTGA	59.965	20	CCCTAACCTGAAATCGCCGA	59.823	20	251	1362	1612	ACACTGCGGCATGTACTTGA	59.965	20	TCCCCGAAACCCTAACCTGA	60.179	20	260	1362	1621
i1_HQ_c1765/f8p0/1654	3	p3	(GAG)5	15	1642	1656
i1_HQ_c1774/f15p0/1914	1	p1	(T)13	13	1745	1757	GCTGGGGCTGTGAAGAGATT	60.035	20	ATCATACAAGGAAGAACCCCC	57.046	21	189	1635	1823	ATGAGAGATGTTGCTGGGGC	60.107	20	ATCATACAAGGAAGAACCCCC	57.046	21	201	1623	1823	GCTGGGGCTGTGAAGAGATT	60.035	20	CCCCCAAAAGAATTTCTCTACAGC	59.841	24	172	1635	1806
i1_HQ_c1789/f6p27/1280	1	p2	(TC)7	14	33	46	TCGGTTCAGAGATTCTCAAGCT	59.171	22	AAGTCGCAGTTTTTGGTGCC	59.898	20	177	4	180	TCGGTTCAGAGATTCTCAAGCT	59.171	22	CGCTTGAAGACGTAACGCTC	59.637	20	204	4	207	TCGGTTCAGAGATTCTCAAGCTC	60.119	23	AAGTCGCAGTTTTTGGTGCC	59.898	20	177	4	180
i1_HQ_c1808/f10p0/1168	1	p2	(TC)6	12	37	48
i1_HQ_c1811/f23p22/1407	1	p3	(CCT)5	15	128	142	CACCATCCCCCACTTCACAT	59.667	20	AAGTGAGGGCTTGGACATGG	59.961	20	158	28	185	CACCATCCCCCACTTCACAT	59.667	20	GAAGTCCCATGAGGCTAGGC	59.892	20	250	28	277	CACCATCCCCCACTTCACAT	59.667	20	GTGAAGTGAGGGCTTGGACA	59.891	20	161	28	188
i1_HQ_c1811/f23p22/1407	2	p3	(ATT)5	15	1301	1315	GGGCAGCTTGGGGGATAATT	60.106	20	GCAGCATACATTTGTTTTATTAGGACT	58.809	27	216	1153	1368	GGGCAGCTTGGGGGATAATT	60.106	20	AGCAGCATACATTTGTTTTATTAGGAC	58.809	27	217	1153	1369	CGTCGCAGAAATCAAACGCT	59.836	20	GCAGCATACATTTGTTTTATTAGGACT	58.809	27	157	1212	1368
i1_HQ_c1832/f16p13/1336	1	p1	(T)11	11	1224	1234	TGCCCTACTCTCTTACCGGA	59.373	20	AGAGCAGCCTATCATTTGCCA	59.786	21	153	1184	1336	CGTTTTGAAGGCATGTGGGC	60.667	20	AGAGCAGCCTATCATTTGCCA	59.786	21	237	1100	1336	ACGTTTTGAAGGCATGTGGG	59.327	20	AGAGCAGCCTATCATTTGCCA	59.786	21	238	1099	1336
i1_HQ_c1892/f6p0/1845	1	c	(CT)12acaaatagaaaaacaatcttccaccacatgcaaaccaaactcctaatcaattctcaaatccagcgaacgatctcatagt(TC)14	131	105	235	CGCCTAACCTCTCCTCTCCT	60.106	20	CACACCTCAAAAGCTGCTGC	60.318	20	266	48	313	TCGCCTAACCTCTCCTCTCC	60.107	20	CACACCTCAAAAGCTGCTGC	60.318	20	267	47	313	CCTCTCCTCTCCTCTCCTCC	59.521	20	CACACCTCAAAAGCTGCTGC	60.318	20	254	60	313
i1_HQ_c1892/f6p0/1845	2	p3	(AAG)7	21	357	377	GCAGCAGCTTTTGAGGTGTG	60.318	20	CCCCGAAATTGCCAGATCCT	60.107	20	139	294	432	GCAGCAGCTTTTGAGGTGTG	60.318	20	TTCCTCATAAGCCTGGCCAC	59.744	20	158	294	451	GCAGCAGCTTTTGAGGTGTG	60.318	20	GTTCCTCATAAGCCTGGCCA	59.744	20	159	294	452
i1_HQ_c1893/f5p0/1290	1	p1	(A)13	13	46	58	TCTCCTCTCTCCTCTCTCATTCA	59.215	23	GCCCAATTCGTTTGCCATGA	59.754	20	228	1	228	TCTCCTCTCTCCTCTCTCATTCA	59.215	23	AGCCCAATTCGTTTGCCATG	59.753	20	229	1	229	CCTCTCTCCTCTCTCATTCATCC	59.172	23	GCCCAATTCGTTTGCCATGA	59.754	20	225	4	228
i1_HQ_c1920/f11p0/1428	1	p2	(CT)8	16	42	57	AGTCACTCTTCTCCATCCGA	57.484	20	AAAGGCTTGTTGGGTTCCCA	60.032	20	153	12	164	AGTCACTCTTCTCCATCCGA	57.484	20	TTGGGTCGCCATGGATTTGA	59.961	20	100	12	111	AGTCACTCTTCTCCATCCGA	57.484	20	AATCTTGACGCGGACCTCTC	59.826	20	211	12	222
i1_HQ_c1929/f21p19/1819	1	p2	(GA)7	14	60	73	TTCTCACTACCCACCTCCGT	59.886	20	TGAACTTGGGGACGGGATTG	59.962	20	163	19	181	TTCTCACTACCCACCTCCGT	59.886	20	ACGGGATTGCGCACATATCT	59.893	20	152	19	170	TTCTCACTACCCACCTCCGT	59.886	20	TGCGCACATATCTGGAAGCA	60.108	20	145	19	163
i1_HQ_c1929/f21p19/1819	2	c	(AT)7ac(AT)13	42	1698	1739	TGCTAGGCTTCCAAGTTCCA	58.936	20	CCGATAAGATTACAACACATTGGGG	59.991	25	204	1597	1800	TGCTAGGCTTCCAAGTTCCA	58.936	20	AGATTACAACACATTGGGGAAACA	58.856	24	198	1597	1794	TGCTAGGCTTCCAAGTTCCAA	59.576	21	CCGATAAGATTACAACACATTGGGG	59.991	25	204	1597	1800
i1_HQ_c1935/f6p0/1558	1	p1	(A)10	10	527	536	CTTTGTCATCCGGCCTTTGC	60.109	20	GATACCTTTGGTGTCGCCGA	60.109	20	235	463	697	CGATCTTTGTCATCCGGCCT	60.179	20	GATACCTTTGGTGTCGCCGA	60.109	20	239	459	697	CGATCTTTGTCATCCGGCCT	60.179	20	CTCCCCCTCGAACCAACAAA	59.890	20	101	459	559
i1_HQ_c1936/f3p15/1482	1	c	(CCT)5cttaactccccgattcccgaggctccccaatctccttcgatccttcaatc(CTT)5	80	123	202	GGACGGCGTTCTTCAATTCC	59.553	20	GGCGGCACTCATCTTTACCT	60.108	20	198	68	265	GGACGGCGTTCTTCAATTCC	59.553	20	TTCCTATCACCTTTGCCGGC	60.394	20	215	68	282	CGAGGACGGCGTTCTTCAAT	60.736	20	GGCGGCACTCATCTTTACCT	60.108	20	201	65	265
i1_HQ_c1957/f8p0/1918	1	p2	(TC)9	18	25	42	ACACATATTCGTACCCGAGAGT	58.715	22	CGTCGCCGTAATTGCTGAAG	59.975	20	245	0	244	ACACATATTCGTACCCGAGAGT	58.715	22	CGATTTGGCTTCTGGGTCCT	60.035	20	103	0	102	ACACATATTCGTACCCGAGAGT	58.715	22	TCGATTTGGCTTCTGGGTCC	60.035	20	104	0	103
i1_HQ_c1961/f4p0/1610	1	p1	(A)17	17	43	59	AGTGTACCTGTATTCTGAAAGTAGAA	57.581	26	CACCTCTCCAACGTTCGACA	59.968	20	207	0	206	AGTGTACCTGTATTCTGAAAGTAGAA	57.581	26	ACCTCTCCAACGTTCGACAC	59.968	20	206	0	205	AGTGTACCTGTATTCTGAAAGTAGAA	57.581	26	ACAACCCAACAACCCCAACT	59.958	20	153	0	152
i1_HQ_c1964/f11p0/1441	1	p1	(A)18	18	16	33
i1_HQ_c1970/f5p0/1618	1	c	(ATT)7gacatcaga(TC)6	42	20	61
i1_HQ_c1981/f9p0/1873	1	c	(AG)6g(GA)8	29	4	32
i1_HQ_c1981/f9p0/1873	2	p1	(A)10	10	390	399	AAAGCTGGTTTGGTTTCGCG	60.249	20	GCGAGTTGAGAATCCCCACA	60.036	20	261	367	627	TGACTTGCCAGAGCCTCATC	59.749	20	AACACCGATGCCATTGCCTA	60.035	20	192	236	427	AAAGCTGGTTTGGTTTCGCG	60.249	20	ATCCCCACAAACCTCTGCTG	59.961	20	250	367	616
i1_HQ_c1983/f7p0/1638	1	p1	(T)10	10	1402	1411	TATAGTTGCAGCGGGTGGTT	59.384	20	CACATGCCATTTGGACACCG	60.109	20	272	1226	1497	GGGTGGTTGTTGCCTTGTAC	59.328	20	CACATGCCATTTGGACACCG	60.109	20	260	1238	1497	CGGGTGGTTGTTGCCTTGTA	60.820	20	CACATGCCATTTGGACACCG	60.109	20	261	1237	1497
i1_HQ_c1983/f7p0/1638	2	p1	(A)11	11	1626	1636
i1_HQ_c2020/f9p0/1586	1	p2	(CT)8	16	35	50	TCTCAAAGCCAATTCTCTCTCCA	59.416	23	CGCTTCTGGACCCTTCTGTT	59.965	20	220	1	220	TCTCAAAGCCAATTCTCTCTCCA	59.416	23	CCTTCTGTTTCCGCTGCTTG	59.761	20	209	1	209	TCTCAAAGCCAATTCTCTCTCCA	59.416	23	CTTCTGTTTCCGCTGCTTGC	60.386	20	208	1	208
i1_HQ_c2024/f9p0/1363	1	p1	(A)13	13	14	26
i1_HQ_c2048/f7p0/1912	1	p2	(CT)7	14	60	73	TCTCTCTGAGCTGTCGTCTCT	59.722	21	ATGGGTTTGGTTGGGGGAAG	60.179	20	231	35	265	TCTCTCTCTGAGCTGTCGTCT	59.722	21	ATGGGTTTGGTTGGGGGAAG	60.179	20	233	33	265	TCTCTCTGAGCTGTCGTCTCT	59.722	21	CGGGGAAGAGGGGTTAATGG	59.817	20	247	35	281
i1_HQ_c2048/f7p0/1912	2	p2	(AG)7	14	395	408	AGAGGGTGTCTTGCTCTGGA	60.179	20	GCAGGGACTTTGCGTTCAAG	60.040	20	271	307	577	AGAGGGTGTCTTGCTCTGGA	60.179	20	AGGGACTTTGCGTTCAAGGT	59.817	20	269	307	575	CTTCCCCCAACCAAACCCAT	60.179	20	CGGAGGAGATTGTACGCCAG	60.249	20	272	246	517
i1_HQ_c2064/f5p13/1887	1	p3	(CTC)5	15	52	66	TTCACTCCAGCCAGCCATG	60.002	19	GCCGCCATAGACGATGATGA	60.038	20	280	26	305	ATGTCCCGCTGCTGTTGAAG	60.957	20	GTTACCGAGGATGGTGGTGG	60.108	20	279	0	278	ATGTCCCGCTGCTGTTGAAG	60.957	20	GGTTACCGAGGATGGTGGTG	60.108	20	280	0	279
i1_HQ_c2113/f12p0/1857	1	p2	(CT)6	12	28	39	AGAGTGAGTGAGTGGTAGTTTTCA	59.350	24	TCCTTGGGCTTTGGGTTGTT	60.032	20	194	0	193	AGTGAGTGAGTGGTAGTTTTCAC	58.306	23	TCCTTGGGCTTTGGGTTGTT	60.032	20	192	2	193	GAGTGAGTGAGTGGTAGTTTTCAC	59.254	24	TCCTTGGGCTTTGGGTTGTT	60.032	20	193	1	193
i1_HQ_c2119/f4p0/1937	1	c	(T)11a(T)10	22	141	162	CGACCCGGTTTTGTTTTCCC	59.969	20	GCTCGAATCCAAGTCCCTCC	60.179	20	122	117	238	CCGACCCGGTTTTGTTTTCC	59.969	20	GCTCGAATCCAAGTCCCTCC	60.179	20	123	116	238	TCCGCTCCAAAAACCAACCT	60.106	20	GCTCGAATCCAAGTCCCTCC	60.179	20	239	0	238
i1_HQ_c2119/f4p0/1937	2	p3	(ATG)6	18	729	746	TTCTTGCTCGGTCTGGTTCC	59.965	20	ACAATCACCTGCTTCCTCGG	60.036	20	251	535	785	AGATTCGGAGCCACGGATTC	59.895	20	ACAATCACCTGCTTCCTCGG	60.036	20	202	584	785	GAGATTCGGAGCCACGGATT	59.895	20	ACAATCACCTGCTTCCTCGG	60.036	20	203	583	785
i1_HQ_c2123/f22p0/1158	1	p3	(TGA)6	18	997	1014	AGTGTGCCTCCTTTGTCACC	60.179	20	ACAATTCCAGGAAGAGCACA	57.043	20	239	882	1120	AGTGTGCCTCCTTTGTCACC	60.179	20	ACAATTCCAGGAAGAGCACAA	57.772	21	239	882	1120	AGTGTGCCTCCTTTGTCACC	60.179	20	AACAATTCCAGGAAGAGCACA	57.772	21	240	882	1121
i1_HQ_c2125/f6p0/1828	1	p1	(T)11	11	1671	1681	CTGTCCCGAAGAACTTGGCT	59.965	20	TCAATCGAAGTTGATAGCGTTTGA	59.073	24	245	1541	1785	CCCTTCCTGTCCCGAAGAAC	60.036	20	TCAATCGAAGTTGATAGCGTTTGA	59.073	24	251	1535	1785	CTGTCCCGAAGAACTTGGCT	59.965	20	TGCATATCAATCGAAGTTGATAGCG	59.881	25	251	1541	1791
i1_HQ_c2126/f6p0/1263	1	p2	(CT)7	14	6	19
i1_HQ_c2128/f13p57/1349	1	p1	(T)10	10	1188	1197	GTGGCAATCCCCTGTCATCA	60.034	20	ACACTTCTCATAAAGGGTCTATCAA	57.504	25	279	1020	1298	GTGGCAATCCCCTGTCATCA	60.034	20	AACACTTCTCATAAAGGGTCTATCA	57.504	25	280	1020	1299	TGGGGTTGTGTTGTCATGGT	59.740	20	ACTAAACACTTCTCATAAAGGGTCT	57.682	25	258	1046	1303
i1_HQ_c2129/f5p0/1252	1	p2	(TC)9	18	98	115	CTCCACTGCTTCCTCATCCC	59.820	20	GAAGCATGTTGTTGCCTGCA	59.968	20	186	73	258	CTCCACTGCTTCCTCATCCC	59.820	20	TGAAGCATGTTGTTGCCTGC	59.968	20	187	73	259	CTCCACTGCTTCCTCATCCC	59.820	20	CATGTTGTTGCCTGCAGCTT	59.967	20	182	73	254
i1_HQ_c2130/f12p3/1517	1	p2	(CT)6	12	482	493	CAGTCCTTCTTTAGCGGGGG	60.108	20	GGTGCTGCATTTGCTGGATC	60.179	20	268	364	631	CCAGTCCTTCTTTAGCGGGG	60.108	20	GGTGCTGCATTTGCTGGATC	60.179	20	269	363	631	CAGTCCTTCTTTAGCGGGGG	60.108	20	ATTCCAGACCCTTGGCAACC	60.252	20	215	364	578
i1_HQ_c2133/f2p0/1577	1	p2	(AG)11	22	343	364	AAAAAGCAAACGAGGTGGCG	60.249	20	CAAGGAGAGAAACCAGCGGT	59.965	20	170	317	486	AAAAAGCAAACGAGGTGGCG	60.249	20	ACAAGGAGAGAAACCAGCGG	59.965	20	171	317	487	AAAAAGCAAACGAGGTGGCG	60.249	20	AACCAGCGGTAACTTGTCGT	59.895	20	160	317	476
i1_HQ_c2136/f3p12/1776	1	p2	(CT)6	12	37	48	AGCACCCTCTTTTATCCCGA	58.420	20	ACCAAGTCTTTGCGGACTAGA	59.032	21	198	5	202	AGCACCCTCTTTTATCCCGA	58.420	20	AGACCAAGTCTTTGCGGACTA	59.032	21	200	5	204	AGCACCCTCTTTTATCCCGA	58.420	20	AGACCAAGTCTTTGCGGACTAG	60.029	22	200	5	204
i1_HQ_c2136/f3p12/1776	2	p3	(TGT)5	15	1661	1675	GCACAGGCTGAAATTGCGAA	60.039	20	TCCCATATCTGCTACAACATCAACA	60.105	25	213	1536	1748	GCACAGGCTGAAATTGCGAA	60.039	20	CCCATATCTGCTACAACATCAACA	58.875	24	212	1536	1747	GGCAGGCTGATGATGAGGAG	60.250	20	TCCCATATCTGCTACAACATCAACA	60.105	25	188	1561	1748
i1_HQ_c2142/f2p0/1719	1	c	(T)10aattttcttttctgggatttttgtttcccaatttcaaatggaaaaccctgggaaaagaatccagggccaacaaaaagaagg(A)10	101	1612	1712
i1_HQ_c2146/f2p26/1205	1	p3	(CAA)5	15	591	605	TGTTCATGAACCCGGGTAGC	60.036	20	TGCGCCTGATTCTGAATCGT	60.108	20	274	454	727	GCTGTTCATGAACCCGGGTA	60.036	20	TGCGCCTGATTCTGAATCGT	60.108	20	276	452	727	TGTTCATGAACCCGGGTAGC	60.036	20	ACGTCGGAGGATCACTGTTG	59.756	20	186	454	639
i1_HQ_c2146/f2p26/1205	2	c	(T)10gcttttgttaggaaaataatttaataatttcggttaatgtacagagagagtaatgagaga(GAT)5	85	1091	1175
i1_HQ_c2152/f9p40/1269	1	p2	(AG)8	16	1198	1213
i1_HQ_c2169/f5p18/1512	1	p2	(TC)7	14	25	38	ACCACAAGTCAGTCAATCAGTC	58.267	22	GCCTGGGTGTAGAGGTCAAC	60.036	20	169	0	168	ACCACAAGTCAGTCAATCAGTC	58.267	22	CGAGATCGGAAGCCATGGAA	59.895	20	102	0	101	ACCACAAGTCAGTCAATCAGTC	58.267	22	TTCGAGATCGGAAGCCATGG	59.895	20	104	0	103
i1_HQ_c2175/f4p0/1722	1	p2	(AG)7	14	67	80	AGAGAGGGAGAGAGAGCTGC	60.107	20	ACCGCCCAGAACCTCTATCT	60.032	20	182	16	197	AGAGAGGGAGAGAGAGCTGC	60.107	20	GTTTTCCCCAATCAACCGCC	60.038	20	196	16	211	GGGAGAGAGGGAGAGAGAGC	60.179	20	ACCGCCCAGAACCTCTATCT	60.032	20	185	13	197
i1_HQ_c2180/f6p0/1245	1	p1	(A)10	10	1029	1038	CTGTGCGGCTTTTGCTTCTT	59.969	20	TGCAAACCCAGACAAAACATACT	59.043	23	140	979	1118	TTGAGTCCAGCGACGTGTAC	60.040	20	TGCAAACCCAGACAAAACATACT	59.043	23	218	901	1118	CGGGGTTACTATGGCAGCAA	60.107	20	TGCAAACCCAGACAAAACATACT	59.043	23	258	861	1118
i1_HQ_c2196/f6p8/1549	1	p2	(AG)12	24	70	93	TCTTCCCCAAAACAGAACGGA	59.509	21	CCGGAGAGGGAAATGATCGG	59.966	20	215	29	243	GTCTTCCCCAAAACAGAACGG	59.393	21	CCGGAGAGGGAAATGATCGG	59.966	20	216	28	243	TCTTCCCCAAAACAGAACGGA	59.509	21	TTGGTTGTAGGCCACCTTGG	60.179	20	180	29	208
i1_HQ_c2197/f4p0/1680	1	p2	(CT)11	22	10	31
i1_HQ_c2197/f4p0/1680	2	p1	(T)14	14	1643	1656
i1_HQ_c2208/f3p0/1769	1	p3	(GAA)9	27	55	81	TGTGCTCACATGTCACATGGA	59.928	21	GTTGGTGTTCGGCCTTGTTC	59.970	20	157	1	157	TGTGCTCACATGTCACATGGA	59.928	21	GATCGGAGACAGCAGAGAGC	59.969	20	192	1	192	TGTGCTCACATGTCACATGGA	59.928	21	TCGGCCCTAACAAACCCATC	60.035	20	261	1	261
i1_HQ_c2208/f3p0/1769	2	p3	(CCA)7	21	364	384	GGGTTTGTTAGGGCCGATCA	60.035	20	GATGGAGAGAGTCATGCCGG	59.967	20	222	245	466	GGGTTTGTTAGGGCCGATCA	60.035	20	GGATGGAGAGAGTCATGCCG	59.967	20	223	245	467	TGGGTTTGTTAGGGCCGATC	60.035	20	GATGGAGAGAGTCATGCCGG	59.967	20	223	244	466
i1_HQ_c2227/f7p22/1291	1	p2	(GA)6	12	12	23
i1_HQ_c2229/f5p0/1521	1	p2	(TC)7	14	141	154	GCACTCCTCCACCACATCTT	59.674	20	CCTAAGCCTCGGTTGCTCAA	60.036	20	162	18	179	TCGCTTCGCCCTTATAGTCG	59.690	20	GATCTCCTTGGAGGTGGTGC	60.107	20	237	101	337	GCACTCCTCCACCACATCTT	59.674	20	CCTTCCCTAAGCCTCGGTTG	60.108	20	167	18	184
i1_HQ_c2230/f4p0/1549	1	c	(A)13cccgacccaaattcaatttcccactcaactatccataaaatctcactcccagtaacgtatctgagattttgggc(T)13	100	158	257	CAGACGAGACCAGCTGATCC	59.898	20	ACTACCTTTCCCTGCGCTTC	60.036	20	248	100	347	CAGACGAGACCAGCTGATCC	59.898	20	GACTACCTTTCCCTGCGCTT	60.036	20	249	100	348	TGCCACACAGGTCACCAAAT	60.106	20	ACTACCTTTCCCTGCGCTTC	60.036	20	274	74	347
i1_HQ_c2246/f7p0/1946	1	p1	(T)16	16	1906	1921
i1_HQ_c2252/f9p18/1547	1	p2	(TC)12	24	22	45
i1_HQ_c2267/f4p0/1194	1	p1	(A)11	11	1186	1196
i1_HQ_c2277/f5p0/1772	1	p2	(AG)8	16	57	72	GCAAGCAAACCATAGCAGCA	59.756	20	TGCTCCCACCTTACCTAGCT	59.957	20	114	3	116	GCAAGCAAACCATAGCAGCA	59.756	20	TAGTGTGTCGTATGGGCACG	59.828	20	193	3	195	GCAAGCAAACCATAGCAGCA	59.756	20	GCTAGTGTGTCGTATGGGCA	59.825	20	195	3	197
i1_HQ_c2281/f8p27/1295	1	p2	(CT)6	12	3	14
i1_HQ_c2288/f7p29/1810	1	p3	(CCT)7	21	178	198	TTCGCCCAGAGCCAAACTAG	60.036	20	TCTTCATGGACGGCTTGCTT	59.963	20	272	59	330	CCACTTCAGAACCACCCTCC	59.963	20	TCTTCATGGACGGCTTGCTT	59.963	20	203	128	330	CCAGAGCCAAACTAGTCCCG	60.108	20	TCTTCATGGACGGCTTGCTT	59.963	20	267	64	330
i1_HQ_c2293/f7p0/1387	1	p2	(TA)11	22	1283	1304	TCCTGGTTTCCCTCACCTAGA	59.564	21	AAGTATCAGATTGAGTGACCCTC	57.394	23	133	1207	1339	AATCCTGGTTTCCCTCACCT	58.240	20	AAGTATCAGATTGAGTGACCCTC	57.394	23	135	1205	1339	CCTGGTTTCCCTCACCTAGAG	59.166	21	AAGTATCAGATTGAGTGACCCTC	57.394	23	132	1208	1339
i1_HQ_c2300/f2p6/1761	1	p1	(A)10	10	1399	1408	CCCGAGGAATCCGCTTGATT	60.179	20	ACACCAAGGACCACACAACA	59.670	20	177	1297	1473	ATCACTGATCACATGGCCCC	59.816	20	ACACCAAGGACCACACAACA	59.670	20	145	1329	1473	CGGGCTGAGGAAGTTCGTAA	59.754	20	ACACCAAGGACCACACAACA	59.670	20	280	1194	1473
i1_HQ_c2300/f2p6/1761	2	c	(GAA)5gataagtgtaagaagcagaaaggatcttcaagaaagtg(T)19	72	1531	1602	TGTTGTGTGGTCCTTGGTGT	59.670	20	TTCCAGTAGTCCCCACCACA	60.105	20	219	1454	1672	TGTTGTGTGGTCCTTGGTGT	59.670	20	CCTTTCCAGTAGTCCCCACC	59.381	20	222	1454	1675	TGTTGTGTGGTCCTTGGTGT	59.670	20	TCCAGTAGTCCCCACCACAC	60.835	20	218	1454	1671
i1_HQ_c2306/f4p0/1630	1	p3	(AGA)5	15	137	151	ACGCTTCCAAACAAGGCAAC	59.898	20	TCTTCAGCGAATCGAGGTCG	59.901	20	173	28	200	ACGCTTCCAAACAAGGCAAC	59.898	20	GTGAGCGATCTCTTCAGCGA	59.900	20	183	28	210	ACGCTTCCAAACAAGGCAAC	59.898	20	TGCAAGACTGGTAAGGCGTT	59.892	20	250	28	277
i1_HQ_c2306/f4p0/1630	2	p1	(T)10	10	1448	1457	CTTCCCAGTGCGGATGACTT	60.036	20	ACCTCATTTGCACCCTCTTCA	59.575	21	217	1328	1544	TTCCCAGTGCGGATGACTTC	60.036	20	ACCTCATTTGCACCCTCTTCA	59.575	21	216	1329	1544	CCAGTGCGGATGACTTCCAA	60.322	20	ACCTCATTTGCACCCTCTTCA	59.575	21	213	1332	1544
i1_HQ_c2336/f5p32/1818	1	c	(CT)7atctaaagtcttag(T)10	38	395	432	TCGTCCCCACTGACATGAAC	59.680	20	GGATCATCATCAGCAGAACGC	59.470	21	179	343	521	CACGGGTTATGACGAGTGCA	60.389	20	GGATCATCATCAGCAGAACGC	59.470	21	199	323	521	ACACGGGTTATGACGAGTGC	60.389	20	GGATCATCATCAGCAGAACGC	59.470	21	200	322	521
i1_HQ_c2354/f6p13/1660	1	p2	(CT)12	24	139	162	TCTCCGCTTTGGCTGACAAA	60.179	20	TTGTCAGTTTTGGGGGTGCT	60.033	20	263	44	306	TAGTCTCCGCTTTGGCTGAC	59.753	20	TTGTCAGTTTTGGGGGTGCT	60.033	20	266	41	306	TTCCTAGTCTCCGCTTTGGC	59.751	20	TTGTCAGTTTTGGGGGTGCT	60.033	20	270	37	306
i1_HQ_c2359/f7p0/1354	1	p3	(TCT)6	18	158	175	GGCCGTTGACACTATCCCAA	60.036	20	GATGGACGAGCTGAGATGGG	59.967	20	272	7	278	TTGGCCGTTGACACTATCCC	60.036	20	GATGGACGAGCTGAGATGGG	59.967	20	274	5	278	GGCCGTTGACACTATCCCAA	60.036	20	ACGATTCAGAGAGCAGAGCG	59.900	20	240	7	246
i1_HQ_c2377/f10p3/1170	1	p2	(AT)11	22	125	146	CCTCCTCTTCCTCCTCAGCT	60.032	20	CCTCGTCAGCGCAACAAATC	60.179	20	188	45	232	TCCTCCTCTTCCTCCTCAGC	60.033	20	CCTCGTCAGCGCAACAAATC	60.179	20	189	44	232	TTCCTCCTCAGCTTGCTTGG	59.963	20	CCTCGTCAGCGCAACAAATC	60.179	20	181	52	232
i1_HQ_c2385/f10p14/2025	1	p2	(CT)11	22	21	42
i1_HQ_c2395/f5p0/1319	1	p2	(AG)6	12	57	68	AGCGCCCAGTAACTTGCTTA	59.676	20	ATCGGTTGGGACTGGCATTT	59.960	20	190	5	194	AGCGCCCAGTAACTTGCTTA	59.676	20	ATTTCCGGCAGAGGTAGTGC	60.108	20	174	5	178	AGCGCCCAGTAACTTGCTTA	59.676	20	GCATTTCCGGCAGAGGTAGT	60.108	20	176	5	180
i1_HQ_c2404/f4p36/1312	1	c	(CT)10a(TC)8	37	1229	1265	TGGGAGGTTTGAGCACATGA	59.230	20	TGATAATGCTTATCATGTGGAAACAGA	59.225	27	166	1130	1295	TGATGGGAGGTTTGAGCACA	59.230	20	TGATAATGCTTATCATGTGGAAACAGA	59.225	27	169	1127	1295	TGGGAGGTTTGAGCACATGA	59.230	20	TGATAATGCTTATCATGTGGAAACA	57.121	25	166	1130	1295
i1_HQ_c2407/f3p0/1797	1	p2	(TC)8	16	201	216	AGTGGAGGAGAGAAGCCCTT	59.882	20	TTTGTTGAGCAGCAATGGCC	59.966	20	275	54	328	AAGTGGAGGAGAGAAGCCCT	59.882	20	TTTGTTGAGCAGCAATGGCC	59.966	20	276	53	328	AGTGGAGGAGAGAAGCCCTT	59.882	20	TGTTGAGCAGCAATGGCCTA	59.962	20	273	54	326
i1_HQ_c2410/f3p55/1237	1	p2	(GA)14	28	20	47
i1_HQ_c2410/f3p55/1237	2	p3	(TCC)6	18	257	274	CCACCACCACCAACAACAAC	59.825	20	GCGAGTGAGTCTCAGGATCG	59.971	20	174	206	379	CAACCACCACCACCAACAAC	59.825	20	GCGAGTGAGTCTCAGGATCG	59.971	20	177	203	379	CAACAACCACCACCACCAAC	59.825	20	GCGAGTGAGTCTCAGGATCG	59.971	20	180	200	379
i1_HQ_c2428/f2p27/1227	1	p1	(T)10	10	1205	1214
i1_HQ_c2429/f4p0/1489	1	p3	(TCC)6	18	105	122	TCCCAACACTCTCTACCCACA	60.133	21	CTGGATCAGGTGGACGATCG	59.969	20	211	43	253	ACCCACAAGTCATCCAAACCA	59.783	21	CTGGATCAGGTGGACGATCG	59.969	20	197	57	253	TCCCAACACTCTCTACCCACA	60.133	21	CCTTCTGGATCAGGTGGACG	59.823	20	215	43	257
i1_HQ_c2435/f5p13/1900	1	c	(TC)9tggatctcaatttctcaattagatttttccccaatctcggattttcagatccggactgctgcttgttcaattcccatcagc(A)11	110	83	192	TCTCACTGGCACGACAATCC	60.037	20	TCCACGTAACCAGCGTAGTG	59.758	20	237	3	239	ACTGGCACGACAATCCGAAA	60.250	20	TCCACGTAACCAGCGTAGTG	59.758	20	233	7	239	TCTCACTGGCACGACAATCC	60.037	20	CGTAACCAGCGTAGTGGGAC	60.457	20	233	3	235
i1_HQ_c2436/f14p0/1151	1	p3	(CTT)5	15	1133	1147
i1_HQ_c2437/f3p2/1135	1	p2	(CT)7	14	68	81	TCCCACCTAAACCCACGTTC	59.602	20	TTGGGAGAGCTTGGAGGAGA	59.883	20	194	6	199	CCCACCTAAACCCACGTTCT	59.601	20	TTGGGAGAGCTTGGAGGAGA	59.883	20	193	7	199	CTCCCACCTAAACCCACGTT	59.601	20	TTGGGAGAGCTTGGAGGAGA	59.883	20	195	5	199
i1_HQ_c2447/f19p16/1401	1	p2	(AG)10	20	32	51	CCTCGCTGAAGAAAAGCACAC	60.070	21	GATGTCTTGAACGTCCGGGT	60.038	20	183	4	186	CCTCGCTGAAGAAAAGCACAC	60.070	21	GTGCGACAGAAGGAAGAGCT	60.038	20	165	4	168	CCTCCTCGCTGAAGAAAAGC	58.917	20	GATGTCTTGAACGTCCGGGT	60.038	20	186	1	186
i1_HQ_c2455/f7p10/1471	1	p3	(TCT)5	15	126	140	GGCCTCAAATCTCTACCACCA	59.440	21	GGTTCTGGTGGGGAGAGTTG	59.963	20	225	3	227	TGGCCTCAAATCTCTACCACC	59.440	21	GGTTCTGGTGGGGAGAGTTG	59.963	20	226	2	227	GGCCTCAAATCTCTACCACCA	59.440	21	AGGTTCTGGTGGGGAGAGTT	60.104	20	226	3	228
i1_HQ_c2458/f7p0/1319	1	p3	(AGT)5	15	1218	1232	TTCTCCGTCTCCATGTGTGC	60.037	20	ACTGCAAGCTGTCTCAGTTGA	59.860	21	234	1085	1318	TGCACGGTGTACTCAAGCTT	59.894	20	ACTGCAAGCTGTCTCAGTTGA	59.860	21	252	1067	1318	AACTCTTGCTGCACGGTGTA	59.894	20	ACTGCAAGCTGTCTCAGTTGA	59.860	21	261	1058	1318
i1_HQ_c2477/f7p0/1313	1	p3	(GAG)7	21	8	28
i1_HQ_c2478/f4p44/1624	1	p3	(GCG)5	15	562	576	TCGAACACGAGCTCAACCTC	60.039	20	GTGCCGAAATAACCTCCCCA	60.035	20	240	418	657	TCGAACACGAGCTCAACCTC	60.039	20	AGTGCCGAAATAACCTCCCC	59.745	20	241	418	658	CGAACACGAGCTCAACCTCA	60.319	20	GTGCCGAAATAACCTCCCCA	60.035	20	239	419	657
i1_HQ_c2479/f7p0/1480	1	p2	(CT)13	26	27	52	ACTCTCCTTGAACCACAATCAGA	59.352	23	GCGCAAATCCAAGCAAGACA	60.039	20	266	1	266	ACTCTCCTTGAACCACAATCAGA	59.352	23	GTACCTTGGGCCCTAGCTTG	60.107	20	141	1	141	ACTCTCCTTGAACCACAATCAGA	59.352	23	GGGCCCTAGCTTGTGAGAAG	60.107	20	134	1	134
i1_HQ_c2485/f3p0/1778	1	p1	(T)14	14	1580	1593	CTCAAAGGATCGGCATCGGA	59.895	20	ATACAAGAGGCCTCTGTGCG	59.823	20	142	1526	1667	CCAATGGAGGATGGAGGCTC	59.890	20	ATACAAGAGGCCTCTGTGCG	59.823	20	208	1460	1667	GAGCCCAATGGAGGATGGAG	59.890	20	ATACAAGAGGCCTCTGTGCG	59.823	20	212	1456	1667
i1_HQ_c2491/f2p0/1957	1	p2	(AC)7	14	55	68	TGGCAGGGCTTAATTCGAAGT	59.996	21	GCTCAGGGCTTGATCATGGT	60.107	20	247	22	268	TGGCAGGGCTTAATTCGAAGT	59.996	21	TGCTCAGGGCTTGATCATGG	60.107	20	248	22	269	TGGCAGGGCTTAATTCGAAGT	59.996	21	GGCAGCAAGACAGACAGAGA	59.680	20	114	22	135
i1_HQ_c2497/f3p0/1824	1	p1	(A)14	14	27	40	GACAAAAGTGAAAAACGGAAAGAA	57.062	24	AGCCGACATTTCCTTCTGGG	60.035	20	222	0	221	GACAAAAGTGAAAAACGGAAAGAA	57.062	24	ACGTGGTTCAGTGGCTCATT	59.891	20	176	0	175	GACAAAAGTGAAAAACGGAAAGAA	57.062	24	CATTGTGGTCTGCTTGTCGC	60.110	20	160	0	159
i1_HQ_c2501/f2p55/1216	1	p1	(T)12	12	867	878	TCTCCAAGAAGAAGCTAGGCA	58.460	21	TATGTGTCCCCTTAGGCCCT	59.654	20	272	707	978	TCTCCAAGAAGAAGCTAGGCA	58.460	21	GTGTCCCCTTAGGCCCTTTT	59.592	20	269	707	975	TCTCCAAGAAGAAGCTAGGCA	58.460	21	ATGTGTCCCCTTAGGCCCTT	60.553	20	271	707	977
i1_HQ_c2503/f8p10/1525	1	p1	(A)11	11	1393	1403	TGACTTTGTTTGCAGCGACG	59.973	20	ACCACCTCAATTCTTCTCCCC	59.364	21	140	1293	1432	ACTTTGTTTGCAGCGACGTC	59.972	20	ACCACCTCAATTCTTCTCCCC	59.364	21	138	1295	1432	GACTTTGTTTGCAGCGACGT	59.972	20	ACCACCTCAATTCTTCTCCCC	59.364	21	139	1294	1432
i1_HQ_c2504/f9p5/1578	1	p2	(TC)9	18	120	137	AACTCATTGTTGTTCGCGCC	60.040	20	GGCTAGGGCTTTCTCGGTTT	60.035	20	178	23	200	AACTCATTGTTGTTCGCGCC	60.040	20	GCTAGCTCATATTGGCGGGT	59.965	20	152	23	174	AACTCATTGTTGTTCGCGCC	60.040	20	CGAATCGAAACCCCACAGGA	60.037	20	249	23	271
i1_HQ_c2504/f9p5/1578	2	p3	(AGA)8	24	308	331	AAACCGAGAAAGCCCTAGCC	60.035	20	CCCGACCCTCGCTCTCTATA	59.964	20	181	181	361	ACCCGCCAATATGAGCTAGC	59.965	20	CCCGACCCTCGCTCTCTATA	59.964	20	207	155	361	TGTGGGGTTTCGATTCGAGG	60.037	20	CCCGACCCTCGCTCTCTATA	59.964	20	107	255	361
i1_HQ_c2511/f2p25/1765	1	p2	(CT)12	24	42	65	ACTCTTCTTCTCCTTCATCTCCT	58.053	23	GAAATGGGGGTGGATGGGTT	59.957	20	158	2	159	GACTCTTCTTCTCCTTCATCTCCT	59.044	24	GAAATGGGGGTGGATGGGTT	59.957	20	159	1	159	AGACTCTTCTTCTCCTTCATCTCC	59.044	24	GAAATGGGGGTGGATGGGTT	59.957	20	160	0	159
i1_HQ_c2513/f3p0/1583	1	p1	(A)10	10	24	33
i1_HQ_c2527/f3p44/1587	1	p3	(AGG)5	15	632	646	GCCTACCCGAAGAAATGGCT	60.107	20	GTAGTCGATGAACGGACGCT	59.902	20	257	495	751	GCCTACCCGAAGAAATGGCT	60.107	20	GACGCTCCAGGTAGTCACAC	60.109	20	243	495	737	GCCTACCCGAAGAAATGGCT	60.107	20	ATCAACGCTACCGAGCCTTC	60.179	20	214	495	708
i1_HQ_c2529/f8p30/1449	1	p2	(AG)9	18	41	58	ACGAGAGCAACCAAAGTACCA	59.585	21	AGGGACCTGGGACTTGAAGT	60.104	20	194	1	194	ACGAGAGCAACCAAAGTACCA	59.585	21	TTGTGAAGAGGGACCTGGGA	60.105	20	202	1	202	ACCAAACCAACCAACCAGAC	58.519	20	AGGGACCTGGGACTTGAAGT	60.104	20	177	18	194
i1_HQ_c2535/f4p0/1814	1	p2	(CT)7	14	50	63	TCCCATAATCGATTCTCGTCG	57.446	21	GGTGAGGTAGCAAGCCAACT	59.963	20	138	1	138	TCCCATAATCGATTCTCGTCG	57.446	21	TGAGGTAGCAAGCCAACTCG	60.037	20	136	1	136	TCCCATAATCGATTCTCGTCG	57.446	21	AGCCAACTCGGTTACGTCAG	60.039	20	126	1	126
i1_HQ_c2535/f4p0/1814	2	p3	(AGG)6	18	238	255	AGTTGGCTTGCTACCTCACC	59.963	20	AGGATTCGATTCGGAGCGAC	59.969	20	192	119	310	CGAGTTGGCTTGCTACCTCA	60.037	20	AGGATTCGATTCGGAGCGAC	59.969	20	194	117	310	CTGACGTAACCGAGTTGGCT	60.039	20	AGGATTCGATTCGGAGCGAC	59.969	20	204	107	310
i1_HQ_c2535/f4p0/1814	3	p3	(AGC)9	27	1540	1566	CGGCGATTTCAGGGCTAAGA	60.179	20	ATGCGTGCATCCAGGACTAG	59.894	20	197	1426	1622	TCGGCGATTTCAGGGCTAAG	60.179	20	ATGCGTGCATCCAGGACTAG	59.894	20	198	1425	1622	CTCGGCGATTTCAGGGCTAA	60.179	20	ATGCGTGCATCCAGGACTAG	59.894	20	199	1424	1622
i1_HQ_c2544/f3p12/1631	1	p2	(CT)6	12	69	80	TCCCCATTCTCCACTCGACA	60.252	20	CTGGCGGTTCTTCTCCCAAT	60.035	20	267	21	287	TCCCCATTCTCCACTCGACA	60.252	20	CCCAACTTCCTCCGGGTAAC	60.036	20	191	21	211	CCTCCTCAGTCCTCCCCATT	60.327	20	CTGGCGGTTCTTCTCCCAAT	60.035	20	279	9	287
i1_HQ_c2564/f7p0/1900	1	p3	(TAC)7	21	132	152	AGCCTTCCATTCCGTTTCGT	59.964	20	TCTCGCGCTCTTGTCCATTT	60.037	20	169	96	264	CCATTCCGTTTCGTTGCGTT	60.041	20	ATGGAAAGCACCTCAGGTCG	60.036	20	275	102	376	CCATTCCGTTTCGTTGCGTT	60.041	20	TCTCGCGCTCTTGTCCATTT	60.037	20	163	102	264
i1_HQ_c2572/f4p12/1961	1	p1	(T)21	21	68	88	GGCCTCGAAAATCTCTGGGG	60.465	20	TGGTCACGCTCATCTTTCCC	60.036	20	100	21	120	AGGCCTCGAAAATCTCTGGG	59.456	20	GGTCACGCTCATCTTTCCCA	60.036	20	100	20	119	AGGCCTCGAAAATCTCTGGG	59.456	20	TGGTCACGCTCATCTTTCCC	60.036	20	101	20	120
i1_HQ_c2576/f2p10/2008	1	p1	(T)10	10	501	510	GCTTGATGCGGGAAAAGCTT	59.755	20	TCAACGGACTCTCCAAACCC	59.605	20	249	374	622	GCTTGATGCGGGAAAAGCTT	59.755	20	CAACGGACTCTCCAAACCCC	60.606	20	248	374	621	GTGCTTGATGCGGGAAAAGC	60.734	20	TCAACGGACTCTCCAAACCC	59.605	20	251	372	622
i1_HQ_c2591/f4p6/1288	1	p1	(T)10	10	1197	1206	AGTGCTCAGTTTGGTGGTGA	59.454	20	ACACATGCCATAGTGTTCTGAGT	59.992	23	185	1066	1250	TGAGTGCTCAGTTTGGTGGT	59.454	20	ACACATGCCATAGTGTTCTGAGT	59.992	23	187	1064	1250	TCAGTTTGGTGGTGATGGGT	59.150	20	ACACATGCCATAGTGTTCTGAGT	59.992	23	180	1071	1250
i1_HQ_c2598/f2p10/1473	1	p1	(T)10	10	1445	1454
i1_HQ_c2607/f4p4/1194	1	p3	(GAC)7	21	780	800	CGAGTGCCAGGATTGTCTGT	60.037	20	ATACGACGAGCAGTGCAACT	59.756	20	230	637	866	TGGATATCACTCGCAAGGCC	59.893	20	ATACGACGAGCAGTGCAACT	59.756	20	119	748	866	ATCACTCGCAAGGCCTTGAT	59.746	20	ATACGACGAGCAGTGCAACT	59.756	20	114	753	866
i1_HQ_c2607/f4p4/1194	2	p1	(A)10	10	1187	1196
i1_HQ_c2613/f14p25/1362	1	p1	(A)13	13	59	71	CGCTAAAACGAACGCTTCCA	59.491	20	GTTGGAGTTGGAGGAGGTGG	59.963	20	114	16	129	CGCTAAAACGAACGCTTCCA	59.491	20	GGTTGGAGTTGGAGGAGGTG	59.963	20	115	16	130	CGCTAAAACGAACGCTTCCA	59.491	20	GTGGTTGGAGTTGGAGGAGG	59.963	20	117	16	132
i1_HQ_c2613/f14p25/1362	2	c	(TC)14tgttccaaatttagggttagggtttcgatcatcgtctctgagattgggtgctgggtttcgatcgcacagatgtgtaattgaagcagc(GGA)6	133	176	308	CCTCCTCCAACTCCAACCAC	59.963	20	TTTCCGGCTCTCACTTTCCC	59.964	20	278	113	390	CACCTCCTCCAACTCCAACC	59.963	20	TTTCCGGCTCTCACTTTCCC	59.964	20	280	111	390	CCTCCTCCAACTCCAACCAC	59.963	20	TCACCTGAGGACCCGATCTT	59.959	20	228	113	340
i1_HQ_c2622/f3p0/1949	1	p3	(TTC)7	21	56	76	AAGACGAGAACCCACACAGC	60.250	20	CACCGCAATGATTGTCGTCC	59.903	20	113	0	112	AAGACGAGAACCCACACAGC	60.250	20	CAACACGAGGCTCCATTTGC	60.110	20	264	0	263	AAGACGAGAACCCACACAGC	60.250	20	GACAACCTAAGCGCCGAGTA	59.828	20	159	0	158
i1_HQ_c2626/f9p0/1534	1	p1	(T)14	14	210	223	AAGCCCCTCGATTTGCTTGT	60.251	20	TGGTGGCCATGGATATTGGT	59.067	20	211	71	281	AAGCCCCTCGATTTGCTTGT	60.251	20	GCTTGCAGAGCCCATATGAG	58.763	20	184	71	254	AAGCCCCTCGATTTGCTTGT	60.251	20	TGGTGGCCATGGATATTGGTT	59.710	21	211	71	281
i1_HQ_c2633/f4p0/1373	1	p2	(CT)8	16	62	77	TCCCTCTTCTCAGAGCTCTG	57.858	20	TGTCTGCTCGAATGACGTCC	60.109	20	150	33	182	CCTTTCCCTCTTCTCAGAGCTC	59.832	22	TGTCTGCTCGAATGACGTCC	60.109	20	154	29	182	TCCTTTCCCTCTTCTCAGAGC	58.816	21	TGTCTGCTCGAATGACGTCC	60.109	20	155	28	182
i1_HQ_c2640/f4p15/1896	1	c	(AG)7aagagaaacccttcttctcccaactcttccatacccaaatctattttctccaatcacacaca(CT)10	96	9	104
i1_HQ_c2642/f5p29/1790	1	c	(AG)8attctgaaattctagagagag(A)10	47	82	128	AAGAGGACAGGGCGAGAGAT	60.033	20	GCTCTCGATGTCCTTGACGA	59.548	20	240	46	285	AAGAGGACAGGGCGAGAGAT	60.033	20	AGCTCTCGATGTCCTTGACG	59.546	20	241	46	286	AAGAGGACAGGGCGAGAGAT	60.033	20	AATCCTTGAGCCTCTCGAGC	59.536	20	160	46	205
i1_HQ_c2655/f5p0/1919	1	p2	(CT)10	20	40	59	TCGCCGAACATGCTTGTTTC	59.763	20	CGTCTTCGGCTTCTGATCCA	59.827	20	224	5	228	CGCCGAACATGCTTGTTTCT	59.762	20	CGTCTTCGGCTTCTGATCCA	59.827	20	223	6	228	TCGCCGAACATGCTTGTTTC	59.763	20	TCGTCTTCGGCTTCTGATCC	59.544	20	225	5	229
i1_HQ_c2655/f5p0/1919	2	p2	(GA)10	20	187	206	TTCGCCCATCGTATTCTCGC	60.597	20	ATGGGAGAAGTTGAAGCGGG	60.035	20	261	67	327	CGCCCATCGTATTCTCGCTT	60.598	20	ATGGGAGAAGTTGAAGCGGG	60.035	20	259	69	327	TCGCCGAACATGCTTGTTTC	59.763	20	TCGTCTTCGGCTTCTGATCC	59.544	20	225	5	229
i1_HQ_c2656/f5p0/1329	1	p3	(TCA)5	15	76	90	CAGCAACACCCATTTCTCCG	59.477	20	GGGTGGAAGTGTCATCAGGG	60.035	20	276	52	327	CAGCAACACCCATTTCTCCG	59.477	20	TTCAAGAGGGTCCACATCGC	60.036	20	197	52	248	CCTCCACAGCAACACCCATT	60.540	20	TTCAAGAGGGTCCACATCGC	60.036	20	203	46	248
i1_HQ_c2662/f2p0/1813	1	p2	(AG)7	14	428	441	CCTCGCTTATGTGGCAGACA	60.108	20	ACTAAGGCGGCAACCTGAAA	59.890	20	150	400	549	TATGGGAGGAAGGCTCTGCT	60.031	20	GGGAGGAAACGAGCTGCTAA	59.751	20	272	245	516	AAGGCTCTGCTCACATTCCC	60.035	20	GGGAGGAAACGAGCTGCTAA	59.751	20	263	254	516
i1_HQ_c2662/f2p0/1813	2	p2	(AG)7	14	1601	1614	GGAACCCGAGAACAAGAGCT	59.678	20	GCTTTGAGAGTCCTGCTGGA	59.677	20	162	1532	1693	AGGAACCCGAGAACAAGAGC	59.678	20	GCTTTGAGAGTCCTGCTGGA	59.677	20	163	1531	1693	GGAACCCGAGAACAAGAGCT	59.678	20	AGCTTTGAGAGTCCTGCTGG	59.676	20	163	1532	1694
i1_HQ_c2671/f2p0/1999	1	p2	(AG)8	16	55	70	CGAGCAGTTGCAGAGGAAAC	59.485	20	TGGTGCTTAGCCGCCATTAA	60.035	20	156	2	157	CGAGCAGTTGCAGAGGAAAC	59.485	20	TGAGTCATGGTGCTTAGCCG	60.108	20	163	2	164	CCGAGCAGTTGCAGAGGAAA	60.604	20	TGGTGCTTAGCCGCCATTAA	60.035	20	157	1	157
i1_HQ_c2671/f2p0/1999	2	p1	(T)15	15	1790	1804	AAGGGTTTGCTGGTGTGTGA	60.034	20	TGGCAACCCAAATAGGTACTGT	59.623	22	215	1766	1980	AGGGTTTGCTGGTGTGTGAT	59.814	20	TGGCAACCCAAATAGGTACTGT	59.623	22	214	1767	1980	AAGGGTTTGCTGGTGTGTGA	60.034	20	ATGGCAACCCAAATAGGTACTGT	59.989	23	216	1766	1981
i1_HQ_c2672/f10p30/1839	1	p1	(A)15	15	38	52	AGACCTACCCCGATCAGCAA	60.325	20	AACCGGTCAGCGTTGGTATT	59.964	20	251	0	250	AGACCTACCCCGATCAGCAA	60.325	20	ATGATCAACCGGTCAGCGTT	60.036	20	257	0	256	AGACCTACCCCGATCAGCAA	60.325	20	CCGGTCAGCGTTGGTATTCT	60.108	20	249	0	248
i1_HQ_c2672/f10p30/1839	2	p1	(T)21	21	1740	1760	ACGGAAGAAGAGGTGCTGTG	59.966	20	CACTGTTGCAGATATTAATCCTTGCT	59.961	26	223	1597	1819	ACGGAAGAAGAGGTGCTGTG	59.966	20	ACTGTTGCAGATATTAATCCTTGCT	58.875	25	222	1597	1818	ACGGAAGAAGAGGTGCTGTG	59.966	20	ACACTGTTGCAGATATTAATCCTTGC	60.183	26	224	1597	1820
i1_HQ_c2674/f2p0/1892	1	p2	(TA)7	14	1848	1861	TGGTGGGTCTTGATCTGCAA	59.230	20	CGGATATACGCACTTGAGCA	57.866	20	239	1654	1892	ATGGTGGGTCTTGATCTGCA	59.006	20	CGGATATACGCACTTGAGCA	57.866	20	240	1653	1892	TCATGGTGGGTCTTGATCTGC	60.065	21	CGGATATACGCACTTGAGCA	57.866	20	242	1651	1892
i1_HQ_c2682/f5p28/1821	1	p2	(TC)7	14	20	33
i1_HQ_c2700/f2p0/1232	1	p1	(T)10	10	1172	1181	AAGGCTGGAGGTTGATGACG	60.036	20	AGCGAGATTCCAAACCCAAA	57.714	20	240	976	1215	AAGGCTGGAGGTTGATGACG	60.036	20	AAGCGAGATTCCAAACCCAA	57.714	20	241	976	1216	AAGGCTGGAGGTTGATGACG	60.036	20	AAAGCGAGATTCCAAACCCA	57.714	20	242	976	1217
i1_HQ_c2704/f3p38/1944	1	p3	(CTT)5	15	110	124	GTGACTTGGCTTCTTGCGTG	60.041	20	AATTTCCCCAAACCACCGGT	60.105	20	195	15	209	GTGACTTGGCTTCTTGCGTG	60.041	20	TCATCCCTCTCCGCTCTACC	60.179	20	221	15	235	GTGACTTGGCTTCTTGCGTG	60.041	20	TCGAGGCCCGACAATGAATC	60.179	20	166	15	180
i1_HQ_c2716/f2p4/1399	1	p2	(AG)16	32	40	71	ACCTTCACGGGAAAGTTTTAGAGA	59.898	24	GCACCACTTGTCGGTTGAAC	59.971	20	197	0	196	ACCTTCACGGGAAAGTTTTAGAGA	59.898	24	CACTTGTCGGTTGAACGCAG	60.042	20	193	0	192	ACCTTCACGGGAAAGTTTTAGAGA	59.898	24	TGTCGGTTGAACGCAGAAGA	59.897	20	189	0	188
i1_HQ_c2716/f2p4/1399	2	p3	(GAA)6	18	250	267	GTTCAACCGACAAGTGGTGC	59.971	20	CCCAGATCCAAGCACCCTTT	59.960	20	201	177	377	GTTCAACCGACAAGTGGTGC	59.971	20	CGACAGATCGTCCTCATCGG	60.041	20	142	177	318	CTGCGTTCAACCGACAAGTG	60.042	20	CCCAGATCCAAGCACCCTTT	59.960	20	205	173	377
i1_HQ_c2717/f3p93/1912	1	p3	(CAG)7	21	1028	1048	CATCTCCTGGTGGCACAAGT	59.963	20	GTTGCTGAGCCAGGATTTGC	60.109	20	219	875	1093	TTGATGCAGGTTCCCGGATC	60.107	20	GTTGCTGAGCCAGGATTTGC	60.109	20	262	832	1093	CATCTCCTGGTGGCACAAGT	59.963	20	TTGCTGAGCCAGGATTTGCT	60.251	20	218	875	1092
i1_HQ_c2723/f3p36/1153	1	p2	(CT)9	18	51	68	TCTCTCTTCCCCCTCTCTCT	58.006	20	GATTGGGAGAATCCGGGACC	59.891	20	209	19	227	TCTCTCTTCCCCCTCTCTCT	58.006	20	TGAGAAGGTGGATTTGGCCG	60.322	20	119	19	137	TCTCTCTTCCCCCTCTCTCT	58.006	20	GAGAAGGTGGATTTGGCCGT	60.323	20	118	19	136
i1_HQ_c2728/f5p0/1594	1	p2	(AG)10	20	140	159	ACGCAGAGTACATGGGAAGC	60.108	20	TGACCGTGAAGTCGACGAAG	60.041	20	256	12	267	ACGCAGAGTACATGGGAAGC	60.108	20	CTGACCGTGAAGTCGACGAA	60.041	20	257	12	268	CGCAGAGTACATGGGAAGCA	60.108	20	TGACCGTGAAGTCGACGAAG	60.041	20	255	13	267
i1_HQ_c2729/f3p0/1548	1	p3	(TCT)6	18	100	117	CTTCTGCTTCCCAGGACTCG	60.108	20	CCACCACCCAACTCCATCTC	60.035	20	210	58	267	CTTCTGCTTCCCAGGACTCG	60.108	20	CTCCACCACCCAACTCCATC	60.035	20	212	58	269	CGGTCCGTACTAAACCCACC	60.109	20	CCACCACCCAACTCCATCTC	60.035	20	192	76	267
i1_HQ_c2735/f4p0/1617	1	p2	(TC)8	16	42	57	ACCAAGCTCAGAGACCCTTG	59.310	20	GCGCCTGCTTCAGAATGATG	59.971	20	175	11	185	ACCAAGCTCAGAGACCCTTG	59.310	20	GAATGCAGGGAGGGATCGAG	59.965	20	245	11	255	ACCAAGCTCAGAGACCCTTG	59.310	20	GGGATCGAGCTGGTCCAAAA	60.035	20	234	11	244
i1_HQ_c2735/f4p0/1617	2	p1	(T)10	10	1548	1557	ATCGGCATTGACGAGTGGTT	60.036	20	TCGGCTGATGGAATTGTGGT	59.672	20	201	1390	1590	TCCAGCTTCTTACCGTGCAA	59.605	20	TCGGCTGATGGAATTGTGGT	59.672	20	148	1443	1590	TTCCAGCTTCTTACCGTGCA	59.605	20	TCGGCTGATGGAATTGTGGT	59.672	20	149	1442	1590
i1_HQ_c2736/f3p12/1969	1	c*	(CTT)5(TC)8*	30	36	65	CGCAAGCCAAACCCAAGTAC	60.040	20	TTTGTGAGGTCCGTCGGAAG	59.967	20	117	1	117	CGCAAGCCAAACCCAAGTAC	60.040	20	GTCGGAAGTGAAGCTCGGAA	60.039	20	105	1	105	CGCAAGCCAAACCCAAGTAC	60.040	20	GAGGTCCGTCGGAAGTGAAG	60.109	20	112	1	112
i1_HQ_c2739/f9p0/1402	1	c	(AG)8ggtccggtggctatttccatggccactctccgctccttcatctcctcctcttcttctcttcatctactccctcctcctctgcttcgcttttctt(CTC)5	125	58	182	GGGTTTCGGCAGAGGAAGAA	59.964	20	CAGGCGCGAGAATCCTCTAG	60.040	20	199	27	225	GGGTTTCGGCAGAGGAAGAA	59.964	20	GAGAAGCCGAAGAAGCGAGA	59.829	20	221	27	247	GAGAGAGGGTTTCGGCAGAG	59.825	20	CAGGCGCGAGAATCCTCTAG	60.040	20	205	21	225
i1_HQ_c2742/f3p5/1426	1	c	(T)11ataa(T)10	25	1237	1261	TGTTTTTGTCGGTTGGCTGG	59.542	20	GTCTGCAAGGAGTTGGACTGA	59.929	21	253	1089	1341	TGTTTTTGTCGGTTGGCTGG	59.542	20	TGAGTCTGCAAGGAGTTGGAC	59.929	21	256	1089	1344	TGTTTTTGTCGGTTGGCTGG	59.542	20	GTGAGTCTGCAAGGAGTTGGA	59.929	21	257	1089	1345
i1_HQ_c2745/f2p0/1400	1	p2	(CT)8	16	55	70	AGCTCCTTTTTCCCTCGCTC	60.036	20	GGGCTAGGAACATGCTCAGG	60.179	20	186	18	203	AGCTCCTTTTTCCCTCGCTC	60.036	20	CTCATCTGCCTGACCTGCTC	60.179	20	277	18	294	AGCTCCTTTTTCCCTCGCTC	60.036	20	GCTAGGAACATGCTCAGGCT	59.820	20	184	18	201
i1_HQ_c2751/f2p101/1481	1	p1	(T)11	11	36	46	AGCAAAGCAAAGCAGATAAGTC	57.568	22	TCACAGGTGCTGATCAACGA	59.321	20	102	11	112	AGCAAAGCAAAGCAGATAAGTC	57.568	22	CGGATCGGCGTTGATTGTAG	59.147	20	177	11	187	AGCAAAGCAAAGCAGATAAGTC	57.568	22	TCGGCGTTGATTGTAGGACT	59.107	20	173	11	183
i1_HQ_c2763/f2p0/1793	1	p2	(TC)11	22	14	35
i1_HQ_c2770/f3p5/1220	1	p1	(A)12	12	1125	1136	CCAGATCCTCAAACCCCACC	60.034	20	TGCAATGGAGTGTACCAGTCA	59.303	21	168	1018	1185	TGTGCCAGATCCTCAAACCC	59.962	20	TGCAATGGAGTGTACCAGTCA	59.303	21	172	1014	1185	GCTGCAGCAAAACATGAGCT	60.039	20	TGCAATGGAGTGTACCAGTCA	59.303	21	234	952	1185
i1_HQ_c2771/f5p7/1537	1	p3	(CGG)8	24	162	185	TGCTCTACCCACACCTCTCA	59.886	20	GTGACTCGGTCGACGTCTC	59.868	19	179	30	208	ACTGCTCTACCCACACCTCT	59.885	20	GTGACTCGGTCGACGTCTC	59.868	19	181	28	208	ATGTCATCGGGCTCTTCAGC	60.179	20	TCTCCCTCACCAGCATGGA	59.919	19	211	139	349
i1_HQ_c2775/f4p2/1654	1	p2	(AG)8	16	1	16
i1_HQ_c2778/f4p19/1888	1	c	(AGC)6cggaggtcgtcgaggagccgaagccccagaacgaaccggccgaggaggtagaagaagaggtcgaggaggaagaagaggctgaggaggaa(GAG)6	125	165	289	CCATGGCCAGAAAGCGAAAG	59.828	20	GTACTCAACGCCAGGCTCTT	60.037	20	230	104	333	CCATGGCCAGAAAGCGAAAG	59.828	20	GTCGTCGTCACGGTTACAGT	60.041	20	265	104	368	CACGATCTCCATGGCCAGAA	59.821	20	GTACTCAACGCCAGGCTCTT	60.037	20	238	96	333
i1_HQ_c2800/f8p0/2001	1	p1	(T)10	10	1863	1872	AGGAGCTTGGTCCCTGTACA	60.179	20	GTGGACCAAGAAGAAATGCACA	59.377	22	219	1696	1914	ACGTCTACAGGTGGAGGTCT	59.595	20	GTGGACCAAGAAGAAATGCACA	59.377	22	141	1774	1914	AGGAGCTTGGTCCCTGTACA	60.179	20	AGTGGACCAAGAAGAAATGCAC	59.113	22	220	1696	1915
i1_HQ_c2804/f9p11/1639	1	p3	(TCT)5	15	94	108	TTCTGTTCCTCCTTTGGCCC	59.888	20	AGTCGCCATGGAGTTGTGAG	60.037	20	143	7	149	TTCTGTTCCTCCTTTGGCCC	59.888	20	GAGTCGCCATGGAGTTGTGA	60.037	20	144	7	150	CTGTTCCTCCTTTGGCCCTT	59.887	20	AGTCGCCATGGAGTTGTGAG	60.037	20	141	9	149
i1_HQ_c2804/f9p11/1639	2	p2	(AG)7	14	1517	1530	GTGGGCCCGCGATTATTTTG	60.249	20	GCGAGAAATTCCTTTTGTTTTGTGA	59.482	25	234	1408	1641	GTGGGCCCGCGATTATTTTG	60.249	20	AGCGAGAAATTCCTTTTGTTTTGTG	59.480	25	235	1408	1642	GGGAGTTTCCAGCAGCAGAA	60.251	20	GCGAGAAATTCCTTTTGTTTTGTGA	59.482	25	214	1428	1641
i1_HQ_c2822/f3p24/1383	1	p2	(CT)11	22	64	85	GTGAGAGAGGGGCACACAAT	59.674	20	CGCTCCCTCCTCTTGTTGTT	59.965	20	195	34	228	GTGAGAGAGGGGCACACAAT	59.674	20	CTTCCACGTCGGTAACCTCC	60.109	20	166	34	199	GTGAGAGAGGGGCACACAAT	59.674	20	CCTTCCACGTCGGTAACCTC	60.109	20	167	34	200
i1_HQ_c2829/f5p0/1473	1	p3	(TCT)6	18	52	69	CTTCTGCTTCCCAGGACTCG	60.108	20	CCACCACCCAACTCCATCTC	60.035	20	210	10	219	CTTCTGCTTCCCAGGACTCG	60.108	20	CTCCACCACCCAACTCCATC	60.035	20	212	10	221	CGGTCCGTACTAAACCCACC	60.109	20	CCACCACCCAACTCCATCTC	60.035	20	192	28	219
i1_HQ_c2839/f4p28/1833	1	p2	(CT)7	14	108	121	ACTCCGAGTCCAACACACAC	59.896	20	TATCGGGATGACTACGGGGG	60.251	20	118	76	193	ACTCCGAGTCCAACACACAC	59.896	20	ATGACTACGGGGGTGACTCT	59.665	20	111	76	186	AAGAAGAGCTCCGACTCCGA	60.323	20	TATCGGGATGACTACGGGGG	60.251	20	131	63	193
i1_HQ_c2845/f4p16/1282	1	p3	(AGA)8	24	241	264	CCTAACCCCAGCAACAACCT	59.888	20	CCAGCTTCCCAACTGCCATA	60.034	20	275	175	449	CCTAACCCCAGCAACAACCT	59.888	20	AGCAAGAGCAAGGTCAGCAT	59.962	20	192	175	366	CCTAACCCCAGCAACAACCT	59.888	20	TCGAGCAAGAGCAAGGTCAG	60.038	20	195	175	369
i1_HQ_c2846/f4p2/1779	1	p2	(CT)11	22	72	93	CGCAGTGTTTTCAGTCCACC	59.692	20	AGAGGATTTGAGACGCGGTG	60.109	20	132	36	167	GTCCACCAAATCCCACCCTC	60.323	20	AGAGGATTTGAGACGCGGTG	60.109	20	119	49	167	CGCAGTGTTTTCAGTCCACC	59.692	20	TGAGAGGATTTGAGACGCGG	59.827	20	134	36	169
i1_HQ_c2851/f2p42/1243	1	p3	(CTG)5	15	296	310	CTACCCGTCTTCCAAGGTGG	59.751	20	CGAGGAGAGCCACAATCAGG	60.179	20	221	130	350	CTACCCGTCTTCCAAGGTGG	59.751	20	ACGGTAGAGGACGTAGAGGG	59.820	20	259	130	388	TCTTCCAAGGTGGCCACAAA	59.740	20	CGAGGAGAGCCACAATCAGG	60.179	20	214	137	350
i1_HQ_c2851/f2p42/1243	2	c	(T)11ctttttttcaccgcacctttgaatatttttttttctggg(T)10	60	968	1027	TGTTGCTGACTCCCATTGCA	60.179	20	TGAAAGTGGCGCTTATTCCT	57.510	20	279	862	1140	CTGTTGCTGACTCCCATTGC	59.475	20	TGAAAGTGGCGCTTATTCCT	57.510	20	280	861	1140	TGCTGACTCCCATTGCAAGG	60.610	20	TGAAAGTGGCGCTTATTCCT	57.510	20	276	865	1140
i1_HQ_c2852/f2p0/1942	1	p1	(T)15	15	253	267	GCCGCCGATCTCTGTAAGTT	60.179	20	TCACTCATTCATGCCACCCA	59.302	20	252	58	309	GCCGCCGATCTCTGTAAGTT	60.179	20	TGCCACCCAATGATGACTCT	59.006	20	241	58	298	GCCGCCGATCTCTGTAAGTT	60.179	20	TCACTCATTCATGCCACCCAA	59.925	21	252	58	309
i1_HQ_c2852/f2p0/1942	2	p2	(TA)14	28	1015	1042	CGCCCCAGACTGAATTGACT	60.036	20	TTTTTCTACCACTGCCCCCA	59.146	20	270	888	1157	CGCCCCAGACTGAATTGACT	60.036	20	TCTACCACTGCCCCCATATGA	60.062	21	266	888	1153	CGCCCCAGACTGAATTGACT	60.036	20	TTTTCTACCACTGCCCCCAT	58.919	20	269	888	1156
i1_HQ_c2854/f2p11/1332	1	p1	(T)10	10	502	511	GCTTGATGCGGGAAAAGCTT	59.755	20	TCAACGGACTCTCCAAACCC	59.605	20	249	375	623	GCTTGATGCGGGAAAAGCTT	59.755	20	CAACGGACTCTCCAAACCCC	60.606	20	248	375	622	GTGCTTGATGCGGGAAAAGC	60.734	20	TCAACGGACTCTCCAAACCC	59.605	20	251	373	623
i1_HQ_c2876/f3p28/1588	1	p2	(CT)9	18	8	25
i1_HQ_c2876/f3p28/1588	2	p3	(CCA)6	18	179	196	GGGGTGGCTTGATGTGAAGA	59.962	20	GGAGGAGAGGTGTTGGAAGC	60.036	20	220	70	289	GGGGTGGCTTGATGTGAAGA	59.962	20	CAGGAGAGGGAGAGGAGGTC	60.106	20	249	70	318	CTCCGTCTTCAGCCTCAGAC	59.828	20	GGAGAGGAGGAGGAGCTTGA	60.033	20	232	151	382
i1_HQ_c2876/f3p28/1588	3	p1	(T)16	16	1502	1517	GGCGTCTGCAAAAATTGGGT	59.967	20	GCCAGAAGCTTGCTGAGAAC	59.479	20	208	1374	1581	AGCAAGACCCAAGTGCTTGT	60.107	20	GCCAGAAGCTTGCTGAGAAC	59.479	20	252	1330	1581	CAGCAAGACCCAAGTGCTTG	59.687	20	GCCAGAAGCTTGCTGAGAAC	59.479	20	253	1329	1581
i1_HQ_c2911/f3p0/1465	1	p3	(TTC)5	15	1325	1339	TTCGATGAGTGGGCAGGAAC	60.036	20	GCTTTTTGCAGCCCAATTCA	58.118	20	214	1160	1373	TGGGGGTTGCTTCATGTTGT	60.106	20	GCTTTTTGCAGCCCAATTCA	58.118	20	128	1246	1373	CCATTACTGGGCTGTGGAGG	60.107	20	GCTTTTTGCAGCCCAATTCA	58.118	20	149	1225	1373
i1_HQ_c2918/f8p0/1414	1	p1	(T)17	17	1296	1312	TCAGGTTGTGTGGCTACTGC	60.250	20	TCTGGGGTTCAGGCTCTACA	59.884	20	143	1250	1392	AGGTTGTGTGGCTACTGCAT	59.598	20	TCTGGGGTTCAGGCTCTACA	59.884	20	141	1252	1392	GGTTGTGTGGCTACTGCATG	59.477	20	TCTGGGGTTCAGGCTCTACA	59.884	20	140	1253	1392
i1_HQ_c2923/f2p0/1465	1	p3	(TTC)9	27	19	45
i1_HQ_c2936/f5p71/1223	1	c	(T)10cttttttacttttaatttcagagttcc(T)12	49	1178	1226
i1_HQ_c3066/f2p0/1405	1	c	(T)10aatataccaacttga(TC)14	53	550	602	TGAAGCCCGACCCAAGAATC	60.035	20	TCTCCCTCCTTCCTTCCGTT	59.883	20	235	442	676	AAGTTTGAAGCCCGACCCAA	60.106	20	TCTCCCTCCTTCCTTCCGTT	59.883	20	240	437	676	TTTGAAGCCCGACCCAAGAA	59.816	20	TCTCCCTCCTTCCTTCCGTT	59.883	20	237	440	676
i1_HQ_c3077/f2p8/1507	1	p3	(GGC)5	15	148	162	CCGACGCCTCTTACCTAACC	59.898	20	AATGATCGAACCGCCGAGAA	59.825	20	189	14	202	CCGACGCCTCTTACCTAACC	59.898	20	AAATGATCGAACCGCCGAGA	59.825	20	190	14	203	CGCCTCAATTTTCAAGCCCC	60.109	20	AATGATCGAACCGCCGAGAA	59.825	20	156	47	202
i1_HQ_c3084/f3p23/1537	1	p1	(T)13	13	1447	1459	TGAACCCCCTTCCAACCATG	59.886	20	ACCATACTCTCAGATCTACAAATCA	57.095	25	177	1370	1546	AACCCCCTTCCAACCATGTC	59.886	20	ACCATACTCTCAGATCTACAAATCA	57.095	25	175	1372	1546	GAACCCCCTTCCAACCATGT	59.886	20	ACCATACTCTCAGATCTACAAATCA	57.095	25	176	1371	1546
i1_HQ_c3088/f3p0/1587	1	p2	(GA)8	16	42	57	AGCTGGAAACAACAACCGAGA	60.134	21	TTCAGCTCCTAACTTGCGCA	59.965	20	109	10	118	AGCTGGAAACAACAACCGAGA	60.134	21	GTTCTTCAGAGGCCGAAGCT	60.037	20	167	10	176	AGCTGGAAACAACAACCGAGA	60.134	21	GTTGTGAGAGGTGGAGCTCC	60.037	20	212	10	221
i1_HQ_c3122/f2p140/1174	1	p1	(T)11	11	796	806	AGGTAGGATATGCCTCGACCA	59.853	21	ATGAACCCCCGCTGATATGC	60.251	20	161	771	931	AGGTAGGATATGCCTCGACCA	59.853	21	GCATGAACCCCCGCTGATAT	60.251	20	163	771	933	AGGTAGGATATGCCTCGACCA	59.853	21	CCCCCGCTGATATGCACAAT	60.538	20	156	771	926
i1_HQ_c3196/f2p4/1557	1	p2	(TC)7	14	80	93	TCCTTCCTCACTCTCTCTCACT	59.353	22	GTTTTGAGCTGCGACGGATC	59.905	20	243	32	274	TCCTTCCTCACTCTCTCTCACT	59.353	22	AGTTTTGAGCTGCGACGGAT	60.321	20	244	32	275	TCCTTCCTCACTCTCTCTCACT	59.353	22	GCACCCGATAAGCAGAAACG	59.626	20	279	32	310
i1_HQ_c3350/f2p22/1759	1	p3	(CTT)5	15	49	63	TTCATTCCGTGAACCCCACC	60.251	20	TGCTGGTTTCCATAGCAGCA	59.962	20	252	1	252	TTCATTCCGTGAACCCCACC	60.251	20	CATGGGTTTTGGACAGGGGA	59.886	20	100	1	100	TTCATTCCGTGAACCCCACC	60.251	20	TCATGGGTTTTGGACAGGGG	59.886	20	101	1	101
i1_HQ_c3421/f3p1/1741	1	p1	(A)10	10	34	43	CTCCTGAAAGCCCTCACCTG	60.036	20	AAGCTTGCCCCTATGAACCC	60.033	20	230	6	235	TCCTCTCCTGAAAGCCCTCA	59.883	20	AAGCTTGCCCCTATGAACCC	60.033	20	234	2	235	TCTCCTGAAAGCCCTCACCT	60.179	20	AAGCTTGCCCCTATGAACCC	60.033	20	231	5	235
i1_HQ_c3431/f3p50/1973	1	p2	(CT)10	20	202	221	ACCTCCGCTTTGGTTTCGAT	59.964	20	TTTCTCGGATCTTGGCCTGG	59.747	20	257	93	349	ACCTCCGCTTTGGTTTCGAT	59.964	20	GCCGGCATGAAGATTTCTCG	59.694	20	270	93	362	ACCTCCGCTTTGGTTTCGAT	59.964	20	CGCCGGCATGAAGATTTCTC	59.694	20	271	93	363
i1_HQ_c3451/f2p148/1393	1	p3	(AGA)5	15	143	157	AGAACCAAAATCGGAGGCGT	59.964	20	CGCAGCGGTAATAGTCCAGT	59.898	20	198	37	234	AGAACCAAAATCGGAGGCGT	59.964	20	CCACTCGCAGCGGTAATAGT	59.898	20	203	37	239	AGAACCAAAATCGGAGGCGT	59.964	20	ATGCGTCCAGATGTTGAGGG	60.108	20	269	37	305
i1_HQ_c3471/f3p0/1397	1	p2	(GA)10	20	31	50	ACACTCTTCTGACCATCTTTATCA	57.388	24	AGGATTGGCAACCTGGGTTT	59.809	20	278	0	277	ACACTCTTCTGACCATCTTTATCA	57.388	24	CTGTCACACCATCACCGGAT	59.750	20	138	0	137	ACACTCTTCTGACCATCTTTATCA	57.388	24	ACTCTGTCACACCATCACCG	59.682	20	141	0	140
i1_HQ_c3478/f3p0/1321	1	p2	(TC)6	12	100	111	GGGGTTGGTTTTCCCGAGAT	59.961	20	AGTTCCGGCGAAGGAAATGT	59.964	20	204	45	248	TTCGCGTTTTGCACCCATTT	59.897	20	AGTTCCGGCGAAGGAAATGT	59.964	20	185	64	248	GATTCGCGTTTTGCACCCAT	60.109	20	AGTTCCGGCGAAGGAAATGT	59.964	20	187	62	248
i1_HQ_c3481/f3p0/1584	1	p2	(CT)13	26	21	46
i1_HQ_c3638/f2p0/1973	1	p3	(GAT)5	15	1490	1504	GGCTACCTCCAAAGCGCATA	60.179	20	GTTTTGTGGCCACAGTCGTC	59.971	20	124	1438	1561	GGCTACCTCCAAAGCGCATA	60.179	20	CACAGTCGTCACGCTCTCAT	60.110	20	114	1438	1551	GGCTACCTCCAAAGCGCATA	60.179	20	AGTCATTCTGCTAGGCACCG	59.823	20	165	1438	1602
i1_HQ_c3756/f2p0/1423	1	p1	(A)10	10	36	45	GGGGTTCATGGTGGCAATCA	60.614	20	CGCGTATCGAGCTTCTTCCT	59.970	20	147	1	147	GGGGTTCATGGTGGCAATCA	60.614	20	AGCTTCTTCCTCATGGCGTC	60.108	20	138	1	138	GGGGTTCATGGTGGCAATCA	60.614	20	GAGCTTCTTCCTCATGGCGT	60.108	20	139	1	139
i1_HQ_c3840/f2p1/1733	1	c	(CCT)6ccaacttcccatggccact(TCC)6	55	77	131	CAACCCCCAAAATGGCCAAG	59.963	20	ATCGGGTTGTGGAGAAGCTG	60.036	20	160	2	161	AAATGGCCAAGCGCAATCTC	59.826	20	ATCGGGTTGTGGAGAAGCTG	60.036	20	151	11	161	CAACCCCCAAAATGGCCAAG	59.963	20	GGGGGCGAGAATGGAAAGAT	59.816	20	217	2	218
i1_HQ_c3865/f3p3/1523	1	p1	(T)11	11	1330	1340	GAGGCCTTGGCCTTAGCAAT	60.396	20	ACTGTAATGTACAAATAGGGAGCT	57.438	24	166	1285	1450	GAGGCCTTGGCCTTAGCAAT	60.396	20	AACTGTAATGTACAAATAGGGAGCT	58.041	25	167	1285	1451	AGGCCTTGGCCTTAGCAATA	59.074	20	ACTGTAATGTACAAATAGGGAGCT	57.438	24	165	1286	1450
i1_HQ_c3885/f2p0/1403	1	p1	(A)21	21	1235	1255	GCACTCTTCAACCAGAGCCT	59.964	20	AGCTATGGCAGGCTGTATGT	58.865	20	242	1092	1333	GTATGGTGACCGCAACCTCA	60.037	20	AGCTATGGCAGGCTGTATGT	58.865	20	265	1069	1333	TGTATGGTGACCGCAACCTC	60.037	20	AGCTATGGCAGGCTGTATGT	58.865	20	266	1068	1333
i1_HQ_c3921/f3p34/1814	1	p1	(T)16	16	22	37	CCGCTGCAGAAATTCCCAG	59.195	19	AGAGTTCTGAGGCCTTCTCCT	59.921	21	195	0	194	CCGCTGCAGAAATTCCCAG	59.195	19	AGGCCTTCTCCTCACTAACCT	59.920	21	186	0	185	CCGCTGCAGAAATTCCCAG	59.195	19	CATGAATCTGGAGGGTGGAGG	59.858	21	155	0	154
i1_HQ_c3988/f3p37/1138	1	p1	(A)10	10	286	295	TGGGGGAAGGGTTATTGCTT	58.911	20	GGTACGGGAACAGGGAGTCT	60.614	20	200	239	438	TGGGGGAAGGGTTATTGCTT	58.911	20	AGGTACGGGAACAGGGAGTC	60.614	20	201	239	439	TGGGGGAAGGGTTATTGCTT	58.911	20	TACGGGAACAGGGAGTCTCG	60.679	20	198	239	436
i1_HQ_c3988/f3p37/1138	2	p1	(A)13	13	465	477	GACTCCCTGTTCCCGTACCT	60.614	20	ACCTTCAGCCATGAATTCGGA	59.718	21	146	420	565	AGACTCCCTGTTCCCGTACC	60.614	20	ACCTTCAGCCATGAATTCGGA	59.718	21	147	419	565	CGAGACTCCCTGTTCCCGTA	60.679	20	ACCTTCAGCCATGAATTCGGA	59.718	21	149	417	565
i1_HQ_c4093/f3p12/1694	1	p1	(T)11	11	1649	1659	TGGCCAGCATGCATAAGTGA	60.034	20	TGACTTGAATTGAAACTAGCAAAAACT	58.750	27	144	1546	1689	TGGCCAGCATGCATAAGTGA	60.034	20	TGACTTGAATTGAAACTAGCAAAAAC	57.594	26	144	1546	1689	TGGCCAGCATGCATAAGTGA	60.034	20	GACTTGAATTGAAACTAGCAAAAACT	57.366	26	143	1546	1688
i1_HQ_c4101/f2p0/1297	1	p1	(T)10	10	1282	1291
i1_HQ_c4103/f2p0/1826	1	c	(T)17g(A)11gaaggg(T)11	46	1719	1764	TGATGATCATGAGAGGCGGC	59.966	20	TGGTTTCCATTTCCATCATTGAAACA	60.183	26	265	1550	1814	TGATGATCATGAGAGGCGGC	59.966	20	GGTTTCCATTTCCATCATTGAAACA	58.770	25	264	1550	1813	TGATGATCATGAGAGGCGGC	59.966	20	TGGTTTCCATTTCCATCATTGAAAC	58.770	25	265	1550	1814
i1_HQ_c4120/f2p201/1305	1	p1	(T)13	13	1267	1279	CTCCACGAATCCTCCCCCTA	60.106	20	GCGTGAAAATGGATTAAATTGCA	57.223	23	140	1167	1306	GACCACACGCCACTATTCCT	59.751	20	GCGTGAAAATGGATTAAATTGCA	57.223	23	227	1080	1306	AGACCACACGCCACTATTCC	59.751	20	GCGTGAAAATGGATTAAATTGCA	57.223	23	228	1079	1306
i1_HQ_c4121/f2p0/1535	1	p1	(T)16	16	1396	1411	AGCCTCTTGTGATGCCAGTG	60.322	20	ACCATAATTGGACCCAAGCA	57.082	20	254	1265	1518	CCCAGATGCTTTGGTACCCA	59.669	20	ACCATAATTGGACCCAAGCA	57.082	20	186	1333	1518	ACCCAGATGCTTTGGTACCC	59.668	20	ACCATAATTGGACCCAAGCA	57.082	20	187	1332	1518
i1_HQ_c4293/f4p0/1448	1	p1	(T)11	11	1312	1322	GGCCACCAGAAGAACACTGT	60.179	20	GGACTCGTTTCATTTTCCTCGG	59.584	22	273	1163	1435	TGGCCACCAGAAGAACACTG	60.179	20	GGACTCGTTTCATTTTCCTCGG	59.584	22	274	1162	1435	TTGGCCACCAGAAGAACACT	59.449	20	GGACTCGTTTCATTTTCCTCGG	59.584	22	275	1161	1435
i1_HQ_c4408/f4p38/1233	1	p3	(TGA)7	21	953	973	CTCAGGCGGTAGTTGTTCGT	60.039	20	GGGACACCGATGTACGCTTT	60.391	20	250	872	1121	CGTGCGAGCAATGAATCTCG	60.044	20	GGGACACCGATGTACGCTTT	60.391	20	233	889	1121	TGCGAGCAATGAATCTCGGT	60.108	20	GGGACACCGATGTACGCTTT	60.391	20	231	891	1121
i1_HQ_c4540/f3p0/1859	1	p1	(A)10	10	1730	1739	TGGTGAAGGTGAAGACTGCT	58.868	20	ACTATTGAAAAACAACATCAAAGACAA	57.132	27	220	1566	1785	TGGTGAAGGTGAAGACTGCT	58.868	20	AACTATTGAAAAACAACATCAAAGACA	57.132	27	221	1566	1786	TGGTGAAGGTGAAGACTGCTG	60.203	21	ACTATTGAAAAACAACATCAAAGACAA	57.132	27	220	1566	1785
i1_HQ_c4547/f2p54/1312	1	p3	(CTT)5	15	14	28
i1_HQ_c4547/f2p54/1312	2	p1	(T)15	15	1247	1261	TGTGGAAGGGAGGAAGAAGC	59.307	20	GGACAAAGAAGAAGAGGCAAACC	59.995	23	247	1049	1295	TGTGGAAGGGAGGAAGAAGC	59.307	20	AGAAGAAGAGGCAAACCACAAGA	60.118	23	241	1049	1289	TGTGGAAGGGAGGAAGAAGC	59.307	20	GAAGAAGAGGCAAACCACAAGA	58.786	22	240	1049	1288
i1_HQ_c4625/f3p0/1881	1	p1	(T)11	11	103	113	GCCTGTGTGTGGCTTCAGAT	60.607	20	GCTCCATGCCCGAATTCAAC	59.899	20	189	15	203	GCCTGTGTGTGGCTTCAGAT	60.607	20	ATGCCCGAATTCAACCCGAT	60.107	20	184	15	198	GCCTGTGTGTGGCTTCAGAT	60.607	20	ATTTCACCGAACGATCCGCT	60.108	20	250	15	264
i1_HQ_c4727/f2p0/1390	1	c	(A)14ggtaaaacccctcc(AG)11cgaggtagtgctctgcgagcgagttgtcatttcctttaaatcctcccc(TCT)8	122	24	145
i1_HQ_c4727/f2p0/1390	2	p2	(GA)8	16	355	370	CTTCGCCATGCTCCTCTGAT	59.894	20	TTCTGAACGTCGGTGGTGAG	59.968	20	204	279	482	CTTCGCCATGCTCCTCTGAT	59.894	20	CTTCTGAACGTCGGTGGTGA	59.968	20	205	279	483	ATCTTCGCCATGCTCCTCTG	59.894	20	TTCTGAACGTCGGTGGTGAG	59.968	20	206	277	482
i1_HQ_c4727/f2p0/1390	3	p3	(GAA)5	15	941	955	GCAAATCAAGTGGGAAGCCG	60.109	20	AGAACTCGTCAGCGCCATAG	59.899	20	171	845	1015	GCAAATCAAGTGGGAAGCCG	60.109	20	AGCGCCATAGTTGTCTCCAC	60.108	20	161	845	1005	GCAAATCAAGTGGGAAGCCG	60.109	20	CAGCGCCATAGTTGTCTCCA	60.108	20	162	845	1006
i1_HQ_c4782/f2p21/1394	1	p2	(AG)11	22	1	22
i1_HQ_c4899/f3p0/1574	1	p1	(A)12	12	131	142	GCGGAGTGTCTCAGTGACTT	59.684	20	TCGCATCCACAAACACCTCA	59.892	20	270	65	334	AAGCGGAGTGTCTCAGTGAC	59.684	20	TCGCATCCACAAACACCTCA	59.892	20	272	63	334	GCGGAGTGTCTCAGTGACTT	59.684	20	ACTCGCATCCACAAACACCT	59.891	20	272	65	336
i1_HQ_c4948/f5p36/1143	1	p3	(GAA)7	21	40	60	CCCTCAAAAATGGACCGAACC	59.456	21	AGTTGAGATGCGGGTCCTTG	60.036	20	187	12	198	CCCTCAAAAATGGACCGAACC	59.456	21	GCAGCCATGATTTGCAGAGG	59.898	20	160	12	171	CCCTCAAAAATGGACCGAACC	59.456	21	GGAGCATGGAATCGACCCTT	59.819	20	280	12	291
i1_HQ_c4961/f5p0/1951	1	p2	(CT)12	24	74	97	CCCACTCGCTCACAGCTTTA	60.037	20	TTGATCTGAGCCGAGGAGGA	60.033	20	212	32	243	CCCACTCGCTCACAGCTTTA	60.037	20	CAGCTCGGAGTAATGCGAGT	59.899	20	261	32	292	CCCACTCGCTCACAGCTTTA	60.037	20	TAATGCGAGTCGAGAAGGGC	59.898	20	251	32	282
i1_HQ_c4961/f5p0/1951	2	p3	(CCT)5	15	217	231	CCCACTCGCTCACAGCTTTA	60.037	20	CAGCTCGGAGTAATGCGAGT	59.899	20	261	32	292	CCCACTCGCTCACAGCTTTA	60.037	20	TAATGCGAGTCGAGAAGGGC	59.898	20	251	32	282	GCCATGGATTTACGCATCCG	59.762	20	CAGCTCGGAGTAATGCGAGT	59.899	20	174	119	292
i1_HQ_c4970/f5p23/1247	1	p2	(GA)7	14	31	44	AACCGAAGAAAGAGAAGGCG	58.203	20	ACCAGGGTTCCACACAAGTG	60.107	20	278	8	285	AACCGAAGAAAGAGAAGGCG	58.203	20	AGGAAAGCGTGTGGTGTGAT	59.891	20	199	8	206	AACCGAAGAAAGAGAAGGCG	58.203	20	GGTGTGATCCGACCGAGAAG	60.179	20	187	8	194
i1_HQ_c5045/f3p0/1550	1	p2	(CT)10	20	24	43	CACCGCTCCTCCCTTCTCT	60.684	19	GCATGAGCTGAGCAATCTGC	59.970	20	236	2	237	CACCGCTCCTCCCTTCTCT	60.684	19	ACAAAGGCTTGCACTGCATG	59.967	20	251	2	252	CACCGCTCCTCCCTTCTCT	60.684	19	CCATCGTCTTCCACCCCAAA	59.962	20	179	2	180
i1_HQ_c5124/f5p59/1228	1	p3	(ATC)5	15	33	47	TGACAAACTCAGTCAAGTTCTGA	57.915	23	CAGGTGGGGGAGAGATCTGA	60.032	20	269	5	273	TGACAAACTCAGTCAAGTTCTGA	57.915	23	CGTAGGCCCTGTGCTCTATG	59.967	20	102	5	106	TGACAAACTCAGTCAAGTTCTGA	57.915	23	CATCGGAGGGGTGTAATCGG	59.966	20	207	5	211
i1_HQ_c5135/f7p19/1280	1	p2	(TC)18	36	16	51
i1_HQ_c5135/f7p19/1280	2	p1	(A)10	10	206	215	AACACCACAACACCATCACA	57.864	20	TTGGTCCAAGCCCCTTTGTT	60.032	20	186	87	272	AACACCACAACACCATCACA	57.864	20	TTTGGTCCAAGCCCCTTTGT	60.032	20	187	87	273	AACACCACAACACCATCACA	57.864	20	AAGCCCCTTTGTTGGTGTGA	60.033	20	179	87	265
i1_HQ_c5135/f7p19/1280	3	p1	(A)11	11	1170	1180	GCGAGGCATGTAGGAGTTGT	60.108	20	CCAATAGGTTGTGCTTTGCTAT	57.011	22	208	1070	1277	AGCGAGGCATGTAGGAGTTG	59.823	20	CCAATAGGTTGTGCTTTGCTAT	57.011	22	209	1069	1277	CAGCGAGGCATGTAGGAGTT	59.823	20	CCAATAGGTTGTGCTTTGCTAT	57.011	22	210	1068	1277
i1_HQ_c5150/f2p0/1115	1	p2	(AG)8	16	52	67	GACTCCTGTTTTCCCCTTCCA	59.576	21	GCGTTCGAAATCTTCAGCCC	59.903	20	131	2	132	GACTCCTGTTTTCCCCTTCCA	59.576	21	TTTGTCCCAGGATTTGGCGA	59.889	20	245	2	246	ACTCCTGTTTTCCCCTTCCA	58.470	20	GCGTTCGAAATCTTCAGCCC	59.903	20	130	3	132
i1_HQ_c5207/f2p1/1681	1	p3	(CGA)5	15	658	672	CTCTCTCCCCTTCAGCTCCT	60.032	20	GGGCGTTTCCACCCTTTTTC	59.967	20	245	485	729	CTCCTCTCTCCCCTTCAGCT	60.032	20	GGGCGTTTCCACCCTTTTTC	59.967	20	248	482	729	TCTCTCCCCTTCAGCTCCTC	60.033	20	GGGCGTTTCCACCCTTTTTC	59.967	20	244	486	729
i1_HQ_c5291/f3p0/1194	1	p3	(TCC)8	24	106	129	AAGCAAACCTCCACACCTCC	60.179	20	TCAGTGTTGCTGCTCCTCTG	59.966	20	205	79	283	AAGCAAACCTCCACACCTCC	60.179	20	TCGCCATGATCAGTGTTGCT	60.036	20	214	79	292	AAGCAAACCTCCACACCTCC	60.179	20	CGCCATGATCAGTGTTGCTG	59.902	20	213	79	291
i1_HQ_c5291/f3p0/1194	2	p3	(GAA)6	18	598	615	CTCAAACGCTTCCACAACCG	60.041	20	TCATCTTTGCTTGGCAGTGT	58.015	20	154	490	643	CTCAAACGCTTCCACAACCG	60.041	20	TCATCTTTGCTTGGCAGTGTTG	59.965	22	154	490	643	CTCAAACGCTTCCACAACCG	60.041	20	TGTTCATCTTTGCTTGGCAGTG	59.965	22	157	490	646
i1_HQ_c5291/f3p0/1194	3	p1	(T)11	11	907	917	TGTGTGCAGCAGATACTGGA	59.024	20	TTGGTCCGGTGGTTTCCAAA	60.033	20	154	820	973	TGTGTGCAGCAGATACTGGA	59.024	20	GGACCTGCAGACCCAATTGA	59.962	20	200	820	1019	TGTGTGCAGCAGATACTGGA	59.024	20	CTGGACCTGCAGACCCAATT	59.961	20	202	820	1021
i1_HQ_c5383/f4p29/1920	1	c	(GA)6ccctgcaccgccacgactgagttctcggcgagttgtactcgtctgactcagcg(TCT)5tcattctctttacattttcctccaaaacccatcagccaaaagagtctg(T)10	138	21	158
i1_HQ_c5431/f3p6/1908	1	p2	(CT)10	20	56	75	GTGACACCACCAAAGGCTAA	58.024	20	GGTGGGTCTGTGAATGAGCA	59.963	20	222	0	221	GTGACACCACCAAAGGCTAAAC	59.966	22	GGTGGGTCTGTGAATGAGCA	59.963	20	222	0	221	GTGACACCACCAAAGGCTAA	58.024	20	AAAGTGAGAGGCGTTGCTCA	59.893	20	111	0	110
i1_HQ_c5468/f2p0/1284	1	c	(A)13cgcagcatggcggggtttaagcactggtatatataagaccgttgtgtagctggtccatctaacagctagc(AG)12	107	181	287	GCCTAGGAGCTTCGGGTTTT	60.035	20	CAGGGTCGAGTCGGTTATGG	59.898	20	255	94	348	GCCTAGGAGCTTCGGGTTTT	60.035	20	TCGGTTATGGGGTTGCCAAA	59.887	20	245	94	338	GCCTAGGAGCTTCGGGTTTT	60.035	20	TATGGGGTTGCCAAACACGT	60.179	20	240	94	333
i1_HQ_c5498/f3p47/1396	1	p1	(A)13	13	1354	1366	TGGCTGCATTTGGGGTTTTG	59.892	20	AGATGGGTTCTATAAGTTCTTGTTTTT	57.412	27	188	1210	1397	TGGCTGCATTTGGGGTTTTG	59.892	20	AAGATGGGTTCTATAAGTTCTTGTTTT	57.412	27	189	1210	1398	ATGACCAGGCAGCAGTTGTT	60.179	20	AGATGGGTTCTATAAGTTCTTGTTTTT	57.412	27	138	1260	1397
i1_HQ_c5529/f2p77/1912	1	p1	(A)13	13	54	66	ATCTGGAAGTCTCGGGGGAG	60.398	20	TTAGCCGTCGAAGTCAGCTG	60.109	20	189	30	218	ATCTGGAAGTCTCGGGGGAG	60.398	20	GGCAATCAGAATTTGCCCCG	60.179	20	140	30	169	ACCGCCTCATCTCTCTTTGG	59.461	20	TTAGCCGTCGAAGTCAGCTG	60.109	20	215	4	218
i1_HQ_c5554/f2p27/1433	1	p2	(AT)12	24	1320	1343	TGGGGCATAGCAATGATGGC	60.829	20	AGCGCCCATTTCTTATTCAGGA	60.092	22	261	1171	1431	TGGGGCATAGCAATGATGGC	60.829	20	CGCCCATTTCTTATTCAGGAGC	59.708	22	259	1171	1429	TGGGGCATAGCAATGATGGC	60.829	20	GCGCCCATTTCTTATTCAGGAG	59.708	22	260	1171	1430
i1_HQ_c5581/f2p0/1690	1	p2	(GA)7	14	17	30
i1_HQ_c5674/f4p93/1696	1	p1	(T)10	10	1652	1661
i1_HQ_c5678/f4p4/1847	1	p1	(A)12	12	1397	1408	GAACCAGGCCAGAACCAGAA	59.890	20	GCAGATGAACTTTGCCCCTG	59.471	20	261	1306	1566	AACCAGGCCAGAACCAGAAG	59.889	20	GCAGATGAACTTTGCCCCTG	59.471	20	260	1307	1566	CCCTTTGAACCAGGCCAGAA	60.179	20	GCAGATGAACTTTGCCCCTG	59.471	20	267	1300	1566
i1_HQ_c5751/f3p0/1904	1	p1	(T)28	28	1	28
i1_HQ_c5859/f3p0/1285	1	p1	(A)10	10	1251	1260	TGCTGACCTTGTAGGGAGGA	59.884	20	GCCATACCAGATTGTATATTAGCTACA	58.742	27	239	1052	1290	TCTCTGTGTGGGAGGGAGAA	59.513	20	GCCATACCAGATTGTATATTAGCTACA	58.742	27	180	1111	1290	TTCTCTGTGTGGGAGGGAGA	59.513	20	GCCATACCAGATTGTATATTAGCTACA	58.742	27	181	1110	1290
i1_HQ_c5886/f3p4/1228	1	p2	(TC)10	20	19	38
i1_HQ_c5995/f2p0/1833	1	p3	(AGA)7	21	73	93	GAAACCAAAGCCCTAACCGC	59.757	20	TTTCTGTGGTGGAGGTGACG	59.894	20	228	33	260	GAAACCAAAGCCCTAACCGC	59.757	20	GGTGACGGTGTCGATCATGA	59.827	20	215	33	247	GAAACCAAAGCCCTAACCGC	59.757	20	AGGTGACGGTGTCGATCATG	59.827	20	216	33	248
i1_HQ_c6090/f2p0/1667	1	p3	(TCT)6	18	22	39	CGCTGAAACCCACCACCA	60.203	18	GGCGAGTAGGGAGAGAGGAA	60.107	20	173	1	173	ACGCTGAAACCCACCACC	60.203	18	GGCGAGTAGGGAGAGAGGAA	60.107	20	174	0	173	CGCTGAAACCCACCACCA	60.203	18	TGGATGAGAATGCGAGGTGG	59.821	20	144	1	144
i1_HQ_c6090/f2p0/1667	2	p2	(AG)7	14	1449	1462	TCGGGTTTAGGCAACAGAGC	60.321	20	ACAAAGTGCTCATTGTGCGT	58.976	20	251	1415	1665	CGGGTTTAGGCAACAGAGCT	60.322	20	ACAAAGTGCTCATTGTGCGT	58.976	20	250	1416	1665	AGTACGATTTGGCGCACGAT	60.460	20	ACAAAGTGCTCATTGTGCGT	58.976	20	275	1391	1665
i1_HQ_c6094/f2p11/1447	1	c	(AG)6t(GA)6aagagagagagtttttcaattttcaa(T)11	62	8	69
i1_HQ_c6102/f4p1/2000	1	p2	(CT)8	16	52	67	CTCCTCCGCACTCACTTTCA	59.682	20	GAATCAGCAGAGCGGATCGA	59.969	20	141	6	146	ACTCCTCCGCACTCACTTTC	59.681	20	GAATCAGCAGAGCGGATCGA	59.969	20	142	5	146	GACTCCTCCGCACTCACTTT	59.681	20	GAATCAGCAGAGCGGATCGA	59.969	20	143	4	146
i1_HQ_c6158/f2p69/1249	1	p1	(T)15	15	950	964	CTTGCCCTCTGGACCATGTT	59.961	20	CTCTCTTCCTCCTCCTCCCC	60.106	20	278	787	1064	CTTGCCCTCTGGACCATGTT	59.961	20	TCTTCCTCCTCCTCCCCCTA	60.255	20	275	787	1061	TGCCCTCTGGACCATGTTTG	60.251	20	CTCTCTTCCTCCTCCTCCCC	60.106	20	276	789	1064
i1_HQ_c6187/f3p0/1654	1	c	(CT)8tcatcgcttccattcctaattcccaaa(TC)11	65	47	111	CAGCGAGAGGTTTGGGAGAG	60.108	20	AGACTGCCTCCACATTCGTG	60.037	20	267	14	280	CAGCGAGAGGTTTGGGAGAG	60.108	20	GCTCGAGCCCAAAGGTTTTG	60.039	20	201	14	214	CAGCGAGAGGTTTGGGAGAG	60.108	20	AGGAGGAGCCGTAGAGGAAG	60.106	20	177	14	190
i1_HQ_c6187/f3p0/1654	2	p1	(A)10	10	1305	1314	GGCTTCCCCTCCGTATTGTC	60.179	20	ACTCCCCACTTGCTTGGAAG	59.889	20	269	1106	1374	TTTTGTTGGACTGCCGACCA	60.394	20	ACTCCCCACTTGCTTGGAAG	59.889	20	196	1179	1374	CTCTTACCGGAGCTCAGTGG	59.542	20	ACTCCCCACTTGCTTGGAAG	59.889	20	239	1136	1374
i1_HQ_c6187/f3p0/1654	3	p2	(AT)15	30	1627	1656
i1_HQ_c6206/f5p0/1562	1	p2	(CT)7	14	43	56	AGGCTGATAAATGGGCCGAG	59.891	20	CTCTGAAAGGCGCCGTTTTC	60.110	20	157	0	156	AGGCTGATAAATGGGCCGAG	59.891	20	TAGGCTTATCGTGCTTGCCC	60.179	20	192	0	191	CCCAACACAGACCAACCGAT	60.251	20	CTCTGAAAGGCGCCGTTTTC	60.110	20	137	20	156
i1_HQ_c6245/f3p32/1498	1	p1	(T)16	16	1354	1369	CCTACGTTCATGGTCTCCCG	59.898	20	ACTCGATCAACTGTGGTTTCCT	59.631	22	150	1331	1480	TGCATTGAAAGGTACCCGGT	59.597	20	ACTCGATCAACTGTGGTTTCCT	59.631	22	279	1202	1480	CCCTACGTTCATGGTCTCCC	59.536	20	ACTCGATCAACTGTGGTTTCCT	59.631	22	151	1330	1480
i1_HQ_c6268/f6p0/1369	1	p2	(AG)11	22	1	22
i1_HQ_c6279/f6p122/1806	1	p3	(CTT)8	24	123	146	GTTCTCCTTGACCACCTCCG	60.037	20	TGCCTTGAGAACAGGTGCAA	60.107	20	234	100	333	GTTCTCCTTGACCACCTCCG	60.037	20	TCCCCAAACACGTTTGTCCT	59.744	20	128	100	227	GTTCTCCTTGACCACCTCCG	60.037	20	GCATAGGCAGCACTATCCCC	60.322	20	107	100	206
i1_HQ_c6293/f3p0/1362	1	p1	(T)10	10	345	354	CAACCAGAGGCGGAAGGAAA	60.251	20	CAAACCAGCGATTTCCGTGG	60.110	20	265	173	437	AGAAGGGATCGCGAGACAAC	59.826	20	TTCCGTGGGTTGTTGTTCCT	59.744	20	269	157	425	GAGACAACCAGAGGCGGAAG	60.390	20	CAAACCAGCGATTTCCGTGG	60.110	20	269	169	437
i1_HQ_c6293/f3p0/1362	2	p1	(A)10	10	614	623	CTGGCCTGTATAAGACCTGGT	58.881	21	CCCAAGGAAAGGAAAGAATCGG	59.245	22	279	538	816	ACTGGCCTGTATAAGACCTGG	58.881	21	CCCAAGGAAAGGAAAGAATCGG	59.245	22	280	537	816	ACCTGGTACCTAATTCGAATCGA	59.044	23	CGGATGGCCAATAACCCAAG	58.968	20	279	552	830
i1_HQ_c6310/f2p0/1517	1	c	(A)11t(A)12taaagg(A)10	40	1186	1225	AGCAAGCAACGCAACCAAAA	60.108	20	AGCAGCTTGATTGTCTTCGGA	59.998	21	244	1061	1304	TCCCCCTCCCTTTCGTTACT	59.882	20	AGCAGCTTGATTGTCTTCGGA	59.998	21	191	1114	1304	TGTCCCCCTCCCTTTCGTTA	60.179	20	AGCAGCTTGATTGTCTTCGGA	59.998	21	193	1112	1304
i1_HQ_c6336/f3p0/1941	1	p1	(A)13	13	1032	1044	TGGGGGAAGGGTTATTGCTT	58.911	20	CAGGGAGTCTCGATGTGCAA	59.753	20	183	987	1169	TGGGGGAAGGGTTATTGCTT	58.911	20	AACAGGGAGTCTCGATGTGC	59.752	20	185	987	1171	TGGGGGAAGGGTTATTGCTT	58.911	20	GGGAACAGGGAGTCTCGATG	59.538	20	188	987	1174
i1_HQ_c6336/f3p0/1941	2	p1	(A)15	15	1205	1219	TTGCACATCGAGACTCCCTG	59.753	20	TCCACTACACATGCATGCAT	57.577	20	241	1150	1390	TTGCACATCGAGACTCCCTG	59.753	20	ATCCACTACACATGCATGCA	57.577	20	242	1150	1391	GCACATCGAGACTCCCTGTT	59.752	20	TCCACTACACATGCATGCAT	57.577	20	239	1152	1390
i1_HQ_c6383/f4p40/1739	1	p2	(CT)9	18	15	32
i1_HQ_c6393/f4p116/1600	1	p2	(GA)8	16	8	23
i1_HQ_c6393/f4p116/1600	2	p3	(GAA)9	27	160	186	GAAGGCAACACCATGTGCTC	59.758	20	GTTGGTGTTCGGCCTTGTTC	59.970	20	173	90	262	GAAGGCAACACCATGTGCTC	59.758	20	GATCGGAGACAGCAGAGAGC	59.969	20	208	90	297	GAAGGCAACACCATGTGCTC	59.758	20	TCGGCCCTAACAAACCCATC	60.035	20	277	90	366
i1_HQ_c6393/f4p116/1600	3	p3	(CCA)8	24	469	492	GGGTTTGTTAGGGCCGATCA	60.035	20	GATGGAGAGAGTCATGCCGG	59.967	20	222	350	571	GGGTTTGTTAGGGCCGATCA	60.035	20	GGATGGAGAGAGTCATGCCG	59.967	20	223	350	572	TGGGTTTGTTAGGGCCGATC	60.035	20	GATGGAGAGAGTCATGCCGG	59.967	20	223	349	571
i1_HQ_c6498/f2p8/1162	1	p3	(CCA)7	21	203	223	CACAACCAAGCCCTTTTCCG	59.968	20	GAACTCCGGCTTTTACCCCA	59.963	20	272	161	432	AACCAAGCCCTTTTCCGTCA	60.106	20	GAACTCCGGCTTTTACCCCA	59.963	20	269	164	432	CACAACCAAGCCCTTTTCCG	59.968	20	GTGGTTTCACCCCCTTCCAT	59.886	20	114	161	274
i1_HQ_c6539/f2p0/1498	1	p4	(ATTT)6	24	1305	1328	CCATAGGTGGGCACTCATGT	59.452	20	CCATGAAGCGCAATCCCAAG	59.898	20	179	1230	1408	ATGCTGTGTCCATAGGTGGG	59.452	20	CCATGAAGCGCAATCCCAAG	59.898	20	188	1221	1408	CCATAGGTGGGCACTCATGT	59.452	20	ACAAGCCATGAAGCGCAATC	59.828	20	184	1230	1413
i1_HQ_c6662/f2p0/1605	1	p1	(T)14	14	1453	1466	TGGACTTGTCCACTGTTTCCA	59.438	21	GGCCAATGAAACCAGACCAG	59.109	20	139	1398	1536	TGGACTTGTCCACTGTTTCCA	59.438	21	CGGCCAATGAAACCAGACCA	60.893	20	140	1398	1537	TGGACTTGTCCACTGTTTCCA	59.438	21	ACGGCCAATGAAACCAGACC	60.894	20	141	1398	1538
i1_HQ_c6732/f2p18/1887	1	p3	(CAT)6	18	126	143	GAGAGATGGCCTTGGTCTCG	59.896	20	CACGGTCTTAACGAACCCCA	59.966	20	124	72	195	GAGAGATGGCCTTGGTCTCG	59.896	20	GAGTGAAGCCCTTCGAGCTT	60.037	20	168	72	239	GAGAGATGGCCTTGGTCTCG	59.896	20	GCCAAGAGAGTGAAGCCCTT	59.963	20	175	72	246
i1_HQ_c6770/f5p23/1621	1	p3	(TTC)5	15	77	91	CTCTCATTCCTCGCTGTCCG	60.249	20	ATCACTGGCCCTTGCAAAGA	59.887	20	273	52	324	CTCTCATTCCTCGCTGTCCG	60.249	20	CGATCACCTCCCCGATTCTC	59.684	20	194	52	245	CTCTCATTCCTCGCTGTCCG	60.249	20	TCACCTCCCCGATTCTCTCC	60.397	20	191	52	242
i1_HQ_c6861/f2p24/1123	1	p3	(CCT)5	15	149	163	CCCTTATTCCTCGCACCTCC	59.893	20	TGAACAAAGTCCTGCACCGT	60.107	20	190	88	277	CCCTTATTCCTCGCACCTCC	59.893	20	CCTGAATTTCCTGCAGCTGC	59.827	20	213	88	300	CCCTTATTCCTCGCACCTCC	59.893	20	CCGCAATCTCCTCAGCTCTT	59.822	20	275	88	362
i1_HQ_c6861/f2p24/1123	2	p1	(A)10	10	1111	1120
i1_HQ_c6906/f6p0/1280	1	p2	(GA)6	12	10	21
i1_HQ_c6906/f6p0/1280	2	p1	(T)11	11	1185	1195	AGTCACCGGAAATAGGCAACA	59.650	21	CGCAAGTACAACAGTCCATCT	58.311	21	191	1090	1280	TGAAGTCACCGGAAATAGGCA	59.374	21	CGCAAGTACAACAGTCCATCT	58.311	21	194	1087	1280	GTCACCGGAAATAGGCAACA	58.184	20	CGCAAGTACAACAGTCCATCT	58.311	21	190	1091	1280
i1_HQ_c6964/f4p17/1747	1	p2	(TC)6	12	44	55	ACAGATCTAACCAACCGCCT	58.723	20	AGCGGAGAGAGAAGAGTCGT	60.036	20	260	21	280	ACAGATCTAACCAACCGCCT	58.723	20	CGGAGGTGGTCAAGGAGAAC	60.037	20	208	21	228	ACAGATCTAACCAACCGCCT	58.723	20	GAAGGTCGGAGGTGGTCAAG	60.037	20	214	21	234
i1_HQ_c6964/f4p17/1747	2	p3	(CTT)8	24	232	255	ACCAACCGCCTAGTCTCTCT	59.960	20	AGCGGAGAGAGAAGAGTCGT	60.036	20	251	30	280	AACAACCAGAGGCGCACTAA	59.892	20	AGCGGAGAGAGAAGAGTCGT	60.036	20	203	78	280	AAACAACCAGAGGCGCACTA	59.892	20	AGCGGAGAGAGAAGAGTCGT	60.036	20	204	77	280
i1_HQ_c6990/f2p22/1833	1	p2	(TC)12	24	8	31
i1_HQ_c7011/f2p0/1125	1	p1	(A)11	11	4	14
i1_HQ_c7105/f2p11/1219	1	p3	(CCA)5	15	94	108	CGAATCACCTACGTCAGCGA	59.902	20	AAGGGTTTGAGAGAGCGTCG	60.038	20	139	56	194	TCGAATCACCTACGTCAGCG	59.902	20	AAGGGTTTGAGAGAGCGTCG	60.038	20	140	55	194	CGAATCACCTACGTCAGCGA	59.902	20	GAGAGCGTCGTACTCGTAGC	60.043	20	129	56	184
i1_HQ_c7179/f3p0/1419	1	p3	(CAC)5	15	942	956	TCCTGACCACCAAATGCGAA	59.890	20	CCCCTTAACGGTGAATGGCT	60.034	20	243	777	1019	TTCCTGACCACCAAATGCGA	59.890	20	CCCCTTAACGGTGAATGGCT	60.034	20	244	776	1019	CATTTGAAAGGCGACCACCG	60.110	20	CCCCTTAACGGTGAATGGCT	60.034	20	109	911	1019
i1_HQ_c7274/f4p0/1968	1	c	(CT)8cg(CT)6	30	31	60	TGAGCCTCTTATCCACACTTTGT	59.672	23	GAAGCAGAGGTGAGAGCGTT	60.038	20	108	0	107	TGAGCCTCTTATCCACACTTTGT	59.672	23	TGCTGGTCGAAGGCTATGTC	59.824	20	240	0	239	TGAGCCTCTTATCCACACTTTGT	59.672	23	CTGCTGGTCGAAGGCTATGT	59.823	20	241	0	240
i1_HQ_c7274/f4p0/1968	2	p3	(CTG)5	15	1800	1814	GTCGGCTACAACGCAATGAC	59.905	20	TCACCGAGCAACTTTAACCGA	59.931	21	274	1636	1909	CGGCTACAACGCAATGACAG	59.905	20	TCACCGAGCAACTTTAACCGA	59.931	21	272	1638	1909	CAGAATGCTGCCTCAGTTGC	59.829	20	TCACCGAGCAACTTTAACCGA	59.931	21	187	1723	1909
i1_HQ_c7281/f3p0/2025	1	p1	(A)10	10	1982	1991
i1_HQ_c7372/f9p5/1667	1	p3	(CTT)6	18	89	106	CACATCACCACCAAACAGCG	60.040	20	TTGAACGACGTGAGCGAAGA	59.970	20	196	47	242	CACATCACCACCAAACAGCG	60.040	20	CAGGACCTTGAACGACGTGA	59.968	20	203	47	249	CACATCACCACCAAACAGCG	60.040	20	TCAGGACCTTGAACGACGTG	59.968	20	204	47	250
i1_HQ_c7447/f3p0/1985	1	p2	(TC)7	14	28	41	GGTCTCCTTCCTCACCGAGA	60.324	20	TATTCCGAGATGTGGCGCTC	59.968	20	218	0	217	GGTCTCCTTCCTCACCGAGA	60.324	20	CCGAGATGTGGCGCTCTATT	59.967	20	214	0	213	GGTCTCCTTCCTCACCGAGA	60.324	20	GGAACAATATCCTCGGCGGT	59.894	20	269	0	268
i1_HQ_c7477/f2p19/1508	1	p3	(TTC)8	24	36	59	AGGTCTGATATGAGAAGAGCACA	58.715	23	GCATCAACCACTGACCCTGA	59.963	20	208	0	207	AGGTCTGATATGAGAAGAGCACA	58.715	23	TGAGAAGACGAGGAAACGCC	60.039	20	101	0	100	AGGTCTGATATGAGAAGAGCACA	58.715	23	CTGCATCTCTCTCGGCCATT	59.894	20	271	0	270
i1_HQ_c7573/f2p0/1478	1	p2	(CT)11	22	76	97	ACTGCTGCTTTCCTTCCTTGT	60.134	21	ACCGGTTCTCGTTGATCCAC	60.038	20	193	27	219	ACTGCTGCTTTCCTTCCTTGT	60.134	21	CCGGTTCTCGTTGATCCACA	60.038	20	192	27	218	ACTGCTGCTTTCCTTCCTTGT	60.134	21	CGTCGTACAGAGCGTTCAGA	59.835	20	151	27	177
i1_HQ_c7638/f2p14/1193	1	p2	(CT)7	14	27	40	AACCAATCAGAGCAGCGTGC	61.581	20	AGGCACAATGCGAACAAACT	58.968	20	218	0	217	AACCAATCAGAGCAGCGTGC	61.581	20	CAACAGAGGGAGTATTGGGGG	59.787	21	147	0	146	AACCAATCAGAGCAGCGTGC	61.581	20	AGGCACAATGCGAACAAACTT	59.591	21	218	0	217
i1_HQ_c7667/f3p30/1936	1	c	(CT)13ccccctctattgactcatcatcaaccctgcaatctaggtcttcactcctcactgcaaacccccca(CT)14	119	18	136
i1_HQ_c7717/f4p0/1401	1	p2	(GA)9	18	46	63	AAAACCTAAAATTTCAGAGTCATGGA	57.523	26	CCACAGGAGCAAGACGAGAG	60.109	20	201	17	217	GTTCTTGTTCCAAATCAAAAACCTAA	57.289	26	CCACAGGAGCAAGACGAGAG	60.109	20	218	0	217	AAAACCTAAAATTTCAGAGTCATGGA	57.523	26	CTATGCCCTTGGACGGTGAC	60.462	20	110	17	126
i1_HQ_c7911/f2p22/1651	1	p3	(TCT)6	18	53	70	CTTCTGCTTCCCAGGACTCG	60.108	20	CCACCACCCAACTCCATCTC	60.035	20	210	11	220	CTTCTGCTTCCCAGGACTCG	60.108	20	CTCCACCACCCAACTCCATC	60.035	20	212	11	222	CGGTCCGTACTAAACCCACC	60.109	20	CCACCACCCAACTCCATCTC	60.035	20	192	29	220
i1_HQ_c8021/f6p0/1677	1	p3	(TGC)5	15	19	33
i1_HQ_c8040/f2p0/1481	1	p1	(A)11	11	107	117	GAGAGCCACCACATGACACA	59.965	20	TCCTGGTTTGGTTGCCTTGT	60.033	20	144	18	161	CACCACATGACACAGGAGCT	59.964	20	TCCTGGTTTGGTTGCCTTGT	60.033	20	138	24	161	AGAGCCACCACATGACACAG	59.964	20	TCCTGGTTTGGTTGCCTTGT	60.033	20	143	19	161
i1_HQ_c8060/f2p1/1404	1	p1	(T)11	11	1263	1273	GCTGGAGTATGCTCGTCTCC	59.969	20	TGGGGGTTCCTAGTAGCAGA	59.286	20	213	1155	1367	CATCGTGCCGCAACAGAAAA	60.041	20	TGGGGGTTCCTAGTAGCAGA	59.286	20	148	1220	1367	ATGCTCGTCTCCAACAGCTC	60.108	20	TGGGGGTTCCTAGTAGCAGA	59.286	20	205	1163	1367
i1_HQ_c8100/f7p18/1244	1	p3	(TCT)7	21	44	64	AGTGGTGGTGACTCCTTCCT	60.105	20	ATCGCAACTGAGGATCGGAC	59.897	20	229	13	241	AGTGGTGGTGACTCCTTCCT	60.105	20	CGATCAATCGGGGCAGAGAA	59.895	20	136	13	148	AGTGGTGGTGACTCCTTCCT	60.105	20	CGGTGCGGAAACAAATCGAA	59.764	20	203	13	215
i1_HQ_c8100/f7p18/1244	2	p1	(A)11	11	325	335	GTCCGATCCTCAGTTGCGAT	59.897	20	TCGAATCAGACATGGGAGCG	59.897	20	205	222	426	GTCCGATCCTCAGTTGCGAT	59.897	20	ATTGGGCATCCTTCTGCTCC	60.106	20	276	222	497	GTCCGATCCTCAGTTGCGAT	59.897	20	GGCATCCTTCTGCTCCTCTG	60.179	20	272	222	493
i1_HQ_c8311/f4p29/1378	1	p1	(A)16	16	223	238	GAACTCCACCTCCAACTGGG	59.963	20	CGACGATGGAAGCTATGCCT	59.967	20	229	125	353	GAACTCCACCTCCAACTGGG	59.963	20	CCAGCGACGATGGAAGCTAT	59.967	20	233	125	357	GAACTCCACCTCCAACTGGG	59.963	20	GATCCAAAGGGTGGGTGGAG	60.034	20	256	125	380
i1_HQ_c8357/f7p4/1145	1	p3	(CAG)5	15	650	664	ATGTGGTCCGTGTCAAGCAT	59.963	20	AGGCCACCTGCTCTTGATTC	60.035	20	232	466	697	ATGTGGTCCGTGTCAAGCAT	59.963	20	GAGGCCACCTGCTCTTGATT	60.035	20	233	466	698	ATGTGGTCCGTGTCAAGCAT	59.963	20	ATGATTCAGAGGCCACCTGC	60.107	20	241	466	706
i1_HQ_c8539/f2p0/1463	1	p1	(T)11	11	115	125	TCAATTCCGTTCCGTTCCGT	59.966	20	CCACCCAAATTTCCCAACCC	59.310	20	216	67	282	CGTTCCGTTCCGTTCCTTGA	60.598	20	CCACCCAAATTTCCCAACCC	59.310	20	209	74	282	ATTCCGTTCCGTTCCGTTCC	60.671	20	CCACCCAAATTTCCCAACCC	59.310	20	213	70	282
i1_HQ_c8575/f4p1/1369	1	p1	(T)11	11	1097	1107	GCCGCCACTTTGGTTTCATT	59.967	20	ACCAAAACTCACATGCCCAAG	59.312	21	228	1040	1267	ATGTTGTGAACTAGCCGCCA	59.964	20	ACCAAAACTCACATGCCCAAG	59.312	21	241	1027	1267	TCTGAAGTCTCGCAAGCTGG	60.038	20	ACCAAAACTCACATGCCCAAG	59.312	21	267	1001	1267
i1_HQ_c8609/f2p1/1332	1	p3	(GAA)5	15	14	28
i1_HQ_c8762/f3p23/1194	1	p3	(GAA)7	21	45	65	AGAAATGGGGCAAGAGGAGC	60.034	20	TGGCCGCAGAAGAAGAAGAG	60.037	20	230	7	236	AGAAATGGGGCAAGAGGAGC	60.034	20	TCTCTGGCGGCTCCAATTTT	59.962	20	168	7	174	AGAAATGGGGCAAGAGGAGC	60.034	20	AGGGTTTGCTTCCTTTGGCT	60.106	20	102	7	108
i1_HQ_c8853/f3p0/1408	1	p2	(AG)7	14	35	48	TGAACCAATCTCTCTCACCACC	59.697	22	AGGAGGAGAAGGATCGGGTC	60.106	20	113	3	115	TGAACCAATCTCTCTCACCACC	59.697	22	GAGGAGGAGAAGGATCGGGT	60.106	20	114	3	116	TGAACCAATCTCTCTCACCACC	59.697	22	GAGGAGGATGTGGTTGACGG	60.108	20	141	3	143
i1_HQ_c8882/f5p20/1938	1	p3	(AAT)6	18	1919	1936
i1_HQ_c8906/f2p9/1719	1	p3	(ATT)7	21	78	98	AGTGTCTCCCTTGTCTTCTAAGA	58.258	23	ACAGCAGAAGAGAGTGCAGG	59.679	20	179	0	178	AGTGTCTCCCTTGTCTTCTAAGA	58.258	23	CACTGCTTCACTTGCTTGCA	59.617	20	265	0	264	AGTGTCTCCCTTGTCTTCTAAGA	58.258	23	CAGCAGAAGAGAGTGCAGGA	59.393	20	178	0	177
i1_HQ_c9115/f9p4/1832	1	p3	(TCT)5	15	67	81	CAGCCTCCTTCCTCCTCCTA	59.737	20	CAGAAAACAACCTCCGGGGA	59.890	20	135	16	150	CAGCCTCCTTCCTCCTCCTA	59.737	20	AACAACCTCCGGGGAAACTC	59.890	20	130	16	145	CAGCCTCCTTCCTCCTCCTA	59.737	20	ACCTCCGGGGAAACTCCTAA	59.882	20	126	16	141
i1_HQ_c9123/f3p10/1693	1	p1	(A)10	10	6	15
i1_HQ_c9138/f3p47/1481	1	p3	(AGA)7	21	66	86	TGGTGTGAGGGAGAGAGAGAG	59.995	21	CCGATGAGTCTGGGAGAGGA	60.106	20	144	13	156	TGGTGTGAGGGAGAGAGAGAG	59.995	21	TCCGATGAGTCTGGGAGAGG	60.106	20	145	13	157	GGTGTGAGGGAGAGAGAGAGT	59.995	21	CCGATGAGTCTGGGAGAGGA	60.106	20	143	14	156
i1_HQ_c9166/f2p5/1227	1	p1	(T)10	10	1014	1023	CGGCGAGTTGCTAGTGTTTG	59.836	20	TCACACCAAAACCCAGAAACA	58.191	21	211	936	1146	ACGGCGAGTTGCTAGTGTTT	60.250	20	TCACACCAAAACCCAGAAACA	58.191	21	212	935	1146	AACGGCGAGTTGCTAGTGTT	60.250	20	TCACACCAAAACCCAGAAACA	58.191	21	213	934	1146
i1_HQ_c9171/f3p0/1959	1	p2	(AG)7	14	110	123	GTCCGCTCTGTGTGTGAGAA	59.968	20	GAGCACAGTCCTTTCTGGGT	59.602	20	201	85	285	GTCCGCTCTGTGTGTGAGAA	59.968	20	AGAGCACAGTCCTTTCTGGG	59.310	20	202	85	286	GAGTCCGCTCTGTGTGTGAG	60.388	20	GAGCACAGTCCTTTCTGGGT	59.602	20	203	83	285
i1_HQ_c9171/f3p0/1959	2	p1	(T)12	12	1840	1851	CCTGAGCAGCTTTGACACCA	60.536	20	TATACCCTGTTACCCGGGCA	60.031	20	207	1741	1947	CTGCAGTTTGGCAAGGTTGG	60.250	20	CCGGGCAGCAATTGAGTTTT	59.682	20	277	1658	1934	ACTGCAGTTTGGCAAGGTTG	59.539	20	CCGGGCAGCAATTGAGTTTT	59.682	20	278	1657	1934
i1_HQ_c9225/f2p0/1781	1	c	(AGC)6ctttccag(TC)6	38	36	73	TCTGCAACCAACAAAGAAGCG	59.935	21	AGCTGTTCCTCTGCTGTGAC	59.965	20	148	12	159	TCTGCAACCAACAAAGAAGCG	59.935	21	TCACCACACAGCTGAATCCC	59.963	20	174	12	185	TCTGCAACCAACAAAGAAGCG	59.935	21	CAACAAGCAGACCCCATCCT	59.961	20	276	12	287
i1_HQ_c9259/f4p32/1719	1	c	(GCA)5gcggcggcggcgtcg(CAT)5	45	35	79	AGCGACACTTCCAAACTTCCT	59.859	21	TTTGGGATGGATGGGTGGTG	59.959	20	243	9	251	AGCGACACTTCCAAACTTCCT	59.859	21	TGTTTGGGATGGATGGGTGG	59.959	20	245	9	253	AGCGACACTTCCAAACTTCCT	59.859	21	GTTTGGGATGGATGGGTGGT	59.959	20	244	9	252
i1_HQ_c9262/f7p16/1518	1	p3	(AAC)5	15	245	259	AACCAGCCAACCAACCATGA	60.106	20	CCAAGAGGGCTTTTGGGGAT	59.958	20	202	141	342	ACCAGCCAACCAACCATGAT	59.885	20	CCAAGAGGGCTTTTGGGGAT	59.958	20	201	142	342	CACCAACCAAACCAGCCAAC	60.179	20	CCAAGAGGGCTTTTGGGGAT	59.958	20	211	132	342
i1_HQ_c9269/f5p0/1819	1	p2	(TC)6	12	94	105	GCGTAATCGGACGATCCCAA	60.249	20	GCCCACCTCAAGATCGCTTT	60.678	20	160	32	191	GCGTAATCGGACGATCCCAA	60.249	20	AAAGCCCACCTCAAGATCGC	60.678	20	163	32	194	AATCGGACGATCCCAAGCAC	60.462	20	GCCCACCTCAAGATCGCTTT	60.678	20	156	36	191
i1_HQ_c9270/f8p136/1900	1	p1	(A)14	14	133	146	CTGCCAATCTCTTGCTCCCA	60.035	20	ATGTGTCTTGCGGATCCCTG	60.108	20	199	97	295	CTGCCAATCTCTTGCTCCCA	60.035	20	TGATGTGTCTTGCGGATCCC	60.108	20	201	97	297	CTGCCAATCTCTTGCTCCCA	60.035	20	CTCGCTTACGTGACCCCATT	60.108	20	131	97	227
i1_HQ_c9353/f4p6/1874	1	p2	(AG)6	12	59	70	ATACAGTTGCGTCTTTCGGC	58.924	20	TGGGATTGGAGGTCGGAGAT	60.031	20	213	33	245	ATACAGTTGCGTCTTTCGGC	58.924	20	ACTCCGAGGCTGTAATCCCT	60.032	20	126	33	158	ATACAGTTGCGTCTTTCGGC	58.924	20	CAACTCCATCGGGAAGCACT	60.036	20	143	33	175
i1_HQ_c9370/f6p28/1434	1	p3	(GAG)7	21	5	25
i1_HQ_c9458/f4p0/1972	1	p1	(T)103	103	1	103
i1_HQ_c9458/f4p0/1972	2	c	(CTGCAC)5cagcaa(CAGCAC)5	66	400	465	TCACTCAACGGAAACACCCC	60.179	20	GGAGGGAAGCAGAACTTGGT	59.598	20	244	257	500	TCACTCAACGGAAACACCCC	60.179	20	AGGAGGGAAGCAGAACTTGG	59.305	20	245	257	501	TCACTCAACGGAAACACCCC	60.179	20	CGGGAGATGAGTCAAGGAGG	59.250	20	259	257	515
i1_HQ_c9586/f2p6/1375	1	p1	(A)10	10	666	675	GACACTGCCCAGGATTGTCA	59.963	20	TGTGAAGAGGTAGCAGCACG	60.038	20	270	518	787	CCACTCCGGCATGTTTGTTG	60.039	20	TGTGAAGAGGTAGCAGCACG	60.038	20	170	618	787	TGGGGCCTTTAATACCTGCG	60.107	20	TGTGAAGAGGTAGCAGCACG	60.038	20	146	642	787
i1_HQ_c9634/f3p0/1261	1	p3	(AGA)5	15	125	139	GCAGTAGTTGTTGTGTTGGGT	58.979	21	CGAAGCGCTTGATGAGTTGG	59.904	20	201	3	203	GCAGTAGTTGTTGTGTTGGGT	58.979	21	CCGAAGCGCTTGATGAGTTG	59.904	20	202	3	204	TGGTGAAGAAGCTTAGCTCCTG	60.028	22	CGAAGCGCTTGATGAGTTGG	59.904	20	164	40	203
i1_HQ_c9651/f2p0/1540	1	p2	(GA)9	18	33	50	ACACTCTTCTGACCATCTTTATCA	57.388	24	CTGTCACACCATCACCGGAT	59.750	20	136	2	137	ACACTCTTCTGACCATCTTTATCA	57.388	24	ACTCTGTCACACCATCACCG	59.682	20	139	2	140	ACACTCTTCTGACCATCTTTATCA	57.388	24	CTCTGTCACACCATCACCGG	60.390	20	138	2	139
i1_HQ_c9670/f4p11/1244	1	p6	(CCGGCA)5	30	697	726	GGCAAAGGAGGTGATGCTCT	60.035	20	GGAAAGGGTTTGAGCTCGGA	59.964	20	206	565	770	AGGCAAAGGAGGTGATGCTC	60.035	20	GGAAAGGGTTTGAGCTCGGA	59.964	20	207	564	770	GCTGAGAAGGCAAAGGAGGT	59.963	20	GGAAAGGGTTTGAGCTCGGA	59.964	20	214	557	770
i1_HQ_c9694/f2p0/1350	1	p2	(TA)7	14	1312	1325
i1_HQ_c9698/f4p22/1964	1	c	(T)11c(T)12	24	72	95	GCCTCGAAAATCTCTGGGGG	60.465	20	TGGTCACGCTCATCTTTCCC	60.036	20	100	26	125	GGCCTCGAAAATCTCTGGGG	60.465	20	GGTCACGCTCATCTTTCCCA	60.036	20	100	25	124	GGCCTCGAAAATCTCTGGGG	60.465	20	TGGTCACGCTCATCTTTCCC	60.036	20	101	25	125
i1_HQ_c9698/f4p22/1964	2	c	(CTGGTG)5ctgttgct(GGTGCA)5	68	1601	1668	GGAGGGAAGCAGAACTTGGT	59.598	20	TCACTCAACGGAAACACCCC	60.179	20	244	1567	1810	AGGAGGGAAGCAGAACTTGG	59.305	20	TCACTCAACGGAAACACCCC	60.179	20	245	1566	1810	CGGGAGATGAGTCAAGGAGG	59.250	20	TCACTCAACGGAAACACCCC	60.179	20	259	1552	1810
i1_HQ_c9788/f2p14/1205	1	p2	(TC)7	14	51	64	CGAAAGGAAGGTTTTGTCCGT	59.055	21	CTGGGCGTAAAGGTGAGACC	60.391	20	253	11	263	ACGAAAGGAAGGTTTTGTCCG	59.055	21	CTGGGCGTAAAGGTGAGACC	60.391	20	254	10	263	CGAAAGGAAGGTTTTGTCCGT	59.055	21	TCTGGGCGTAAAGGTGAGAC	59.393	20	254	11	264
i1_HQ_c9805/f3p19/1420	1	p2	(AG)10	20	38	57	AGAAGAGGAAAGTGATCGGAGA	58.297	22	TGGTAGGTAGGTGAGAGGGC	60.032	20	246	10	255	AGAAGAGGAAAGTGATCGGAGA	58.297	22	TTTTGGCCGCTCTACCAGTT	59.890	20	174	10	183	AGAAGAGGAAAGTGATCGGAGA	58.297	22	GTAGGTAGGTGAGAGGGCCT	59.738	20	244	10	253
i1_HQ_c9805/f3p19/1420	2	p3	(CCA)10	30	186	215	GAACTGGTAGAGCGGCCAAA	60.321	20	CGGTGATTGGTTGTTGGCTG	60.039	20	219	163	381	GAACTGGTAGAGCGGCCAAA	60.321	20	CTTCTTGCATGATGCCGGTG	59.900	20	234	163	396	GAACTGGTAGAGCGGCCAAA	60.321	20	CTGGGCTTCTTGCATGATGC	59.898	20	239	163	401
i1_HQ_c9805/f3p19/1420	3	p3	(GCA)5	15	442	456	CAGCCAACAACCAATCACCG	60.039	20	CGTCTTCTTCCACGGGTCTC	60.109	20	176	362	537	GCATCATGCAAGAAGCCCAG	59.898	20	CGTCTTCTTCCACGGGTCTC	60.109	20	156	382	537	GCATCATGCAAGAAGCCCAG	59.898	20	GTAGAAAGGATCGCAGGGCA	59.822	20	279	382	660
i1_HQ_c9805/f3p19/1420	4	p1	(A)12	12	1106	1117	CACGTCGTCTTTCCGCAAAG	60.111	20	ATTCTTCGCTCACCCACCAG	60.036	20	241	903	1143	CCTGCCCTTCGATCTGAACA	59.750	20	ATTCTTCGCTCACCCACCAG	60.036	20	220	924	1143	CTTCGATCTGAACATGCCGC	59.697	20	ATTCTTCGCTCACCCACCAG	60.036	20	214	930	1143
i1_HQ_c9824/f3p18/2005	1	p1	(A)24	24	13	36
i1_HQ_c9863/f2p0/1305	1	p2	(TC)18	36	13	48
i1_HQ_c9863/f2p0/1305	2	p2	(TA)7	14	1111	1124	CAAATGACTGCAGCCACACC	60.039	20	GCTTTCCAAGGCAAAACCCT	59.241	20	226	995	1220	CAAATGACTGCAGCCACACC	60.039	20	AGGGCTGTAAGGCTTTCCAA	59.223	20	237	995	1231	CAAATGACTGCAGCCACACC	60.039	20	AAGGGCTGTAAGGCTTTCCA	59.223	20	238	995	1232
i1_HQ_c9992/f2p0/1768	1	p2	(TC)8	16	41	56	CACTCTTGCCCCTTCCCATT	59.960	20	ATATCCACCCCTTCTGGCCT	60.029	20	207	1	207	CACTCTTGCCCCTTCCCATT	59.960	20	ACCTACCATACAGTCCGGCT	60.032	20	177	1	177	CACTCTTGCCCCTTCCCATT	59.960	20	AAAGCCCTGACGATGTCCAG	60.036	20	254	1	254
i1_HQ_c10041/f2p22/1918	1	p1	(A)13	13	12	24
i1_HQ_c10122/f3p7/1271	1	p1	(A)11	11	1273	1283
i1_HQ_c10174/f2p31/1418	1	p2	(AG)10	20	27	46	GAGCGAGAGAGAAGGAAGGC	59.898	20	GTCAGCCTCTTCTGCCCAAT	60.035	20	113	1	113	GAGCGAGAGAGAAGGAAGGC	59.898	20	CGCCATGAGAGGACCTTGTT	60.036	20	194	1	194	GAGCGAGAGAGAAGGAAGGC	59.898	20	ACGTTCGTCAGCCTCTTCTG	60.039	20	119	1	119
i1_HQ_c10261/f4p0/1925	1	p2	(TC)6	12	12	23
i1_HQ_c10281/f2p0/1662	1	p3	(CCG)6	18	223	240	CAGCAGCAACAGGACCAAAC	59.969	20	GGTGGCATCATTTGGTGCTG	60.109	20	116	189	304	CAGCAGCAACAGGACCAAAC	59.969	20	AGATGGTCTTGTTCTCGCCG	60.109	20	244	189	432	CAGCAGCAACAGGACCAAAC	59.969	20	CATCCAGTGGTGCAAATCGC	60.179	20	270	189	458
i1_HQ_c10302/f3p0/1728	1	p1	(A)21	21	37	57	CCGTCCAAATCAAACCCACC	59.399	20	GTACATCTCGGCCGTTGGAT	59.896	20	136	7	142	CCGTCCAAATCAAACCCACC	59.399	20	TTGGCATTGGTGACGTCAGA	59.892	20	189	7	195	CCGTCCAAATCAAACCCACC	59.399	20	TAGGGGGAGTACATCTCGGC	60.179	20	144	7	150
i1_HQ_c10302/f3p0/1728	2	p3	(ATC)7	21	1611	1631	AGAGCAGAGTGGACTGTGGA	60.179	20	GGTAGGGATCAGTAAGCGAGC	60.000	21	111	1550	1660	GAGCAGAGTGGACTGTGGAG	59.754	20	GGTAGGGATCAGTAAGCGAGC	60.000	21	110	1551	1660	AGAGCAGAGTGGACTGTGGA	60.179	20	AGGGATCAGTAAGCGAGCAA	58.805	20	108	1550	1657
i1_HQ_c10394/f3p19/2001	1	p1	(T)12	12	1909	1920	TCTTCGTCTGCAAACCCCAA	59.818	20	AAATATACCAGCTCGGCCGG	59.965	20	208	1737	1944	AGACCTCGTCGATTTTGCGA	59.757	20	AAATATACCAGCTCGGCCGG	59.965	20	239	1706	1944	CGTAGCAGTCAGTCCAGCTT	59.755	20	AAATATACCAGCTCGGCCGG	59.965	20	162	1783	1944
i1_HQ_c10426/f5p6/1679	1	p2	(AG)7	14	103	116	CGCAGTTGCAAAAACCCTGA	59.898	20	ATGTCCATGGCGTAGTCGAC	59.898	20	249	42	290	TCGCAGTTGCAAAAACCCTG	59.898	20	ATGTCCATGGCGTAGTCGAC	59.898	20	250	41	290	GTCGCAGTTGCAAAAACCCT	59.898	20	ATGTCCATGGCGTAGTCGAC	59.898	20	251	40	290
i1_HQ_c10432/f6p19/1356	1	p2	(CT)11	22	68	89	ACGACCTCCCAAATGCACAT	59.962	20	AGTTAAAACCTCTGCGCCGA	59.966	20	228	17	244	ACGACCTCCCAAATGCACAT	59.962	20	TGCTCAGCTGCAGTTCTTGA	59.893	20	147	17	163	ACGACCTCCCAAATGCACAT	59.962	20	CAGTTAAAACCTCTGCGCCG	59.834	20	229	17	245
i1_HQ_c10475/f2p7/1263	1	p1	(A)12	12	76	87	GCAACCAGAGAGACGAAAGGA	59.999	21	AATGTTGAGCTCGTCCTCGG	60.109	20	125	17	141	AGCAACCAGAGAGACGAAAGG	59.999	21	AATGTTGAGCTCGTCCTCGG	60.109	20	126	16	141	GCAACCAGAGAGACGAAAGGA	59.999	21	AACCTTGCCGAAATCCTGGT	59.888	20	149	17	165
i1_HQ_c10489/f2p20/1717	1	p2	(TC)8	16	49	64	ATTGCCGCCACGTATTCTCT	59.822	20	AGTCGGGGTAGCCAGAATCT	60.032	20	267	0	266	ATTGCCGCCACGTATTCTCT	59.822	20	TCTCGCCCAAGTTACCCAAC	59.964	20	193	0	192	ATTGCCGCCACGTATTCTCT	59.822	20	TTGCCACTAACCATCCGACC	60.036	20	239	0	238
i1_HQ_c10528/f3p0/1283	1	c	(CT)6tctctctctattgcccacatcaatagtcaataccaccttctcttatcctcctgctct(TTC)7	90	32	121	ACAGAACACAAAAACTAATACACGCA	60.183	26	CGAAGGGGAGAGCTTGTTGT	59.965	20	243	3	245	CAGAACACAAAAACTAATACACGCA	58.804	25	CGAAGGGGAGAGCTTGTTGT	59.965	20	242	4	245	ACAGAACACAAAAACTAATACACGC	58.803	25	CGAAGGGGAGAGCTTGTTGT	59.965	20	243	3	245
i1_HQ_c10528/f3p0/1283	2	p1	(T)10	10	1260	1269
i1_HQ_c10566/f2p0/1355	1	p2	(TA)7	14	1070	1083	ATCCTCGCTGGGCATGTAAG	59.893	20	ACGAGGGTTGGCGTTATCTA	58.522	20	278	1023	1300	CATCCTCGCTGGGCATGTAA	60.179	20	ACGAGGGTTGGCGTTATCTA	58.522	20	279	1022	1300	CCTCGCTGGGCATGTAAGTT	60.393	20	ACGAGGGTTGGCGTTATCTA	58.522	20	276	1025	1300
i1_HQ_c10597/f2p0/1488	1	p1	(T)10	10	1114	1123	GTTCCGTGCCCGAATAAAGC	59.902	20	GACCAACCCTCAGGAGAAGC	60.036	20	269	1026	1294	GTTCCGTGCCCGAATAAAGC	59.902	20	GTTACCCGACCAACCCTCAG	60.037	20	276	1026	1301	GTTCCGTGCCCGAATAAAGC	59.902	20	CGACCAACCCTCAGGAGAAG	59.752	20	270	1026	1295
i1_HQ_c10611/f3p10/1347	1	p1	(T)13	13	1149	1161	ATGCAGGATTGTTCTGCCCA	59.960	20	CACGAGTGAGACCAGAATCCA	59.454	21	103	1087	1189	ATGCAGGATTGTTCTGCCCA	59.960	20	ACACGAGTGAGACCAGAATCC	59.454	21	104	1087	1190	TCCACTACCGTGTCAGAGGT	59.888	20	CACGAGTGAGACCAGAATCCA	59.454	21	160	1030	1189
i1_HQ_c10663/f3p0/1374	1	p3	(CCT)5	15	227	241	CCAGAAGAAGCGGGAGGAAG	60.108	20	GTTGAATCACCACCGGTTGC	60.040	20	114	155	268	GGAGGAAGAGAAGCGCGAAT	60.179	20	CCTCGCCGAAGAGAGTGATC	59.970	20	269	167	435	CCAAATCCAAGCGCCAATCC	60.179	20	CCTCGCCGAAGAGAGTGATC	59.970	20	237	199	435
i1_HQ_c10722/f2p22/1442	1	p2	(CT)9	18	13	30
i1_HQ_c10722/f2p22/1442	2	c	(A)11ttagaaattttgtgttctgtacaaatgaaggaaaaaaaaggaggaagaagggatttgttggggctgccgatgaatttgtagcggttgctttcatgc(TTA)8	131	1230	1360	TCTTCTGACTTTTGCTGTGGA	57.441	21	ACCCACGAAAATTAGAACAGGGA	59.927	23	272	1130	1401	TTCTTCTGACTTTTGCTGTGGA	58.115	22	ACCCACGAAAATTAGAACAGGGA	59.927	23	273	1129	1401	TCTTCTGACTTTTGCTGTGGA	57.441	21	ACCCACGAAAATTAGAACAGGG	58.582	22	272	1130	1401
i1_HQ_c10743/f3p3/1427	1	p2	(TC)8	16	168	183	CCCTCCAGAGTCCAGACTGT	60.252	20	AGGGACGACGGAGAAGATGA	60.034	20	235	132	366	ACCCTCCAGAGTCCAGACTG	60.252	20	AGGGACGACGGAGAAGATGA	60.034	20	236	131	366	CCCTCCAGAGTCCAGACTGT	60.252	20	AAGAGGGACGACGGAGAAGA	59.962	20	238	132	369
i1_HQ_c10744/f2p11/1134	1	p2	(AG)6	12	84	95	ACAGACTGGCATTAGCGACG	60.459	20	CCTTGCTTCCTGATGGAGCA	60.035	20	270	57	326	ACAGACTGGCATTAGCGACG	60.459	20	TGCTTCCTGATGGAGCACTC	59.749	20	267	57	323	ACAGACTGGCATTAGCGACG	60.459	20	CACCCTTGCTTCCTGATGGA	59.671	20	273	57	329
i1_HQ_c10802/f4p39/1703	1	p2	(GA)7	14	10	23
i1_HQ_c10802/f4p39/1703	2	p3	(TGA)5	15	1303	1317	AAGTCCCAGAGGAGGCAGAA	60.179	20	CACGCAGACCAGCAGAATTG	59.833	20	135	1220	1354	AGTGTGCCCTTCCAGACAAC	60.179	20	CACGCAGACCAGCAGAATTG	59.833	20	169	1186	1354	CAAGTGTGCCCTTCCAGACA	60.179	20	CACGCAGACCAGCAGAATTG	59.833	20	171	1184	1354
i1_HQ_c10817/f2p0/1832	1	p3	(GGC)6	18	377	394	GTCATTCCAGTCCCGATCCC	59.893	20	CCTCTCCCCCTTCCTCTACC	60.105	20	150	270	419	GGTCAGTCATTCCAGTCCCG	60.108	20	CCTCTCCCCCTTCCTCTACC	60.105	20	155	265	419	CGGTCAGTCATTCCAGTCCC	60.108	20	CCTCTCCCCCTTCCTCTACC	60.105	20	156	264	419
i1_HQ_c10865/f7p67/1505	1	p1	(T)10	10	8	17
i1_HQ_c10890/f3p35/1587	1	p2	(CT)12	24	27	50	ACTCTCCTTGAACCACAATCAGA	59.352	23	GCGCAAATCCAAGCAAGACA	60.039	20	264	1	264	ACTCTCCTTGAACCACAATCAGA	59.352	23	GTACCTTGGGCCCTAGCTTG	60.107	20	139	1	139	ACTCTCCTTGAACCACAATCAGA	59.352	23	GGGCCCTAGCTTGTGAGAAG	60.107	20	132	1	132
i1_HQ_c10910/f2p8/1905	1	p1	(A)14	14	1391	1404	ACTAGCAGCCCATCCTACCA	60.031	20	ACTTAGTCACAACCCTGTCCTC	59.367	22	208	1302	1509	TCCTTCATGCAAGCCTCAGG	60.035	20	ACTTAGTCACAACCCTGTCCTC	59.367	22	279	1231	1509	ACTAGCAGCCCATCCTACCA	60.031	20	ACTTAGTCACAACCCTGTCCT	58.309	21	208	1302	1509
i1_HQ_c10913/f3p10/1198	1	p1	(T)14	14	1094	1107	TGCCATCTTTGCGGACATCT	60.035	20	GCATCAAGTACGGCAAATCCA	59.257	21	280	882	1161	TGCCATCTTTGCGGACATCT	60.035	20	GCATCAAGTACGGCAAATCCAT	59.641	22	280	882	1161	CAGTTGCCTGTCAGTTTGCA	59.260	20	GCATCAAGTACGGCAAATCCA	59.257	21	257	905	1161
i1_HQ_c10935/f2p20/1818	1	p1	(A)10	10	147	156	GCCTTTCCCTCTTCTTCCCC	60.034	20	TCCAAAACCTCGCTTCCTCC	59.964	20	250	31	280	GCCTTTCCCTCTTCTTCCCC	60.034	20	CCAAAACCTCGCTTCCTCCT	59.963	20	249	31	279	ACAGAGAGCAAGCCTTTCCC	59.963	20	TCCAAAACCTCGCTTCCTCC	59.964	20	261	20	280
i1_HQ_c10967/f2p0/1142	1	p1	(T)10	10	1086	1095	CAGCTTTGTACCTGTGGCCT	60.251	20	AGAGGGCCTTGATCTTGAAGA	58.444	21	147	998	1144	TCAAATGAAGCTCAGGCCGA	59.675	20	AGAGGGCCTTGATCTTGAAGA	58.444	21	112	1033	1144	GCTCAAATGAAGCTCAGGCC	59.545	20	AGAGGGCCTTGATCTTGAAGA	58.444	21	114	1031	1144
i1_HQ_c10997/f5p47/1387	1	c	(A)16caccccaaatccaaaagaaaatattatttgtttattaatatatttctgtgtagaagagaaggtggtgctggtgccatccagttcttctcccaccca(TC)13	138	104	241	TTTCAGCCAGAGAACCCAGT	58.860	20	AGGAGAAGAAGCAGAGGGAGA	59.639	21	214	64	277	TTTCAGCCAGAGAACCCAGT	58.860	20	GGAGAAGAAGCAGAGGGAGAG	59.243	21	213	64	276	TTTCAGCCAGAGAACCCAGT	58.860	20	GGAGAAGAAGCAGAGGGAGA	58.141	20	213	64	276
i1_HQ_c10997/f5p47/1387	2	p3	(TGT)5	15	1269	1283	TTCGATGCTGATGATGACGA	57.131	20	GGAGAAACCCAGATCCCACA	59.008	20	274	1056	1329	TTCGATGCTGATGATGACGA	57.131	20	TGGAGAAACCCAGATCCCAC	59.008	20	275	1056	1330	TTTCGATGCTGATGATGACGA	57.836	21	GGAGAAACCCAGATCCCACA	59.008	20	275	1055	1329
i1_HQ_c11007/f2p42/1453	1	c	(CCG)5ccacctcctccgccgccggtgacttctttctct(TCC)5tcttcttcttccgccacctacccagaacccaattccgccaccccttacgccg(CGC)5ccagggctccataccaggcctaccctctt(CCG)5	174	290	463	TCACTACTACCCCTCCGACC	59.743	20	TCGCGTGGTTGCAAGAATTG	60.041	20	257	252	508	CAGCCCCTCTACCTCTCCAA	60.326	20	TCGCGTGGTTGCAAGAATTG	60.041	20	280	229	508	TCACTACTACCCCTCCGACC	59.743	20	ATCATCGGATTCGCGTGGTT	60.179	20	267	252	518
i1_HQ_c11134/f3p86/1924	1	c	(AG)6acagagagagtagaagattcattatctctcgaattattgaaatttcga(T)17	77	1	77
i1_HQ_c11155/f7p94/1973	1	p1	(T)11	11	1764	1774	GTGCACTGTGAGGAGTCCAA	59.893	20	TCAGAGCCCAATAAGAACAAGGT	59.669	23	272	1677	1948	GTGAGGAGTCCAAAAGCCCA	59.890	20	TCAGAGCCCAATAAGAACAAGGT	59.669	23	265	1684	1948	TGTGAGGAGTCCAAAAGCCC	59.890	20	TCAGAGCCCAATAAGAACAAGGT	59.669	23	266	1683	1948
i1_HQ_c11166/f3p0/1206	1	p3	(CCA)7	21	175	195	CACAACCAAGCCCTTTTCCG	59.968	20	GAACTCCGGCTTTTACCCCA	59.963	20	272	133	404	AACCAAGCCCTTTTCCGTCA	60.106	20	GAACTCCGGCTTTTACCCCA	59.963	20	269	136	404	CACAACCAAGCCCTTTTCCG	59.968	20	GTGGTTTCACCCCCTTCCAT	59.886	20	114	133	246
i1_HQ_c11242/f3p0/1916	1	p3	(AGA)8	24	86	109	CACAGTCGCAGTCTCACCAT	60.038	20	TTAGGGTTCAGCACTCGCAG	60.037	20	120	14	133	CACAGTCGCAGTCTCACCAT	60.038	20	CTCCGCATTAGGGTTCAGCA	60.108	20	127	14	140	CACAGTCGCAGTCTCACCAT	60.038	20	TTCAGCACCTCCGCATTAGG	60.108	20	135	14	148
i1_HQ_c11273/f2p0/1175	1	p1	(A)11	11	1110	1120	CCAGATCCTCAAACCCCACC	60.034	20	TGCAATGGAGTGTACCAGTCA	59.303	21	168	1002	1169	TGTGCCAGATCCTCAAACCC	59.962	20	TGCAATGGAGTGTACCAGTCA	59.303	21	172	998	1169	GCTGCAGCAAAACATGAGCT	60.039	20	TGCAATGGAGTGTACCAGTCA	59.303	21	234	936	1169
i1_HQ_c11285/f2p0/1814	1	p2	(AG)14	28	2	29
i1_HQ_c11338/f4p13/1215	1	p3	(GAA)10	30	637	666	CGGAAGAGGAGGCCAAAGAG	60.108	20	AACCTCCTCCAGGGTCTGTT	60.104	20	116	583	698	CGGAAGAGGAGGCCAAAGAG	60.108	20	AAACCTCCTCCAGGGTCTGT	60.104	20	117	583	699	CCCCAGATCTCCTTCCATGC	59.890	20	AACCTCCTCCAGGGTCTGTT	60.104	20	277	422	698
i1_HQ_c11338/f4p13/1215	2	p3	(GAA)6	18	1094	1111	GGTCAACAGAGGAAGCGACA	59.966	20	ACAAATTAAAGTGCCCGCCG	59.757	20	205	1007	1211	TGGTCAACAGAGGAAGCGAC	59.966	20	ACAAATTAAAGTGCCCGCCG	59.757	20	206	1006	1211	GAGGCTGGACTCGATCGTTC	60.249	20	ACAAATTAAAGTGCCCGCCG	59.757	20	238	974	1211
i1_HQ_c11374/f2p0/1690	1	p3	(TTC)8	24	1413	1436	GTTCAAGGCACCTGCATGTG	60.039	20	AGCACGAATGGGATGCAAGA	60.035	20	276	1254	1529	AGTTCAAGGCACCTGCATGT	60.179	20	AGCACGAATGGGATGCAAGA	60.035	20	277	1253	1529	AAGGCACCTGCATGTGTGAA	60.468	20	AGCACGAATGGGATGCAAGA	60.035	20	272	1258	1529
i1_HQ_c11393/f3p1/1284	1	p3	(ACA)6	18	147	164	CGAACACCAACTCAGCTCCT	59.966	20	GGAGGAGGAGTGAGGAGTGT	59.960	20	151	39	189	ACGAACACCAACTCAGCTCC	60.250	20	GGAGGAGGAGTGAGGAGTGT	59.960	20	152	38	189	CAGCTCCTACTTCAACCCCC	59.747	20	GGAGGAGGAGTGAGGAGTGT	59.960	20	139	51	189
i1_HQ_c11625/f2p0/1255	1	p3	(CCG)5	15	414	428	CAAGTGGTGGGAGGTCTTCC	59.963	20	ATCATGCCGTAGAGCTTGGG	59.893	20	243	357	599	CAAGTGGTGGGAGGTCTTCC	59.963	20	CAAAATGTGGTCGTACGGCC	59.833	20	196	357	552	CAAGTGGTGGGAGGTCTTCC	59.963	20	CCAAAATGTGGTCGTACGGC	59.833	20	197	357	553
i1_HQ_c11732/f2p0/1709	1	p2	(AC)7	14	53	66	TGGCAGGGCTTAATTCGAAGT	59.996	21	GCTCAGGGCTTGATCATGGT	60.107	20	247	20	266	TGGCAGGGCTTAATTCGAAGT	59.996	21	TGCTCAGGGCTTGATCATGG	60.107	20	248	20	267	TGGCAGGGCTTAATTCGAAGT	59.996	21	GGCAGCAAGACAGACAGAGA	59.680	20	114	20	133
i1_HQ_c11761/f2p24/1734	1	p1	(A)10	10	20	29
i1_HQ_c11761/f2p24/1734	2	p2	(TC)6	12	1509	1520	GTTTGGGTCCTCGAACCTGT	59.892	20	CGAAAGCAGGAGAGTGTCTGT	60.000	21	126	1421	1546	CCTTTGGTTTGGGTCCTCGA	59.890	20	CGAAAGCAGGAGAGTGTCTGT	60.000	21	132	1415	1546	ATCCCCTTTGGTTTGGGTCC	59.884	20	CGAAAGCAGGAGAGTGTCTGT	60.000	21	136	1411	1546
i1_HQ_c11772/f4p16/1265	1	p2	(AT)6	12	1209	1220	AACACATCACCTCATGCACT	57.426	20	GCTCAAATTCAACCCAAAAGGGT	60.181	23	274	974	1247	AACACATCACCTCATGCACT	57.426	20	TGCTCAAATTCAACCCAAAAGGG	60.181	23	275	974	1248	AACACATCACCTCATGCACT	57.426	20	GCTCAAATTCAACCCAAAAGGG	58.598	22	274	974	1247
i1_HQ_c11773/f3p68/1889	1	p3	(ACG)7	21	222	242	CAATCCTACGCCGATCACGA	59.970	20	TCGCCAAGTCCCTGGATTTC	60.035	20	266	87	352	CCGACGACTTCTCTCAGCTC	59.902	20	TCGCCAAGTCCCTGGATTTC	60.035	20	189	164	352	CTCCGACGACTTCTCTCAGC	59.902	20	TCGCCAAGTCCCTGGATTTC	60.035	20	191	162	352
i1_HQ_c11792/f2p15/1391	1	p2	(TC)7	14	41	54	TGTGACAGTGCATTCTGAGTCA	59.897	22	ACCTTGAGCTTTCGGACCAG	59.965	20	199	16	214	TGTGACAGTGCATTCTGAGTCA	59.897	22	CTCGAGCCTGTTCAATTGCG	59.904	20	134	16	149	TGTGACAGTGCATTCTGAGTCA	59.897	22	CTCCTCCGTTTTGCTCACCA	60.250	20	113	16	128
i1_HQ_c11807/f3p1/1636	1	c	(AG)6(GA)13	38	26	63
i1_HQ_c11808/f4p0/1703	1	p1	(A)17	17	252	268	CCTGCCTTGTCGTCTCAAGT	59.966	20	GCCGACTTCACTCCCTTCAA	59.965	20	204	145	348	CCTGCCTTGTCGTCTCAAGT	59.966	20	TCAAGCCGGCACTCATCTTT	59.963	20	226	145	370	CCTGCCTTGTCGTCTCAAGT	59.966	20	TCTTTCGGCCGACTTCACTC	60.039	20	211	145	355
i1_HQ_c11839/f8p7/1281	1	p1	(T)15	15	1159	1173	CTGGAGGTGGAGGAGAAGGA	59.958	20	GCCATAAAATTTCCTTCAAATTGCCA	59.849	26	171	1108	1278	TCCTGGAGGTGGAGGAGAAG	59.958	20	GCCATAAAATTTCCTTCAAATTGCCA	59.849	26	173	1106	1278	GATCCTGGAGGTGGAGGAGA	59.737	20	GCCATAAAATTTCCTTCAAATTGCCA	59.849	26	175	1104	1278
i1_HQ_c11845/f4p48/1339	1	p3	(CCA)7	21	208	228	AACTGGTAGAGCGGCCAAAA	59.890	20	CGGTGATTGGTTGTTGGCTG	60.039	20	208	183	390	AACTGGTAGAGCGGCCAAAA	59.890	20	CTTCTTGCATGATGCCGGTG	59.900	20	223	183	405	AACTGGTAGAGCGGCCAAAA	59.890	20	TCTTGCATGATGCCGGTGAT	60.107	20	221	183	403
i1_HQ_c11845/f4p48/1339	2	p3	(GCA)5	15	451	465	CAGCCAACAACCAATCACCG	60.039	20	CGTCTTCTTCCACGGGTCTC	60.109	20	176	371	546	TCCGATTCCAATCCCCATGC	60.179	20	CGTCTTCTTCCACGGGTCTC	60.109	20	223	324	546	ACAACCAATCACCGGCATCA	60.251	20	CGTCTTCTTCCACGGGTCTC	60.109	20	170	377	546
i1_HQ_c11845/f4p48/1339	3	p1	(A)15	15	1116	1130	TCACGATCTTCAAGCCACCG	60.390	20	CCGGAGCCCATCAAAGTTGA	60.322	20	274	1002	1275	TCACGATCTTCAAGCCACCG	60.390	20	TCCGGAGCCCATCAAAGTTG	60.322	20	275	1002	1276	TCACGATCTTCAAGCCACCG	60.390	20	TTCCGGAGCCCATCAAAGTT	59.596	20	276	1002	1277
i1_HQ_c11845/f4p48/1339	4	p3	(ATC)5	15	1280	1294	TGGTACTGGTGGGTGAGAGA	59.514	20	CCACCAATTTGTAACCAGATCTATAT	57.075	26	207	1132	1338	TCTGGTACTGGTGGGTGAGA	59.514	20	CCACCAATTTGTAACCAGATCTATAT	57.075	26	209	1130	1338	CTGGTACTGGTGGGTGAGAG	59.102	20	CCACCAATTTGTAACCAGATCTATAT	57.075	26	208	1131	1338
i1_HQ_c11893/f3p16/1941	1	p2	(TC)6	12	21	32
i1_HQ_c11893/f3p16/1941	2	p1	(C)21	21	174	194	TGGCATCTACCTAAGCTCACAG	59.568	22	CTTTCGGTCATCTGTGGGCT	60.036	20	219	137	355	TGGCATCTACCTAAGCTCACAG	59.568	22	AGCTTTCGGTCATCTGTGGG	60.036	20	221	137	357	TGGCATCTACCTAAGCTCACA	58.533	21	CTTTCGGTCATCTGTGGGCT	60.036	20	219	137	355
i1_HQ_c11893/f3p16/1941	3	p1	(A)10	10	1627	1636	TCCAACAAGAGGACCCAAGC	59.890	20	GCAGGTAGCACATCTTATTGGG	59.119	22	226	1578	1803	GCTCCAACAAGAGGACCCAA	59.890	20	GCAGGTAGCACATCTTATTGGG	59.119	22	228	1576	1803	TTGGCTCCAACAAGAGGACC	59.890	20	GCAGGTAGCACATCTTATTGGG	59.119	22	231	1573	1803
i1_HQ_c11893/f3p16/1941	4	c	(T)11c(T)10	22	1864	1885	CCCAATAAGATGTGCTACCTGC	59.119	22	AAGCAGTACAATTATGATGTTGAGT	57.072	25	132	1782	1913	CCCAATAAGATGTGCTACCTGC	59.119	22	TCCTGAATCAAACAAATTAAAAGCAGT	58.797	27	152	1782	1933	CCCAATAAGATGTGCTACCTGC	59.119	22	AAAGCAGTACAATTATGATGTTGAGT	57.659	26	133	1782	1914
i1_HQ_c12041/f2p0/1594	1	p2	(CT)10	20	100	119	AGCTCCGACTCTGAGTCCAA	60.251	20	TATCGGGATGACTACGGGGG	60.251	20	123	69	191	AGCTCCGACTCTGAGTCCAA	60.251	20	ATGACTACGGGGGTGACTCT	59.665	20	116	69	184	AGAGCTCCGACTCTGAGTCC	60.394	20	TATCGGGATGACTACGGGGG	60.251	20	125	67	191
i1_HQ_c12071/f4p98/1473	1	p2	(CA)11	22	3	24
i1_HQ_c12164/f3p0/1511	1	c	(TTC)6caatcttttctctcaaaaacaaacacagagcgaa(AG)9	70	106	175	AGGAAAGAAAAGGCGAGAGAGA	59.099	22	CTCGTGGTACAGCATCCCTC	59.897	20	214	0	213	AGGAAAGAAAAGGCGAGAGAGA	59.099	22	GAGAAGAAGGGACCCTGCAG	59.748	20	279	0	278	AGGAAAGAAAAGGCGAGAGAGAG	60.056	23	CTCGTGGTACAGCATCCCTC	59.897	20	214	0	213
i1_HQ_c12324/f3p37/1582	1	c	(CT)8tcatcgcttccattcctaattcctaaatctctcc(CT)9	68	47	114	CAGCGAGAGGTTTGGGAGAG	60.108	20	AGGAGCCGTACAGGAAGCTA	60.033	20	168	14	181	CAGCGAGAGGTTTGGGAGAG	60.108	20	AAGTTTTGGCGGAGGAGGAG	59.963	20	183	14	196	CAGCGAGAGGTTTGGGAGAG	60.108	20	AGACTGCCTCCACATTCGTG	60.037	20	249	14	262
i1_HQ_c12376/f3p0/1296	1	p1	(A)13	13	1148	1160	ACCACTCAAGATTGGCTGACA	59.579	21	CCCCAAGTTCAAGTACAAGAAAGG	59.722	24	120	1071	1190	ACCACTCAAGATTGGCTGACA	59.579	21	ACAAGCAAGGTAAACCCTAGTT	57.551	22	200	1071	1270	TGCTACCACTCAAGATTGGCT	59.370	21	CCCCAAGTTCAAGTACAAGAAAGG	59.722	24	124	1067	1190
i1_HQ_c12429/f3p51/1232	1	p1	(T)10	10	444	453	TGGGTTGAGACAGGTTTGCT	59.449	20	TTGTTTCCACACTGCCCTCA	59.743	20	189	400	588	TGGGTTGAGACAGGTTTGCT	59.449	20	TGTTTCCACACTGCCCTCAT	59.522	20	188	400	587	TGAGACAGGTTTGCTTCCCA	59.157	20	TTGTTTCCACACTGCCCTCA	59.743	20	184	405	588
i1_HQ_c12557/f2p73/1357	1	p1	(T)13	13	1198	1210	TGCAAGTTTGTCGTCTTGCG	59.973	20	CCCTAGACGTACCGCATTCC	59.968	20	141	1114	1254	GCAAGTTTGTCGTCTTGCGT	59.972	20	CCCTAGACGTACCGCATTCC	59.968	20	140	1115	1254	TGCAAGTTTGTCGTCTTGCG	59.973	20	AGAGAACCCTTCCATGCAGC	60.035	20	185	1114	1298
i1_HQ_c12631/f10p0/1393	1	c	(TC)19(AC)8	54	47	100	CGAGACTCGAGAGTAGTGCG	59.701	20	GCGTCAGTGAATTCGAAGGC	59.905	20	210	8	217	CGAGACTCGAGAGTAGTGCG	59.701	20	ACGATTCAGCTTTCCTCCGG	60.108	20	271	8	278	CGAGACTCGAGAGTAGTGCG	59.701	20	CGACAGTCCACGATTCAGCT	60.109	20	280	8	287
i1_HQ_c12669/f3p0/1763	1	p2	(CT)9	18	32	49	TCAAGTCTCTCATTTTTCGCCC	58.926	22	ACGTTCACCCTCTCAAGCTG	59.966	20	238	2	239	TCAAGTCTCTCATTTTTCGCCC	58.926	22	GACCTCCCAGAACTTGGCTC	60.036	20	161	2	162	TCAAGTCTCTCATTTTTCGCCC	58.926	22	ACTTGGCTCCGATCTGGTTG	60.036	20	150	2	151
i1_HQ_c12674/f5p9/1534	1	p3	(TTC)7	21	61	81	CCACACTCACTGCGAGGATC	60.459	20	AACCGATGCCGTAGAAAGGG	60.108	20	135	36	170	CCACACTCACTGCGAGGATC	60.459	20	TGATCGCTGTTCTCCTGCTC	59.826	20	196	36	231	CCACACTCACTGCGAGGATC	60.459	20	TCTGATCGCTGTTCTCCTGC	59.826	20	198	36	233
i1_HQ_c12748/f2p39/1776	1	p1	(T)19	19	1720	1738
i1_HQ_c12752/f4p129/1717	1	p3	(TTC)6	18	30	47	CGCCGATCAATTATGTAGCTCG	59.657	22	ATCACGAGGCCGATCATCAC	59.967	20	243	4	246	CGCCGATCAATTATGTAGCTCG	59.657	22	GATCATCACGGCCAGCCATA	59.965	20	232	4	235	CGCCGATCAATTATGTAGCTCG	59.657	22	CAGATCGAACACCGCTTCCT	60.109	20	145	4	148
i1_HQ_c12762/f3p5/1802	1	p2	(CT)8	16	20	35
i1_HQ_c12766/f3p13/1256	1	p2	(AG)8	16	9	24
i1_HQ_c12766/f3p13/1256	2	p2	(TG)8	16	1241	1256
i1_HQ_c12872/f2p16/1897	1	p2	(TC)6	12	1508	1519	GTTTGGGTCCTCGAACCTGT	59.892	20	CGAAAGCAGGAGAGTGTCTGT	60.000	21	126	1420	1545	CCTTTGGTTTGGGTCCTCGA	59.890	20	CGAAAGCAGGAGAGTGTCTGT	60.000	21	132	1414	1545	ATCCCCTTTGGTTTGGGTCC	59.884	20	CGAAAGCAGGAGAGTGTCTGT	60.000	21	136	1410	1545
i1_HQ_c12973/f3p0/1434	1	p3	(CTC)5	15	143	157	ACTGCTTAAAATGCGCACCC	59.756	20	GGTCTGCTTGAGAGAGGAGC	59.824	20	163	70	232	GCACCCTCTTCCTCACTCTG	59.751	20	GGTCTGCTTGAGAGAGGAGC	59.824	20	149	84	232	AAAATGCGCACCCTCTTCCT	60.251	20	GGTCTGCTTGAGAGAGGAGC	59.824	20	156	77	232
i1_HQ_c12973/f3p0/1434	2	p1	(T)10	10	1356	1365	AAGGACAGCTGCTTCACTGC	60.888	20	TCTTGCTTGACAAAATGGAAAGCT	59.900	24	277	1152	1428	AAGGACAGCTGCTTCACTGC	60.888	20	TGCTTGACAAAATGGAAAGCTACA	59.659	24	274	1152	1425	AAGGACAGCTGCTTCACTGC	60.888	20	TCTTGCTTGACAAAATGGAAAGC	58.629	23	277	1152	1428
i1_HQ_c12993/f2p0/1160	1	p1	(T)11	11	368	378	TCAGTTCGCTTCCGCATCTT	60.037	20	ACCCACAGATCAAGCCAAAGT	59.854	21	239	183	421	TTCAGTTCGCTTCCGCATCT	60.037	20	ACCCACAGATCAAGCCAAAGT	59.854	21	240	182	421	TCCGCATCTTCTCAAGCTCG	60.179	20	ACCCACAGATCAAGCCAAAGT	59.854	21	229	193	421
i1_HQ_c12994/f2p0/1341	1	p3	(TCC)5	15	359	373	CGCCAACCCAACAACAACAA	60.109	20	AACCCGAACCCAGTCATGAC	59.964	20	232	170	401	CGCCAACCCAACAACAACAA	60.109	20	TGAAGCGGGGTCTCAATCAC	60.036	20	262	170	431	CGCCAACCCAACAACAACAA	60.109	20	GTGAAGCGGGGTCTCAATCA	60.036	20	263	170	432
i1_HQ_c12999/f2p0/1358	1	p2	(AG)17	34	1	34
i1_HQ_c12999/f2p0/1358	2	p1	(A)12	12	1175	1186	CCCGAAGTGATGCTCTCTCC	59.896	20	TGGACGATGACCTGCTCATT	59.095	20	245	1011	1255	TCGCCCAGGTCACTACGATA	60.107	20	TGGACGATGACCTGCTCATT	59.095	20	272	984	1255	TATCGCCCAGGTCACTACGA	60.107	20	TGGACGATGACCTGCTCATT	59.095	20	274	982	1255
i1_HQ_c13008/f4p0/1206	1	p2	(AG)8	16	30	45	ACAAACCGAAGAAAGAGAAGGC	59.121	22	AGGAAAGCGTGTGGTGTGAT	59.891	20	204	5	208	ACAAACCGAAGAAAGAGAAGGC	59.121	22	GGTGTGATCCGACCGAGAAG	60.179	20	192	5	196	ACAAACCGAAGAAAGAGAAGGC	59.121	22	GGAAATGCGAGGAAAGCGTG	60.179	20	213	5	217
i1_HQ_c13034/f2p0/1843	1	p3	(GAA)5	15	146	160	CCAACAGTCTCATCCCACCC	60.035	20	TCAACACTCTCCGCCAGTTC	59.966	20	145	60	204	CCAACAGTCTCATCCCACCC	60.035	20	GACTTCAACACTCTCCGCCA	59.966	20	149	60	208	CCCAACAGTCTCATCCCACC	60.035	20	TCAACACTCTCCGCCAGTTC	59.966	20	146	59	204
i1_HQ_c13133/f2p0/1515	1	p2	(GA)13	26	41	66	CCGGGTTTTTGCCACTCTCT	60.537	20	ACTTCGGTTTGGGTTTGGGT	60.033	20	171	1	171	CCGGGTTTTTGCCACTCTCT	60.537	20	TTCAACGCGCTTTTCAGAGC	60.041	20	238	1	238	CCGGGTTTTTGCCACTCTCT	60.537	20	CTTAGGCTTCTTCAACGCGC	59.905	20	248	1	248
i1_HQ_c13203/f2p9/1729	1	p2	(TC)10	20	4	23
i1_HQ_c13287/f3p0/1454	1	p2	(AG)7	14	120	133	CTGCCCCTCTCTCACTCTCT	60.033	20	ATGGCCAGAGCAAGAAGGTC	60.035	20	242	84	325	CTGCCCCTCTCTCACTCTCT	60.033	20	TGGAGCAAGAATGGCCAGAG	60.035	20	252	84	335	GCCCCTCTCTCACTCTCTCA	60.034	20	ATGGCCAGAGCAAGAAGGTC	60.035	20	240	86	325
i1_HQ_c13343/f5p12/1211	1	p3	(AAC)5	15	339	353	TGGCAATCACCTCAGCAACA	60.179	20	AGCACCTCATTTCGGGGAAG	60.035	20	135	295	429	GTGCAAGCTTTGTGGGGAAC	60.249	20	AGCACCTCATTTCGGGGAAG	60.035	20	175	255	429	TGGCAATCACCTCAGCAACA	60.179	20	AGGTGTAATCGCCCGAACAG	60.108	20	244	295	538
i1_HQ_c13343/f5p12/1211	2	p1	(T)15	15	958	972	TGGACCTATGTGAGCAAGCC	59.747	20	ATTCAGCAGGCTCACTCACG	60.391	20	210	804	1013	TCAGTTCCTGAGACCCTGGA	59.513	20	ATTCAGCAGGCTCACTCACG	60.391	20	235	779	1013	GTCAGTTCCTGAGACCCTGG	59.389	20	ATTCAGCAGGCTCACTCACG	60.391	20	236	778	1013
i1_HQ_c13396/f4p35/1584	1	p3	(CCG)5	15	197	211	TGCGTAGACTCTCGTCCAGA	60.037	20	CGAAACCACCTCACCTTCGA	59.967	20	256	154	409	TGCGTAGACTCTCGTCCAGA	60.037	20	CGGGCCGGATCCAATATTCA	59.964	20	230	154	383	TGCGTAGACTCTCGTCCAGA	60.037	20	GTCGCGACAAGAGAGAGGAG	59.902	20	190	154	343
i1_HQ_c13441/f2p0/1725	1	p1	(T)10	10	1726	1735
i1_HQ_c13524/f3p0/1556	1	p2	(AG)8	16	45	60	ATTCACCGCCGATTCCAACT	60.035	20	AAACCGCCATCGAGAACTGT	59.965	20	110	19	128	ATTCACCGCCGATTCCAACT	60.035	20	AGAGCAGGTAAACCGCCATC	60.108	20	119	19	137	ATTCACCGCCGATTCCAACT	60.035	20	GGAAGCTGCTTCGTAGAGCA	60.109	20	133	19	151
i1_HQ_c13604/f3p0/1592	1	p1	(T)12	12	1428	1439	GCAGCCTGAAACCTGTTTGG	59.967	20	AGGGCAAACAAAATCCAAGTGA	58.962	22	121	1359	1479	ATGGAGCAGCCTGAAACCTG	60.323	20	AGGGCAAACAAAATCCAAGTGA	58.962	22	126	1354	1479	CTACCGGTTCCACCTTGTCG	60.389	20	AGGGCAAACAAAATCCAAGTGA	58.962	22	157	1323	1479
i1_HQ_c13608/f3p0/1142	1	p1	(A)11	11	1022	1032	TCTCTGGGCCTAGGAAGCAT	60.031	20	TGGACCGGAATTGGTGGATT	59.298	20	157	974	1130	TCTCTGGGCCTAGGAAGCAT	60.031	20	TTGGACCGGAATTGGTGGAT	59.298	20	158	974	1131	TCTCTGGGCCTAGGAAGCAT	60.031	20	ATTGGACCGGAATTGGTGGA	59.298	20	159	974	1132
i1_HQ_c13657/f9p3/1383	1	p2	(AG)8	16	6	21
i1_HQ_c13657/f9p3/1383	2	p3	(CCG)5	15	166	180	GATGGGTCGCCAATCCCTAG	59.965	20	AGTTCCGCCCTTCTTTGGAG	59.963	20	256	59	314	GATGGGTCGCCAATCCCTAG	59.965	20	AGTGCCATTCTTGCCGGTAA	59.962	20	184	59	242	GATGGGTCGCCAATCCCTAG	59.965	20	AAGTGCCATTCTTGCCGGTA	59.962	20	185	59	243
i1_HQ_c13752/f2p0/1351	1	c	(CCT)5cttaactccccgattcccgaggctccccaatctccttcgatccttcaatc(CTT)5	80	56	135	GGACGGCGTTCTTCAATTCC	59.553	20	GGCGGCACTCATCTTTACCT	60.108	20	198	1	198	GGACGGCGTTCTTCAATTCC	59.553	20	TTCCTATCACCTTTGCCGGC	60.394	20	215	1	215	CGGCGTTCTTCAATTCCACA	59.128	20	GGCGGCACTCATCTTTACCT	60.108	20	195	4	198
i1_HQ_c13761/f2p0/1461	1	p1	(T)12	12	175	186	TGGGTTTTGTGCAGTGATGA	57.936	20	GGCAAGGCTTTCTCTCAGGA	59.674	20	280	22	301	TGGGTTTTGTGCAGTGATGAA	58.617	21	GGCAAGGCTTTCTCTCAGGA	59.674	20	280	22	301	TGTGCAGTGATGAATCAAGAGC	59.254	22	GGCAAGGCTTTCTCTCAGGA	59.674	20	273	29	301
i1_HQ_c13788/f2p0/1783	1	p3	(CTC)5	15	474	488	GGCACAAAACCACCCACATC	59.967	20	GCAACTCGCCAAGAACATGG	60.110	20	254	415	668	AAACCACCCACATCGACCTC	59.964	20	GCAACTCGCCAAGAACATGG	60.110	20	248	421	668	AAACCACCCACATCGACCTC	59.964	20	CAACTTCTCCTGGTCGTCGG	60.389	20	275	421	695
i1_HQ_c13805/f6p23/1418	1	p3	(GAG)5	15	542	556	CTCAGGATTGAGCTCGACGG	60.249	20	TCTTCCTCCTCGCGATCAGA	60.107	20	155	439	593	CTCAGGATTGAGCTCGACGG	60.249	20	TCTCTTCCTCCTCGCGATCA	60.107	20	157	439	595	CTCAGGATTGAGCTCGACGG	60.249	20	TCCTCCTCGCGATCAGATCT	59.890	20	152	439	590
i1_HQ_c14927/f2p0/1105	1	p1	(A)10	10	1015	1024	CACACAACCAGCGTTTCCTG	59.971	20	TCGAGTTTAAGTACATAAAGGTCAGA	57.886	26	259	840	1098	ACAACCAGCGTTTCCTGACA	60.107	20	TCGAGTTTAAGTACATAAAGGTCAGA	57.886	26	256	843	1098	ACACAACCAGCGTTTCCTGA	60.107	20	TCGAGTTTAAGTACATAAAGGTCAGA	57.886	26	258	841	1098
i1_HQ_c15397/f26p0/1832	1	p1	(C)11	11	223	233	AACTGTCACCGGAAACACGT	60.108	20	CCGGTCTTCTGTTCAGCCAT	60.036	20	199	181	379	AACTGTCACCGGAAACACGT	60.108	20	CTCCGGTCTTCTGTTCAGCC	60.390	20	201	181	381	CCGAAACTGTCACCGGAAAC	59.415	20	CCGGTCTTCTGTTCAGCCAT	60.036	20	203	177	379
i1_HQ_c15405/f41p0/1873	1	p1	(A)10	10	1849	1858
i1_HQ_c15428/f17p0/1946	1	p2	(AG)7	14	42	55	GCACCAAACCCTCAAAACCC	59.894	20	CGTGATAGACGGGAAGCTCC	59.969	20	101	5	105	GCACCAAACCCTCAAAACCC	59.894	20	TGACGAGCGGAAGAGAGAGA	60.036	20	264	5	268	GCACCAAACCCTCAAAACCC	59.894	20	GTAGGAGACGATGACGAGCG	60.042	20	275	5	279
i1_HQ_c15446/f37p0/1132	1	p3	(TTA)5	15	385	399	CGGGATGGATCGGATCTGTT	59.318	20	GCGGTCGTTGATGATCTGAA	58.360	20	280	213	492	GGGATGGATCGGATCTGTTCT	59.026	21	CGCGGTCGTTGATGATCTGA	60.525	20	280	214	493	GGGATGGATCGGATCTGTTCTC	60.029	22	CGCGGTCGTTGATGATCTGA	60.525	20	280	214	493
i1_HQ_c15446/f37p0/1132	2	p2	(GT)6	12	997	1008	CTATGGAAGCGGTGGTGGAG	60.179	20	GAACAGAACCGAACCAAACCA	58.981	21	218	816	1033	CGTGGAGGTGGAAGCTATGG	60.179	20	GAACAGAACCGAACCAAACCA	58.981	21	232	802	1033	CCGTGGAGGTGGAAGCTATG	60.179	20	GAACAGAACCGAACCAAACCA	58.981	21	233	801	1033
i1_HQ_c15451/f26p0/1619	1	p2	(TC)15	30	34	63	CTGTCTCTCTCTCCCTCCCC	60.106	20	TGGCGAAAGAAGCTGGTGAT	59.963	20	212	8	219	CTGTCTCTCTCTCCCTCCCC	60.106	20	CACAGCCTGGTTTGAGACGA	60.250	20	276	8	283	CTGTCTCTCTCTCCCTCCCC	60.106	20	TCACAGCCTGGTTTGAGACG	60.250	20	277	8	284
i1_HQ_c15473/f32p0/1216	1	p2	(TC)7	14	35	48	ACGCAGTGATATATTATTGTTGTGGG	59.795	26	CTTCCGGCTAACAGCTTCCA	60.036	20	226	5	230	ACGCAGTGATATATTATTGTTGTGGG	59.795	26	GGCACAGCTCGGTTTCTTTG	60.040	20	260	5	264	ACGCAGTGATATATTATTGTTGTGGG	59.795	26	CGGCTAACAGCTTCCATGGA	60.108	20	222	5	226
i1_HQ_c15554/f8p0/1593	1	p2	(CT)13	26	22	47
i1_HQ_c15554/f8p0/1593	2	p1	(T)10	10	225	234	AGACTTGGGTTGCTTTGCCT	60.106	20	TCCCCCTCAGTACCCATCAA	59.580	20	131	131	261	AGACTTGGGTTGCTTTGCCT	60.106	20	TTCCCCCTCAGTACCCATCA	59.580	20	132	131	262	AGACTTGGGTTGCTTTGCCT	60.106	20	TTCTTCCCCCTCAGTACCCA	59.505	20	135	131	265
i1_HQ_c15567/f7p0/1324	1	p1	(T)11	11	1223	1233	GATGCTGTTTGTCACCGCTG	60.110	20	CGAACGGGAAATACATGAGGGA	60.159	22	259	1036	1294	GATGCTGTTTGTCACCGCTG	60.110	20	TCCGAACGGGAAATACATGAGG	60.159	22	261	1036	1296	GATGCTGTTTGTCACCGCTG	60.110	20	ACGGGAAATACATGAGGGACA	58.807	21	256	1036	1291
i1_HQ_c15573/f2p0/1304	1	c	(TA)8(T)10	26	1249	1274
i1_HQ_c15587/f5p0/1617	1	p1	(A)23	23	1498	1520	GCCCTGCATTGTCTGTCTCT	60.036	20	GCTTGTTTGCTCTTTAATTGCACA	59.493	24	108	1442	1549	GCCCTGCATTGTCTGTCTCT	60.036	20	TGCTTGTTTGCTCTTTAATTGCAC	59.493	24	109	1442	1550	GCCCTGCATTGTCTGTCTCT	60.036	20	TGTTTGCTCTTTAATTGCACAGG	58.380	23	105	1442	1546
i1_HQ_c15602/f5p0/1702	1	p2	(CT)15	30	30	59	CGTAGAGGCAGCTCTCCTCT	60.465	20	TCGACCGACTTGATCTTGCC	60.109	20	133	6	138	CGTAGAGGCAGCTCTCCTCT	60.465	20	ATGGCTGCGGTGAATTTTCC	59.468	20	103	6	108	CGTAGAGGCAGCTCTCCTCT	60.465	20	GACTTGATCTTGCCCGAGGA	59.463	20	127	6	132
i1_HQ_c15702/f3p0/1142	1	p2	(GA)7	14	104	117	TGCCATTGTCTCTGGGAGTG	59.674	20	GGGATCCTGGGCTTCAACAA	59.960	20	204	68	271	TGCCATTGTCTCTGGGAGTG	59.674	20	CCACTACCTTGGAGGAGGGA	59.957	20	220	68	287	TGCCATTGTCTCTGGGAGTG	59.674	20	TCCACTACCTTGGAGGAGGG	59.957	20	221	68	288
i1_HQ_c15771/f2p0/1089	1	p1	(T)15	15	986	1000	TGAACATGCCGGGCCTTAAT	60.034	20	AACTCACCGTCGGATCATGA	58.817	20	245	824	1068	ATGAACATGCCGGGCCTTAA	60.034	20	AACTCACCGTCGGATCATGA	58.817	20	246	823	1068	AATGAACATGCCGGGCCTTA	60.034	20	AACTCACCGTCGGATCATGA	58.817	20	247	822	1068
i1_HQ_c15781/f2p0/1091	1	p1	(A)13	13	177	189	TCGGGTGGAAACAAGTTGCT	60.107	20	GCGGGTTCTTAACTGGTCGA	60.038	20	148	153	300	GTGCACTCTCTGCCTCTCTC	59.827	20	GGTTATCCGTTGGAACCCGT	60.036	20	183	41	223	GAGTGCACTCTCTGCCTCTC	59.827	20	GGTTATCCGTTGGAACCCGT	60.036	20	185	39	223
i1_HQ_c17964/f9p7/1321	1	p1	(T)12	12	902	913	TCTCCTGCAATTTATGGCGACT	60.093	22	GGTGCTTGTACCGTTCATGC	59.832	20	209	780	988	TCTCCTGCAATTTATGGCGACT	60.093	22	TCATGCTTGACCGAGTGAGG	59.753	20	195	780	974	TCTCCTGCAATTTATGGCGACT	60.093	22	GGGGTGCTTGTACCGTTCAT	60.322	20	211	780	990
i1_HQ_c17977/f6p0/1716	1	p2	(TC)8	16	150	165	CCCCCGTTTGCTCATTCCTA	59.745	20	TGTTGCTGCTGCCATTTTCC	59.966	20	251	41	291	CCCCCGTTTGCTCATTCCTA	59.745	20	GAGCGAGAAGTGAGGTGCTT	60.038	20	218	41	258	CCCCCGTTTGCTCATTCCTA	59.745	20	AGCTCTGAGAACCTAGGCCA	59.958	20	173	41	213
i1_HQ_c18020/f4p40/1397	1	p2	(AC)12	24	36	59	CCACGTAGATTTTTCTATTCCCCC	59.180	24	ATAAACCTCGCCGGAGTGTG	60.108	20	254	5	258	CCACGTAGATTTTTCTATTCCCCC	59.180	24	ATCAACTGGAGCAAAGCCCA	59.887	20	193	5	197	CCACGTAGATTTTTCTATTCCCCC	59.180	24	GATAAACCTCGCCGGAGTGT	59.825	20	255	5	259
i1_HQ_c18028/f6p27/1993	1	p1	(A)10	10	217	226	CAGACCGTTGTCAGTTAGGCT	59.999	21	TCTGGCTCTTCAACTGGCTG	59.964	20	141	168	308	CAGACCGTTGTCAGTTAGGCT	59.999	21	ACTCTGGCTCTTCAACTGGC	59.964	20	143	168	310	CAGACCGTTGTCAGTTAGGCT	59.999	21	TGACGACATTGTGCATCGGA	60.038	20	176	168	343
i1_HQ_c18084/f5p15/1917	1	p3	(TTC)16	48	143	190	TTTCTGTCACCGAGTCTCCT	58.003	20	GTCGAAACAGACATCGGGGT	60.038	20	243	32	274	TTTCTGTCACCGAGTCTCCT	58.003	20	AACAGACATCGGGGTAGGGA	59.958	20	238	32	269	TGGCTTCCTCCATCCAAAAAGT	60.158	22	GTCGAAACAGACATCGGGGT	60.038	20	215	60	274
i1_HQ_c18183/f3p12/1861	1	p2	(TC)11	22	73	94	CCAACCCTCACCCTCTTGTC	59.963	20	CGGAGGTCGGTGGAAATGAA	60.037	20	216	28	243	CCAACCCTCACCCTCTTGTC	59.963	20	TGGAGATGGATGGGAAAGCG	59.819	20	161	28	188	CCAACCCTCACCCTCTTGTC	59.963	20	GGAGATGGATGGGAAAGCGT	59.819	20	160	28	187
i1_HQ_c18220/f5p0/1648	1	p2	(CT)12	24	107	130	CCGAAACCTTCCCCAACAGA	59.890	20	TCGGAGAGTGATTGGGGGAT	60.031	20	153	52	204	TCCGAAACCTTCCCCAACAG	59.890	20	TCGGAGAGTGATTGGGGGAT	60.031	20	154	51	204	GCGTCTCGGTCCTCTTCTTC	60.179	20	TCGGAGAGTGATTGGGGGAT	60.031	20	182	23	204
i1_HQ_c18220/f5p0/1648	2	p1	(T)14	14	315	328	ATCCCCCAATCACTCTCCGA	60.031	20	GTTAGCCGGCCCCATATCAA	59.890	20	231	185	415	ATCCCCCAATCACTCTCCGA	60.031	20	TCCCCAAACCCTAATCCCCA	60.179	20	193	185	377	ACCCCTCCGACGCTAAAATG	60.108	20	GTTAGCCGGCCCCATATCAA	59.890	20	200	216	415
i1_HQ_c18275/f3p6/1920	1	p2	(CT)10	20	130	149	TCAGTTTAACGGTACCGCCC	60.037	20	CGGCCTCGTCGTAAGTGTTA	59.831	20	256	67	322	TCAGTTTAACGGTACCGCCC	60.037	20	TTTACCGGCCTCGTCGTAAG	59.829	20	261	67	327	TCAGTTTAACGGTACCGCCC	60.037	20	CTTTACCGGCCTCGTCGTAA	59.829	20	262	67	328
i1_HQ_c18293/f5p6/1683	1	p1	(A)12	12	1658	1669
i1_HQ_c18305/f5p9/1685	1	c	(A)16t(AG)7	31	9	39
i1_HQ_c18307/f3p26/1958	1	c	(GCA)5ggcgacccagcaccgttctgtacctggtttgcgctgccgcattcttctctctcctcgtcttcgccatccagacctctttcttcgctcaatctga(TTCCTC)5	139	155	293	TGAGAGGTCAGAAGGGAGGG	59.958	20	TGCAGTAAGACCAAGCCCTC	59.675	20	272	127	398	TGAGAGGTCAGAAGGGAGGG	59.958	20	TCTGCAGTAAGACCAAGCCC	59.675	20	274	127	400	GAGAGGTCAGAAGGGAGGGT	59.958	20	TGCAGTAAGACCAAGCCCTC	59.675	20	271	128	398
i1_HQ_c18310/f2p0/1911	1	p1	(T)13	13	104	116	GCCTGTGTGTGGCTTCAGAT	60.607	20	GCTCCATGCCCGAATTCAAC	59.899	20	215	15	229	GCCTGTGTGTGGCTTCAGAT	60.607	20	ATGCCCGAATTCAACCCGAT	60.107	20	210	15	224	GCCTGTGTGTGGCTTCAGAT	60.607	20	ATTTCACCGAACGATCCGCT	60.108	20	276	15	290
i1_HQ_c18312/f4p21/1329	1	p2	(GA)6	12	27	38	AAGAGAAACAACTGAGAAAGCAAA	57.485	24	ACCCGGTTGTAGTTGTCGAC	59.967	20	189	0	188	AAGAGAAACAACTGAGAAAGCAAA	57.485	24	CCGGTTGTAGTTGTCGACGA	60.040	20	187	0	186	AAGAGAAACAACTGAGAAAGCAAA	57.485	24	CGCTGAGATTTGCTGCGTTT	60.110	20	121	0	120
i1_HQ_c18313/f3p16/1420	1	p3	(CTC)5	15	13	27
i1_HQ_c18321/f2p0/1247	1	p3	(CAG)5	15	1044	1058	ATGGTGGCACATAGGCTGTC	60.107	20	GTGATGAGCAGAACTCCCCT	59.092	20	223	905	1127	ATGGTGGCACATAGGCTGTC	60.107	20	AGTGATGAGCAGAACTCCCC	59.092	20	224	905	1128	GGCACATAGGCTGTCCACAA	60.322	20	GTGATGAGCAGAACTCCCCT	59.092	20	218	910	1127
i1_HQ_c18324/f6p236/1692	1	p1	(T)15	15	43	57	TCTAAAAATCAATTTTGGGGGATTCA	57.788	26	TCCGAAGAGGTGCCTTGAAC	59.965	20	131	11	141	TCTAAAAATCAATTTTGGGGGATTCA	57.788	26	GTGCCTTGAACACCTCCTCA	59.891	20	122	11	132	TCTAAAAATCAATTTTGGGGGATTCA	57.788	26	CCGAAGAGGTGCCTTGAACA	60.250	20	130	11	140
i1_HQ_c18345/f2p1/1875	1	p2	(CT)6	12	72	83	TGAGCAGGAGAACAGACCAAC	59.929	21	GGAAGCGCACCTGAGAGATA	59.253	20	103	7	109	CTTGAGCAGGAGAACAGACCA	59.654	21	GGAAGCGCACCTGAGAGATA	59.253	20	105	5	109	GCAGGAGAACAGACCAACTCT	59.654	21	GGAAGCGCACCTGAGAGATA	59.253	20	100	10	109
i1_HQ_c18348/f2p0/1783	1	p1	(T)13	13	1685	1697	GGGTAGCTTGGCCTGGTAAG	60.107	20	CCAAACCTTGAGGAACAATGCA	59.635	22	116	1632	1747	GGGTAGCTTGGCCTGGTAAG	60.107	20	ACCAAACCTTGAGGAACAATGC	59.635	22	117	1632	1748	GTGGTGTCTGGGTAGCTTGG	60.322	20	CCAAACCTTGAGGAACAATGCA	59.635	22	125	1623	1747
i1_HQ_c18355/f2p0/1418	1	p1	(T)15	15	1272	1286	GTGTACGGGCGTAAGAACCA	60.038	20	TCAGACGACAATTCATAATTCTACCT	58.218	26	124	1243	1366	GTGTACGGGCGTAAGAACCA	60.038	20	AAGACATTCAGACGACAATTCATAA	57.094	25	131	1243	1373	GTGTACGGGCGTAAGAACCA	60.038	20	AATAAGACATTCAGACGACAATTCA	57.094	25	134	1243	1376
i1_HQ_c18362/f4p40/1200	1	p1	(T)14	14	954	967	GCAGAGTGACTCGGATTCGT	59.829	20	AGTTAGGGCAGGCTCACAAC	59.963	20	255	782	1036	GCGGTTGCCTGAGGAAGATA	59.822	20	AGTTAGGGCAGGCTCACAAC	59.963	20	115	922	1036	GTCGATCTGAACCACCACGA	59.757	20	AGTTAGGGCAGGCTCACAAC	59.963	20	227	810	1036
i1_HQ_c18362/f4p40/1200	2	p1	(T)12	12	1087	1098	GTTGTGAGCCTGCCCTAACT	59.963	20	CCGAGATGAGAGAGATTACAACTGA	59.702	25	173	1017	1189	GTTGTGAGCCTGCCCTAACT	59.963	20	TCCGAGATGAGAGAGATTACAACTG	59.702	25	174	1017	1190	GCGGTTGCCTGAGGAAGATA	59.822	20	CCGAGATGAGAGAGATTACAACTGA	59.702	25	268	922	1189
i1_HQ_c18367/f2p0/1491	1	p2	(CT)9	18	24	41	AGCCACCACTCTCCATCCTC	60.980	20	TGGTGGAAATGGGAATGCGA	59.961	20	129	0	128	AGCCACCACTCTCCATCCTC	60.980	20	TACCTCAACGCAAAACCCGA	59.894	20	230	0	229	AGCCACCACTCTCCATCCTC	60.980	20	GAGTTTAGAGCGGCGGAGTT	60.109	20	169	0	168
i1_HQ_c18386/f2p0/1835	1	p2	(AG)10	20	1	20
i1_HQ_c18386/f2p0/1835	2	p3	(GAA)5	15	169	183	TGCGTCTCCTAAACTGTGCT	59.320	20	GTCGCCTTCTTTCTCTGGCT	60.037	20	175	68	242	TGCGTCTCCTAAACTGTGCT	59.320	20	AATCACACTTGGGTCGCCTT	59.890	20	187	68	254	TGCGTCTCCTAAACTGTGCT	59.320	20	GATGCGACACAAGTCACAGC	59.835	20	238	68	305
i1_HQ_c18395/f2p18/1815	1	p1	(T)11	11	1171	1181	ACTCATCGTTGGAGCTGTCC	59.752	20	AGTGTTGGGTTTCACTACACCT	59.492	22	202	1013	1214	ACACCGTAAAGGGAGCCATC	59.748	20	AGTGTTGGGTTTCACTACACCT	59.492	22	243	972	1214	ACTCATCGTTGGAGCTGTCC	59.752	20	GCTCCAGGCTGATGACATAA	57.372	20	223	1013	1235
i1_HQ_c18414/f5p0/1323	1	p4	(CTTC)5	20	70	89	AAAGCTGTCTCTCACCACCG	59.966	20	TTGTGCAGGATCACGTTGGA	59.892	20	214	41	254	AAAGCTGTCTCTCACCACCG	59.966	20	GGACAGTTCTCGTCTGGAGC	60.109	20	110	41	150	CTGTCTCTCACCACCGCAAA	60.250	20	TTGTGCAGGATCACGTTGGA	59.892	20	210	45	254
i1_HQ_c18435/f2p45/1607	1	p2	(CT)6	12	51	62	CCGCTCGTCGTCTATAGCTC	59.836	20	CTTCGAGTGGTCGTTGCTCT	60.039	20	152	25	176	CCGCTCGTCGTCTATAGCTC	59.836	20	CTCTTCGAGTGGTCGTTGCT	60.039	20	154	25	178	CCGCTCGTCGTCTATAGCTC	59.836	20	TCTTCGAGTGGTCGTTGCTC	60.039	20	153	25	177
i1_HQ_c18436/f5p0/1620	1	p1	(A)17	17	6	22
i1_HQ_c18457/f3p22/1196	1	c	(TC)7cggcctagtagttctcatctcggagacagtggcagtgagctggtgggagtaaca(AAG)7	89	42	130	TACAGTGCCATCGCGGTAAC	60.459	20	GAGTCCGATGCCTAGACAGC	59.969	20	246	17	262	ATACAGTGCCATCGCGGTAA	59.538	20	GAGTCCGATGCCTAGACAGC	59.969	20	247	16	262	TTATACAGTGCCATCGCGGT	59.538	20	GAGTCCGATGCCTAGACAGC	59.969	20	249	14	262
i1_HQ_c18461/f2p13/1466	1	p3	(CCT)5	15	233	247	GATCAGTCTCACGGCTCTCG	59.971	20	GGAGTCTTGCACTTCAGCCT	59.964	20	179	196	374	GATCAGTCTCACGGCTCTCG	59.971	20	AGGAGTCTTGCACTTCAGCC	59.964	20	180	196	375	GATCAGTCTCACGGCTCTCG	59.971	20	GTCTTGCACTTCAGCCTTGC	60.040	20	176	196	371
i1_HQ_c18464/f2p74/1953	1	c	(AG)8acacgcagtcgcggaaaaatcagttgggagaaaacccaaatcatcaccgtccttggccttttcgccgtt(GA)13	111	23	133
i1_HQ_c18465/f5p1/1864	1	p2	(GA)9	18	27	44	GACAAGCCAGAGAAAGAGGGA	59.374	21	GTGGCCAGGTAATCAGGCTT	60.034	20	243	3	245	GACAAGCCAGAGAAAGAGGGA	59.374	21	TTGGATCCACGTCCACTGTG	59.965	20	260	3	262	GACAAGCCAGAGAAAGAGGGA	59.374	21	CAGGCTTCTGAATCCCGGTT	60.035	20	230	3	232
i1_HQ_c18467/f2p9/1204	1	p1	(G)13	13	186	198	GCCCTTACCACTTTAGGGGG	59.742	20	GGTTGCCAAAGCTCCAAGTG	59.967	20	159	155	313	GCCCTTACCACTTTAGGGGG	59.742	20	GTGGTTGCCAAAGCTCCAAG	59.967	20	161	155	315	GCCCTTACCACTTTAGGGGG	59.742	20	AGTGTTGCACCCCCTTGAAA	60.033	20	209	155	363
i1_HQ_c18471/f4p41/1621	1	p2	(CT)7	14	2	15
i1_HQ_c18486/f4p7/1651	1	p1	(T)18	18	1583	1600	CGCCTTACTTGTCACTAGGCA	60.067	21	CCAGAAAACGTGTCTGAAATAAATATT	57.160	27	178	1476	1653	TGCCTACCCCAGAAAAAGGAC	59.925	21	CCAGAAAACGTGTCTGAAATAAATATT	57.160	27	207	1447	1653	GGAAGTGGTGTTTCCCAAGGA	60.134	21	CCAGAAAACGTGTCTGAAATAAATATT	57.160	27	248	1406	1653
i1_HQ_c18493/f3p0/1397	1	p1	(T)13	13	1228	1240	GGAGCCACGTGAGAACAGAA	59.966	20	TGCAGTTTCCCCAAATTGGA	57.906	20	150	1164	1313	AGCAAATGGAGAAGACGGGG	60.035	20	TGCAGTTTCCCCAAATTGGA	57.906	20	254	1060	1313	ATGGAGAAGACGGGGTGAGA	59.959	20	TGCAGTTTCCCCAAATTGGA	57.906	20	249	1065	1313
i1_HQ_c18496/f3p97/1847	1	p1	(T)10	10	114	123	GTGGTGCGTAGGGGAATCTC	60.179	20	AGACGAGGGGTAGGAACGAA	59.961	20	133	38	170	GTGGTGCGTAGGGGAATCTC	60.179	20	CGGTGGGATTTACTCCGAGG	59.896	20	205	38	242	GTGGTGCGTAGGGGAATCTC	60.179	20	GACGAGGGGTAGGAACGAAC	59.828	20	132	38	169
i1_HQ_c18500/f2p0/1728	1	p2	(AG)13	26	32	57	ACGCACCTCGGATCAATTTAGA	59.832	22	GCTTCCAAGCCATTGTGCTC	60.109	20	247	0	246	ACGCACCTCGGATCAATTTAGA	59.832	22	CACTCCTTGAAGCTGGCTCT	59.676	20	277	0	276	ACGCACCTCGGATCAATTTAG	58.449	21	GCTTCCAAGCCATTGTGCTC	60.109	20	247	0	246
i1_HQ_c18503/f3p0/1709	1	p1	(T)13	13	598	610	TGACGGCGTGGGATGATATG	59.967	20	ACCAAGGAGACCGGTTTCAA	59.159	20	223	412	634	TGACGGCGTGGGATGATATG	59.967	20	AACCAAGGAGACCGGTTTCA	59.159	20	224	412	635	GCGTGGGATGATATGCCTCA	59.965	20	ACCAAGGAGACCGGTTTCAA	59.159	20	218	417	634
i1_HQ_c18503/f3p0/1709	2	p1	(T)16	16	909	924	TACTGCATGCATGAAGCCCT	59.743	20	TGACCGTTTATGAATGAGCGAC	59.073	22	271	785	1055	TGCTTGTTTGGTCCCAAGGA	59.740	20	TGACCGTTTATGAATGAGCGAC	59.073	22	218	838	1055	TACTGCATGCATGAAGCCCT	59.743	20	GACCGTTTATGAATGAGCGACT	58.812	22	270	785	1054
i1_HQ_c18503/f3p0/1709	3	p1	(T)10	10	1559	1568	AAGTATAGGGGCATCCGTGA	57.903	20	TGGGCTTCTCATCTGCCTTT	59.299	20	269	1422	1690	AAGTATAGGGGCATCCGTGA	57.903	20	TTGGGCTTCTCATCTGCCTT	59.299	20	270	1422	1691	AAGTATAGGGGCATCCGTGA	57.903	20	TTTGGGCTTCTCATCTGCCT	59.299	20	271	1422	1692
i1_HQ_c18519/f4p8/1345	1	p2	(AG)9	18	63	80	AGAGGAAGAAAAACCAGAGCGA	59.631	22	TGGTAGGTAGGTGAGAGGGC	60.032	20	273	6	278	AGAGGAAGAAAAACCAGAGCGA	59.631	22	TTTTGGCCGCTCTACCAGTT	59.890	20	201	6	206	AGAGGAAGAAAAACCAGAGCGA	59.631	22	GTAGGTAGGTGAGAGGGCCT	59.738	20	271	6	276
i1_HQ_c18519/f4p8/1345	2	p3	(CCA)10	30	209	238	GAACTGGTAGAGCGGCCAAA	60.321	20	CGGTGATTGGTTGTTGGCTG	60.039	20	219	186	404	GAACTGGTAGAGCGGCCAAA	60.321	20	CTTCTTGCATGATGCCGGTG	59.900	20	234	186	419	GAACTGGTAGAGCGGCCAAA	60.321	20	CTGGGCTTCTTGCATGATGC	59.898	20	239	186	424
i1_HQ_c18519/f4p8/1345	3	p3	(GCA)5	15	465	479	CAGCCAACAACCAATCACCG	60.039	20	CGTCTTCTTCCACGGGTCTC	60.109	20	176	385	560	GCATCATGCAAGAAGCCCAG	59.898	20	CGTCTTCTTCCACGGGTCTC	60.109	20	156	405	560	GCATCATGCAAGAAGCCCAG	59.898	20	GTAGAAAGGATCGCAGGGCA	59.822	20	279	405	683
i1_HQ_c18519/f4p8/1345	4	p1	(A)13	13	1129	1141	CACGTCGTCTTTCCGCAAAG	60.111	20	ATTCTTCGCTCACCCACCAG	60.036	20	242	926	1167	CCTGCCCTTCGATCTGAACA	59.750	20	ATTCTTCGCTCACCCACCAG	60.036	20	221	947	1167	CTTCGATCTGAACATGCCGC	59.697	20	ATTCTTCGCTCACCCACCAG	60.036	20	215	953	1167
i1_HQ_c18519/f4p8/1345	5	p3	(CAT)6	18	1282	1299
i1_HQ_c18532/f2p0/1501	1	p1	(A)31	31	1459	1489
i1_HQ_c18569/f3p6/1974	1	p3	(TCT)10	30	202	231	AACACGCTGTTTGTAACGCC	59.972	20	ATCTCGAAGCTTGGTTGGCA	59.963	20	272	157	428	AACACGCTGTTTGTAACGCC	59.972	20	CGGTGATCTCGAAGCTTGGT	60.109	20	277	157	433	AACACGCTGTTTGTAACGCC	59.972	20	TCTCGAAGCTTGGTTGGCAA	60.179	20	271	157	427
i1_HQ_c18581/f4p28/1749	1	p3	(GAA)5	15	1492	1506	GACGCACAGGACTTGGTCTA	59.398	20	GAGCCGCTCTTTTATGCTGC	59.971	20	274	1263	1536	GACGCACAGGACTTGGTCTA	59.398	20	CCGCTCTTTTATGCTGCAGC	60.248	20	271	1263	1533	GACGCACAGGACTTGGTCTA	59.398	20	GCCGCTCTTTTATGCTGCAG	60.248	20	272	1263	1534
i1_HQ_c18589/f3p0/1288	1	p3	(TCT)6	18	77	94	ACTGATGTTGCGTCGGTTCT	59.966	20	TGTGCTAAAGGAGACGGCAG	60.037	20	258	33	290	CCTCCTCACTGATGTTGCGT	60.037	20	TGTGCTAAAGGAGACGGCAG	60.037	20	265	26	290	ACTGATGTTGCGTCGGTTCT	59.966	20	GGCGTCAAGAACAGTTGCAG	60.041	20	145	33	177
i1_HQ_c18602/f3p45/1633	1	p2	(TC)6	12	134	145	TCGAAGGGGCTTTCTGGTTC	59.964	20	GTGGCAGAGAGGTGCATCTT	60.036	20	273	94	366	CGAAGGGGCTTTCTGGTTCT	59.963	20	GTGGCAGAGAGGTGCATCTT	60.036	20	272	95	366	GCTCCGTCTGGATCGTTAGG	59.969	20	GGACGATGGCCTCCAAGTAG	59.895	20	221	52	272
i1_HQ_c18602/f3p45/1633	2	p1	(T)10	10	1456	1465	TCATGACAGCGTGGTCTTCA	59.321	20	ACCCTCGCAACAGAAACGTA	59.610	20	270	1240	1509	AGTTCATGACAGCGTGGTCT	59.318	20	ACCCTCGCAACAGAAACGTA	59.610	20	273	1237	1509	AGAGTTCATGACAGCGTGGT	59.318	20	ACCCTCGCAACAGAAACGTA	59.610	20	275	1235	1509
i1_HQ_c18605/f2p13/1792	1	c	(TC)8acagcct(CAC)5	38	113	150	CTCCCCTCCCCTTCTCTCTC	60.106	20	TGGAGGTGGAGGAAGGAGAG	59.958	20	262	49	310	ACCCAACCCTCCCTAACCAT	60.179	20	TGGAGGTGGAGGAAGGAGAG	59.958	20	231	80	310	CTCCCCTCCCCTTCTCTCTC	60.106	20	AGGGAATTGGAGGTGGAGGA	59.879	20	269	49	317
i1_HQ_c18605/f2p13/1792	2	p3	(TGG)6	18	1081	1098	GGTGCCGGTGATCAAAGAGA	60.036	20	CCCTCCTCCACCCATTGAAC	60.034	20	178	1029	1206	GGTGCCGGTGATCAAAGAGA	60.036	20	GATTCAACGACAGCCCTCCA	60.036	20	212	1029	1240	GGTGCCGGTGATCAAAGAGA	60.036	20	TCCTCCACCCATTGAACTGC	59.962	20	175	1029	1203
i1_HQ_c18609/f2p13/1624	1	p2	(GA)8	16	9	24
i1_HQ_c18618/f2p32/1884	1	p3	(GAT)5	15	794	808	AAGAGACGTGTGCTGGATGG	60.037	20	CTGTACTGGCCAACACCACT	59.891	20	197	757	953	GAGACGTGTGCTGGATGGAA	60.037	20	CTGTACTGGCCAACACCACT	59.891	20	195	759	953	AAGAGACGTGTGCTGGATGG	60.037	20	TACTGGCCAACACCACTTCC	59.890	20	194	757	950
i1_HQ_c18620/f3p14/1184	1	p2	(CT)12	24	77	100	TGTTGCCAGCACCCTTTAAA	58.218	20	CGTGGTGATCGTCGAAAGGA	60.109	20	131	23	153	TGTTGCCAGCACCCTTTAAA	58.218	20	TGACGCATCCATTACGCAGA	59.825	20	172	23	194	TGTTGCCAGCACCCTTTAAA	58.218	20	ACGCATCCATTACGCAGACT	59.824	20	170	23	192
i1_HQ_c18640/f2p12/1728	1	p2	(CT)13	26	71	96	TGACCCAAACTCACTCCCTC	58.943	20	GACGAGGTTGGCTTTGAGGA	59.965	20	119	43	161	TGACCCAAACTCACTCCCTC	58.943	20	AGACGAGGTTGGCTTTGAGG	59.965	20	120	43	162	TGACCCAAACTCACTCCCTC	58.943	20	AAAGTCTTCTGGCGATGGCA	59.963	20	100	43	142
i1_HQ_c18640/f2p12/1728	2	p1	(T)12	12	1588	1599	TGCCAGAGTTCTGCCTCAAG	59.964	20	TCAAGAGCTTGAGGTACATAAGGA	58.977	24	184	1444	1627	TGCCAGAGTTCTGCCTCAAG	59.964	20	TCAAGAGCTTGAGGTACATAAGGAG	59.872	25	184	1444	1627	CACACGGGCATTGCTCAATC	60.179	20	TCAAGAGCTTGAGGTACATAAGGA	58.977	24	115	1513	1627
i1_HQ_c18735/f2p69/1930	1	p3	(TCC)5	15	129	143	TTCCGCCGCCAATGATATGA	59.892	20	TTCAGCCCTAACAGCCTTGG	59.962	20	235	61	295	TTCTTCTCTTCACCGGCGTC	60.039	20	GCCTTGGCGATCTCTTCCTT	60.107	20	276	7	282	TTCTTCTCTTCACCGGCGTC	60.039	20	ACAGCCTTGGCGATCTCTTC	60.108	20	279	7	285
i1_HQ_c18735/f2p69/1930	2	p1	(A)10	10	1669	1678	AGCAAAACACAGGAGGCAGA	59.817	20	GCACCAAAGCACGGATCATC	59.901	20	267	1639	1905	CAGCAAAACACAGGAGGCAG	59.687	20	GCACCAAAGCACGGATCATC	59.901	20	268	1638	1905	AGCAAAACACAGGAGGCAGA	59.817	20	AGCACCAAAGCACGGATCAT	60.323	20	268	1639	1906
i1_HQ_c18779/f3p10/1788	1	p1	(T)12	12	97	108	ACACCACCAAGCTCAAGGTT	59.741	20	TCGAACAAGGCGATTGATGC	59.273	20	128	26	153	AACACCACCAAGCTCAAGGT	59.741	20	TCGAACAAGGCGATTGATGC	59.273	20	129	25	153	ACACCACCAAGCTCAAGGTT	59.741	20	CGAACAAGGCGATTGATGCT	59.271	20	127	26	152
i1_HQ_c18883/f2p0/1954	1	p3	(GGA)5	15	157	171	GAATTCGTACATTGGGCGGC	59.971	20	GTTTGAACCTAATCGCCGCC	59.902	20	167	100	266	GAGTGTGCCACAGAGAGGTC	60.038	20	GTTTGAACCTAATCGCCGCC	59.902	20	228	39	266	GAGAGTGTGCCACAGAGAGG	59.754	20	GTTTGAACCTAATCGCCGCC	59.902	20	230	37	266
i1_HQ_c19046/f2p0/1952	1	c	(CAG)7cttccgctactca(ACC)7	55	268	322	TCAATTCCACGGCTCTCCAC	60.036	20	GGAGGAGGCTTGGAAGGTTC	60.035	20	222	215	436	TCAATTCCACGGCTCTCCAC	60.036	20	GGCTCGCTCCTTACGAGATC	60.040	20	250	215	464	CGCATGGAAGGACTGGTCAT	60.108	20	GGAGGAGGCTTGGAAGGTTC	60.035	20	278	159	436
i1_HQ_c19058/f2p11/1774	1	p1	(A)14	14	31	44	GGAGATCCGTTTTTCGAGCG	59.354	20	ATGCGTTCTCCGACTTGGTC	60.390	20	184	6	189	GGAGATCCGTTTTTCGAGCG	59.354	20	GACCATGCGTTCTCCGACTT	60.390	20	188	6	193	GGAGATCCGTTTTTCGAGCG	59.354	20	CATCCTCATGGGTTGCGACA	60.393	20	141	6	146
i1_HQ_c19058/f2p11/1774	2	p3	(GTC)6	18	192	209	TCTTCTCCTCGTCGCTCTGA	60.036	20	TTGAACGACATCCCGCTGAA	59.966	20	261	60	320	TCTTCTCCTCGTCGCTCTGA	60.036	20	TTTGAACGACATCCCGCTGA	59.966	20	262	60	321	CCTCTTCTTCTCCTCGTCGC	59.900	20	TTGAACGACATCCCGCTGAA	59.966	20	266	55	320
i1_HQ_c19088/f2p132/1348	1	p2	(TC)12	24	107	130	AAATCCCCCTCTCCCCCTTT	60.179	20	CAGCAAGGTGACCTTCCCAT	59.961	20	259	59	317	AAATCCCCCTCTCCCCCTTT	60.179	20	ATGTGACGGTGTTGTGGTGT	60.107	20	128	59	186	AAATCCCCCTCTCCCCCTTT	60.179	20	TCACAGCAAGGTGACCTTCC	59.891	20	262	59	320
i1_HQ_c19088/f2p132/1348	2	p1	(A)12	12	285	296	ACACCACAACACCGTCACAT	60.107	20	TTGGTCCAAGCCCCTTTGTT	60.032	20	187	167	353	ACACCACAACACCGTCACAT	60.107	20	TTTGGTCCAAGCCCCTTTGT	60.032	20	188	167	354	ACACCACAACACCGTCACAT	60.107	20	AAGCCCCTTTGTTGGTGTGA	60.033	20	180	167	346
i1_HQ_c19088/f2p132/1348	3	p1	(A)10	10	1245	1254	GCGAGGCATGTAGGAGTTGT	60.108	20	CCAATAGGTTGTGCTTTGCTAT	57.011	22	208	1145	1352	AGCGAGGCATGTAGGAGTTG	59.823	20	CCAATAGGTTGTGCTTTGCTAT	57.011	22	209	1144	1352	CAGCGAGGCATGTAGGAGTT	59.823	20	CCAATAGGTTGTGCTTTGCTAT	57.011	22	210	1143	1352
i1_HQ_c19097/f2p12/1902	1	p3	(TCC)6	18	187	204	AACCATGTGACGTCATCCCC	60.035	20	GAGCTTCGGAGGAGAAGTGG	59.825	20	207	46	252	CCATGTGACGTCATCCCCAA	60.036	20	GAGCTTCGGAGGAGAAGTGG	59.825	20	205	48	252	TCCCCAACTCTCCTTCCCAA	60.104	20	GAGCTTCGGAGGAGAAGTGG	59.825	20	192	61	252
i1_HQ_c19356/f2p17/1771	1	p3	(CAA)6	18	197	214	GTGAACGAAACCCTAGCCCA	59.964	20	GATTTCGAGAGAGCGGCTGA	59.899	20	267	101	367	GTGAACGAAACCCTAGCCCA	59.964	20	CTGATTTCGAGAGAGCGGCT	59.898	20	269	101	369	GTGAACGAAACCCTAGCCCA	59.964	20	GCCTTTCTCCATGAGCTCGT	60.108	20	201	101	301
i1_HQ_c19610/f2p25/1146	1	p1	(T)16	16	974	989	TGGTGTTTTTGCTGGCGATG	59.968	20	GCCAAGACCAATCACATGAGG	59.253	21	213	812	1024	TGGTGCTGGTGTTTTTGCTG	59.825	20	GCCAAGACCAATCACATGAGG	59.253	21	219	806	1024	GGGGGTTCTCCATATGGTGC	60.179	20	GCCAAGACCAATCACATGAGG	59.253	21	233	792	1024
i1_HQ_c19699/f3p46/1411	1	p2	(CT)7	14	145	158	GAATGTCAGCGCATTTGCCA	60.109	20	CTTGGCTTTTTCCGTGGTGG	59.968	20	183	22	204	GAATGTCAGCGCATTTGCCA	60.109	20	CCTTGGCTTTTTCCGTGGTG	59.968	20	184	22	205	TGAATGTCAGCGCATTTGCC	60.109	20	CTTGGCTTTTTCCGTGGTGG	59.968	20	184	21	204
i1_HQ_c19701/f2p4/1281	1	p3	(TTC)7	21	1003	1023	AGACCAGCTTCCAGTTCTGC	59.964	20	TCCCCACCCCACAACAAAAA	59.957	20	273	932	1204	CGCAACAACAACCGTCAAGT	59.902	20	TCCCCACCCCACAACAAAAA	59.957	20	253	952	1204	CAGTTCTGCCGCAACAACAA	59.900	20	TCCCCACCCCACAACAAAAA	59.957	20	262	943	1204
i1_HQ_c19763/f2p93/1921	1	c	(AC)8(TC)10	36	1	36
i1_HQ_c19763/f2p93/1921	2	p3	(CTT)6	18	139	156	ACCTTTCACACAGCTGCACA	60.394	20	GAAGGACTGGCTCTGTTGCT	59.964	20	213	108	320	ACCTTTCACACAGCTGCACA	60.394	20	CTCTGTTGCTGCTGCTGTTG	60.040	20	203	108	310	TTTCACACAGCTGCACAACC	59.545	20	GAAGGACTGGCTCTGTTGCT	59.964	20	210	111	320
i1_HQ_c19796/f4p5/1765	1	p3	(GAA)8	24	6	29
i1_HQ_c19834/f3p109/1608	1	p3	(TCT)7	21	70	90	AGAGCTGCGAAAGATGAAGCT	60.066	21	CCAGACCATTTCCCAGCAGT	59.961	20	210	39	248	AGAGCTGCGAAAGATGAAGCT	60.066	21	TTTCCAGTCCGACAACACCC	60.179	20	157	39	195	AGAGCTGCGAAAGATGAAGCT	60.066	21	TTCAGCCCTTTTCCAGTCCG	60.251	20	166	39	204
i1_HQ_c19949/f6p19/1365	1	p1	(C)15	15	1296	1310	ACAGAAATCCAGGAGGGCAC	59.670	20	ACAGGAAAGTTCATAATGTTGTGCT	59.464	25	216	1130	1345	AATCCAGGAGGGCACTAAGC	59.451	20	ACAGGAAAGTTCATAATGTTGTGCT	59.464	25	211	1135	1345	ACAGAAATCCAGGAGGGCAC	59.670	20	ACAGGAAAGTTCATAATGTTGTGC	58.227	24	216	1130	1345
i1_HQ_c19961/f2p37/1632	1	p2	(CT)10	20	100	119	AGCTCCGACTCTGAGTCCAA	60.251	20	GGTACCCAGAAAACGCTCCA	59.964	20	100	69	168	AGCTCCGACTCTGAGTCCAA	60.251	20	CCCAGAAGAGCAAAGCAGGA	59.963	20	238	69	306	AGAGCTCCGACTCTGAGTCC	60.394	20	GGTACCCAGAAAACGCTCCA	59.964	20	102	67	168
i1_HQ_c19961/f2p37/1632	2	p1	(T)13	13	1375	1387	GACACTGCTTCTGTTGCACA	58.983	20	ACTATGGGGAACTGTGGGGT	60.179	20	178	1301	1478	GCCAGCTCATAACGAAGAGGA	59.863	21	ACTATGGGGAACTGTGGGGT	60.179	20	267	1212	1478	AGCCAGCTCATAACGAAGAGG	59.862	21	ACTATGGGGAACTGTGGGGT	60.179	20	268	1211	1478
i1_HQ_c20036/f2p117/1724	1	p1	(T)10	10	1399	1408	GCAACTTCATGACAGGGGGA	59.962	20	GGTGGCCTTCCTAAGTCACC	60.035	20	103	1370	1472	AATGACGACAAGGCAAACGC	60.040	20	GGTGGCCTTCCTAAGTCACC	60.035	20	260	1213	1472	TATTCACAGGGGTCGGTCCT	59.958	20	GGTGGCCTTCCTAAGTCACC	60.035	20	204	1269	1472
i1_HQ_c20365/f2p102/1269	1	p2	(CT)12	24	3	26
i1_HQ_c20760/f2p26/1829	1	p3	(TCG)6	18	73	90	AAAATCCGAGCAGGGAAGCC	60.681	20	CCTCTTCGGGTTCCATGGTT	59.672	20	228	28	255	AAAATCCGAGCAGGGAAGCC	60.681	20	ACCTTTGGAGCCCTGAAACA	59.444	20	116	28	143	AAATCCGAGCAGGGAAGCC	60.077	19	CCTCTTCGGGTTCCATGGTT	59.672	20	227	29	255
i1_HQ_c20813/f2p13/1588	1	p3	(AAG)10	30	31	60	CACTCTCTTCTCTCTCTTGGAAA	57.280	23	TTCCCATTTTCCTTGGCGGA	59.887	20	219	0	218	CACTCTCTTCTCTCTCTTGGAAA	57.280	23	GTCCCAACTGGTCCTTGGAC	60.251	20	180	0	179	CACTCTCTTCTCTCTCTTGGAAA	57.280	23	CCCAAATCTTCGACCCCCAT	59.741	20	150	0	149
i1_HQ_c20833/f2p16/1510	1	p2	(CT)7	14	33	46	TTCACCGTTCACTCCCTGAC	59.608	20	ACCACTTGAAATCGACGCCT	59.965	20	208	9	216	GTTCACCGTTCACTCCCTGA	59.608	20	ACCACTTGAAATCGACGCCT	59.965	20	209	8	216	TTCACCGTTCACTCCCTGAC	59.608	20	CTCTGATGGCCATGGAGGTC	59.892	20	190	9	198
i1_HQ_c20834/f2p47/1385	1	c	(T)10gcttttgttaggaaaataatttaataatttcggttaatgtacagagagagtaatgagagagatgatgatgatgaagaaagccatccgagaaaaacatgg(A)11ttgag(A)10	135	1229	1363
i1_HQ_c21195/f2p26/1367	1	p3	(GCA)5	15	65	79	GGGTGGCAGTCCTGGATTAG	59.819	20	GGAGTGAAGGATGGGTCTGC	60.107	20	246	36	281	GGGTGGCAGTCCTGGATTAG	59.819	20	TGAGGGAGTGAAGGATGGGT	59.881	20	250	36	285	GGGTGGCAGTCCTGGATTAG	59.819	20	CGCACTGATGGCTCCCTATC	60.320	20	159	36	194
i1_HQ_c21492/f2p3/1948	1	p2	(AG)15	30	38	67	GGTGAGAGATAGAGCCAGCC	59.321	20	GCCGAGATCTGGTTCCATCC	60.250	20	261	11	271	GGGTGAGAGATAGAGCCAGC	59.321	20	GCCGAGATCTGGTTCCATCC	60.250	20	262	10	271	GGTGAGAGATAGAGCCAGCC	59.321	20	CTTGCCGAGATCTGGTTCCA	59.750	20	264	11	274
i1_HQ_c21652/f3p0/1305	1	p1	(T)11	11	1203	1213	GCGTGCTTGCTTACACCATG	60.455	20	TCTGAAGCAAGCTAACCATGT	57.576	21	117	1134	1250	CATGGTGCGTGCTTGCTTAC	60.455	20	TCTGAAGCAAGCTAACCATGT	57.576	21	123	1128	1250	CGTGCTTGCTTACACCATGT	59.126	20	TCTGAAGCAAGCTAACCATGT	57.576	21	116	1135	1250
i1_HQ_c21977/f2p1/1348	1	p1	(A)50	50	1264	1313
i1_HQ_c21989/f2p0/1270	1	p3	(GAG)5	15	24	38	CGCCGGAAAGGGAGGAGG	62.163	18	ACAAAAACCGCAACCGTCAG	59.900	20	269	3	271	CGCCGGAAAGGGAGGAGG	62.163	18	GGAGGGATGGGGGATGGATA	59.879	20	170	3	172	CGCCGGAAAGGGAGGAGG	62.163	18	TGGAGCACAAAAACCGCAAC	60.179	20	275	3	277
i1_HQ_c21989/f2p0/1270	2	p2	(AG)9	18	328	345	CTGACGGTTGCGGTTTTTGT	59.900	20	ACCGGAACTTTGCCAGTCTT	59.817	20	151	252	402	TATCCATCCCCCATCCCTCC	59.879	20	ACCGGAACTTTGCCAGTCTT	59.817	20	250	153	402	TTGCGGTTTTTGTGCTCCAC	60.179	20	ACCGGAACTTTGCCAGTCTT	59.817	20	144	259	402
i1_HQ_c22415/f2p53/1209	1	c	(TCT)9tgtgagtttagttatggctcttccccaacaccactttcaacaacactatccaccccaacaacaa(CAG)6	109	10	118
i1_HQ_c22427/f2p81/1129	1	p3	(ACG)5	15	341	355	CATCTTCGCTCTCGCTTCCT	59.898	20	GTTTTTGCCGAGTCCACGTC	60.042	20	259	308	566	CGAGAGGCTCTGCAGATCTG	59.969	20	GCTTGGTGGATGAAACGACG	59.834	20	248	179	426	CGAGAGGCTCTGCAGATCTG	59.969	20	GCGAGCTTGGTGGATGAAAC	59.831	20	252	179	430
i1_HQ_c22485/f2p17/1503	1	p1	(T)16	16	1341	1356	AGGCCATGGACTCTTTTCGG	60.035	20	GCGTTTGGTGGGGAAATTGG	60.320	20	279	1199	1477	AGGCCATGGACTCTTTTCGG	60.035	20	TGCGTTTGGTGGGGAAATTG	59.609	20	280	1199	1478	AAAGCCGTACTCTCACCGTC	59.757	20	GCGTTTGGTGGGGAAATTGG	60.320	20	196	1282	1477
i1_HQ_c22550/f4p2/1401	1	c	(T)12gaaaggtcatgtcatagactaatcttacaactgaatgttgaaagagtaaatattcgcccgcgaa(T)10	86	542	627	GTGGGTAGGATGGCGGAAC	60.153	19	ACTGAATTGGGGGATTCTTTGA	57.597	22	280	510	789	GTGGGTAGGATGGCGGAAC	60.153	19	ACTGAATTGGGGGATTCTTTGAA	58.249	23	280	510	789	GTGGGTAGGATGGCGGAAC	60.153	19	ACTGAATTGGGGGATTCTTTGAAA	58.846	24	280	510	789
i1_HQ_c22550/f4p2/1401	2	p1	(T)11	11	1400	1410
i1_HQ_c22623/f2p12/1923	1	p3	(CTT)6	18	154	171	CTTCGTAAGCTCGCCTCCAA	60.109	20	TTCGGCGTAGTACTCGAAGC	59.902	20	216	102	317	ACACTTCGTAAGCTCGCCTC	60.109	20	TTCGGCGTAGTACTCGAAGC	59.902	20	219	99	317	CCAACTCCCTCGTTTTCCCA	59.890	20	TTCGGCGTAGTACTCGAAGC	59.902	20	200	118	317
i1_HQ_c22749/f2p39/1685	1	p2	(TC)9	18	46	63	AGACCAGAGTGAGAGACCTCA	59.292	21	GGAGTGAGGTGGAAGCAAGA	59.313	20	186	5	190	AGACCAGAGTGAGAGACCTCA	59.292	21	AGGAGTGAGGTGGAAGCAAG	59.310	20	187	5	191	CCTCAAAGGTGGTCTTCCTCT	59.019	21	GGAGTGAGGTGGAAGCAAGA	59.313	20	170	21	190
i1_HQ_c22749/f2p39/1685	2	p2	(TC)10	20	231	250	TCTTGCTTCCACCTCACTCC	59.313	20	GCCGGAAAATTCCCAACTGG	59.754	20	258	171	428	CTTGCTTCCACCTCACTCCT	59.310	20	GCCGGAAAATTCCCAACTGG	59.754	20	257	172	428	TTCTTGCTTCCACCTCACTCC	59.928	21	GCCGGAAAATTCCCAACTGG	59.754	20	259	170	428
i1_HQ_c22993/f3p0/1239	1	p2	(TC)7	14	36	49	TGTGACAGTGCATTCTGAGTCA	59.897	22	ACCTTGAGCTTTCGGACCAG	59.965	20	199	11	209	TGTGACAGTGCATTCTGAGTCA	59.897	22	CTCGAGCCTGTTCAATTGCG	59.904	20	134	11	144	TGTGACAGTGCATTCTGAGTCA	59.897	22	CTCCTCCGTTTTGCTCACCA	60.250	20	113	11	123
i1_HQ_c23039/f2p0/1767	1	p1	(C)10	10	1574	1583	GACGCAAATCCACAAGCAGG	60.110	20	ACCACAACATTCTTGGCGGA	60.179	20	124	1535	1658	GACGCAAATCCACAAGCAGG	60.110	20	CACAACATTCTTGGCGGACC	59.759	20	122	1535	1656	GACGCAAATCCACAAGCAGG	60.110	20	CCACAACATTCTTGGCGGAC	59.759	20	123	1535	1657
i1_HQ_c23158/f2p31/1293	1	p1	(T)11	11	1149	1159	GGATCATCCTGGTCAAGCGT	59.821	20	TCAATTTGCAGGAGCTACAGC	58.913	21	242	978	1219	TGAGAGCGGCGATGACTATG	59.688	20	TCAATTTGCAGGAGCTACAGC	58.913	21	269	951	1219	GAGAGCGGCGATGACTATGA	59.406	20	TCAATTTGCAGGAGCTACAGC	58.913	21	268	952	1219
i1_HQ_c23329/f2p23/1924	1	p1	(T)11	11	48	58	ACGATCTCCCAGATACCTCCA	59.501	21	GACGAGCTCCTGTAATCGGG	59.969	20	187	6	192	ACGATCTCCCAGATACCTCCA	59.501	21	GGTGTTGGGGAAGGTGAGAG	59.963	20	262	6	267	ACGATCTCCCAGATACCTCCA	59.501	21	AGCTCCTGTAATCGGGCATG	59.893	20	183	6	188
i1_HQ_c23352/f2p6/1836	1	p3	(ATC)7	21	91	111	CTCCCTCTCCCTCTTCCCAA	59.957	20	GATTGTGAGGTGGTGGCTGA	59.963	20	154	32	185	CTCCCTCTCCCTCTTCCCAA	59.957	20	GGCAAGACCAAGGTAGTGCT	59.963	20	236	32	267	CTCCCTCTCCCTCTTCCCAA	59.957	20	CTGATTGTGAGGTGGTGGCT	59.963	20	156	32	187
i1_HQ_c23386/f2p17/1184	1	p1	(A)11	11	1096	1106	CTCCCCAACACCGTTGATCA	59.964	20	ACACAAAGCAAGTCATATTCATGA	57.177	24	190	963	1152	TGATCTCCCCAACACCGTTG	59.964	20	ACACAAAGCAAGTCATATTCATGA	57.177	24	194	959	1152	GTGGAGCGATCAAGACCCTC	60.179	20	ACACAAAGCAAGTCATATTCATGA	57.177	24	149	1004	1152
i1_HQ_c23430/f2p0/1293	1	p2	(CT)6	12	8	19
i1_HQ_c23480/f2p0/1646	1	p1	(G)12	12	1264	1275	CTCTGCTCCAATGACAGGGG	60.107	20	AAGCATGTCCGAAGAGAGCC	60.108	20	279	1192	1470	CTGCTCCAATGACAGGGGAA	59.671	20	AAGCATGTCCGAAGAGAGCC	60.108	20	277	1194	1470	CTCTGCTCCAATGACAGGGG	60.107	20	GCATGTCCGAAGAGAGCCAA	60.392	20	277	1192	1468
i1_HQ_c23481/f2p12/1569	1	p2	(TC)7	14	201	214	CATACAAGCCACGACCACCT	60.036	20	CGGCAGTTTACAAGCTCTGC	59.833	20	258	9	266	TCATACAAGCCACGACCACC	60.037	20	CGGCAGTTTACAAGCTCTGC	59.833	20	259	8	266	ATACAAGCCACGACCACCTC	59.751	20	CGGCAGTTTACAAGCTCTGC	59.833	20	257	10	266
i1_HQ_c23621/f2p0/1911	1	p2	(GA)6	12	32	43	CAGCTCCTTCGTCATCTCCA	59.180	20	GACGAGATCCATGGACCACC	59.895	20	182	4	185	CAGCTCCTTCGTCATCTCCA	59.180	20	CTGGTAAGTCTGGAGCCACG	60.109	20	208	4	211	CAGCTCCTTCGTCATCTCCA	59.180	20	TCCATGGACCACCGATTTCC	59.745	20	175	4	178
i1_HQ_c23660/f2p3/1977	1	p2	(CT)6	12	60	71	GCAATAAGCTTCTGCACGCA	59.831	20	GACGATCCGGACGCCATATT	60.039	20	116	6	121	GCAATAAGCTTCTGCACGCA	59.831	20	GGTTGCTGCCAAAGTCTTCG	60.040	20	199	6	204	TAAGCTTCTGCACGCAAACG	59.765	20	GACGATCCGGACGCCATATT	60.039	20	112	10	121
i1_HQ_c23660/f2p3/1977	2	c	(CTC)5agagaggatggtcagggtaaaaagaaaagaaaag(A)10	59	1766	1824	GGATGGAGGAAAGTGGGCAA	59.960	20	ACCATATGAGGACACCATACACC	59.609	23	218	1693	1910	GAGGATGGAGGAAAGTGGGC	60.107	20	ACCATATGAGGACACCATACACC	59.609	23	220	1691	1910	GGATGGAGGAAAGTGGGCAA	59.960	20	CCATATGAGGACACCATACACCT	59.352	23	217	1693	1909
i1_HQ_c23686/f5p5/1199	1	p3	(CTT)6	18	51	68	CCTCGGGCCATTAGAGCTTT	59.819	20	GTGGCGGAGGAGTAGAGAGA	60.107	20	185	9	193	CCTCGGGCCATTAGAGCTTT	59.819	20	CTCGAGTCAGCAGAGCCATG	60.528	20	103	9	111	CCTCGGGCCATTAGAGCTTT	59.819	20	TGGCGGAGGAGTAGAGAGAA	59.376	20	184	9	192
i1_HQ_c23818/f2p0/1148	1	p2	(AG)22	44	19	62
i1_HQ_c23874/f2p91/2004	1	p3	(AGG)6	18	194	211	AGGTGACGGTGAAGTTCGAC	59.968	20	TAGCGACGGACTCTTCCTCA	60.036	20	224	78	301	AGGTGACGGTGAAGTTCGAC	59.968	20	ACTCTTCCTCAGCTGCAACC	59.964	20	215	78	292	CCGAGAAAGGTGACGGTGAA	59.967	20	TAGCGACGGACTCTTCCTCA	60.036	20	231	71	301
i1_HQ_c23874/f2p91/2004	2	p3	(GCT)7	21	375	395	GGTTGCAGCTGAGGAAGAGT	59.964	20	CCTTGAGCTTATCCGTGCCA	60.108	20	150	273	422	GGTTGCAGCTGAGGAAGAGT	59.964	20	TCAAGCACCTCCCACACAAG	60.179	20	271	273	543	TCCAGATGAAGCTGACGCAG	60.108	20	CCTTGAGCTTATCCGTGCCA	60.108	20	111	312	422
i1_HQ_c24119/f2p80/1526	1	p2	(CT)9	18	72	89	CACCCCTCCTCCATTGCTTT	59.960	20	GCGGAATGAGCCTAGGGTTT	60.107	20	214	37	250	CACCCCTCCTCCATTGCTTT	59.960	20	TAGGGTTTTGGTGTGGGACG	59.891	20	111	37	147	CACCCCTCCTCCATTGCTTT	59.960	20	TGGACGAGAATCTCAGCTGC	59.826	20	232	37	268
i1_HQ_c24144/f2p18/1562	1	c	(AAAT)5t(A)15	36	1497	1532
i1_HQ_c24238/f2p52/1914	1	p1	(A)11	11	60	70	TGTGAAAGCCGTGAAAAAGAAA	57.558	22	ACGTCACATCCCATAGAGGT	57.839	20	258	29	286	ATGTGAAAGCCGTGAAAAAGAA	57.353	22	ACGTCACATCCCATAGAGGT	57.839	20	259	28	286	TGTGAAAGCCGTGAAAAAGAAA	57.558	22	ACGTCACATCCCATAGAGGTT	58.532	21	258	29	286
i1_HQ_c24264/f4p0/1345	1	p3	(AAC)6	18	469	486	TGGCAATCACCTCAGCAACA	60.179	20	AGCACCTCATTTCGGGGAAG	60.035	20	135	425	559	GTGCAAGCTTTGTGGGGAAC	60.249	20	AGCACCTCATTTCGGGGAAG	60.035	20	175	385	559	TGGCAATCACCTCAGCAACA	60.179	20	AGGTGTAATCGCCCGAACAG	60.108	20	244	425	668
i1_HQ_c24313/f2p39/1336	1	p3	(CAG)5	15	417	431	CACTACTCCAGCACTCAGGC	60.108	20	CATCCTCGCTCTTGGGGATC	59.965	20	277	362	638	CACTACTCCAGCACTCAGGC	60.108	20	TCTTGGGGATCAACACGAGC	60.036	20	268	362	629	CACTACTCCAGCACTCAGGC	60.108	20	GCTCTTGGGGATCAACACGA	60.036	20	270	362	631
i1_HQ_c24453/f5p5/1885	1	p1	(T)10	10	1813	1822	TCCAGCTATCGTCAACCGTC	59.545	20	CCAACACATGCTATGTTGTCCA	59.181	22	236	1621	1856	TCCAGCTATCGTCAACCGTC	59.545	20	ACCAACACATGCTATGTTGTCC	59.180	22	237	1621	1857	CCAGCTATCGTCAACCGTCT	59.544	20	CCAACACATGCTATGTTGTCCA	59.181	22	235	1622	1856
i1_HQ_c24504/f2p0/1885	1	p3	(TCT)7	21	56	76	ACCACAACAACAGAGCCAAGA	60.065	21	TGGTGGTTGACGTTCAGCAT	60.179	20	180	0	179	ACCACAACAACAGAGCCAAGA	60.065	21	GTTAGAGCCGGATCTGCTGG	60.250	20	244	0	243	ACCACAACAACAGAGCCAAGA	60.065	21	GGTTGACGTTCAGCATTCGC	60.453	20	176	0	175
i1_HQ_c24568/f3p0/1182	1	p2	(TC)10	20	8	27
i1_HQ_c24593/f3p1/1502	1	p3	(CTT)6	18	37	54	AAGCAGGTGGTATCAACGCA	59.964	20	CCGAGAGAGCACCAAACAGA	59.682	20	140	0	139	AAGCAGGTGGTATCAACGCA	59.964	20	GTTCCTCTTGCTCAGCTCCA	59.677	20	175	0	174	AAGCAGGTGGTATCAACGCA	59.964	20	TGTTCCTCTTGCTCAGCTCC	59.677	20	176	0	175
i1_HQ_c24681/f2p102/1168	1	p2	(TC)8	16	44	59	AGCTGAAACCATATATTCACTCCT	57.493	24	TGGTAGAAAGGGGGAGGAGG	59.956	20	256	10	265	AGCTGAAACCATATATTCACTCCT	57.493	24	CTGGTAGAGAGGGGGAGGAG	59.813	20	105	10	114	AGCTGAAACCATATATTCACTCCT	57.493	24	AAAGGAAACCAGCGACTCCC	60.251	20	150	10	159
i1_HQ_c24772/f2p16/1190	1	c	(A)13tat(A)12	28	1125	1152
i1_HQ_c24883/f2p10/1738	1	p1	(A)16	16	447	462	GGCAGAAGCACCATCTCTCA	59.749	20	CAGAGTGTGCAGAGAGCTGT	59.682	20	215	276	490	GGCAGAAGCACCATCTCTCA	59.749	20	ACAGAGTGTGCAGAGAGCTG	59.682	20	216	276	491	GGCAGAAGCACCATCTCTCA	59.749	20	CACAGAGTGTGCAGAGAGCT	59.682	20	217	276	492
i1_HQ_c24883/f2p10/1738	2	p3	(TCT)5	15	841	855	CGCTTAGTTCTGAGTTCCCTCA	59.769	22	GGGTTTGGGGTGACGAAGAT	59.962	20	226	765	990	CGCTTAGTTCTGAGTTCCCTCA	59.769	22	ATCATGGGGTTTGGGGTGAC	59.959	20	232	765	996	CGCTTAGTTCTGAGTTCCCTCA	59.769	22	GGGTGACGAAGATGCGGTTA	60.109	20	219	765	983
i1_HQ_c24976/f3p18/1159	1	p1	(T)14	14	51	64	ACCTCGATCTTCTCCCTGTCA	59.994	21	TGGTCTTCTTCGCCTTGTCC	59.965	20	128	13	140	ACCTCGATCTTCTCCCTGTCA	59.994	21	GTCTTGAGCCTCCTGCAACT	59.964	20	223	13	235	ACCTCGATCTTCTCCCTGTCA	59.994	21	GAGCTTGGTCTTCTTCGCCT	60.037	20	133	13	145
i1_HQ_c25082/f2p0/1258	1	p2	(TC)7	14	15	28
i1_HQ_c25143/f2p19/1728	1	p1	(A)10	10	1494	1503	AAGAGTTGGGGAGCTTGCAA	59.814	20	TCACCTTGGAGAGCACACAC	59.893	20	275	1371	1645	AAAGAGTTGGGGAGCTTGCA	59.814	20	TCACCTTGGAGAGCACACAC	59.893	20	276	1370	1645	AAGAGTTGGGGAGCTTGCAA	59.814	20	CACCTTGGAGAGCACACACT	59.893	20	274	1371	1644
i1_HQ_c25163/f2p19/1363	1	p1	(T)13	13	1108	1120	TAAGGGTTCCCATGCTGCAG	60.034	20	CCTCCAAACCTAACCGAGCA	59.676	20	250	1028	1277	TAAGGGTTCCCATGCTGCAG	60.034	20	CCCTCCAAACCTAACCGAGC	60.393	20	251	1028	1278	GCTGTTATGGGCAGATGGGA	59.817	20	CCTCCAAACCTAACCGAGCA	59.676	20	223	1055	1277
i1_HQ_c25394/f2p0/1706	1	c	(AG)6actactccaatgtccgcttccctcctcctgagctcaattgaaggcagcagcggtagaaaccctaagtgactgactgtgtacgacttgtt(AG)14	129	8	136
i1_HQ_c25493/f2p3/1714	1	p1	(C)12	12	1651	1662
i1_HQ_c25745/f2p0/1560	1	p2	(CT)8	16	60	75	GCTTTCTGCTTAATGGAAGAGCC	60.181	23	GGGAGAACAGGCTACCATCG	59.895	20	249	30	278	GCTTTCTGCTTAATGGAAGAGCC	60.181	23	ACAAGACCCAGAAACGCCTT	59.817	20	129	30	158	GCTTTCTGCTTAATGGAAGAGCC	60.181	23	AACAAGACCCAGAAACGCCT	59.817	20	130	30	159
i1_HQ_c25895/f2p0/1371	1	p3	(AGA)5	15	52	66	AGAGAGAAAGTGTTTAGAGCGAGA	59.237	24	TGCAGGGTTACCAGGATGTG	59.672	20	274	24	297	AGAGAGAGAAAGTGTTTAGAGCGA	59.237	24	TGCAGGGTTACCAGGATGTG	59.672	20	276	22	297	AACACCAACTAGAACTTGAGCT	57.576	22	TCTTCCAAGCAGGAGGAGCA	60.838	20	167	0	166
i1_HQ_c25957/f7p0/1617	1	p2	(TA)6	12	1585	1596
i1_HQ_c26049/f2p0/1713	1	p2	(CT)11	22	36	57	GCACTCGCAAAACCAGACTT	59.337	20	TAGGTGAGCTGGTTGTCGTG	59.683	20	270	2	271	GCACTCGCAAAACCAGACTT	59.337	20	TGTAGGTGAGCTGGTTGTCG	59.683	20	272	2	273	GCACTCGCAAAACCAGACTT	59.337	20	GTAGGTGAGCTGGTTGTCGT	59.683	20	271	2	272
i1_HQ_c26049/f2p0/1713	2	p3	(AGG)5	15	909	923	GTCGGATCCGGTAGTGAACC	59.898	20	CTGAGACATCGTCACCGGAG	59.900	20	211	785	995	GGTCGGATCCGGTAGTGAAC	59.898	20	CTGAGACATCGTCACCGGAG	59.900	20	212	784	995	GTCGGATCCGGTAGTGAACC	59.898	20	ATGCTTCTCCGGCCAGTAAC	60.108	20	250	785	1034
i1_HQ_c26049/f2p0/1713	3	p3	(GCA)6	18	1203	1220	GCCCCAACCAATCAAGGGTA	59.960	20	CTCCACCCTGCGCAGTATAG	59.967	20	256	1158	1413	GCCCCAACCAATCAAGGGTA	59.960	20	TCCCCGTTGCGCTATCATAC	59.967	20	226	1158	1383	GCCCCAACCAATCAAGGGTA	59.960	20	GCTGTGGCGGTAGACTACTC	59.899	20	154	1158	1311
i1_HQ_c26049/f2p0/1713	4	p1	(A)12	12	1637	1648	GGTGGGTTCAAAACTTCCGC	59.968	20	AGTAACACAAAATGGAAGCAGATC	57.740	24	165	1511	1675	CTTCCGCAAACTTCCGTGTG	60.041	20	AGTAACACAAAATGGAAGCAGATC	57.740	24	152	1524	1675	GGTGGGTTCAAAACTTCCGC	59.968	20	AAAGTAACACAAAATGGAAGCAGA	57.536	24	167	1511	1677
i1_HQ_c26084/f2p0/1107	1	p2	(AT)11	22	766	787	CAGGGATGTCCACCGAACTC	60.108	20	TCCGAAAAGGCCCTCACAAA	59.816	20	244	595	838	CAGGGATGTCCACCGAACTC	60.108	20	CATCCGAAAAGGCCCTCACA	60.322	20	246	595	840	AGGGATGTCCACCGAACTCT	60.252	20	TCCGAAAAGGCCCTCACAAA	59.816	20	243	596	838
i1_HQ_c26284/f2p0/1133	1	p1	(A)12	12	941	952	AACACAAGCCGTGGTGGTAT	59.890	20	TGGTCTCACGTTTCACATGT	57.387	20	259	789	1047	AGCCGTGGTGGTATTGCATT	60.323	20	TGGTCTCACGTTTCACATGT	57.387	20	253	795	1047	AAGCCGTGGTGGTATTGCAT	60.323	20	TGGTCTCACGTTTCACATGT	57.387	20	254	794	1047
i1_HQ_c26323/f2p0/1770	1	p1	(A)13	13	78	90	CCGCTGGCCCTAAATCAGTA	59.532	20	AACCGGTGCTTCTGTCTCTG	59.966	20	148	6	153	CCGCTGGCCCTAAATCAGTA	59.532	20	AGAGTTGTGGAAGGGGGCTA	60.179	20	189	6	194	CCGCTGGCCCTAAATCAGTA	59.532	20	AGGGGGCTATTGCGTCATTC	60.179	20	178	6	183
i1_HQ_c26323/f2p0/1770	2	p2	(TA)6	12	1649	1660	GCTTCCAGCAGAAAACGCAT	59.758	20	TTCGAACAGGGAGGGGAGAT	59.957	20	265	1496	1760	TTTGCCTTGCCGATTGCTTG	60.320	20	TTCGAACAGGGAGGGGAGAT	59.957	20	183	1578	1760	GTTTGCCTTGCCGATTGCTT	60.320	20	TTCGAACAGGGAGGGGAGAT	59.957	20	184	1577	1760
i1_HQ_c26440/f4p6/2002	1	p1	(A)10	10	46	55	TGAGGCCGAGTGAAACCAAA	59.818	20	CCTGTGGCTTCCGGAGAAAT	60.035	20	241	14	254	GAGCGAAACAAAGTGAGGCC	59.761	20	CCTGTGGCTTCCGGAGAAAT	60.035	20	254	1	254	AAGTGAGGCCGAGTGAAACC	60.250	20	CCTGTGGCTTCCGGAGAAAT	60.035	20	244	11	254
i1_HQ_c26469/f2p0/1988	1	p2	(CT)6	12	42	53	ACTCTTCTTCTCCTTCATCTCCT	58.053	23	GAAATGGGGGTGGATGGGTT	59.957	20	146	2	147	GACTCTTCTTCTCCTTCATCTCCT	59.044	24	GAAATGGGGGTGGATGGGTT	59.957	20	147	1	147	AGACTCTTCTTCTCCTTCATCTCC	59.044	24	GAAATGGGGGTGGATGGGTT	59.957	20	148	0	147
i1_HQ_c26676/f2p0/1187	1	p2	(AT)20	40	1000	1039	GGGCAATTGGTCATGTTCCC	59.463	20	AACACCAAACTGACACGTGC	59.550	20	114	959	1072	GGGCAATTGGTCATGTTCCC	59.463	20	CCAAACTGACACGTGCCAAA	59.546	20	110	959	1068	ACGACGATATTACTGGGGCC	59.322	20	AACACCAAACTGACACGTGC	59.550	20	245	828	1072
i1_HQ_c26820/f2p74/1763	1	p3	(TCT)5	15	46	60	AGTGAGTAGTAGAGGCTCTCTC	57.583	22	AGCGGTCATTTTCGGAGGAG	60.108	20	184	15	198	AGTGAGTAGTAGAGGCTCTCTC	57.583	22	AGAGCGGTCATTTTCGGAGG	60.108	20	186	15	200	AGTGAGTAGTAGAGGCTCTCTC	57.583	22	GCGGTCATTTTCGGAGGAGA	60.108	20	183	15	197
i1_HQ_c26904/f2p0/1627	1	c	(A)10g(A)10	21	1542	1562	GGCTACCAGTATCAGCCTGC	60.250	20	AGCGGATCAAAGTATCTTCTTAAACA	58.896	26	207	1403	1609	TTACAACATGCCCCCTGCTC	60.323	20	AGCGGATCAAAGTATCTTCTTAAACA	58.896	26	247	1363	1609	CTTACAACATGCCCCCTGCT	60.324	20	AGCGGATCAAAGTATCTTCTTAAACA	58.896	26	248	1362	1609
i1_HQ_c27104/f2p0/1808	1	p1	(T)15	15	213	227	GCCAAGACAGCTTAGGGGTT	59.962	20	CTCGCAGTGCTCCCCTTTTA	60.036	20	175	187	361	GCCAAGACAGCTTAGGGGTT	59.962	20	GCCATGGCGATCAAGAAACC	59.899	20	114	187	300	GCCAAGACAGCTTAGGGGTT	59.962	20	GGCCATGGCGATCAAGAAAC	59.899	20	115	187	301
i1_HQ_c27219/f2p6/1423	1	p1	(A)13	13	1134	1146	ACCACTCAAGATTGGCTGACA	59.579	21	TTTTCCAGTCGGTTCGAACC	58.415	20	266	1057	1322	TGCTACCACTCAAGATTGGCT	59.370	21	TTTTCCAGTCGGTTCGAACC	58.415	20	270	1053	1322	GGCTGACAATAGGCTAGGACA	59.237	21	TTTTCCAGTCGGTTCGAACC	58.415	20	253	1070	1322
i1_HQ_c27254/f2p17/1122	1	p1	(A)10	10	1020	1029	TTTGCTGAAGCGTGCCTAGA	59.965	20	ACAGACATGTCATACACAGCCA	59.697	22	210	866	1075	TGGTTTCTCGCTGCATGAGT	59.965	20	ACAGACATGTCATACACAGCCA	59.697	22	147	929	1075	CTGAAGCGTGCCTAGAGCTT	60.108	20	ACAGACATGTCATACACAGCCA	59.697	22	206	870	1075
i1_HQ_c27350/f2p10/1483	1	p2	(AG)9	18	321	338	CCCAGTGGACATGGGTTCTC	60.035	20	AAGTTGCTGGTACCTGACGG	59.965	20	133	287	419	CCCAGTGGACATGGGTTCTC	60.035	20	GATCAACCCCCTCAGCAGTC	60.107	20	188	287	474	CCCAGTGGACATGGGTTCTC	60.035	20	GTCAGAGCCTCCCACATTCC	60.107	20	230	287	516
i1_HQ_c27356/f2p68/1816	1	p3	(GAA)9	27	636	662	ATGAGAAAGCGACGCACAGA	60.038	20	TGGTGAACACAATGCCGAGA	59.892	20	258	597	854	CTCCTTCAAAGCCGACCAGT	59.965	20	TCACAAGGAAGAACAGGGCC	59.890	20	209	565	773	CTCCTTCAAAGCCGACCAGT	59.965	20	CCCACCCATATGCAGCAGAT	59.888	20	236	565	800
i1_HQ_c27511/f2p15/1647	1	p2	(GA)8	16	98	113	CTGGAGTCGTCTCTGAATCGG	59.935	21	TGGCAGAGGACCAAGTTGTC	59.891	20	275	73	347	TGGAGTCGTCTCTGAATCGG	58.904	20	TGGCAGAGGACCAAGTTGTC	59.891	20	274	74	347	CTGGAGTCGTCTCTGAATCGG	59.935	21	GTGGCAGAGGACCAAGTTGT	60.179	20	276	73	348
i1_HQ_c27535/f2p0/1779	1	p2	(GA)16	32	42	73	GTGGTGCTGTAACAGAATTTGA	57.171	22	GTCAACGGTGGTCTTCGTCT	59.968	20	110	0	109	GTGGTGCTGTAACAGAATTTGA	57.171	22	AGTCAACGGTGGTCTTCGTC	59.968	20	111	0	110	GTGGTGCTGTAACAGAATTTGA	57.171	22	GAGTCGGCGAGGTTTGAAGA	60.039	20	256	0	255
i1_HQ_c27870/f2p0/1834	1	p3	(TCT)6	18	18	35
i1_HQ_c27870/f2p0/1834	2	p3	(GGA)5	15	164	178	CGCAAGGAGATCGATGAGCT	59.968	20	TCCTCGACCTTGACAACAGC	59.966	20	236	85	320	CGCAAGGAGATCGATGAGCT	59.968	20	CCTCGACCTTGACAACAGCT	59.966	20	235	85	319	CGCAAGGAGATCGATGAGCT	59.968	20	GAGCACCATTGGCACCAAAG	60.038	20	139	85	223
i1_HQ_c27983/f8p0/1976	1	c	(CT)6ttctcaatttttggttccttttcc(A)21	57	47	103	CACAATACCGCTGGCCCTAA	60.107	20	AACCGGTGCTTCTGTCTCTG	59.966	20	166	3	168	CACAATACCGCTGGCCCTAA	60.107	20	AGAGTTGTGGAAGGGGGCTA	60.179	20	207	3	209	CACAATACCGCTGGCCCTAA	60.107	20	AGGGGGCTATTGCGTCATTC	60.179	20	196	3	198
i1_HQ_c27983/f8p0/1976	2	p2	(TA)6	12	1664	1675	CTCCTCTTCTAGCTCCCCGT	60.106	20	GAGAGAAGTGCACAAGGGCT	59.964	20	180	1574	1753	CTCCTCTTCTAGCTCCCCGT	60.106	20	ACCACTCAACTAGGCCAAGC	59.963	20	244	1574	1817	CTCCTCTTCTAGCTCCCCGT	60.106	20	TCAACTAGGCCAAGCTGCAA	59.890	20	239	1574	1812
i1_HQ_c28125/f3p0/1317	1	p2	(CT)9	18	43	60	ACCACCCCCTCTCATATCCC	60.104	20	GATCAGCAAACGTCAGCACC	59.833	20	172	18	189	ACCACCCCCTCTCATATCCC	60.104	20	CAGCACCGCATTGACGATTT	59.831	20	159	18	176	ACCACCCCCTCTCATATCCC	60.104	20	CTGCCTCCTCGACATGACTG	60.179	20	231	18	248
i1_HQ_c28225/f3p0/2014	1	p2	(AC)7	14	1	14
i1_HQ_c28225/f3p0/2014	2	p3	(CTT)6	18	127	144	ACCTTTCACACAGCTGCACA	60.394	20	GAAGGACTGGCTCTGTTGCT	59.964	20	213	96	308	ACCTTTCACACAGCTGCACA	60.394	20	CTCTGTTGCTGCTGCTGTTG	60.040	20	203	96	298	TTTCACACAGCTGCACAACC	59.545	20	GAAGGACTGGCTCTGTTGCT	59.964	20	210	99	308
i1_HQ_c28349/f2p0/1284	1	p3	(CGG)6	18	612	629	GATTTCAACGTCGCGCTCTC	59.976	20	CCGGGTGAACCTCAATGTGA	59.964	20	112	549	660	GATTTCAACGTCGCGCTCTC	59.976	20	CTTAAAGCCGGCGATTTGGG	59.899	20	242	549	790	GGCCTTCGATTTCAACGTCG	59.905	20	CCGGGTGAACCTCAATGTGA	59.964	20	119	542	660
i1_HQ_c28349/f2p0/1284	2	p1	(T)10	10	1067	1076	GGGCAGCTTTCTGATGGAGT	60.035	20	TTTAAGGTGCAGTGCTGGCT	60.179	20	237	1006	1242	TGGGCAGCTTTCTGATGGAG	60.035	20	TTTAAGGTGCAGTGCTGGCT	60.179	20	238	1005	1242	GCAGTAGGATGGGCAGCTTT	60.395	20	TTTAAGGTGCAGTGCTGGCT	60.179	20	247	996	1242
i1_HQ_c28385/f3p0/1469	1	p2	(TC)9	18	191	208	ATACAAGCCACGACCACCTC	59.751	20	CGGCAGTTTACAAGCTCTGC	59.833	20	261	0	260	CCACGACCACCTCTCTCTCT	60.323	20	CGGCAGTTTACAAGCTCTGC	59.833	20	254	7	260	ATACAAGCCACGACCACCTC	59.751	20	ACCGGCAGTTTACAAGCTCT	59.603	20	263	0	262
i1_HQ_c28535/f2p0/1477	1	p2	(TA)6	12	1460	1471
i1_HQ_c28664/f2p0/1683	1	p3	(GAT)5	15	863	877	GGAAAAGAAGTGGGGGTGCT	60.179	20	TGATCCGAGCATTCATCCACA	59.514	21	266	826	1091	AGGAAAAGAAGTGGGGGTGC	60.179	20	TGATCCGAGCATTCATCCACA	59.514	21	267	825	1091	TGCCAGGAAAAGAAGTGGGG	60.179	20	TGATCCGAGCATTCATCCACA	59.514	21	271	821	1091
i1_HQ_c28763/f4p0/1906	1	p2	(GA)10	20	26	45
i1_HQ_c28820/f2p0/1867	1	p3	(AAC)5	15	65	79	TCAAACTCTGAGAAACCCCCA	58.868	21	AGATTGTGGGTCTTCTGGCG	60.036	20	253	13	265	TGAGAAACCCCCAAATCTCACA	59.555	22	AGATTGTGGGTCTTCTGGCG	60.036	20	245	21	265	TGAGAAACCCCCAAATCTCACA	59.555	22	AATTGAGCTCGTTCCGCTGA	60.037	20	280	21	300
i1_HQ_c28883/f2p0/1878	1	p1	(T)17	17	161	177	CTCTCTCCTTTGCTGGCTCC	60.108	20	TGTTGACGAACCCATCTCCG	60.038	20	275	30	304	CTCTCTCCTTTGCTGGCTCC	60.108	20	CCGATATCCTCCTCCCCACT	59.885	20	200	30	229	CCCAGCTCTCTCTCCTTTGC	60.108	20	CCGATATCCTCCTCCCCACT	59.885	20	207	23	229
i1_HQ_c29070/f2p0/1490	1	p1	(A)14	14	158	171	TACGGTGCTGTCTCAGTTCC	59.398	20	AGCTTGGCGAGTAGGTAGGA	60.033	20	245	10	254	GTGCTGTCTCAGTTCCCACC	60.604	20	AGCTTGGCGAGTAGGTAGGA	60.033	20	241	14	254	GGTGCTGTCTCAGTTCCCAC	60.604	20	AGCTTGGCGAGTAGGTAGGA	60.033	20	242	13	254
i1_HQ_c29130/f2p0/1684	1	p3	(GAT)5	15	67	81	ACGGTGGTTTCAGGTTGTCT	59.455	20	TTACAGTGGCAGCATCCCTG	60.035	20	220	9	228	ACGGTGGTTTCAGGTTGTCT	59.455	20	GCATTACAGTGGCAGCATCC	59.617	20	223	9	231	CAACGGTGGTTTCAGGTTGTC	59.935	21	TTACAGTGGCAGCATCCCTG	60.035	20	222	7	228
i1_HQ_c29317/f4p0/1137	1	p3	(GGA)5	15	110	124	TGGAGACAGAGCTCAGGCTA	59.667	20	GGCGGGAAGATCCATGTTCT	59.819	20	254	80	333	TGGAGACAGAGCTCAGGCTA	59.667	20	TCCACACAAGTGCTGCTCTC	60.250	20	148	80	227	TGGAGACAGAGCTCAGGCTA	59.667	20	TGCTGCTGCTACCATCCTTG	60.393	20	189	80	268
i1_HQ_c29328/f2p0/1210	1	c	(T)18ctccgtggatgcggttgttcgtgaagaatagattttcagattctgtgtttagttcacgcaaaaattgagtc(T)17	106	64	169	CAGCCACCGTCGCTAAGTAT	59.898	20	GAACCACGCCACCAAATTCC	60.039	20	251	34	284	CAGCCACCGTCGCTAAGTAT	59.898	20	CGCCACCAAATTCCCTCAGA	60.322	20	245	34	278	CAGCCACCGTCGCTAAGTAT	59.898	20	CGAACCACGCCACCAAATTC	60.387	20	252	34	285
i1_HQ_c29350/f2p0/1252	1	p1	(T)14	14	1227	1240
i1_HQ_c29394/f2p0/1656	1	p1	(T)11	11	1519	1529	ACATGTACCTGGTGGCGAAG	60.036	20	ACGAAGTACAGCCTAAATGCA	57.672	21	240	1351	1590	GCCATCAGCACATTCCCTCT	60.107	20	ACGAAGTACAGCCTAAATGCA	57.672	21	280	1311	1590	GCTTTTTGGCATTTGCAGCC	59.761	20	ACGAAGTACAGCCTAAATGCA	57.672	21	162	1429	1590
i1_HQ_c29407/f14p0/1349	1	p2	(CT)6	12	27	38	TAGTGCTGCCCTTTGTGTTC	58.395	20	GGTAGCGAGCATACCAGAGG	59.684	20	201	4	204	TAGTGCTGCCCTTTGTGTTC	58.395	20	GTAGCGAGCATACCAGAGGC	60.319	20	200	4	203	TAGTGCTGCCCTTTGTGTTC	58.395	20	CTGAGCCCTGACCCAATTGA	59.671	20	259	4	262
i1_HQ_c29453/f3p0/1250	1	p1	(T)12	12	29	40	ACGCCAAGCTAAACTACCATCT	59.764	22	AGCCTTTCCATCCTTGGCAA	59.885	20	170	1	170	ACGCCAAGCTAAACTACCATCT	59.764	22	AAAGGTTGGCAGTGAGCTCA	59.817	20	120	1	120	ACGCCAAGCTAAACTACCATCT	59.764	22	GCCTTTCCATCCTTGGCAAC	59.753	20	169	1	169
i1_HQ_c29681/f3p0/1179	1	p3	(CGG)5	15	200	214	CCGATTCCTGCCAAAACGAC	59.832	20	CCTTCTTGATCCTCCTCGCC	59.894	20	132	157	288	CCGATTCCTGCCAAAACGAC	59.832	20	CCCTTCTTGATCCTCCTCGC	59.894	20	133	157	289	CCGATTCCTGCCAAAACGAC	59.832	20	CGTCCACCCCCTTCTTGATC	60.108	20	141	157	297
i1_HQ_c29681/f3p0/1179	2	p1	(T)13	13	875	887	CTCCATATGGTGCGGGTGTT	60.107	20	GCCAAGACCAATCACATGAGG	59.253	21	223	700	922	GGGGGTTCTCCATATGGTGC	60.179	20	GCCAAGACCAATCACATGAGG	59.253	21	230	693	922	TTCTCCATATGGTGCGGGTG	59.820	20	GCCAAGACCAATCACATGAGG	59.253	21	225	698	922
i1_HQ_c29720/f2p0/1402	1	p3	(GCT)5	15	1345	1359	GAGGCCATGGTTGATGTCCA	60.034	20	GGGCGCTATTCAATGTATTCCA	58.854	22	276	1112	1387	TGAGGCCATGGTTGATGTCC	60.034	20	GGGCGCTATTCAATGTATTCCA	58.854	22	277	1111	1387	GAGGCCATGGTTGATGTCCA	60.034	20	AGGGCGCTATTCAATGTATTCCA	60.181	23	277	1112	1388
i1_HQ_c30516/f3p0/1032	1	p2	(AT)11	22	126	147	CCTCCTCTTCCTCCTCAGCT	60.032	20	CCTCGTCAGCGCAACAAATC	60.179	20	188	46	233	TCCTCCTCTTCCTCCTCAGC	60.033	20	CCTCGTCAGCGCAACAAATC	60.179	20	189	45	233	TTCCTCCTCAGCTTGCTTGG	59.963	20	CCTCGTCAGCGCAACAAATC	60.179	20	181	53	233
i1_HQ_c30521/f3p15/1076	1	p3	(AGG)5	15	636	650	GTTCAGGGCCGAGGAAGAAG	60.392	20	ACTGCTTCAGCGACTGTCAA	59.895	20	270	450	719	GTTCAGGGCCGAGGAAGAAG	60.392	20	TGTCAAAGGTGGCATGTCGA	59.892	20	256	450	705	CATGGCCGTCACATGAAAGG	59.547	20	ACTGCTTCAGCGACTGTCAA	59.895	20	167	553	719
i1_HQ_c30534/f3p0/1092	1	p3	(GAA)5	15	39	53	CTGAAGGGAGCTCATAGCCA	58.874	20	GCGCCACTAGAGATCTTCCC	59.967	20	212	13	224	CTGAAGGGAGCTCATAGCCA	58.874	20	CCCTTGTGCCTCAGATGGAG	60.107	20	195	13	207	CTGAAGGGAGCTCATAGCCA	58.874	20	ACAGATCCCGAGACGCTTTG	60.109	20	107	13	119
i1_HQ_c30556/f3p0/1091	1	p3	(GTC)5	15	138	152	TCCGATCTGGAAGCTCTGGA	60.033	20	CCAGGTGCCGGAAATTAGGA	59.745	20	243	103	345	TCCGATCTGGAAGCTCTGGA	60.033	20	TCCAGGTGCCGGAAATTAGG	59.745	20	244	103	346	TCCGATCTGGAAGCTCTGGA	60.033	20	GGAAACTCCGTGTCCATGGA	59.676	20	193	103	295
i1_HQ_c30615/f2p7/1130	1	p3	(TCT)7	21	18	38
i1_HQ_c30615/f2p7/1130	2	p1	(T)10	10	1044	1053	GGTCCCATTCCGAGCTTCTAG	59.931	21	TCGGAGATGCAAAACCTTCA	57.440	20	179	954	1132	GGTCCCATTCCGAGCTTCTA	58.879	20	TCGGAGATGCAAAACCTTCA	57.440	20	179	954	1132	GGAAGCAAAGCAGTGATCACC	59.799	21	TCGGAGATGCAAAACCTTCA	57.440	20	277	856	1132
i1_HQ_c30627/f3p17/1364	1	p2	(TC)7	14	20	33
i1_HQ_c30642/f2p0/1084	1	p2	(TC)10	20	56	75	GCCTAGCCTCCCCATTCTTT	59.447	20	CGTTGGGAAAGTGTTGCTGG	59.969	20	277	2	278	GCCTAGCCTCCCCATTCTTT	59.447	20	CCGTTGGGAAAGTGTTGCTG	59.969	20	278	2	279	GCCTAGCCTCCCCATTCTTT	59.447	20	TGGGAAAGTGTTGCTGGTGT	60.034	20	274	2	275
i1_HQ_c30658/f2p2/1098	1	p1	(A)10	10	885	894	TAGATGTGGCTCCACCTCGA	60.034	20	CCCACGGCTCATCACACTAA	59.751	20	222	734	955	GGACCACTGTGGATTCTGGG	60.035	20	CCCACGGCTCATCACACTAA	59.751	20	202	754	955	GCTCTAGATGTGGCTCCACC	59.894	20	CCCACGGCTCATCACACTAA	59.751	20	226	730	955
i1_HQ_c30687/f2p29/1049	1	p2	(AG)16	32	89	120	CCTTGAGCAGAAGAGGGTGA	59.020	20	CAGGAAAGGTGGGACAGGAC	59.963	20	257	62	318	CCTTGAGCAGAAGAGGGTGA	59.020	20	GTCAGGAAAGGTGGGACAGG	59.963	20	259	62	320	TCCTTGAGCAGAAGAGGGTG	59.020	20	CAGGAAAGGTGGGACAGGAC	59.963	20	258	61	318
i1_HQ_c30691/f2p7/1057	1	p1	(A)12	12	73	84	GCCTCTGTCTTCCTTGCTCA	59.677	20	CTGAGTCGATCCGGAACTGG	59.899	20	268	44	311	CCCACCGAGCACACCAATTA	60.322	20	CAACCAGCCATCATCCGAGT	60.108	20	186	1	186	CCCACCGAGCACACCAATTA	60.322	20	ACAACCAGCCATCATCCGAG	60.108	20	187	1	187
i1_HQ_c30694/f2p26/1041	1	p2	(AG)8	16	27	42	ACCACACTGTGCTAGAAAACGA	60.159	22	CTCGATCTGGAACTCGACGG	59.972	20	279	1	279	ACCACACTGTGCTAGAAAACGA	60.159	22	ATGAAGCCGAACCCCTTCTG	60.035	20	173	1	173	ACCACACTGTGCTAGAAAACGA	60.159	22	TGATGAAGCCGAACCCCTTC	60.035	20	175	1	175
i1_HQ_c30699/f2p21/1108	1	p3	(TAT)5	15	50	64	CGTTTATCCGGTTTCAACGGC	60.465	21	CTTCCTTCGCCTGAGACCAG	60.108	20	228	11	238	CGTTTATCCGGTTTCAACGGC	60.465	21	GCCTGAGACCAGTTCTTGCA	60.250	20	220	11	230	CGTTTATCCGGTTTCAACGGC	60.465	21	TCGCCTGAGACCAGTTCTTG	59.682	20	222	11	232
i1_HQ_c30699/f2p21/1108	2	p3	(GCC)5	15	599	613	CCAGGGCTATTGCTGAAGCT	60.107	20	GACAGGTAAAGGTGGGCTCC	60.035	20	261	390	650	CCAGGGCTATTGCTGAAGCT	60.107	20	GGACAGGTAAAGGTGGGCTC	60.035	20	262	390	651	GTCACTCGTCAAAAGCGCAG	60.111	20	GACAGGTAAAGGTGGGCTCC	60.035	20	178	473	650
i1_HQ_c30708/f2p18/1077	1	c	(TC)12ttttt(A)11	40	823	862	ATGTACAGCTCGTCGTCGTC	59.903	20	ACATCCCCACTTGAAGCCTG	59.961	20	265	668	932	GATGTACAGCTCGTCGTCGT	59.903	20	ACATCCCCACTTGAAGCCTG	59.961	20	266	667	932	TGTCCTCAGTCTTCCCCACA	60.105	20	ACATCCCCACTTGAAGCCTG	59.961	20	149	784	932
i1_HQ_c30718/f2p0/1078	1	p1	(T)10	10	923	932	AGATGCTAGAGTCGCAGGGA	60.106	20	ACAAGCTCACATGTCCTAAACCT	59.927	23	249	809	1057	AGATGCTAGAGTCGCAGGGA	60.106	20	ACCTTGATCTGAAATTGGGCA	57.826	21	230	809	1038	AGATGCTAGAGTCGCAGGGA	60.106	20	ACCTTGATCTGAAATTGGGCAAC	59.741	23	230	809	1038
i1_HQ_c31736/f6p5/1368	1	p1	(A)19	19	1161	1179	TGAGAGGGAGGGTTGCAGAT	60.253	20	GAACCCATGAGGCTGTGTCA	59.963	20	261	1082	1342	TGAGAGGGAGGGTTGCAGAT	60.253	20	TGAACCCATGAGGCTGTGTC	59.963	20	262	1082	1343	ATGAGAGGGAGGGTTGCAGA	60.253	20	GAACCCATGAGGCTGTGTCA	59.963	20	262	1081	1342
i1_HQ_c32985/f31p26/1581	1	p2	(AG)8	16	60	75	GGGTTCTAAGCGTCTTCTTCTG	58.745	22	GCAGGGACTTTGCGTTCAAG	60.040	20	245	0	244	GGGTTCTAAGCGTCTTCTTCTGT	60.306	23	GCAGGGACTTTGCGTTCAAG	60.040	20	245	0	244	GGGTTCTAAGCGTCTTCTTCTG	58.745	22	GTTTGCAGGGACTTTGCGTT	59.898	20	249	0	248
i1_HQ_c32998/f21p3/1576	1	p2	(TC)7	14	44	57	GCAGTGACTTCGTGCTCTCT	60.039	20	GGGTTCTTCGTCCTCTGTGG	60.037	20	144	18	161	AGCAGTGACTTCGTGCTCTC	60.039	20	GGGTTCTTCGTCCTCTGTGG	60.037	20	145	17	161	GCAGTGACTTCGTGCTCTCT	60.039	20	CGATCTCGAAGTTGGTGCCT	60.109	20	201	18	218
i1_HQ_c32998/f21p3/1576	2	p1	(T)10	10	1528	1537	GGCGGCGAACTATCTTTTGG	59.623	20	TCAGTCATGACATAACCAGTGT	57.110	22	277	1291	1567	GGCGGCGAACTATCTTTTGG	59.623	20	ACTTCAGTCATGACATAACCAGTGT	60.222	25	280	1291	1570	GGCGGCGAACTATCTTTTGG	59.623	20	TCAGTCATGACATAACCAGTGTT	57.772	23	277	1291	1567
i1_HQ_c33016/f19p0/1639	1	p1	(A)13	13	562	574	TCACCGCTGAAACACCTAGC	60.320	20	CACCGGCATCTGCTCCTTTA	60.108	20	197	421	617	CACCGCTGAAACACCTAGCT	60.321	20	CACCGGCATCTGCTCCTTTA	60.108	20	196	422	617	TCACCGCTGAAACACCTAGC	60.320	20	GTGCAGAAGCCGTTAACGAC	59.837	20	274	421	694
i1_HQ_c33018/f7p3/1462	1	p1	(T)18	18	1446	1463
i1_HQ_c33039/f20p22/1661	1	c	(GAA)5gccggagaatggt(GAG)5	43	778	820	CCGATGAGAAACCTGCCCTT	60.035	20	AAGACGAAGCCGAAACCGAA	60.250	20	193	676	868	GCGGAAGATCTGAAGGAGGG	59.894	20	AAGACGAAGCCGAAACCGAA	60.250	20	121	748	868	TGATCTGTTCGAGTTCGGGC	60.109	20	AAGACGAAGCCGAAACCGAA	60.250	20	278	591	868
i1_HQ_c33039/f20p22/1661	2	c	(T)13aatcttctttttgg(T)19	46	1394	1439	GCTGCCATGAGTACTGGGTT	60.035	20	AGAGCTACCCACCAAGAGGA	59.586	20	205	1282	1486	GAGCTGCCATGAGTACTGGG	60.179	20	AGAGCTACCCACCAAGAGGA	59.586	20	207	1280	1486	GGAGCTGCCATGAGTACTGG	60.179	20	AGAGCTACCCACCAAGAGGA	59.586	20	208	1279	1486
i1_HQ_c33045/f8p4/1309	1	p1	(T)13	13	30	42	TCTTCATCACCAATTTACGCCT	58.050	22	TTGTACAAGTCGACCTCGGC	60.039	20	224	4	227	TCTTCATCACCAATTTACGCCT	58.050	22	GTGGCCTTACTCGGTAGCTC	59.897	20	257	4	260	TCTTCATCACCAATTTACGCCT	58.050	22	ACTCGGTAGCTCCCATGGAT	60.105	20	249	4	252
i1_HQ_c33051/f7p11/1677	1	p1	(T)10	10	1630	1639
i1_HQ_c33057/f14p0/1506	1	p2	(CT)6	12	80	91	GGGCTCTCTCTATCTCCCCA	59.515	20	TCTCTCTCTGTCTCCGTGGG	60.035	20	123	17	139	TGGGCTCTCTCTATCTCCCC	59.515	20	TCTCTCTCTGTCTCCGTGGG	60.035	20	124	16	139	GGGCTCTCTCTATCTCCCCA	59.515	20	CCAAAGCAAACAACCGCAGA	59.898	20	230	17	246
i1_HQ_c33057/f14p0/1506	2	p1	(A)10	10	1297	1306	TGAGAGGGAGGGTTGCAGAT	60.253	20	CCCATGAGGTTGTGTCACAGT	60.203	21	248	1218	1465	ATGAGAGGGAGGGTTGCAGA	60.253	20	CCCATGAGGTTGTGTCACAGT	60.203	21	249	1217	1465	TGAGAGGGAGGGTTGCAGAT	60.253	20	CCCATGAGGTTGTGTCACAG	58.473	20	248	1218	1465
i1_HQ_c33071/f4p26/1388	1	p1	(A)10	10	1330	1339	TACAGACTTCACAGGCAGCC	59.678	20	TGCTGAGAATGTTAACTGTACTGGT	60.222	25	224	1144	1367	TACAGACTTCACAGGCAGCC	59.678	20	TGCTGAGAATGTTAACTGTACTGG	58.762	24	224	1144	1367	TACAGACTTCACAGGCAGCC	59.678	20	GCTGAGAATGTTAACTGTACTGGT	58.761	24	223	1144	1366
i1_HQ_c33082/f4p15/1258	1	p2	(CT)7	14	38	51	ACCCACTTGACGAATATTCTCA	57.181	22	AGAACTTGTCCCGCCATTCC	60.323	20	213	3	215	ACCCACTTGACGAATATTCTCA	57.181	22	CCGAGGCTCTTCGAGAACTT	59.472	20	169	3	171	AACCCACTTGACGAATATTCTCA	57.839	23	AGAACTTGTCCCGCCATTCC	60.323	20	214	2	215
i1_HQ_c33084/f6p14/1912	1	p3	(ACA)8	24	49	72	TCATCGTATCGTAGGATTTACAGCT	59.528	25	ACGCTCGGAGTAGAGTCTGA	59.750	20	128	12	139	TCATCGTATCGTAGGATTTACAGCT	59.528	25	CACGCTCGGAGTAGAGTCTG	59.625	20	129	12	140	TCATCGTATCGTAGGATTTACAGCT	59.528	25	AAGCAAAGCAATGACGACGC	60.386	20	238	12	249
i1_HQ_c33084/f6p14/1912	2	p3	(GAA)8	24	349	372	TGGGTTCGACACAGTCCATG	59.965	20	TCGGGCTCTTGTTCCAGAAC	59.965	20	175	301	475	TGGGTTCGACACAGTCCATG	59.965	20	CACACCTTGATGGAGGGTCC	60.035	20	262	301	562	TGGGTTCGACACAGTCCATG	59.965	20	CCACACCTTGATGGAGGGTC	60.035	20	263	301	563
i1_HQ_c33096/f8p7/1962	1	p4	(TTTA)6	24	1931	1954
i1_HQ_c33103/f2p56/1364	1	p2	(AC)7	14	29	42	ACGCACACTTCTCTTCAAGCT	60.203	21	GAAGAGGTGGGAGTGTGGTG	59.965	20	203	1	203	ACGCACACTTCTCTTCAAGCT	60.203	21	CTTCTTCCTGGGCTGTGGAG	60.036	20	265	1	265	ACGCACACTTCTCTTCAAGCT	60.203	21	AAAGAGGCCCGGAAACAGAG	59.963	20	154	1	154
i1_HQ_c33137/f2p0/1059	1	p3	(TCT)7	21	61	81	CGCCTGTTGCTTTTTAGGGT	59.041	20	CAAGCTCCTGGCCGAGATAG	59.967	20	143	36	178	CGCCTGTTGCTTTTTAGGGT	59.041	20	AGTGTACTTGGGAGCAACGG	59.965	20	272	36	307	CGCCTGTTGCTTTTTAGGGT	59.041	20	AGGCTGTTAGCTGAGCTGTG	60.037	20	120	36	155
i1_HQ_c33155/f3p0/1379	1	p2	(CT)12	24	66	89	ACAGGTAGAGCAGACCACCT	59.885	20	CAACTGAACCCTTCCCCTCC	59.962	20	206	8	213	ACAGGTAGAGCAGACCACCT	59.885	20	CAGCCCAGACCTTCTCTTCG	60.108	20	266	8	273	ACAGGTAGAGCAGACCACCT	59.885	20	AACCCTTCCCCTCCCCATTA	59.875	20	200	8	207
i1_HQ_c33155/f3p0/1379	2	p2	(TA)16	32	1074	1105	ACAGTAATACGCTCCTGCCG	59.898	20	TAGTTTTAGGTAGCCCGCCC	59.167	20	266	953	1218	ACAGTAATACGCTCCTGCCG	59.898	20	CCCGCCCGACGTAACTATAT	59.116	20	253	953	1205	GGATGCTCCGCCACCTTAAT	60.179	20	TAGTTTTAGGTAGCCCGCCC	59.167	20	242	977	1218
i1_HQ_c33155/f3p0/1379	3	p3	(TAT)6	18	1349	1366
i1_HQ_c33184/f7p0/1124	1	p2	(CT)10	20	223	242	TCTCCTCCCAACTCCCAACA	60.105	20	CAAGCGACTCACAACTCCCA	60.250	20	280	113	392	TCTCCTCCCAACTCCCAACA	60.105	20	AAGCGACTCACAACTCCCAA	59.532	20	279	113	391	TGTCCGAGTGTCGCCTACTA	60.036	20	TTCCTTCTCCGGCATCTCAC	59.463	20	272	75	346
i1_HQ_c33248/f4p28/1097	1	p2	(AG)14	28	7	34
i1_HQ_c33356/f5p53/2010	1	p1	(A)11	11	334	344	AGGGGGCTCTAGGAACTCTG	60.032	20	GAGCAATGCCATCTCCCACT	60.107	20	280	194	473	GGGGGCTCTAGGAACTCTGA	60.032	20	GAGCAATGCCATCTCCCACT	60.107	20	279	195	473	AGGGGGCTCTAGGAACTCTG	60.032	20	AGCAATGCCATCTCCCACTT	59.666	20	279	194	472
i1_HQ_c33372/f3p1/1117	1	p3	(TCT)5	15	98	112	ACCCATCCCTCTCACCTACC	60.031	20	GACGATTCCGAGGCAGAGAG	59.970	20	172	39	210	ACCCATCCCTCTCACCTACC	60.031	20	GAAGGAACAGCCGAGACCAA	59.965	20	246	39	284	ACCCATCCCTCTCACCTACC	60.031	20	GAACAGCCGAGACCAATCCA	60.036	20	242	39	280
i1_HQ_c33739/f6p19/1343	1	p1	(A)20	20	1	20
i1_HQ_c33739/f6p19/1343	2	c	(CT)8tcccccttatgtaactacctattcatcaataaatcatagtta(TG)6	70	1186	1255	GGCACCAGTCCATGTGAAGA	59.963	20	GTGAAACAGTTCTCGTCTTTCCT	58.879	23	205	1137	1341	GGCACCAGTCCATGTGAAGA	59.963	20	AGTGAAACAGTTCTCGTCTTTCC	58.879	23	206	1137	1342	GGCACCAGTCCATGTGAAGA	59.963	20	AGTGAAACAGTTCTCGTCTTTCCT	60.142	24	206	1137	1342
i1_HQ_c36538/f3p127/1519	1	p2	(AG)10	20	41	60	ACCTTCACGGGAAAGTTTTAGAGA	59.898	24	TCTTCTTCTTCCTGCTGCCG	60.037	20	248	1	248	CACCTTCACGGGAAAGTTTTAGA	58.868	23	TCTTCTTCTTCCTGCTGCCG	60.037	20	249	0	248	ACCTTCACGGGAAAGTTTTAGAGA	59.898	24	GGGCAATTCTCCTTCCTCCC	60.106	20	205	1	205
i1_HQ_c36538/f3p127/1519	2	p3	(GAA)6	18	239	256	GGGAGGAAGGAGAATTGCCC	60.106	20	CCCAGATCCAAGCACCCTTT	59.960	20	181	186	366	GGGAGGAAGGAGAATTGCCC	60.106	20	CGACAGATCGTCCTCATCGG	60.041	20	122	186	307	GGGAGGAAGGAGAATTGCCC	60.106	20	TCCTCATCGGCCGAATCAAC	60.179	20	112	186	297
i1_HQ_c36543/f4p68/1181	1	p1	(A)13	13	71	83	TCCCCTCCTCTTCACTTGGA	59.508	20	TGCCGTATTTGGTTGAGCCT	59.962	20	118	33	150	TCCCCTCCTCTTCACTTGGA	59.508	20	GTGCCGTATTTGGTTGAGCC	59.830	20	119	33	151	TCCTCCCCTCCTCTTCACTT	59.206	20	TGCCGTATTTGGTTGAGCCT	59.962	20	121	30	150
i1_HQ_c36543/f4p68/1181	2	p2	(GA)8	16	318	333	AGGCTCAACCAAATACGGCA	59.962	20	TGGAGAAGAGGGGAGAGGAG	59.366	20	262	131	392	GGCTCAACCAAATACGGCAC	59.830	20	TGGAGAAGAGGGGAGAGGAG	59.366	20	261	132	392	AGGCTCAACCAAATACGGCA	59.962	20	GGAGAAGAGGGGAGAGGAGA	59.069	20	261	131	391
i1_HQ_c36594/f3p41/1464	1	p2	(AG)9	18	32	49	GAAAAAGAAGAAGAGAGATTTCAGAGA	57.512	27	CCCCTCAGCTGCTTTCTCTT	59.672	20	268	1	268	AAAAAGAAGAAGAGAGATTTCAGAGAG	57.507	27	CCCCTCAGCTGCTTTCTCTT	59.672	20	267	2	268	AGAAAAAGAAGAAGAGAGATTTCAGAG	57.507	27	CCCCTCAGCTGCTTTCTCTT	59.672	20	269	0	268
i1_HQ_c36596/f4p43/2007	1	p3	(CTT)8	24	38	61	ACTTGAACGTGTCACCCACC	60.463	20	GGTCATCACCGTTCAGGGTT	59.964	20	204	14	217	ACTTGAACGTGTCACCCACC	60.463	20	TCATTGGACTCAAACCGGGG	59.962	20	279	14	292	ACTTGAACGTGTCACCCACC	60.463	20	GACGATCGGCATCTGGGTAG	60.039	20	162	14	175
i1_HQ_c36616/f5p21/1505	1	p2	(CT)18	36	30	65	AGTCCACAAAGTCACAAACCA	57.920	21	TGAAGATGACGGCGATGGAG	59.897	20	206	1	206	AGTCCACAAAGTCACAAACCA	57.920	21	GGCGATGGAGATGAGCTTCA	59.894	20	196	1	196	AGTCCACAAAGTCACAAACCA	57.920	21	GACGACGCTGGTGATGAAGA	60.109	20	220	1	220
i1_HQ_c36665/f4p0/1502	1	c	(AG)12ttaaaagaagacgttataggaagctggaacatt(AGA)7	78	22	99
i1_HQ_c36778/f3p33/1484	1	p2	(GA)7	14	4	17
i1_HQ_c36778/f3p33/1484	2	p1	(T)11	11	1469	1479
i1_HQ_c36791/f5p51/1454	1	p2	(AG)8	16	67	82	TCTTCCCCAAAACAGAACGGA	59.509	21	CCGGAGAGGGAAATGATCGG	59.966	20	207	26	232	GTCTTCCCCAAAACAGAACGG	59.393	21	CCGGAGAGGGAAATGATCGG	59.966	20	208	25	232	TCTTCCCCAAAACAGAACGGA	59.509	21	TTGGTTGTAGGCCACCTTGG	60.179	20	172	26	197
i1_HQ_c36803/f2p6/2015	1	p1	(T)13	13	1804	1816	CCTGTGGGATTGGAGCAGAG	60.107	20	ACATGCATCCGGGTCACAAA	60.251	20	271	1644	1914	TTCTGCACCTGTGGGATTGG	60.251	20	ACATGCATCCGGGTCACAAA	60.251	20	278	1637	1914	CCTGTGGGATTGGAGCAGAG	60.107	20	TACATGCATCCGGGTCACAA	59.384	20	272	1644	1915
i1_HQ_c36810/f3p0/1623	1	p1	(T)15	15	1483	1497	TGAACATGCCGGGCCTTAAT	60.034	20	AACTCACCGTCGGATCATGA	58.817	20	245	1321	1565	ATGAACATGCCGGGCCTTAA	60.034	20	AACTCACCGTCGGATCATGA	58.817	20	246	1320	1565	AATGAACATGCCGGGCCTTA	60.034	20	AACTCACCGTCGGATCATGA	58.817	20	247	1319	1565
i1_HQ_c36834/f2p35/1730	1	p3	(TTC)7	21	17	37
i1_HQ_c36842/f2p5/1503	1	p2	(TA)7	14	1462	1475	CCCCCTACATGTGATGTGTGT	59.718	21	TCCACCACAAAAGCTGGAACT	60.064	21	211	1292	1502	CCCCCTACATGTGATGTGTGT	59.718	21	TCCACCACAAAAGCTGGAAC	58.601	20	211	1292	1502	CCCCCTACATGTGATGTGTGT	59.718	21	CCACCACAAAAGCTGGAACT	58.597	20	210	1292	1501
i1_HQ_c36847/f4p70/1352	1	p2	(AG)6	12	126	137	CTCTCCCAAAACCCATCCCG	60.394	20	GGGAAGAGGAGGGAGACACT	59.958	20	190	27	216	CTCTCCCAAAACCCATCCCG	60.394	20	AGGGAAGAGGAGGGAGACAC	59.958	20	191	27	217	GGGTCGGACCTCAACAGAAA	59.605	20	GGGAAGAGGAGGGAGACACT	59.958	20	171	46	216
i1_HQ_c36849/f2p6/1657	1	p3	(TCC)6	18	51	68	GCCAAAACCAACGGCTCAG	60.007	19	GAGAGTTGCTCGGCGTAGAG	60.248	20	161	29	189	GACCACCGCCAAAACCAAC	59.933	19	GAGAGTTGCTCGGCGTAGAG	60.248	20	168	22	189	GCCAAAACCAACGGCTCAG	60.007	19	CTGGAAGGGCTCGTGAGTG	60.080	19	249	29	277
i1_HQ_c36853/f2p0/1295	1	p3	(AGA)5	15	88	102	GGTGAAGAAGCTTAGCTCCTGA	59.765	22	CGAAGCGCTTGATGAGTTGG	59.904	20	163	4	166	GGTGAAGAAGCTTAGCTCCTGA	59.765	22	CCGAAGCGCTTGATGAGTTG	59.904	20	164	4	167	TGAGGTGAAGAAGCTTAGCTCC	59.765	22	CGAAGCGCTTGATGAGTTGG	59.904	20	166	1	166
i1_HQ_c36860/f2p35/1236	1	p3	(AGA)5	15	16	30
i1_HQ_c36866/f2p21/1849	1	p1	(A)13	13	165	177	TGCGTTGAATATTTGTTGGAAGACA	59.991	25	CTCCGAGTAAAGATCCGCCC	59.968	20	143	127	269	TGCGTTGAATATTTGTTGGAAGACA	59.991	25	AAAGATCCGCCCGATTTGGA	59.745	20	135	127	261	TGCGTTGAATATTTGTTGGAAGACA	59.991	25	CGAGTAAAGATCCGCCCGAT	59.686	20	140	127	266
i1_HQ_c36866/f2p21/1849	2	p1	(A)11	11	1196	1206	GGAGGCCTATTTCAGCGTCA	59.822	20	GGTCTATCAGACTCGGGTTGG	59.591	21	262	1084	1345	GGAGGCCTATTTCAGCGTCA	59.822	20	GGGTCTATCAGACTCGGGTTG	59.591	21	263	1084	1346	ATCGGGAGGCCTATTTCAGC	59.602	20	GGTCTATCAGACTCGGGTTGG	59.591	21	266	1080	1345
i1_HQ_c36871/f2p2/1628	1	p2	(AG)7	14	24	37
i1_HQ_c36875/f2p0/1377	1	p1	(A)10	10	20	29
i1_HQ_c36892/f3p15/1717	1	p2	(AG)8	16	7	22
i1_HQ_c36896/f2p5/1417	1	p2	(AG)10	20	51	70	CGGTTCACGCAAAGACAGAT	58.852	20	CTGCGGTGGGTAGAAGGTTT	59.964	20	274	12	285	CGGTTCACGCAAAGACAGAT	58.852	20	GGCGTCGGTGTAATTTTGGG	59.831	20	226	12	237	CGGTTCACGCAAAGACAGAT	58.852	20	AAATGTCCGCTGACCGTGAA	60.250	20	177	12	188
i1_HQ_c36917/f2p0/1704	1	p2	(AG)9	18	14	31
i1_HQ_c36925/f2p0/2005	1	c	(GA)7gtgagtgagtgagt(GA)8	44	1	44
i1_HQ_c36925/f2p0/2005	2	c	(CCG)9caaaatcaacaatcaccacaga(AGC)5	64	724	787	CAACCGTTTCCGCACCAATT	59.969	20	CGTCCTTCTTCCTTGGGCTT	59.963	20	193	633	825	ACAACCATTTCAACAGCGGC	59.968	20	CGTCCTTCTTCCTTGGGCTT	59.963	20	248	578	825	AACCACTTGAGCAGAGACCG	59.966	20	CGTCCTTCTTCCTTGGGCTT	59.963	20	165	661	825
i1_HQ_c36926/f3p51/1629	1	p2	(TC)6	12	60	71	AGCGTAGAAATGAGTCGAACCA	59.769	22	AGGGATGAATTGGGCGAAGG	60.107	20	100	13	112	AGCGTAGAAATGAGTCGAACCA	59.769	22	TCGTCCCCTGCTACCTTTTG	59.676	20	243	13	255	AGCGTAGAAATGAGTCGAACCA	59.769	22	GTCGTCCCCTGCTACCTTTT	59.676	20	244	13	256
i1_HQ_c36927/f2p20/1853	1	p3	(AGA)5	15	239	253	TGTTTGGGTCTGACTCGTCC	59.608	20	GCTCCACTCATAACACCCACA	59.997	21	202	165	366	GTTTGGGTCTGACTCGTCCG	60.667	20	GCTCCACTCATAACACCCACA	59.997	21	201	166	366	TGTTTGGGTCTGACTCGTCC	59.608	20	AGCTCCACTCATAACACCCAC	59.721	21	203	165	367
i1_HQ_c36932/f3p133/1649	1	p2	(AT)7	14	1622	1635
i1_HQ_c36933/f2p15/1360	1	p2	(CT)14	28	32	59	ACTCTGTCTCTCTCTCCCTCC	59.436	21	TGGCGAAAGAAGCTGGTGAT	59.963	20	207	8	214	ACTCTGTCTCTCTCTCCCTCC	59.436	21	CACAGCCTGGTTTGAGACGA	60.250	20	271	8	278	ACTCTGTCTCTCTCTCCCTCC	59.436	21	TCACAGCCTGGTTTGAGACG	60.250	20	272	8	279
i1_HQ_c36938/f2p23/1365	1	p3	(TGG)6	18	898	915	TTGGCTAAGGCGAGAATGGG	60.107	20	TGCAGGCTCATCATCATCCC	59.890	20	156	811	966	GCGCAGGGGTATGAGAGTTT	60.108	20	TGCAGGCTCATCATCATCCC	59.890	20	174	793	966	GAGGTTTTCGAGAGGGAGGC	60.108	20	TGCAGGCTCATCATCATCCC	59.890	20	192	775	966
i1_HQ_c36948/f2p38/1414	1	p1	(T)12	12	1278	1289	TGTTGCCTAGTCTCCATGGAC	59.445	21	TGCTCAATCATGACTCCAACT	57.292	21	173	1180	1352	TGTTGCCTAGTCTCCATGGAC	59.445	21	TGCTCAATCATGACTCCAACTTG	59.245	23	173	1180	1352	TCCCCTTAGCTCCGAGTTTT	58.347	20	TGCTCAATCATGACTCCAACT	57.292	21	104	1249	1352
i1_HQ_c36962/f2p0/1750	1	p1	(T)11	11	1663	1673	ACTGCAGAGGAGGCTTCAAA	59.233	20	TTTTCAAATTGCAGCCCTAGC	57.682	21	273	1456	1728	AACTGCAGAGGAGGCTTCAA	59.233	20	TTTTCAAATTGCAGCCCTAGC	57.682	21	274	1455	1728	AAACTGCAGAGGAGGCTTCA	59.233	20	TTTTCAAATTGCAGCCCTAGC	57.682	21	275	1454	1728
i1_HQ_c36964/f2p32/1778	1	p3	(TGA)6	18	916	933	AACAGGGCTATGCGATTGCT	60.107	20	TCCAACTCTGCTAGCTTCTCT	58.186	21	260	766	1025	TATGCGATTGCTGCAGTGGA	60.108	20	TCCAACTCTGCTAGCTTCTCT	58.186	21	252	774	1025	TTCAGGAACAACTGGAGCCC	59.890	20	TCCAACTCTGCTAGCTTCTCT	58.186	21	190	836	1025
i1_HQ_c36966/f2p61/1251	1	p3	(GAA)5	15	848	862	AGGGTCATCTGCCATTGACG	60.108	20	CAACCCTCCACCACTAGCTG	60.036	20	161	764	924	GGGTCATCTGCCATTGACGA	60.108	20	CAACCCTCCACCACTAGCTG	60.036	20	160	765	924	CCGAGGTCGACCAGTACAAC	60.109	20	CAACCCTCCACCACTAGCTG	60.036	20	233	692	924
i1_HQ_c36977/f2p1/1217	1	p2	(AT)9	18	1034	1051	TGGCGGCAGCTTCTCTTTTA	59.964	20	AAATCCCAAGCTGCTCACCA	59.887	20	216	887	1102	TGGCGGCAGCTTCTCTTTTA	59.964	20	ACCAAATCCCAAGCTGCTCA	59.887	20	219	887	1105	TGGCGGCAGCTTCTCTTTTA	59.964	20	AATCCCAAGCTGCTCACCAG	60.323	20	215	887	1101
i1_HQ_c36982/f2p0/1649	1	p3	(CCG)5	15	162	176	TCCATCCCCACTCGGAGATT	60.031	20	CGGTGGGTTCATTATGGGCT	60.107	20	238	27	264	CTCAAGCCCAGAACTCCCAG	60.036	20	CGGTGGGTTCATTATGGGCT	60.107	20	207	58	264	TCCATCCCCACTCGGAGATT	60.031	20	TGGGTTCATTATGGGCTCCG	59.817	20	235	27	261
i1_HQ_c36996/f2p0/1665	1	p2	(GA)7	14	69	82	TACTCAAAAAGCCGAGCGGT	59.966	20	TGATGTTGGTGGTCGAGTGG	59.965	20	153	4	156	TACTCAAAAAGCCGAGCGGT	59.966	20	GATGTTGGTGGTCGAGTGGT	59.965	20	152	4	155	TACTCAAAAAGCCGAGCGGT	59.966	20	GGTCGAGTGGTGGATTGGAG	60.108	20	143	4	146
i1_HQ_c37652/f3p5/1797	1	p1	(T)11	11	1661	1671	ACTCTACAACGAGCTGCACC	60.038	20	ACTCTTGTGATTCAGCATGCA	58.213	21	221	1495	1715	ACTCTACAACGAGCTGCACC	60.038	20	AGCAACTCTTGTGATTCAGCA	58.145	21	225	1495	1719	GGCTGACGGCTGAGAAGTTA	59.753	20	ACTCTTGTGATTCAGCATGCA	58.213	21	265	1451	1715
i1_HQ_c38534/f2p0/1429	1	p2	(TC)10	20	34	53	ACAGGTCTCACCCTCCTTTCT	60.133	21	TCCCATAACCCACAATGGCC	60.033	20	279	9	287	ACAGGTCTCACCCTCCTTTCT	60.133	21	AATAGGCACTCCAAGCACCC	60.034	20	223	9	231	ACAGGTCTCACCCTCCTTTCT	60.133	21	AGCAGATTCAAAGGCCACGA	59.963	20	121	9	129
i1_HQ_c40499/f2p0/1694	1	p1	(A)23	23	1640	1662	GTGCCTCAGTCCGATACCAG	59.897	20	CCTAGCAAAGGCAACAGGTA	57.510	20	148	1542	1689	CTCTCAATCAGTGGCTGGGG	60.107	20	CCTAGCAAAGGCAACAGGTA	57.510	20	190	1500	1689	TGCCTTTGCTGGGTTTGTTG	59.822	20	CCTAGCAAAGGCAACAGGTA	57.510	20	127	1563	1689
i1_HQ_c40708/f2p0/2002	1	p2	(TC)12	24	27	50	ACCACCAAGTCTTTTCCTCCTC	59.893	22	CCGTCATCGTCTCTGACTCG	59.973	20	127	0	126	ACCACCAAGTCTTTTCCTCCTC	59.893	22	AGAATACTAATGGCGGCGGG	59.965	20	206	0	205	ACCACCAAGTCTTTTCCTCCT	58.864	21	CCGTCATCGTCTCTGACTCG	59.973	20	127	0	126
i1_HQ_c40874/f2p0/1953	1	p3	(CGA)5	15	120	134	CTCCCATCCCAACTGTCACC	60.035	20	GCCGTCGTCGATTTGGAAAG	59.905	20	185	31	215	CAACCGCTGCTTTTCACTCC	60.040	20	GCCGTCGTCGATTTGGAAAG	59.905	20	201	15	215	CCAACCGCTGCTTTTCACTC	60.040	20	GCCGTCGTCGATTTGGAAAG	59.905	20	202	14	215
i1_HQ_c41131/f2p0/1255	1	p1	(A)12	12	1222	1233
i1_HQ_c42378/f2p32/1476	1	p3	(CGC)6	18	390	407	AGGCTCTTCCTCTTCCCGAT	60.032	20	AGCGAATCAGGAACAGTCGG	60.109	20	266	195	460	AGGCTCTTCCTCTTCCCGAT	60.032	20	GCGAATCAGGAACAGTCGGA	60.109	20	265	195	459	TCCTCTTCCCGATCAACCCT	59.957	20	AGCGAATCAGGAACAGTCGG	60.109	20	259	202	460
i1_HQ_c42378/f2p32/1476	2	p3	(CAG)7	21	979	999	ACCGCAGAGAATGGTTCCTG	60.036	20	CCCTTCACTGTAAGCAGCCA	59.963	20	133	896	1028	ACCGCAGAGAATGGTTCCTG	60.036	20	ACCCTTCACTGTAAGCAGCC	59.963	20	134	896	1029	GGTTCCTGAGGTGTACCGTG	60.038	20	CCCTTCACTGTAAGCAGCCA	59.963	20	121	908	1028
i1_HQ_c42776/f3p10/1497	1	p2	(GA)6	12	1	12
i1_HQ_c43036/f2p0/1605	1	p2	(CT)6	12	497	508	TTCCAGTCCTTCTTTGGCGG	60.251	20	GGTGCTGCATTTGCTGGATC	60.179	20	271	376	646	GGCAGAGAAGGGGAGAGGAT	60.400	20	CCGGTACCCTTGCACTCATT	60.035	20	253	419	671	TTCCAGTCCTTCTTTGGCGG	60.251	20	ATTCCAGACCCTTGGCAACC	60.252	20	218	376	593
i1_HQ_c43341/f2p0/1395	1	p3	(GAA)5	15	195	209	CCATACCCTCTCTCCCACCA	60.031	20	GGGGTTCTTATCAGGGTGCC	60.107	20	248	75	322	GAGCCATACCCTCTCTCCCA	60.105	20	GGGGTTCTTATCAGGGTGCC	60.107	20	251	72	322	CCCACCACACCCATATCACC	60.107	20	GGGGTTCTTATCAGGGTGCC	60.107	20	235	88	322
i1_HQ_c43787/f2p0/1972	1	p1	(T)11	11	1962	1972
i1_HQ_c44167/f2p0/1979	1	p2	(CT)6	12	31	42	CGTCTTATCCACACACCCCC	60.108	20	CGACTGCTGGTCAAAGGCTA	60.037	20	229	5	233	AGCGTCTTATCCACACACCC	59.751	20	CGACTGCTGGTCAAAGGCTA	60.037	20	231	3	233	CGTCTTATCCACACACCCCC	60.108	20	TATGTCTTTCGCAGCGGCTT	60.391	20	211	5	215
i1_HQ_c44167/f2p0/1979	2	p3	(CTG)5	15	1790	1804	GTCGGCTACAACGCAATGAC	59.905	20	TCACCGAGCAACTTTAACCGA	59.931	21	274	1626	1899	CGGCTACAACGCAATGACAG	59.905	20	TCACCGAGCAACTTTAACCGA	59.931	21	272	1628	1899	CAGAATGCTGCCTCAGTTGC	59.829	20	TCACCGAGCAACTTTAACCGA	59.931	21	187	1713	1899
i1_HQ_c44644/f2p0/1345	1	c	(CT)8tcatcgcttccattcctaattcctaaatctctcc(CT)9	68	52	119	CAGCGAGAGGTTTGGGAGAG	60.108	20	AGGAGCCGTACAGGAAGCTA	60.033	20	168	19	186	CAGCGAGAGGTTTGGGAGAG	60.108	20	AAGTTTTGGCGGAGGAGGAG	59.963	20	183	19	201	CAGCGAGAGGTTTGGGAGAG	60.108	20	AGACTGCCTCCACATTCGTG	60.037	20	249	19	267
i1_HQ_c45152/f2p24/1474	1	c	(AG)6a(AG)12	37	33	69	AGGCTGGCGCTTCATAACAT	60.107	20	GGGGTGCAGACATTCTTCCA	59.962	20	169	1	169	AGGCTGGCGCTTCATAACAT	60.107	20	TGGGGGTGCAGACATTCTTC	59.962	20	171	1	171	AGGCTGGCGCTTCATAACAT	60.107	20	CAGTGAGGTGGGATGGCTTT	59.961	20	269	1	269
i1_HQ_c45682/f3p0/1408	1	p2	(AG)25	50	8	57
i1_HQ_c45820/f2p0/1203	1	p1	(T)10	10	1111	1120
i1_HQ_c46523/f2p0/1552	1	p1	(A)11	11	1534	1544
i1_HQ_c46872/f2p55/1929	1	p2	(GA)8	16	71	86	ACGTCATGCAAGACTAGTGTCA	59.704	22	CTGCCATGTCCACAGACGAT	60.108	20	186	28	213	ACGTCATGCAAGACTAGTGTCA	59.704	22	GTCCTCTGTCTCTGCGCAAA	60.320	20	116	28	143	ACGTCATGCAAGACTAGTGTCA	59.704	22	ACCCAGAAGAGAGAGAGCGA	59.670	20	231	28	258
i1_HQ_c47849/f2p0/1421	1	p3	(ACC)8	24	85	108	AAGACCCAACTGCAACGACA	60.107	20	ATCTCAGACTCCCTCAGCGT	60.034	20	272	18	289	GGGAGAAATGGAGACCGGTG	60.108	20	ATCTCAGACTCCCTCAGCGT	60.034	20	252	38	289	AAGACCCAACTGCAACGACA	60.107	20	GATATGAGCTTTTGGCCGCG	60.041	20	224	18	241
i1_HQ_c47941/f2p17/1784	1	p2	(TC)6	12	22	33
i1_HQ_c48154/f2p0/1195	1	p1	(T)10	10	1183	1192
i1_HQ_c48958/f12p2/1080	1	p2	(TC)6	12	42	53	ACAGAGCCAATCAACAAATATCTCT	58.579	25	TGACCAGAAACGATGTGGGT	59.238	20	279	3	281	ACAGAGCCAATCAACAAATATCTCT	58.579	25	CGATGTGGGTTCTCCTCAGT	59.102	20	269	3	271	ACAGAGCCAATCAACAAATATCTCT	58.579	25	ACGATGTGGGTTCTCCTCAG	59.102	20	270	3	272
i1_HQ_c48958/f12p2/1080	2	p1	(T)10	10	212	221	CGTGTTTCAGTTTGGGCCAG	59.969	20	TGACCAGAAACGATGTGGGT	59.238	20	217	65	281	CGTGTTTCAGTTTGGGCCAG	59.969	20	CGATGTGGGTTCTCCTCAGT	59.102	20	207	65	271	CGTGTTTCAGTTTGGGCCAG	59.969	20	ACGATGTGGGTTCTCCTCAG	59.102	20	208	65	272
i1_HQ_c49182/f8p9/1038	1	p2	(CT)6	12	12	23
i1_HQ_c49355/f10p0/1869	1	c	(A)11c(A)10cctctctctcttctctcc(CT)11	62	40	101
i1_HQ_c49359/f6p0/1049	1	p1	(A)10	10	902	911	GCAAGCTTCAGTTCTCCACC	59.122	20	TGTTGTGCAGCTCATTCATACA	58.589	22	241	767	1007	GCAAGCTTCAGTTCTCCACC	59.122	20	TTGTTGTGCAGCTCATTCATACA	59.180	23	242	767	1008	GCAAGCTTCAGTTCTCCACC	59.122	20	ACAAAAATTGTTGTGCAGCTCA	58.141	22	249	767	1015
i1_HQ_c49549/f4p0/1062	1	p3	(CAG)5	15	829	843	GAGGACCTCCACGTGGAATG	60.108	20	GCTCCGGTCAATCTACATTGC	59.400	21	246	784	1029	CGGTGTGTTTGGAGGACCTC	60.603	20	GCTCCGGTCAATCTACATTGC	59.400	21	257	773	1029	GAGGACCTCCACGTGGAATG	60.108	20	TGAAGCTCCGGTCAATCTACA	58.824	21	250	784	1033
i1_HQ_c49637/f4p33/1276	1	p2	(CT)12	24	66	89	ACAGGTAGAGCAGACCACCT	59.885	20	CAACTGAACCCTTCCCCTCC	59.962	20	206	8	213	ACAGGTAGAGCAGACCACCT	59.885	20	CAGCCCAGACCTTCTCTTCG	60.108	20	266	8	273	ACAGGTAGAGCAGACCACCT	59.885	20	AACCCTTCCCCTCCCCATTA	59.875	20	200	8	207
i1_HQ_c49637/f4p33/1276	2	p2	(TA)15	30	1074	1103	ACAGTAATACGCTCCTGCCG	59.898	20	TAGTTTTAGGTAGCCCGCCC	59.167	20	264	953	1216	ACAGTAATACGCTCCTGCCG	59.898	20	CCCGCCCGACGTAACTATAT	59.116	20	251	953	1203	GGATGCTCCGCCACCTTAAT	60.179	20	TAGTTTTAGGTAGCCCGCCC	59.167	20	240	977	1216
i1_HQ_c49758/f2p46/1694	1	p1	(A)10	10	1652	1661
i1_HQ_c49778/f2p0/1085	1	p1	(T)10	10	70	79	AGTCTCTCTCACACGGCTCT	59.962	20	AGCGTGTACAAAGCGTCTGA	59.968	20	241	11	251	AGTCTCTCTCACACGGCTCT	59.962	20	TCAGCGTGTACAAAGCGTCT	59.968	20	243	11	253	AGTCTCTCTCACACGGCTCT	59.962	20	CAGCGTGTACAAAGCGTCTG	59.838	20	242	11	252
i1_HQ_c49801/f2p26/1159	1	p2	(AG)7	14	57	70	TCCAAATCCAAAACCAAACGCA	59.831	22	AGAAGGGGCTGAACTTGACG	59.965	20	141	11	151	TCCAAATCCAAAACCAAACGCA	59.831	22	ATGCCGAAGTTTTGGGAGGT	59.888	20	184	11	194	TCCAAATCCAAAACCAAACGCA	59.831	22	GTGTCGAAGGAGACGAGCTC	60.179	20	271	11	281
i1_HQ_c49801/f2p26/1159	2	p1	(T)16	16	1077	1092	ACATGGTGGAGGATGCACTG	60.035	20	CACAGCATTGGAGCAATCACA	59.458	21	238	902	1139	ACATGGTGGAGGATGCACTG	60.035	20	ACACAGCATTGGAGCAATCAC	59.457	21	239	902	1140	CGGTTGGGATGAGCTTGTCT	60.036	20	CACAGCATTGGAGCAATCACA	59.458	21	138	1002	1139
i1_HQ_c49820/f2p0/1047	1	c	(TC)6acacgcaatttcttggtcgcttc(CT)7	49	23	71	GAGAGAGTCTGCTGTGCTGT	59.397	20	TGGTCGGGGCGAAATTACAA	59.964	20	218	0	217	GAGAGAGTCTGCTGTGCTGT	59.397	20	ATGGTCGGGGCGAAATTACA	59.746	20	219	0	218	GAGAGAGTCTGCTGTGCTGT	59.397	20	CGATATGGTCGGGGCGAAAT	60.320	20	223	0	222
i1_HQ_c49842/f2p27/1120	1	p2	(TC)7	14	139	152	CGGAAACCGGGTGTAGTAGG	59.826	20	ACGCCAAAAACCGCAAAAGA	59.826	20	222	30	251	CGGAAACCGGGTGTAGTAGG	59.826	20	AGAAACGCCAAAAACCGCAA	59.826	20	226	30	255	CGGAAACCGGGTGTAGTAGG	59.826	20	TCGCCTATGAGAAACGCCAA	59.752	20	235	30	264
i1_HQ_c49851/f2p39/1084	1	p2	(CT)8	16	38	53	AAACCCTCCCCTCCAAACTC	59.222	20	GGATGACCTTCTTCCAGGCC	60.107	20	222	11	232	AAACCCTCCCCTCCAAACTC	59.222	20	GGGATGACCTTCTTCCAGGC	60.107	20	223	11	233	AAACCCTCCCCTCCAAACTC	59.222	20	GACATCGGTGGAGAAGGCTC	60.179	20	167	11	177
i1_HQ_c49857/f2p0/1057	1	c	(T)10cttttttacttttaatttcagagttcc(T)15	52	914	965	GCACCAGCTAGGAAGGGAAG	60.107	20	CGCAAACTGTGTTTCCCAGA	58.979	20	258	765	1022	GCACCAGCTAGGAAGGGAAG	60.107	20	TCGCAAACTGTGTTTCCCAG	58.979	20	259	765	1023	ACCAGCTAGGAAGGGAAGGA	59.582	20	CGCAAACTGTGTTTCCCAGA	58.979	20	256	767	1022
i1_HQ_c49864/f2p28/1079	1	p1	(T)15	15	1005	1019	GGCAGTTATTGGCGGTCCTA	59.821	20	ACAAGGCGTTTTACATAATCCCC	59.302	23	157	897	1053	GGAAAGAGTCGTTGCGTCCT	60.320	20	ACAAGGCGTTTTACATAATCCCC	59.302	23	266	788	1053	AGGAAAGAGTCGTTGCGTCC	60.320	20	ACAAGGCGTTTTACATAATCCCC	59.302	23	267	787	1053
i1_HQ_c49884/f3p0/1281	1	p2	(TC)9	18	56	73	ACCAGAAAAAGACCGGGTTCT	59.507	21	CCCAAGAAACCAAGGCATGC	60.037	20	247	30	276	ACCAGAAAAAGACCGGGTTCT	59.507	21	GCCCAAGAAACCAAGGCATG	60.037	20	248	30	277	ACCAGAAAAAGACCGGGTTCT	59.507	21	TGGCATCCTGGCTCCATAAC	59.817	20	225	30	254
i1_HQ_c49978/f2p0/1976	1	p2	(AG)7	14	22	35	AACGGAGAGAAACGCAGAG	57.501	19	GTAGAGCGGGACTGCATCTC	59.969	20	155	0	154	AACGGAGAGAAACGCAGAG	57.501	19	CACTGGGGTTGTGAAAGGGT	60.106	20	189	0	188	AACGGAGAGAAACGCAGAG	57.501	19	GTTGTGAAAGGGTCCGACCT	59.892	20	182	0	181
i1_HQ_c53523/f11p32/1471	1	p1	(T)10	10	1411	1420	TGGTGCTGGGTATTGTTGGG	60.252	20	TTCTGTTTTTCGCCCCTATCA	57.573	21	280	1172	1451	GGTGCTGGGTATTGTTGGGT	60.252	20	TTCTGTTTTTCGCCCCTATCA	57.573	21	279	1173	1451	TGGTGCTGGGTATTGTTGGG	60.252	20	TCTGTTTTTCGCCCCTATCAT	57.355	21	279	1172	1450
i1_HQ_c53526/f8p38/1790	1	c	(TCT)5tcag(CT)8	35	20	54
i1_HQ_c53528/f12p0/1679	1	p2	(GA)8	16	119	134	CTCTCTCTCAACTGTCGCCC	59.828	20	GAAGAAGACCAGTCGCTGCT	60.038	20	220	52	271	CTCTCTCTCAACTGTCGCCC	59.828	20	AGAAGAAGACCAGTCGCTGC	60.038	20	221	52	272	CTCTCTCTCAACTGTCGCCC	59.828	20	TTTATGAATGGAGGGGCGGG	59.815	20	109	52	160
i1_HQ_c53529/f11p22/1688	1	p2	(TC)14	28	20	47
i1_HQ_c53531/f12p0/1245	1	p1	(A)15	15	100	114	CCTCCTTCTTCCCTTCGTGT	59.023	20	CTCTTCGCCGGAGAGATTCG	60.317	20	198	54	251	ACCTCCTTCTTCCCTTCGTG	59.023	20	CTCTTCGCCGGAGAGATTCG	60.317	20	199	53	251	CCTCCTTCTTCCCTTCGTGT	59.023	20	CAGACAATCCTGTGGCCTCA	59.674	20	166	54	219
i1_HQ_c53531/f12p0/1245	2	p2	(TC)8	16	799	814	CAGAGGTCAATAGTCCGGCG	60.249	20	CAGATTTCCGGTTCTGGCCT	60.035	20	218	701	918	GATCCGAATCCAAGGACCCG	60.250	20	CAGATTTCCGGTTCTGGCCT	60.035	20	194	725	918	GTCGAGGAGCTTTGACGACT	59.759	20	TAAACATGACGAGGGTCGCC	60.109	20	224	630	853
i1_HQ_c53538/f5p0/1391	1	p2	(GA)10	20	33	52	ACACTCTTCTGACCATCTTTATCA	57.388	24	CTGTCACACCATCACCGGAT	59.750	20	138	2	139	ACACTCTTCTGACCATCTTTATCA	57.388	24	ACTCTGTCACACCATCACCG	59.682	20	141	2	142	ACACTCTTCTGACCATCTTTATCA	57.388	24	CTCTGTCACACCATCACCGG	60.390	20	140	2	141
i1_HQ_c53551/f7p0/1525	1	p2	(GA)10	20	39	58	TCACTGTCTGTTTTGGATAAGAGAGA	59.732	26	ATGAAGCGAGGGAGAGAGGT	60.033	20	192	1	192	TCACTGTCTGTTTTGGATAAGAGAGA	59.732	26	ATGACGTGGAGGAGTGGAGA	59.960	20	166	1	166	TCACTGTCTGTTTTGGATAAGAGAGA	59.732	26	GGGAATGAAGCGAGGGAGAG	59.894	20	196	1	196
i1_HQ_c53556/f5p41/1262	1	p1	(A)10	10	1251	1260
i1_HQ_c53557/f4p8/1347	1	p3	(CTT)5	15	12	26
i1_HQ_c53618/f2p32/1046	1	p2	(CT)15	30	13	42
i1_HQ_c53623/f5p101/1750	1	p2	(CT)8	16	68	83	CGGTCCTCCTCCAAAAGGTC	60.036	20	TTTGCAAGCTGTGGTTGAGC	59.897	20	109	22	130	TTTACGTTGCGGTCCTCCTC	60.038	20	TTTGCAAGCTGTGGTTGAGC	59.897	20	118	13	130	CGGTCCTCCTCCAAAAGGTC	60.036	20	TGCAAGCTGTGGTTGAGCTA	59.892	20	107	22	128
i1_HQ_c53638/f4p29/1886	1	p2	(GA)7	14	82	95	CATCCCAAGTGAAGTGACGGA	59.998	21	GACCAGGCCAGTGATCACAA	59.963	20	151	30	180	TCATCCCAAGTGAAGTGACGG	59.998	21	GACCAGGCCAGTGATCACAA	59.963	20	152	29	180	CATCCCAAGTGAAGTGACGGA	59.998	21	ACCAGGCCAGTGATCACAAG	59.963	20	150	30	179
i1_HQ_c53640/f3p0/1601	1	c	(CT)12tcctttgtctt(TC)6	47	38	84	CACAAGTACACCACACACCC	58.695	20	CTGACATCACCGTGTCTGCT	60.038	20	229	15	243	CACAAGTACACCACACACCC	58.695	20	GACATCACCGTGTCTGCTGA	60.038	20	227	15	241	CACAAGTACACCACACACCC	58.695	20	TCTGACATCACCGTGTCTGC	60.038	20	230	15	244
i1_HQ_c53656/f4p17/1139	1	p2	(TC)9	18	113	130	CCCAACTCATCCCCAACCAA	59.886	20	ACGGGTCTGCTGAAATTCCC	60.323	20	236	24	259	CCCAACTCATCCCCAACCAA	59.886	20	GGGTCTGCTGAAATTCCCCT	59.667	20	234	24	257	CCCAACTCATCCCCAACCAA	59.886	20	TGAAAGGGAGGAGGAGGTCG	60.615	20	146	24	169
i1_HQ_c53657/f12p0/1231	1	p2	(TG)6	12	1022	1033	TTGGGTTCATTCCGGAGCAA	59.889	20	TGCACATCCACTGGCTACAA	59.600	20	219	907	1125	TTTGGGTTCATTCCGGAGCA	59.889	20	TGCACATCCACTGGCTACAA	59.600	20	220	906	1125	CCACCAGTACATCCTGCGAG	60.179	20	TGCACATCCACTGGCTACAA	59.600	20	256	870	1125
i1_HQ_c53669/f10p0/1247	1	p1	(T)13	13	1173	1185	GCACACTTTTGTTTCTCTTCTCCA	59.904	24	TCCATTCCATTGATTCCAACAAGA	58.668	24	192	1033	1224	TGCACACTTTTGTTTCTCTTCTCC	59.904	24	TCCATTCCATTGATTCCAACAAGA	58.668	24	193	1032	1224	GCACACTTTTGTTTCTCTTCTCCA	59.904	24	ACTTTCCATTCCATTGATTCCAACA	59.457	25	196	1033	1228
i1_HQ_c53672/f6p0/1175	1	p3	(TTC)8	24	132	155	AACCTCTGCCATGGCTTCTC	60.035	20	AGAAGAGACGCCGTCAACAG	60.039	20	202	71	272	ACCTTCAACCTCTGCCATGG	59.961	20	AGAAGAGACGCCGTCAACAG	60.039	20	208	65	272	TTCAACCTCTGCCATGGCTT	59.887	20	AGAAGAGACGCCGTCAACAG	60.039	20	205	68	272
i1_HQ_c53755/f4p14/1242	1	p3	(GGC)5	15	183	197	CTCCGAGAAATCTGGTGGGG	59.821	20	CAAGCGAAGATCGGCAATGG	59.971	20	263	139	401	CTCCGAGAAATCTGGTGGGG	59.821	20	AGACACAGAAAAGGCCGGAG	59.965	20	195	139	333	GGGTCTCACTCGAGGAGGAT	60.106	20	AATCATCGTCCTGGTGGTCG	59.824	20	175	51	225
i1_HQ_c53758/f10p42/1194	1	p1	(T)11	11	980	990	GGACATGCATGGGAGGCTTA	59.817	20	TCTGCCACAGGTTACACGTC	59.967	20	207	877	1083	GGACATGCATGGGAGGCTTA	59.817	20	CATAAGGGGGAAAGGGGCAG	60.106	20	241	877	1117	CAAGGAGGACATGCATGGGA	59.743	20	TCTGCCACAGGTTACACGTC	59.967	20	213	871	1083
i1_HQ_c53768/f4p0/1402	1	c	(A)17cgtaagaaaggtttgtggtgtttga(AG)6	54	82	135	TGGATCAGAGGGTCGGTTTTG	59.997	21	GCTCCAAGCTCAGTGTGCTA	60.037	20	192	25	216	TGGATCAGAGGGTCGGTTTTG	59.997	21	CGACGCCATTGATCAACCAC	59.903	20	250	25	274	TGGATCAGAGGGTCGGTTTTG	59.997	21	TCTCTTGGTCTACGGGGGTT	59.884	20	230	25	254
i1_HQ_c53769/f2p0/1765	1	p2	(CT)15	30	20	49
i1_HQ_c53808/f2p6/1092	1	p3	(TGA)8	24	560	583	GGGACTTTTGGTACTGCCGA	59.964	20	GCACGTTTGTTGCTCCCATC	60.387	20	275	386	660	GCCGAACCAAAGGTGAGTCT	60.250	20	ACTCTCAGCAGCACGTTTGT	60.179	20	270	401	670	TGGTACTGCCGAACCAAAGG	60.251	20	ACTCTCAGCAGCACGTTTGT	60.179	20	277	394	670
i1_HQ_c53810/f2p0/1087	1	p2	(TC)6	12	15	26
i1_HQ_c53824/f2p2/1241	1	p3	(AAG)5	15	235	249	GGGTTGAAAACTTGAAATCCCCA	59.610	23	AACGGTTTCTTGGGGTGGTT	60.033	20	231	53	283	TGGGTTGAAAACTTGAAATCCCC	59.610	23	AACGGTTTCTTGGGGTGGTT	60.033	20	232	52	283	GGGTTGAAAACTTGAAATCCCCA	59.610	23	GGGGTGGTTGTAAGGAGTCG	60.037	20	220	53	272
i1_HQ_c53854/f3p0/1806	1	p1	(A)14	14	1786	1799
i1_HQ_c53926/f8p0/1685	1	p1	(A)11	11	31	41	ACTCGCATTTTCTCACACTCTCA	60.244	23	CTCCCGAGCTGCATATCCAG	60.038	20	162	0	161	ACTCGCATTTTCTCACACTCTCA	60.244	23	GCATATCCAGCCGAGACTCC	60.038	20	152	0	151	ACTCGCATTTTCTCACACTCTCA	60.244	23	TTACTGCTAGTTCGCCAGGC	60.108	20	202	0	201
i1_HQ_c53933/f11p0/1218	1	c	(TCT)7(CTC)6	39	15	53
i1_HQ_c53963/f24p0/1432	1	p3	(CAG)5	15	783	797	ACCTGTGAAGTCTGTGAGCG	59.967	20	CCGTCCGGTAGTTGTTGGAA	59.966	20	232	645	876	ACCTGTGAAGTCTGTGAGCG	59.967	20	GAAGTTGGGGGTGGTGTTGA	60.106	20	215	645	859	ACCTGTGAAGTCTGTGAGCG	59.967	20	AGTTGGGGGTGGTGTTGATG	60.179	20	213	645	857
i1_HQ_c53966/f29p0/1432	1	p2	(TC)9	18	49	66	ACCTGATCTCCAAATCTTCCAACT	59.709	24	TGGAAGGAGGAGTCGAGGAG	60.034	20	133	21	153	ACCTGATCTCCAAATCTTCCAACT	59.709	24	CGGCTCGAACTTGAAGTTGC	60.111	20	260	21	280	ACCTGATCTCCAAATCTTCCAACT	59.709	24	ACTCCTTGATCGGCTCGAAC	59.826	20	270	21	290
i1_HQ_c53980/f12p0/1094	1	p1	(T)12	12	895	906	GGCCTGCACCCTACAATCTT	60.034	20	ACTCCATCCAGTGTAGACAACA	58.761	22	249	809	1057	GGCCTGCACCCTACAATCTT	60.034	20	ACTCCATCCAGTGTAGACAACAG	59.741	23	249	809	1057	GGCCTGCACCCTACAATCTT	60.034	20	TCCATCCAGTGTAGACAACAGA	58.494	22	247	809	1055
i1_HQ_c53988/f3p0/1736	1	p2	(CT)7	14	64	77	GAATTCGTCCTCCTCCGCAG	60.529	20	TAGATGTGCTTGCCCAGTGG	60.035	20	206	35	240	CTGAATTCGTCCTCCTCCGC	60.529	20	TAGATGTGCTTGCCCAGTGG	60.035	20	208	33	240	GAATTCGTCCTCCTCCGCAG	60.529	20	CGACGTAGCAGAGGAGGAAC	59.901	20	145	35	179
i1_HQ_c54004/f10p0/1991	1	c	(AGA)7aacaaacaaaacaagaagaaaatagaaatacaaaaccaaaaaccac(A)10cc(A)11cctctctctcttctctcc(CT)11	130	13	142
i1_HQ_c54014/f3p0/1112	1	p1	(A)15	15	1087	1101
i1_HQ_c54062/f15p0/1235	1	p1	(T)10	10	1082	1091	AGTGCTCAGTTTGGTGGTGA	59.454	20	CCCACTGATTGCAACAAACCC	60.270	21	261	951	1211	AGTGCTCAGTTTGGTGGTGA	59.454	20	CCCCACTGATTGCAACAAACC	60.270	21	262	951	1212	TGAGTGCTCAGTTTGGTGGT	59.454	20	CCCACTGATTGCAACAAACCC	60.270	21	263	949	1211
i1_HQ_c54065/f14p0/1645	1	p2	(AG)12	24	40	63	ACCTTCACGGGAAAGTTTTAGAGA	59.898	24	GCACCACTTGTCGGTTGAAC	59.971	20	189	0	188	ACCTTCACGGGAAAGTTTTAGAGA	59.898	24	CACTTGTCGGTTGAACGCAG	60.042	20	185	0	184	ACCTTCACGGGAAAGTTTTAGAGA	59.898	24	TGTCGGTTGAACGCAGAAGA	59.897	20	181	0	180
i1_HQ_c54065/f14p0/1645	2	p3	(GAA)6	18	242	259	GTTCAACCGACAAGTGGTGC	59.971	20	CCCAGATCCAAGCACCCTTT	59.960	20	201	169	369	GTTCAACCGACAAGTGGTGC	59.971	20	CGACAGATCGTCCTCATCGG	60.041	20	142	169	310	CTGCGTTCAACCGACAAGTG	60.042	20	CCCAGATCCAAGCACCCTTT	59.960	20	205	165	369
i1_HQ_c54066/f5p0/1915	1	c	(T)10ctttttagtagtttctggttttagctgaagattgttgtttcgagattttctgcaagtagatcctgtttgttgtcgttggtgtggtttcatttgatt(A)12gaac(A)12	134	193	326	GGTGTTCAGGCTTCCCACTT	60.179	20	ATTTGTTGAGGCAGTTGCGG	59.685	20	279	155	433	TCAGGCTTCCCACTTGCTTT	59.814	20	ATTTGTTGAGGCAGTTGCGG	59.685	20	274	160	433	TTCAGGCTTCCCACTTGCTT	59.814	20	ATTTGTTGAGGCAGTTGCGG	59.685	20	275	159	433
i1_HQ_c54075/f11p0/1128	1	p2	(AG)16	32	40	71	TCACACACCATTCTCAACTTCAC	59.123	23	CTCCGCCGCTATTAGACTCG	60.110	20	237	1	237	ACACACCATTCTCAACTTCACTG	59.121	23	CTCCGCCGCTATTAGACTCG	60.110	20	235	3	237	CACACACCATTCTCAACTTCACT	59.121	23	CTCCGCCGCTATTAGACTCG	60.110	20	236	2	237
i1_HQ_c54090/f5p0/1122	1	c	(A)10gaaagaaggagctaaacccaacaacacccccatttc(CT)10	66	19	84
i1_HQ_c54138/f3p0/1102	1	p1	(T)10	10	113	122	CTCCTCGTCGGTTTCTCCAG	59.829	20	AAAGACGAGCGCTCCATGAA	60.037	20	190	56	245	CTCCTCGTCGGTTTCTCCAG	59.829	20	TCGCTTTGCTCCGATCTCTC	59.899	20	104	56	159	CTCCTCGTCGGTTTCTCCAG	59.829	20	GCTCCATGAATCACCGTCCA	60.108	20	180	56	235
i1_HQ_c54156/f18p0/1069	1	p3	(AGA)5	15	45	59	AAGCTCTCAGACTTTGATACTGA	57.008	23	ACTGTCTGTCTGCTCCTTGC	59.965	20	251	0	250	AAGCTCTCAGACTTTGATACTGA	57.008	23	TCTGCTCCTTGCTTAACGGG	60.036	20	243	0	242	AAGCTCTCAGACTTTGATACTGA	57.008	23	AACGACGACGACGACACTAG	59.837	20	114	0	113
i1_HQ_c54503/f2p0/1444	1	p2	(AG)6	12	43	54	AACTCAACTCCTCCTCCACG	59.030	20	CGCCTTCCGTATTTGCTTCG	59.974	20	193	6	198	AACTCAACTCCTCCTCCACG	59.030	20	TTCCTTCGATCTCCCCCACT	59.957	20	117	6	122	AACTCAACTCCTCCTCCACG	59.030	20	TAGCTCTTCCCTGCAATGGC	60.107	20	255	6	260
i1_HQ_c54717/f6p0/1091	1	p1	(A)16	16	43	58	CATCAGTCATCACCTGCCCA	59.746	20	TGAGGATGTTCATGGTGGGC	60.034	20	274	14	287	CATCAGTCATCACCTGCCCA	59.746	20	GTTGTGGTGGTGGAGAGGAG	59.965	20	134	14	147	CATCAGTCATCACCTGCCCA	59.746	20	GGAGTGGTGATGTGGTGGAG	60.036	20	118	14	131
i1_HQ_c54731/f5p0/1056	1	p2	(CT)12	24	81	104	TCTCTCTCTACCCCTCCCCT	59.952	20	CCATAGCTTCTTGGCCACCA	60.034	20	133	27	159	TCTCTCTCTACCCCTCCCCT	59.952	20	TAGCTTCTTGGCCACCACAG	59.963	20	130	27	156	TCTCTCTCTACCCCTCCCCT	59.952	20	GGGCTTGGTTCCACTTCCAT	60.252	20	108	27	134
i1_HQ_c54731/f5p0/1056	2	p3	(CAC)6	18	431	448	CTTTTCCACCACAAGCGCAA	59.898	20	GGCGAGTCCGTTATCCTCAG	59.969	20	233	406	638	CCACCCACAACCCTTTCCTT	60.106	20	GGCGAGTCCGTTATCCTCAG	59.969	20	250	389	638	TTTTCCACCACAAGCGCAAC	60.179	20	GGCGAGTCCGTTATCCTCAG	59.969	20	232	407	638
i1_HQ_c54747/f3p0/1048	1	p2	(AG)6	12	32	43	TGCAAATATAATTGGGGGCACTG	59.613	23	GGACTTCTTCTCGACGCCAA	60.039	20	251	2	252	TGCAAATATAATTGGGGGCACTG	59.613	23	GCGTACTCGACCTGGAAGAG	59.901	20	169	2	170	TGCAAATATAATTGGGGGCACTG	59.613	23	CTCGACCTGGAAGAGATGGC	59.896	20	164	2	165
i1_HQ_c54753/f5p0/1894	1	p2	(CT)13	26	50	75	ATCGATTGGCGGTTGTGACT	60.036	20	AGCCTCCTTCTCGAACCTCT	59.960	20	250	5	254	TCATCGATTGGCGGTTGTGA	60.037	20	AGCCTCCTTCTCGAACCTCT	59.960	20	252	3	254	ATCGATTGGCGGTTGTGACT	60.036	20	CGCTTGTTCATCTCAGCAGC	59.903	20	267	5	271
i1_HQ_c55187/f3p0/1408	1	c	(A)11tccaatcctg(T)15	36	1278	1313	CCCGAGGAATCCGCTTGATT	60.179	20	ACACCAAGGACCACACAACA	59.670	20	179	1176	1354	ATCACTGATCACATGGCCCC	59.816	20	ACACCAAGGACCACACAACA	59.670	20	147	1208	1354	AGATGATGAGTCAGCAGCCC	59.531	20	ACACCAAGGACCACACAACA	59.670	20	196	1159	1354
i1_HQ_c56508/f4p1/1824	1	p2	(CT)14	28	14	41
i1_HQ_c56508/f4p1/1824	2	p2	(TA)11	22	195	216	TTGTGGCCATGTACCCTTCT	58.928	20	ACAACAATGCCAACCCACAA	58.801	20	244	117	360	GCCTCATTTGTGGCCATGTAC	59.865	21	ACAACAATGCCAACCCACAA	58.801	20	251	110	360	TTGTGGCCATGTACCCTTCT	58.928	20	GCACTACAACAATGCCAACCC	60.337	21	249	117	365
i1_HQ_c56748/f2p0/1406	1	p2	(TC)9	18	44	61	AGACCAGAGTGAGAGACCTCA	59.292	21	GGAGTGAGGTGGAAGCAAGA	59.313	20	186	3	188	AGACCAGAGTGAGAGACCTCA	59.292	21	AGGAGTGAGGTGGAAGCAAG	59.310	20	187	3	189	CCTCAAAGGTGGTCTTCCTCT	59.019	21	GGAGTGAGGTGGAAGCAAGA	59.313	20	170	19	188
i1_HQ_c56748/f2p0/1406	2	p2	(TC)9	18	229	246	TCTTGCTTCCACCTCACTCC	59.313	20	GCCGGAAAATTCCCAACTGG	59.754	20	256	169	424	CTTGCTTCCACCTCACTCCT	59.310	20	GCCGGAAAATTCCCAACTGG	59.754	20	255	170	424	TTCTTGCTTCCACCTCACTCC	59.928	21	GCCGGAAAATTCCCAACTGG	59.754	20	257	168	424
i1_HQ_c57048/f2p0/1569	1	p2	(GA)10	20	6	25
i1_HQ_c57051/f2p0/1381	1	c	(AG)6atctcgggtgtgatagaagcatact(AG)8	53	58	110	TTTCCACGCTTCTGTCTCCC	59.965	20	GACTTTCTTCGAATCGCGGC	59.975	20	173	5	177	TTTCCACGCTTCTGTCTCCC	59.965	20	GGCGAGGGACTTTCTTCGAA	60.038	20	180	5	184	TTTCCACGCTTCTGTCTCCC	59.965	20	GAGGGCGAGGGACTTTCTTC	60.108	20	183	5	187
i1_HQ_c57083/f2p2/1569	1	c	(AAG)5gaagggaatgtcgatctgggtttattaaactctctctctcacacacccagaaag(A)10ccattcatttcgaaccagaaccagaaccagaaccagcagaaacaagcgagtttctgagtgtgag(AT)8	159	138	296	GGTCCAATCTTCTCTCTGCTGA	59.501	22	CGGGAAAAAGGCGAACTTGG	60.040	20	248	107	354	AGGTCCAATCTTCTCTCTGCTG	59.499	22	CGGGAAAAAGGCGAACTTGG	60.040	20	249	106	354	GGTCCAATCTTCTCTCTGCTGA	59.501	22	GGGAAAAAGGCGAACTTGGC	60.320	20	247	107	353
i1_HQ_c57098/f2p36/1125	1	p3	(TCT)8	24	63	86	TTCTCTCTGCCACCCCTTCT	60.179	20	TTACCAACCCCGGAAAGAGC	59.963	20	101	32	132	CTTCTCTCTGCCACCCCTTC	59.748	20	TTACCAACCCCGGAAAGAGC	59.963	20	102	31	132	CTTCCTTCTCTCTGCCACCC	59.748	20	TTACCAACCCCGGAAAGAGC	59.963	20	106	27	132
i1_HQ_c57102/f2p0/1614	1	p2	(CT)11	22	39	60	GCACTCGCAAAACCAGACTT	59.337	20	TAGGTGAGCTGGTTGTCGTG	59.683	20	268	5	272	GCACTCGCAAAACCAGACTT	59.337	20	TGTAGGTGAGCTGGTTGTCG	59.683	20	270	5	274	GCACTCGCAAAACCAGACTT	59.337	20	GTAGGTGAGCTGGTTGTCGT	59.683	20	269	5	273
i1_HQ_c57102/f2p0/1614	2	p3	(AGG)5	15	910	924	GTCGGATCCGGTAGTGAACC	59.898	20	CTGAGACATCGTCACCGGAG	59.900	20	211	786	996	GGTCGGATCCGGTAGTGAAC	59.898	20	CTGAGACATCGTCACCGGAG	59.900	20	212	785	996	GTCGGATCCGGTAGTGAACC	59.898	20	ATGCTTCTCCGGCCAGTAAC	60.108	20	250	786	1035
i1_HQ_c57102/f2p0/1614	3	p3	(GCA)6	18	1204	1221	GCCCCAACCAATCAAGGGTA	59.960	20	GTCTGTTGCTGTTGCTGTGG	59.970	20	140	1159	1298	GCCCCAACCAATCAAGGGTA	59.960	20	CTCCACCCTGCGCAGTATAG	59.967	20	262	1159	1420	GCCCCAACCAATCAAGGGTA	59.960	20	TCCCCGTTGCGCTATCATAC	59.967	20	232	1159	1390
i1_HQ_c57104/f3p0/1675	1	p1	(T)12	12	61	72	GCTTAACGAACAAGCCCTGTG	60.069	21	AACTCAAAGCCCCCACCAAA	60.032	20	228	36	263	GCTTAACGAACAAGCCCTGTG	60.069	21	AAACTCAAAGCCCCCACCAA	60.032	20	229	36	264	GCTTAACGAACAAGCCCTGTG	60.069	21	TCAGCTCTGTTGGCTTCTGG	59.964	20	177	36	212
i1_HQ_c57130/f2p10/1610	1	p1	(T)10	10	1506	1515
i1_HQ_c57131/f2p0/1301	1	p2	(TC)16	32	45	76	CCAGCCGGTTTTTGGGTTTT	59.821	20	CGTTCCGGGTCAACTTCAGA	59.967	20	164	16	179	CCAGCCGGTTTTTGGGTTTT	59.821	20	CCACTTCATGGCCAACCTCT	59.961	20	214	16	229	CCAGCCGGTTTTTGGGTTTT	59.821	20	TGTACGCCTTCTTCACGTCC	60.039	20	194	16	209
i1_HQ_c57138/f2p0/1746	1	p2	(TC)12	24	121	144	CCCCCACATTCAAGTCACGA	59.964	20	GATGATTGGAACACGCTCGC	59.973	20	147	88	234	CAACCACGCCCACAGAAATG	60.039	20	GATGATTGGAACACGCTCGC	59.973	20	200	35	234	CCCCCACATTCAAGTCACGA	59.964	20	ACCCAAATGTCCCAAAGGCA	60.105	20	238	88	325
i1_HQ_c57879/f2p0/1551	1	c	(T)10cagtggg(T)11	28	32	59
i1_HQ_c58202/f4p0/1443	1	p1	(A)11	11	1423	1433
i1_HQ_c60289/f2p0/1820	1	p2	(CT)10	20	100	119	AGCTCCGACTCTGAGTCCAA	60.251	20	TATCGGGATGACTACGGGGG	60.251	20	123	69	191	AGCTCCGACTCTGAGTCCAA	60.251	20	ATGACTACGGGGGTGACTCT	59.665	20	116	69	184	AGAGCTCCGACTCTGAGTCC	60.394	20	TATCGGGATGACTACGGGGG	60.251	20	125	67	191
i1_HQ_c60289/f2p0/1820	2	p1	(T)12	12	1591	1602	CCCAAGAGTTCAAAGCCAGC	59.400	20	ACTATGGGGAACTGTGGGGT	60.179	20	280	1414	1693	GACACTGCTTCTGTTGCACA	58.983	20	ACTATGGGGAACTGTGGGGT	60.179	20	177	1517	1693	GCCAGCTCATAACGAAGAGGA	59.863	21	ACTATGGGGAACTGTGGGGT	60.179	20	266	1428	1693
i1_HQ_c61369/f3p18/1316	1	c	(A)11gaactttgcttttctctgtatccaacttttcttcgtgcaacg(CT)7	67	27	93	TTCATCCATTCCATTTTGTGTCC	57.596	23	CCGTTTGCCATGAAAGTCCG	60.110	20	234	1	234	TTCATCCATTCCATTTTGTGTCC	57.596	23	TGGGAAGGGGTCGTCTAAGT	59.884	20	268	1	268	TTCATCCATTCCATTTTGTGTCC	57.596	23	AGTGGGAAGGGGTCGTCTAA	59.884	20	270	1	270
i1_HQ_c61879/f3p13/1563	1	p1	(A)14	14	1429	1442	CATTGAAGTTTGTCCCGCCG	60.110	20	ACACACATTTGACGACTTCAATGT	59.665	24	113	1399	1511	TCTGCTTGTATAAGGCCCGC	60.179	20	ACACACATTTGACGACTTCAATGT	59.665	24	239	1273	1511	CCATTGAAGTTTGTCCCGCC	59.756	20	ACACACATTTGACGACTTCAATGT	59.665	24	114	1398	1511
i1_HQ_c65755/f5p0/1060	1	c	(T)12ccagttctccctt(TTC)7	46	16	61
i1_HQ_c65760/f4p0/1068	1	p1	(T)12	12	924	935	GCCTTGGATCGATGGGAGAG	59.965	20	CCAGCAAAAGGACTGACTTGC	60.001	21	227	831	1057	TCGATGGGAGAGGAGGTTGT	59.959	20	CCAGCAAAAGGACTGACTTGC	60.001	21	219	839	1057	TGGAGACGAATCGTTAGCCG	59.900	20	CCAGCAAAAGGACTGACTTGC	60.001	21	160	898	1057
i1_HQ_c65900/f3p21/1075	1	p1	(T)10	10	1067	1076
i1_HQ_c65941/f3p17/1059	1	p3	(TCC)5	15	296	310	CCCTACCCATCTCCCCTCAA	60.030	20	AAAGCGAAGGTCGGGCTTAA	59.964	20	126	242	367	CCCTACCCATCTCCCCTCAA	60.030	20	GATGCCATTGGAGTCGGGAA	60.107	20	174	242	415	CCCTACCCATCTCCCCTCAA	60.030	20	GGAACTGAAGACGGAGGAGC	60.109	20	158	242	399
i1_HQ_c65947/f4p3/1065	1	p1	(T)10	10	1024	1033	GCGAGTCAACCGCTAGAACT	60.109	20	ACGACACGACAATCAAATCTGG	59.263	22	153	917	1069	AGCGAGTCAACCGCTAGAAC	60.109	20	ACGACACGACAATCAAATCTGG	59.263	22	154	916	1069	GAAAGAAGCGAGTCAACCGC	59.836	20	ACGACACGACAATCAAATCTGG	59.263	22	160	910	1069
i1_HQ_c65961/f3p16/1043	1	p2	(TA)6	12	1019	1030
i1_HQ_c65992/f3p0/1065	1	p3	(CTT)5	15	69	83	GCTCTCCCTCAGCTCATTCC	59.893	20	TCGGACTTGGAGTTGGTGTG	59.894	20	209	43	251	GGCTCTCCCTCAGCTCATTC	59.893	20	TCGGACTTGGAGTTGGTGTG	59.894	20	210	42	251	GCTCTCCCTCAGCTCATTCC	59.893	20	GTCGGACTTGGAGTTGGTGT	59.894	20	210	43	252
i1_HQ_c66012/f2p0/1067	1	p2	(TC)7	14	22	35	CTCCTCCTCTTCCCACCTC	58.091	19	AGCTCTGACGACCTTGTTGG	59.966	20	256	0	255	CTCCTCCTCTTCCCACCTC	58.091	19	CCAGCTCTGACGACCTTGTT	59.966	20	258	0	257	CTCCTCCTCTTCCCACCTC	58.091	19	GTCTGGTTTTGGCCATTGGG	59.679	20	197	0	196
i1_HQ_c66019/f2p0/1062	1	p2	(TC)10	20	40	59	GAGGCCTGAGGTGCTTCTTC	60.392	20	TTAGCACCTCCTCCTCCTCC	60.032	20	210	11	220	TGATAGGGAGGCCTGAGGTG	60.399	20	TTAGCACCTCCTCCTCCTCC	60.032	20	217	4	220	GAGGCCTGAGGTGCTTCTTC	60.392	20	TTCAGCTCGTGCCTATGGTG	60.108	20	246	11	256
i1_HQ_c66019/f2p0/1062	2	p3	(GGA)5	15	199	213	CGCAGAAACAGAGCTGAAGC	59.834	20	TTTCCCTGCACAACACACCT	60.034	20	264	125	388	GCGCAGAAACAGAGCTGAAG	59.834	20	TTTCCCTGCACAACACACCT	60.034	20	265	124	388	TGGCGGTCTCTCTCTCTCTC	60.107	20	TTCAGCTCGTGCCTATGGTG	60.108	20	224	33	256
i1_HQ_c66072/f2p64/1069	1	p2	(GA)7	14	19	32
i1_HQ_c66105/f2p0/1061	1	c	(A)11ttgaaaaatgtc(A)10	33	377	409	AAGTGTGGGGGAAGGGATTT	58.833	20	ACGTTCAGCCATGAATTCGG	58.913	20	176	320	495	TGTGGGGGAAGGGATTTACAC	59.644	21	ACGTTCAGCCATGAATTCGG	58.913	20	173	323	495	GTGTGGGGGAAGGGATTTACA	59.644	21	ACGTTCAGCCATGAATTCGG	58.913	20	174	322	495
i1_HQ_c66125/f2p0/1056	1	p3	(GGA)7	21	191	211	CTTCTCGACCCGAAAACCCA	59.966	20	GACGCCTTCCAAGGGCATAT	60.179	20	223	108	330	CGTCCAAGTCCCTCAACCTC	60.037	20	GACGCCTTCCAAGGGCATAT	60.179	20	182	149	330	CAAATTCCTTCCCGGACCCA	59.961	20	GACGCCTTCCAAGGGCATAT	60.179	20	205	126	330
i1_HQ_c66185/f2p0/1053	1	p2	(CT)19	38	24	61
i1_HQ_c66185/f2p0/1053	2	p3	(CCA)5	15	566	580	GGAGAATCAGCTGCCCAGTT	60.035	20	AGACTTGTGGCAGATGGAGC	60.036	20	217	428	644	CAAGGAGAATCAGCTGCCCA	60.035	20	AGACTTGTGGCAGATGGAGC	60.036	20	220	425	644	TCATTGAACAGGCCACGTCA	59.892	20	AGACTTGTGGCAGATGGAGC	60.036	20	248	397	644
i1_HQ_c67154/f3p0/1804	1	p2	(AG)7	14	82	95	AGTCGTTGCGTTTAGGTCGT	59.969	20	AGGATGGTTCTTGATGGCGG	60.107	20	251	7	257	TCCCCAAGTCTTCGTCGTTG	59.967	20	AGGATGGTTCTTGATGGCGG	60.107	20	225	33	257	TGCTTCCCCAAGTCTTCGTC	59.965	20	AGGATGGTTCTTGATGGCGG	60.107	20	229	29	257
i1_HQ_c67678/f2p7/1162	1	p3	(AAG)6	18	225	242	GATGTGAAGGAGGAGGTGGC	60.107	20	CTGCCAGGCTTTCCGTTTTC	60.039	20	139	170	308	AGGTTTCGGTGCGTGATAGG	60.108	20	CTGCCAGGCTTTCCGTTTTC	60.039	20	211	98	308	GATGTGAAGGAGGAGGTGGC	60.107	20	AAATCCTCCGGTACATCGCC	59.894	20	245	170	414
i1_HQ_c67678/f2p7/1162	2	p3	(AAG)5	15	348	362	GAAAACGGAAAGCCTGGCAG	60.039	20	TCTCCAGCTAGCTCCGGATT	60.106	20	279	289	567	GAAAACGGAAAGCCTGGCAG	60.039	20	AAATCCTCCGGTACATCGCC	59.894	20	126	289	414	GAAAACGGAAAGCCTGGCAG	60.039	20	CGGGTGCTCATCCAAATCCT	60.107	20	139	289	427
i1_HQ_c68429/f3p0/1435	1	p3	(GCC)5	15	271	285	CTCTGCTCAGCTCAGCTCAG	60.179	20	AGTTGATCATCACGGCCTCG	60.179	20	254	192	445	CTCTGCTCTGCTCAGCTCAG	60.179	20	AGTTGATCATCACGGCCTCG	60.179	20	259	187	445	CTCTTTCGAAACCGCGATCG	59.705	20	AGTTGATCATCACGGCCTCG	60.179	20	232	214	445
i1_HQ_c69947/f51p0/1625	1	c	(CT)6ttctaaaaatcttctctctctagattttccga(TC)7	58	32	89	TCAAGTCTCTCATTTTTCGCCC	58.926	22	ACGTTCACCCTCTCAAGCTG	59.966	20	240	2	241	TCAAGTCTCTCATTTTTCGCCC	58.926	22	GACCTCCCAGAACTTGGCTC	60.036	20	163	2	164	TCAAGTCTCTCATTTTTCGCCC	58.926	22	ACTTGGCTCCGATCTGGTTG	60.036	20	152	2	153
i1_HQ_c69949/f71p0/1954	1	p2	(AG)6	12	47	58	GCACCAAACCCTCAAAACCC	59.894	20	CGTGATAGACGGGAAGCTCC	59.969	20	103	10	112	GCACCAAACCCTCAAAACCC	59.894	20	TGACGAGCGGAAGAGAGAGA	60.036	20	266	10	275	GCACCAAACCCTCAAAACCC	59.894	20	GTAGGAGACGATGACGAGCG	60.042	20	277	10	286
i1_HQ_c69954/f22p0/1382	1	p2	(CT)12	24	81	104	ACCTATCACCTGCAACCTCAC	59.721	21	CGTGGTGATCGTCGAAAGGA	60.109	20	158	0	157	ACCTATCACCTGCAACCTCAC	59.721	21	TGACGCATCCATTACGCAGA	59.825	20	199	0	198	ACCTATCACCTGCAACCTCAC	59.721	21	ACGCATCCATTACGCAGACT	59.824	20	197	0	196
i1_HQ_c69955/f5p0/1810	1	p2	(GA)14	28	58	85	GGAATCTGCCACGTCAATCG	59.347	20	CAGGCTTCTGAATCCCGGTT	60.035	20	280	19	298	GGAATCTGCCACGTCAATCG	59.347	20	GCTTCTGAATCCCGGTTCCA	60.035	20	277	19	295	GGAATCTGCCACGTCAATCG	59.347	20	CCAGTCTTGCAGCATGATGC	59.899	20	182	19	200
i1_HQ_c69957/f5p0/1703	1	p2	(TC)10	20	65	84	TTTGGGGTTTGCTGCAACTG	59.822	20	GCCCAACTCTGCCCTCTAAA	59.672	20	214	42	255	TTTGGGGTTTGCTGCAACTG	59.822	20	TGAGGTCAGGCCATTTCTGG	59.671	20	125	42	166	TTTGGGGTTTGCTGCAACTG	59.822	20	GAGGTCAGGCCATTTCTGGT	59.670	20	124	42	165
i1_HQ_c69958/f14p0/1869	1	p3	(CCG)8	24	471	494	AACGATCCAGGTGCCTTCTG	60.036	20	CCGGTACAGTCTCAACCACC	60.038	20	208	311	518	GTGCTGAATCTTGCCGCAAA	60.039	20	CCGGTACAGTCTCAACCACC	60.038	20	147	372	518	GTGCTGAATCTTGCCGCAAA	60.039	20	GGGATTTCTCCGCCTCGAAT	59.893	20	272	372	643
i1_HQ_c69974/f4p0/1151	1	p3	(TCG)6	18	138	155	TTCTGGGTGTGTGGGTGATG	59.890	20	TAAAAAGTCTCGCGGCCAGT	59.966	20	202	102	303	TTCTGGGTGTGTGGGTGATG	59.890	20	ACGAAGACGAAGAGGGCTTG	60.038	20	165	102	266	TTCTGGGTGTGTGGGTGATG	59.890	20	CGAGGAGGACGAAGACGAAG	59.903	20	173	102	274
i1_HQ_c69985/f17p0/1683	1	p3	(CTC)10	30	41	70	AACCTAAACGGCGTCTTGGT	59.893	20	GGATCCCATGCTCGAGACAG	59.967	20	190	6	195	AACCTAAACGGCGTCTTGGT	59.893	20	CTGGATCCCATGCTCGAGAC	59.967	20	192	6	197	GTCTTGGTAAACGCCGCTTC	59.835	20	GGATCCCATGCTCGAGACAG	59.967	20	178	18	195
i1_HQ_c69989/f4p0/1779	1	c	(TC)7gatacactc(A)10	33	25	57	GTGTCGGCTCTCGGGTTTG	61.028	19	GAATGGGGAGTTGATGGGGG	60.106	20	218	1	218	AGTGTCGGCTCTCGGGTTT	61.208	19	GAATGGGGAGTTGATGGGGG	60.106	20	219	0	218	TGTCGGCTCTCGGGTTTG	59.658	18	GAATGGGGAGTTGATGGGGG	60.106	20	217	2	218
i1_HQ_c69990/f10p0/1814	1	p1	(A)10	10	1643	1652	TAGATGTGGCTCCACCTCGA	60.034	20	CCCACGGCTCATCACACTAA	59.751	20	222	1492	1713	GGACCACTGTGGATTCTGGG	60.035	20	CCCACGGCTCATCACACTAA	59.751	20	202	1512	1713	GCTCTAGATGTGGCTCCACC	59.894	20	CCCACGGCTCATCACACTAA	59.751	20	226	1488	1713
i1_HQ_c69995/f2p0/1653	1	c*	(A)11ctgcatttattcagtctttttaaattcagctatt(A)15t(A)11(AT)7*aatt(A)13	102	304	405	TGCAATATTTAAGTGTGGGGGA	57.676	22	AGGAGATGCAGACATGGCTT	59.082	20	231	207	437	TGCAATATTTAAGTGTGGGGGA	57.676	22	AAGGAGATGCAGACATGGCT	59.082	20	232	207	438	TGCAATATTTAAGTGTGGGGGAA	58.322	23	AGGAGATGCAGACATGGCTT	59.082	20	231	207	437
i1_HQ_c69995/f2p0/1653	2	p1	(A)11	11	1639	1649
i1_HQ_c69998/f3p0/1155	1	p1	(A)14	14	128	141	AACGGAAACCCACCTCAGTC	59.892	20	GTTTGGCCTGCAGCTTCTTC	60.039	20	241	57	297	AACGGAAACCCACCTCAGTC	59.892	20	AAGGTGGTGGTCCTGTTTGG	60.106	20	255	57	311	AACGGAAACCCACCTCAGTC	59.892	20	TCGAGATCAGTGTTGACGCC	60.109	20	163	57	219
i1_HQ_c69998/f3p0/1155	2	p3	(AAG)5	15	271	285	TCGAATCCCGTCATCACGTC	59.900	20	AAGAAGACTGCGACTGGCTC	60.038	20	220	216	435	TCGAATCCCGTCATCACGTC	59.900	20	GAAGAAGACTGCGACTGGCT	60.038	20	221	216	436	TCGAATCCCGTCATCACGTC	59.900	20	AAATTTGCTGCTGGGCTTCG	60.038	20	148	216	363
i1_HQ_c69998/f3p0/1155	3	p3	(GCC)5	15	598	612	AGCCAGTCGCAGTCTTCTTC	60.038	20	CCTTCAACCGGAAAACGCTG	60.040	20	244	417	660	GAGCCAGTCGCAGTCTTCTT	60.038	20	CCTTCAACCGGAAAACGCTG	60.040	20	245	416	660	AGCCAGTCGCAGTCTTCTTC	60.038	20	CCTTCCCCTTCAACCGGAAA	59.888	20	250	417	666
i1_HQ_c69998/f3p0/1155	4	p1	(T)10	10	923	932	GCTCACACAGCTGCTTTCAG	59.762	20	TCCTTGAGCTAGACACAGGT	57.689	20	251	806	1056	ACAGCTGCTTTCAGTCTCCG	60.320	20	TCCTTGAGCTAGACACAGGT	57.689	20	245	812	1056	CGCCCAGTTGATTAGACCCC	60.464	20	TCCTTGAGCTAGACACAGGT	57.689	20	186	871	1056
i1_HQ_c70000/f6p0/1108	1	p2	(TC)6	12	10	21
i1_HQ_c70010/f10p0/1081	1	p2	(GA)6	12	36	47	ACCCTCAAGTACTCTCTCGGA	59.366	21	CTCCGATGAGGACCATGACG	59.969	20	174	1	174	ACCCTCAAGTACTCTCTCGGA	59.366	21	ACGCAAATTCCGAGCCCTAA	60.036	20	275	1	275	ACCCTCAAGTACTCTCTCGGA	59.366	21	CAGATCTGCCGCCATTGTTG	59.900	20	107	1	107
i1_HQ_c70018/f4p0/1549	1	p2	(CT)11	22	118	139	CCGAAACCTTCCCCAACAGA	59.890	20	TCGGAGAGTGATTGGGGGAT	60.031	20	151	63	213	TCCGAAACCTTCCCCAACAG	59.890	20	TCGGAGAGTGATTGGGGGAT	60.031	20	152	62	213	GCGTCTCGGTCCTCTTCTTC	60.179	20	TCGGAGAGTGATTGGGGGAT	60.031	20	180	34	213
i1_HQ_c70018/f4p0/1549	2	p1	(T)14	14	324	337	ATCCCCCAATCACTCTCCGA	60.031	20	GTTAGCCGGCCCCATATCAA	59.890	20	231	194	424	ATCCCCCAATCACTCTCCGA	60.031	20	TCCCCAAACCCTAATCCCCA	60.179	20	193	194	386	ACCCCTCCGACGCTAAAATG	60.108	20	GTTAGCCGGCCCCATATCAA	59.890	20	200	225	424
i1_HQ_c70028/f24p0/1557	1	p3	(GAA)5	15	68	82	GCCGACTCTTCATTCTTCGC	59.352	20	TCTTTTCCAGTAGAGGCGGC	59.751	20	258	3	260	CGCCGACTCTTCATTCTTCG	59.083	20	TCTTTTCCAGTAGAGGCGGC	59.751	20	259	2	260	GCCGACTCTTCATTCTTCGC	59.352	20	CGTCGCGGAGAATCCATGAA	60.528	20	234	3	236
i1_HQ_c70030/f4p0/1130	1	p2	(TC)8	16	16	31
i1_HQ_c70031/f3p0/1379	1	p3	(CAG)5	15	329	343	CACTACTCCAGCACTCAGGC	60.108	20	CATCCTCGCTCTTGGGGATC	59.965	20	277	274	550	CACTACTCCAGCACTCAGGC	60.108	20	TCTTGGGGATCAACACGAGC	60.036	20	268	274	541	CACTACTCCAGCACTCAGGC	60.108	20	GCTCTTGGGGATCAACACGA	60.036	20	270	274	543
i1_HQ_c70039/f4p0/1649	1	p3	(AGG)5	15	181	195	TGTCTGTCCTTCCCCTGACT	59.809	20	AAAAGGCAGTTGGGTCTCCC	60.179	20	276	47	322	TGTCTGTCCTTCCCCTGACT	59.809	20	GTTGCAGCAGTTGTGTCCAC	60.249	20	172	47	218	TGTCTGTCCTTCCCCTGACT	59.809	20	TTGTTGCAGCAGTTGTGTCC	59.545	20	174	47	220
i1_HQ_c70044/f3p0/1110	1	p2	(TC)7	14	101	114	ACCACCCACTCTCTCCACTT	60.105	20	AATGGGCTAGCTCGTCTTGG	59.821	20	236	53	288	ATTTTGGAGCACCACCCACT	59.812	20	AATGGGCTAGCTCGTCTTGG	59.821	20	246	43	288	ACCACCCACTCTCTCCACTT	60.105	20	TCGGCAATGACAACTTTGGC	59.686	20	213	53	265
i1_HQ_c70044/f3p0/1110	2	p1	(T)10	10	1018	1027	ATGATGCTGTGGGTGCTTCA	59.961	20	ACGTGCATCTGCTCTTTCTCA	59.999	21	135	966	1100	TGATGCTGTGGGTGCTTCAA	60.179	20	ACGTGCATCTGCTCTTTCTCA	59.999	21	134	967	1100	GCCAGGTACATAAGTGGGCA	59.745	20	ACGTGCATCTGCTCTTTCTCA	59.999	21	240	861	1100
i1_HQ_c70077/f4p0/1152	1	c	(A)10g(A)10tcccaattcacatcaacgcgcccg(GA)6	57	30	86	CCCATTCAAAATCAAACTCTCCCA	59.472	24	GTGTGTCGGTTGGTTGCTTC	59.971	20	117	3	119	CCCATTCAAAATCAAACTCTCCCA	59.472	24	GTTGATCGAGGTGTGTCGGT	60.039	20	127	3	129	CCCATTCAAAATCAAACTCTCCCA	59.472	24	TGATCGAGGTGTGTCGGTTG	60.039	20	125	3	127
i1_HQ_c70091/f2p0/1659	1	p2	(TC)9	18	60	77	CTGAACCACACCACTAGCCA	59.604	20	CGCGGCACATCATCAACTTT	59.831	20	160	23	182	CTGAACCACACCACTAGCCA	59.604	20	AAAGGCGATTAAAGCTGCGC	60.179	20	177	23	199	GGAGACTTGGTTCGGGGAAT	59.381	20	CGCGGCACATCATCAACTTT	59.831	20	182	1	182
i1_HQ_c70094/f3p0/1101	1	p1	(A)10	10	1092	1101
i1_HQ_c70100/f3p0/1265	1	c	(A)11caaaaaaaactaagagtaattaattgtgacatgtcac(A)10	58	359	416	TGGGGTTATCCTGCACTTGG	59.669	20	GGTAGACGCTCGAGACCAAG	59.901	20	260	250	509	CCCTTGGGGTTATCCTGCAC	60.396	20	GGTAGACGCTCGAGACCAAG	59.901	20	264	246	509	GGGGTTATCCTGCACTTGGA	59.376	20	GGTAGACGCTCGAGACCAAG	59.901	20	259	251	509
i1_HQ_c70119/f14p0/1289	1	p2	(AG)7	14	51	64	CCCTGGAGAGTCGAGAATCG	59.334	20	AGTGCCATTCTTGCCGGTAA	59.962	20	279	7	285	CCCTGGAGAGTCGAGAATCG	59.334	20	AAGTGCCATTCTTGCCGGTA	59.962	20	280	7	286	CCCTGGAGAGTCGAGAATCG	59.334	20	AATGAAGGCTTGCGTGATGC	59.828	20	155	7	161
i1_HQ_c70119/f14p0/1289	2	p3	(CCG)5	15	209	223	GATGGGTCGCCAATCCCTAG	59.965	20	AGTTCCGCCCTTCTTTGGAG	59.963	20	256	102	357	GATGGGTCGCCAATCCCTAG	59.965	20	AGTGCCATTCTTGCCGGTAA	59.962	20	184	102	285	GATGGGTCGCCAATCCCTAG	59.965	20	AAGTGCCATTCTTGCCGGTA	59.962	20	185	102	286
i1_HQ_c70128/f4p0/1189	1	p1	(A)18	18	37	54	CAAGGATTCAAGGTTCGCTGT	58.846	21	GTGCGTCCTTTGCTTTCTCG	60.111	20	243	7	249	CAAGGATTCAAGGTTCGCTGT	58.846	21	CGAGTGCGTCCTTTGCTTTC	60.111	20	246	7	252	CAAGGATTCAAGGTTCGCTGT	58.846	21	TGGCCATCAGCTTGTTTGGA	60.179	20	114	7	120
i1_HQ_c70155/f5p0/1748	1	p3	(CGG)5	15	248	262	TGCTCTACCCACACCTCTCA	59.886	20	GTGACTCGGTCGACGTCTC	59.868	19	170	116	285	ACTGCTCTACCCACACCTCT	59.885	20	GTGACTCGGTCGACGTCTC	59.868	19	172	114	285	ATGTCATCGGGCTCTTCAGC	60.179	20	TCTCCCTCACCAGCATGGA	59.919	19	202	225	426
i1_HQ_c70157/f12p0/1797	1	p1	(T)12	12	70	81	TCCAGCTCTCCCTTTTGTCAC	59.928	21	TGTTGTACCGCTCCAGCTTT	59.892	20	189	18	206	CCAGCTCTCCCTTTTGTCACT	59.927	21	TGTTGTACCGCTCCAGCTTT	59.892	20	188	19	206	TCCAGCTCTCCCTTTTGTCAC	59.928	21	CTTGCTAGTGTCCGGTGGAG	60.109	20	164	18	181
i1_HQ_c70157/f12p0/1797	2	p1	(A)10	10	1625	1634	CCCGAGGAATCCGCTTGATT	60.179	20	ACACCAAGGACCACACAACA	59.670	20	177	1523	1699	ATCACTGATCACATGGCCCC	59.816	20	ACACCAAGGACCACACAACA	59.670	20	145	1555	1699	CGGGCTGAGGAAGTTCGTAA	59.754	20	ACACCAAGGACCACACAACA	59.670	20	280	1420	1699
i1_HQ_c70157/f12p0/1797	3	p3	(GAA)5	15	1757	1771
i1_HQ_c70172/f22p0/1372	1	p2	(CT)16	32	26	57
i1_HQ_c70184/f59p0/1363	1	p2	(CT)6	12	8	19
i1_HQ_c70187/f21p0/1272	1	p1	(A)10	10	1253	1262
i1_HQ_c70237/f12p0/1355	1	p2	(TC)9	18	9	26
i1_HQ_c70295/f16p0/1224	1	p1	(T)10	10	1198	1207
i1_HQ_c70322/f3p0/1120	1	p2	(AG)9	18	56	73	GCAAGCAACCATAGCAGCAG	60.179	20	TGCTCCCACCTTACCTAGCT	59.957	20	115	3	117	GCAAGCAACCATAGCAGCAG	60.179	20	TAGTGTGTCGTATGGGCACG	59.828	20	194	3	196	GCAAGCAACCATAGCAGCAG	60.179	20	GCTAGTGTGTCGTATGGGCA	59.825	20	196	3	198
i1_HQ_c70332/f2p0/1159	1	p3	(AGG)5	15	38	52	ACAACAACCCAGAACAAAGCAG	59.834	22	TCACACAGAACCGTGAGCTC	59.968	20	184	2	185	ACAACAACCCAGAACAAAGCAG	59.834	22	GACCTGAGCGTCACACAGAA	59.968	20	194	2	195	ACAACAACCCAGAACAAAGCAG	59.834	22	TGCCTGTTCGTCTGGTTCTC	59.966	20	118	2	119
i1_HQ_c70440/f6p71/1079	1	p1	(T)15	15	510	524	TCACGGCGTCTCTAATGTGG	59.827	20	TTCCGACTTTCAGTTTGCCA	57.954	20	267	323	589	ACTAAGTTTGGCGGGGCATT	60.252	20	TTCCGACTTTCAGTTTGCCA	57.954	20	239	351	589	CCCTCAAGTCATCACCACCG	60.392	20	TTCCGACTTTCAGTTTGCCA	57.954	20	201	389	589
i1_HQ_c70444/f7p0/1090	1	p3	(TCC)9	27	106	132	AAGCAAACCTCCACACCTCC	60.179	20	TCAGTGTTGCTGCTCCTCTG	59.966	20	208	79	286	AAGCAAACCTCCACACCTCC	60.179	20	TCGCCATGATCAGTGTTGCT	60.036	20	217	79	295	AAGCAAACCTCCACACCTCC	60.179	20	CGCCATGATCAGTGTTGCTG	59.902	20	216	79	294
i1_HQ_c70444/f7p0/1090	2	p3	(GAA)6	18	601	618	CTCAAACGCTTCCACAACCG	60.041	20	TCATCTTTGCTTGGCAGTGT	58.015	20	154	493	646	CTCAAACGCTTCCACAACCG	60.041	20	TCATCTTTGCTTGGCAGTGTTG	59.965	22	154	493	646	CTCAAACGCTTCCACAACCG	60.041	20	TGTTCATCTTTGCTTGGCAGTG	59.965	22	157	493	649
i1_HQ_c70444/f7p0/1090	3	p1	(T)11	11	910	920	TGTGTGCAGCAGATACTGGA	59.024	20	TTGGTCCGGTGGTTTCCAAA	60.033	20	154	823	976	TGTGTGCAGCAGATACTGGA	59.024	20	GGACCTGCAGACCCAATTGA	59.962	20	200	823	1022	TGTGTGCAGCAGATACTGGA	59.024	20	CTGGACCTGCAGACCCAATT	59.961	20	202	823	1024
i1_HQ_c70447/f55p0/1862	1	c	(TC)10t(TC)6	33	16	48
i1_HQ_c70447/f55p0/1862	2	p2	(TA)9	18	202	219	TGTGACTAATTGCAGCCAGC	58.832	20	CTCCAACCAGGACAGCTCTG	60.037	20	269	169	437	TGTGACTAATTGCAGCCAGC	58.832	20	TCTCCATAGCCCTCCAACCA	59.956	20	280	169	448	TGCAGCCAGCTAAAACACTC	58.762	20	CTCCAACCAGGACAGCTCTG	60.037	20	259	179	437
i1_HQ_c70480/f87p0/1840	1	p1	(A)11	11	1702	1712	ACTCTCAGCACACTGGTTCA	58.877	20	CACACACGTACAACACTTCTGT	59.073	22	197	1573	1769	ACTCTCAGCACACTGGTTCA	58.877	20	ACACACACGTACAACACTTCTG	59.073	22	198	1573	1770	ACTCTCAGCACACTGGTTCA	58.877	20	ACACACGTACAACACTTCTGT	57.759	21	196	1573	1768
i1_HQ_c70486/f18p0/1730	1	c	(CT)6ttctcaatttttggttccttttcc(A)22	58	50	107	CACAATACCGCTGGCCCTAA	60.107	20	AACCGGTGCTTCTGTCTCTG	59.966	20	167	6	172	CACAATACCGCTGGCCCTAA	60.107	20	AGAGTTGTGGAAGGGGGCTA	60.179	20	208	6	213	CACAATACCGCTGGCCCTAA	60.107	20	AGGGGGCTATTGCGTCATTC	60.179	20	197	6	202
i1_HQ_c70486/f18p0/1730	2	p2	(TA)6	12	1668	1679	GTGAGGGGAAGGACTGGTTG	59.963	20	GGCTACAGTTTATCCTTTTTCTGCA	59.817	25	272	1456	1727	CTCCTCTTCTAGCTCCCCGT	60.106	20	GGCTACAGTTTATCCTTTTTCTGCA	59.817	25	150	1578	1727	TCTCCTCTTCTAGCTCCCCG	59.816	20	GGCTACAGTTTATCCTTTTTCTGCA	59.817	25	151	1577	1727
i1_HQ_c70492/f5p0/1371	1	p1	(A)10	10	1154	1163	AAGTGCCAGTAGGAGGAGCT	60.252	20	TAGACATTCCCCCTTGGCCA	60.551	20	221	1110	1330	GAGCTCTGCAGGACCAAGAA	59.677	20	TAGACATTCCCCCTTGGCCA	60.551	20	206	1125	1330	AGCTCTGCAGGACCAAGAAG	59.676	20	TAGACATTCCCCCTTGGCCA	60.551	20	205	1126	1330
i1_HQ_c70507/f24p0/1832	1	p2	(AG)7	14	47	60	GCACCAAACCCTCAAAACCC	59.894	20	CGTGATAGACGGGAAGCTCC	59.969	20	101	10	110	GCACCAAACCCTCAAAACCC	59.894	20	TGACGAGCGGAAGAGAGAGA	60.036	20	264	10	273	GCACCAAACCCTCAAAACCC	59.894	20	GTAGGAGACGATGACGAGCG	60.042	20	275	10	284
i1_HQ_c70509/f11p0/1367	1	p1	(A)16	16	46	61	GGTCTAGGAAAAGAAACCCACCT	59.926	23	GTTGGAGGCGGTTTGGTAGA	59.964	20	180	0	179	GGTCTAGGAAAAGAAACCCACCT	59.926	23	TGTCGACTAGGTGAGAGCCA	59.962	20	275	0	274	GGTCTAGGAAAAGAAACCCACCT	59.926	23	TCCAGCTCCTCCAGTAACCA	59.884	20	250	0	249
i1_HQ_c70510/f11p0/1756	1	p1	(A)13	13	1652	1664	CATTGAAGTTTGTCCCGCCG	60.110	20	ACACACATTTGACGACTTCAATGT	59.665	24	112	1622	1733	TCTGCTTGTATAAGGCCCGC	60.179	20	ACACACATTTGACGACTTCAATGT	59.665	24	238	1496	1733	CTCTGGAGGAGGTGATTGGC	59.820	20	ACACACATTTGACGACTTCAATGT	59.665	24	270	1464	1733
i1_HQ_c70516/f10p0/1300	1	p1	(A)17	17	1144	1160	TGCATGAATTAAGTATGGGGGA	57.195	22	CAGGGAGTCTCGATGTGCAA	59.753	20	194	1083	1276	TGCATGAATTAAGTATGGGGGA	57.195	22	AACAGGGAGTCTCGATGTGC	59.752	20	196	1083	1278	AGGTTGTTTTAGGTTTCGTTGTGT	59.540	24	TCGATGTGCAATGGGACTGA	59.387	20	275	993	1267
i1_HQ_c70519/f7p0/1508	1	p3	(AGG)5	15	37	51	ACAACAACCCAGAACAAAGCAG	59.834	22	TCACACAGAACCGTGAGCTC	59.968	20	184	1	184	ACAACAACCCAGAACAAAGCAG	59.834	22	GACCTGAGCGTCACACAGAA	59.968	20	194	1	194	ACAACAACCCAGAACAAAGCAG	59.834	22	TGCCTGTTCGTCTGGTTCTC	59.966	20	118	1	118
i1_HQ_c70524/f2p0/1611	1	p3	(AGA)5	15	811	825	TCGTCCTGTGGTGAAGATGC	60.037	20	GAAGAGCCTGCCTGACTTGT	59.964	20	241	769	1009	GCCCCTAAGGTGTTTTCGGA	59.963	20	CTGACTTGTAGCGCACTCCA	60.038	20	271	728	998	TCGTCCTGTGGTGAAGATGC	60.037	20	CTGACTTGTAGCGCACTCCA	60.038	20	230	769	998
i1_HQ_c70527/f3p0/1484	1	p2	(CT)13	26	40	65	GCAATTCGAAAGCTGCCACA	60.039	20	GATTTGATTTCGTCGGCGGG	59.972	20	105	8	112	GCAATTCGAAAGCTGCCACA	60.039	20	CTGCGATGCCCCTAAGTAGG	59.966	20	212	8	219	TCACGCAATTCGAAAGCTGC	60.110	20	GATTTGATTTCGTCGGCGGG	59.972	20	109	4	112
i1_HQ_c70530/f2p0/1392	1	p1	(T)11	11	1202	1212	CTCGAGTGCTAGGTGCCAAA	60.037	20	ACCTGCTATGAACATCCTGCT	59.157	21	217	1142	1358	TTCTTCCCTGACACCAAGGC	59.890	20	ACCTGCTATGAACATCCTGCT	59.157	21	236	1123	1358	CTCGAGTGCTAGGTGCCAAA	60.037	20	CCTCTCCACAGGTTGTAACACA	59.896	22	188	1142	1329
i1_HQ_c70539/f2p0/1214	1	c	(AT)6ac(AT)11	36	1094	1129	TGCTAGGCTTCCAAGTTCCA	58.936	20	CCGATAAGATTACAACACATTGGGG	59.991	25	198	993	1190	TGCTAGGCTTCCAAGTTCCA	58.936	20	AGATTACAACACATTGGGGAAACA	58.856	24	192	993	1184	TGCTAGGCTTCCAAGTTCCAA	59.576	21	CCGATAAGATTACAACACATTGGGG	59.991	25	198	993	1190
i1_HQ_c70543/f50p0/1466	1	p2	(AG)11	22	174	195	CCTCACCCCACACCAAACAT	60.179	20	CCGGAGAGGGAAATGATCGG	59.966	20	260	86	345	TAACTACCCCCTCACCCCAC	60.253	20	CCGGAGAGGGAAATGATCGG	59.966	20	269	77	345	CCTCACCCCACACCAAACAT	60.179	20	TTGGTTGTAGGCCACCTTGG	60.179	20	225	86	310
i1_HQ_c70576/f3p0/1723	1	p3	(CTT)6	18	1573	1590	AGTAGTGTTGTGCCAACCTGA	59.511	21	ACTTCCACAACCACCAGCAT	59.814	20	174	1448	1621	AGTAGTGTTGTGCCAACCTGA	59.511	21	CTTCCACAACCACCAGCATG	59.400	20	173	1448	1620	AGTAGTGTTGTGCCAACCTGA	59.511	21	CCACAACCACCAGCATGGAT	60.613	20	170	1448	1617
i1_HQ_c70585/f2p7/1107	1	c	(T)11aagtgaaattgcca(TCG)7	46	245	290	CGCGGGTTGTTTCTCTCTCT	60.038	20	GTCCAAGCATCACAACTCGC	59.833	20	275	90	364	GCAGAGAAAGAGATCGGCGA	59.899	20	GTCCAAGCATCACAACTCGC	59.833	20	179	186	364	AGCAGAGAAAGAGATCGGCG	59.898	20	GTCCAAGCATCACAACTCGC	59.833	20	180	185	364
i1_HQ_c70605/f3p0/1454	1	p1	(T)12	12	1198	1209	TGCAAGTTTGTCGTCTTGCG	59.973	20	CCCTAGACGTACCGCATTCC	59.968	20	140	1114	1253	GCAAGTTTGTCGTCTTGCGT	59.972	20	CCCTAGACGTACCGCATTCC	59.968	20	139	1115	1253	TGCAAGTTTGTCGTCTTGCG	59.973	20	AGAGAACCCTTCCATGCAGC	60.035	20	184	1114	1297
i1_HQ_c70610/f8p0/1502	1	p2	(TC)9	18	84	101	ACCTCAAAACATTGCTGGGTC	59.036	21	TCACTCTGGATCTCCTCCCC	59.737	20	152	50	201	ACCTCAAAACATTGCTGGGTC	59.036	21	CACTCTGGATCTCCTCCCCT	59.736	20	151	50	200	ACCTCAAAACATTGCTGGGT	57.913	20	TCACTCTGGATCTCCTCCCC	59.737	20	152	50	201
i1_HQ_c70614/f24p0/1300	1	p2	(GA)6	12	150	161	ACGCAGAGTACATGGGAAGC	60.108	20	CCACCAGAACCCACAGATGG	60.323	20	243	74	316	ACGCAGAGTACATGGGAAGC	60.108	20	CCACCAGAACCCACAGATGG	60.323	20	273	44	316	CGCAGAGTACATGGGAAGCA	60.108	20	CCACCAGAACCCACAGATGG	60.323	20	242	75	316
i1_HQ_c70617/f5p0/1158	1	c	(AG)7aaat(AG)10	38	20	57
i1_HQ_c70624/f2p0/1313	1	p1	(A)14	14	11	24
i1_HQ_c70625/f11p0/1098	1	c	(CT)9caccccaaaacagagcagaaaaatctctcaagcttcatctccaatcccctttttcctctcctcaat(TC)6	96	1	96
i1_HQ_c70628/f7p0/1111	1	p2	(AG)12	24	59	82	TCATCGCTTCTCAGTTTTCACA	58.272	22	TTTCCAGCTCCAACATCCCC	59.960	20	259	32	290	TCATCGCTTCTCAGTTTTCACA	58.272	22	AGGCGAACAAGGAAGGATCC	59.747	20	106	32	137	TCATCGCTTCTCAGTTTTCACA	58.272	22	CAGCTCCAACATCCCCAAGA	59.671	20	255	32	286
i1_HQ_c70632/f10p0/1091	1	p3	(GAG)6	18	85	102	TCACAAAAAGCCCAAAACACCA	59.697	22	TGGCGACCGACTTTCTCTTC	60.039	20	130	1	130	TCACAAAAAGCCCAAAACACCA	59.697	22	ATGCTTCGATCCACCTCGTC	59.897	20	158	1	158	TCACAAAAAGCCCAAAACACCA	59.697	22	TGGTGGTTCATGGCTTGTGT	60.106	20	224	1	224
i1_HQ_c70644/f14p0/1130	1	p3	(AAG)6	18	41	58	GAAACCCAAAGCCCTAACGC	59.757	20	ATCCCAGCAGACTTCACAGC	60.036	20	175	13	187	GAAACCCAAAGCCCTAACGC	59.757	20	GAATCCTTCCCTCGGACACC	59.822	20	205	13	217	CCCAAAGCCCTAACGCAGAT	60.394	20	ATCCCAGCAGACTTCACAGC	60.036	20	171	17	187
i1_HQ_c70645/f15p0/1698	1	c	(TC)11t(TC)6	35	21	55
i1_HQ_c70653/f18p0/1202	1	p3	(GTT)6	18	1026	1043	GCCGGCATGGGAAAAAGTTT	59.965	20	CCACCATCACGTACCAACCA	59.964	20	132	962	1093	GCCGGCATGGGAAAAAGTTT	59.965	20	CCACCACCATCACGTACCAA	59.964	20	135	962	1096	GCCGGCATGGGAAAAAGTTT	59.965	20	ACCACCATCACGTACCAACC	59.964	20	133	962	1094
i1_HQ_c70664/f13p0/1103	1	p3	(TCT)7	21	44	64	ATCCATTCCCACCAATCCCC	59.437	20	CGAACTCGACCATCTCCTCG	59.972	20	183	20	202	ATCCATTCCCACCAATCCCC	59.437	20	GAGAAGATTGCGCTCCTCGA	59.899	20	245	20	264	ATCCATTCCCACCAATCCCC	59.437	20	AGAGAAGATTGCGCTCCTCG	59.898	20	246	20	265
i1_HQ_c70664/f13p0/1103	2	p1	(T)10	10	1070	1079
i1_HQ_c70669/f7p0/1491	1	p2	(CT)11	22	28	49	GCACACAAGTCTCACCTCCA	59.893	20	CTTGATGACCTTGCTGGGGT	59.961	20	267	2	268	GCACACAAGTCTCACCTCCA	59.893	20	ACCTTGATGACCTTGCTGGG	59.961	20	269	2	270	GCACACAAGTCTCACCTCCA	59.893	20	GGGCCTCCACATTTCCAAGA	59.960	20	207	2	208
i1_HQ_c70742/f98p0/1226	1	p2	(AT)6	12	1093	1104	TGGCCATTTCCCACAGTTGA	59.813	20	TAACATAAAGGACGAGGCCG	57.410	20	274	862	1135	GGCCATTTCCCACAGTTGAC	59.397	20	TAACATAAAGGACGAGGCCG	57.410	20	273	863	1135	TGGCCATTTCCCACAGTTGA	59.813	20	GATAACATAAAGGACGAGGCCG	58.942	22	276	862	1137
i1_HQ_c70744/f3p0/1386	1	p3	(CCA)5	15	845	859	GAGTCAGTTGCACCCTCTCC	60.037	20	CAGTTCCAGTGCAGCAAACC	59.969	20	247	754	1000	ATCCATCCCCAACTCCTCCA	59.954	20	CAGTTCCAGTGCAGCAAACC	59.969	20	225	776	1000	ATCCATCCCCAACTCCTCCA	59.954	20	GGCCTTCCTCGACATCACAA	60.036	20	273	776	1048
i1_HQ_c70750/f4p0/1179	1	p1	(A)16	16	385	400	AAGTGTGGGGGAAGGGATTT	58.833	20	AGACAGTTGAAAGGGCATCC	57.793	20	165	319	483	AAGTGTGGGGGAAGGGATTT	58.833	20	TCCTAGACAGTTGAAAGGGCA	58.665	21	169	319	487	TGTGGGGGAAGGGATTTACAC	59.644	21	AGACAGTTGAAAGGGCATCC	57.793	20	162	322	483
i1_HQ_c70893/f8p0/1413	1	c	(T)13gttaaaagtagcagtcggaataattttggtagtgtaca(GAG)5	66	1212	1277	TCGGAGTTGGGCAGTCAAAA	59.818	20	CCAAAGGCTCATCATCCCCA	59.740	20	146	1159	1304	TTCGGAGTTGGGCAGTCAAA	59.818	20	CCAAAGGCTCATCATCCCCA	59.740	20	147	1158	1304	TCGGAGTTGGGCAGTCAAAA	59.818	20	ACCAAAGGCTCATCATCCCC	59.740	20	147	1159	1305
i1_HQ_c70955/f17p0/1597	1	p1	(T)10	10	72	81	TCCAGCTCTCCCTTTTGTCAC	59.928	21	TGTTGTACCGCTCCAGCTTT	59.892	20	187	20	206	CCAGCTCTCCCTTTTGTCACT	59.927	21	TGTTGTACCGCTCCAGCTTT	59.892	20	186	21	206	TCCAGCTCTCCCTTTTGTCAC	59.928	21	CTTGCTAGTGTCCGGTGGAG	60.109	20	162	20	181
i1_HQ_c71101/f7p0/1138	1	p2	(AG)7	14	39	52	ATTGCACTCAAAGCTAGCAAG	57.155	21	GCTCTGTCTCCATCTCAGCC	59.895	20	122	15	136	ATTGCACTCAAAGCTAGCAAG	57.155	21	GCCTGAGCTCTGTCTCCATC	59.895	20	128	15	142	ATTGCACTCAAAGCTAGCAAG	57.155	21	TCCACACAAGTGCTGCTCTC	60.250	20	258	15	272
i1_HQ_c71101/f7p0/1138	2	p3	(GGA)5	15	155	169	TGGAGACAGAGCTCAGGCTA	59.667	20	GGCGGGAAGATCCATGTTCT	59.819	20	254	125	378	TGGAGACAGAGCTCAGGCTA	59.667	20	TCCACACAAGTGCTGCTCTC	60.250	20	148	125	272	TGGAGACAGAGCTCAGGCTA	59.667	20	TGCTGCTGCTACCATCCTTG	60.393	20	189	125	313
i1_HQ_c71125/f21p0/1079	1	p2	(AT)6	12	3	14
i1_HQ_c71143/f6p14/1084	1	p3	(CTT)8	24	32	55	CACACTCACCCATCTCCCAC	60.036	20	TTGTTGCTAGTCTCGGCTGG	60.037	20	135	8	142	CACACTCACCCATCTCCCAC	60.036	20	GAGGTGGGCCGAGAATGTAG	59.895	20	226	8	233	CACACTCACCCATCTCCCAC	60.036	20	GAAGAAGAGTGGGAGACGGC	60.109	20	275	8	282
i1_HQ_c71143/f6p14/1084	2	p3	(TCT)5	15	276	290	CCAGCCGAGACTAGCAACAA	60.037	20	GTTGCTGAGTCCAATGGGGA	59.962	20	239	123	361	CTACATTCTCGGCCCACCTC	59.895	20	GTTGCTGAGTCCAATGGGGA	59.962	20	148	214	361	CCGTGTCCGAAATTCCTCGA	60.109	20	GTTGCTGAGTCCAATGGGGA	59.962	20	279	83	361
i1_HQ_c71146/f5p10/1077	1	p2	(GA)10	20	21	40
i1_HQ_c71149/f5p0/1081	1	p1	(A)11	11	874	884	TGAGAGGGAGGGTTGCAGAT	60.253	20	CCCATGAGGTTGTGTCACAGT	60.203	21	249	795	1043	ATGAGAGGGAGGGTTGCAGA	60.253	20	CCCATGAGGTTGTGTCACAGT	60.203	21	250	794	1043	TGAGAGGGAGGGTTGCAGAT	60.253	20	CCCATGAGGTTGTGTCACAG	58.473	20	249	795	1043
i1_HQ_c71157/f3p0/1097	1	p3	(TGA)6	18	300	317	TCGGGGATGAGGAGGATGTT	60.031	20	ACAGGACAGCTCATCCCTCT	59.958	20	104	238	341	TTCGGGGATGAGGAGGATGT	60.031	20	ACAGGACAGCTCATCCCTCT	59.958	20	105	237	341	TCGGGGATGAGGAGGATGTT	60.031	20	ACGTTTCCAGCAGACCACAT	59.891	20	164	238	401
i1_HQ_c71169/f3p0/1057	1	p1	(T)12	12	871	882	GAGAGCCAGGGGATTGAAGG	59.818	20	CGGCTTTGATCAGTGTCCCT	60.036	20	167	774	940	GAGAGCCAGGGGATTGAAGG	59.818	20	ATCAGTGTCCCTTGGTTGCC	60.251	20	159	774	932	GAGAGCCAGGGGATTGAAGG	59.818	20	GTCCCTTGGTTGCCTACTGG	60.323	20	153	774	926
i1_HQ_c71174/f10p0/1314	1	p1	(T)14	14	1147	1160	GTGTGGTTGCCAATGGTCAC	59.968	20	GGAAGCCTTTGAGTTCCCCT	59.594	20	196	994	1189	GTGTGGTTGCCAATGGTCAC	59.968	20	AGGAAGCCTTTGAGTTCCCC	59.594	20	197	994	1190	ACGTCGGCATTTCTGTTCCT	59.965	20	GGAAGCCTTTGAGTTCCCCT	59.594	20	137	1053	1189
i1_HQ_c71214/f13p0/1162	1	p2	(GA)7	14	1	14
i1_HQ_c71349/f99p0/1839	1	p2	(CT)6	12	38	49	TCATCGATTGGCGGTTGTGA	60.037	20	AGCCTCCTTCTCGAACCTCT	59.960	20	228	1	228	TCATCGATTGGCGGTTGTGA	60.037	20	CGCTTGTTCATCTCAGCAGC	59.903	20	245	1	245	TCATCGATTGGCGGTTGTGA	60.037	20	CCAGAGTCGACATGGCCAAT	60.108	20	146	1	146
i1_HQ_c71355/f3p0/1356	1	c	(AG)6a(AG)12	37	80	116	CCTCAGCTTCCTTTGCCTCA	59.963	20	GGGGTGCAGACATTCTTCCA	59.962	20	143	27	169	CCTCAGCTTCCTTTGCCTCA	59.963	20	TGGGGGTGCAGACATTCTTC	59.962	20	145	27	171	GAGTGGCCTCAGCTTCCTTT	59.963	20	GGGGTGCAGACATTCTTCCA	59.962	20	149	21	169
i1_HQ_c71433/f204p0/1217	1	p3	(CTT)5	15	42	56	GCAGAAGCCACACCTCAGAA	60.250	20	TTGTGGGTATTCCGGGTTGG	59.962	20	240	14	253	GCAGAAGCCACACCTCAGAA	60.250	20	ATGGCTTGTGGGTATTCCGG	60.107	20	245	14	258	GCAGAAGCCACACCTCAGAA	60.250	20	GTCGGATGGCTTGTGGGTAT	59.820	20	250	14	263
i1_HQ_c71568/f26p34/1179	1	p1	(A)15	15	241	255	TGGGGGAAGGGTTATTGCTT	58.911	20	CAGGGAGTCTCGATGTGCAA	59.753	20	187	194	380	TGGGGGAAGGGTTATTGCTT	58.911	20	AACAGGGAGTCTCGATGTGC	59.752	20	189	194	382	TGGGGGAAGGGTTATTGCTT	58.911	20	GGGAACAGGGAGTCTCGATG	59.538	20	192	194	385
i1_HQ_c71568/f26p34/1179	2	p1	(A)15	15	420	434	TTGCACATCGAGACTCCCTG	59.753	20	TCCTAGACAGTTGAAAGGGCA	58.665	21	129	361	489	GCACATCGAGACTCCCTGTT	59.752	20	TCCTAGACAGTTGAAAGGGCA	58.665	21	127	363	489	TTGCACATCGAGACTCCCTG	59.753	20	TCCACTACACATGCATGCAT	57.577	20	244	361	604
i1_HQ_c71568/f26p34/1179	3	p1	(A)11	11	1161	1171
i1_HQ_c71584/f30p0/1143	1	p2	(AT)6	12	47	58	TTCTCTCCCCTCACCACTCC	60.252	20	CCGGGATCTTGTTGTCTGCT	60.036	20	202	20	221	TTCTCTCCCCTCACCACTCC	60.252	20	GCCTTAAACGGTTCGGCATC	59.902	20	227	20	246	CTCCCCTCACCACTCCAGAT	60.326	20	CCGGGATCTTGTTGTCTGCT	60.036	20	198	24	221
i1_HQ_c71621/f77p0/1257	1	p1	(T)10	10	1082	1091	GCCGATCGTGCTTGTTTGTT	60.040	20	ACATAAAGCCAGGCCCCTTC	60.033	20	138	1044	1181	GCCGATCGTGCTTGTTTGTT	60.040	20	ACTCACATAAAGCCAGGCCC	60.034	20	142	1044	1185	CAGCTTTGTACCTGTGGCCT	60.251	20	ACATAAAGCCAGGCCCCTTC	60.033	20	188	994	1181
i1_HQ_c71622/f28p6/1850	1	p2	(AG)6	12	43	54	GCACCAAACCCTCAAAACCC	59.894	20	CGTGATAGACGGGAAGCTCC	59.969	20	103	6	108	GCACCAAACCCTCAAAACCC	59.894	20	TGACGAGCGGAAGAGAGAGA	60.036	20	266	6	271	GCACCAAACCCTCAAAACCC	59.894	20	GTAGGAGACGATGACGAGCG	60.042	20	277	6	282
i1_HQ_c71793/f223p0/1433	1	p2	(AG)16	32	77	108	CCTCAGCTTCCTTTGCCTCA	59.963	20	GGGGTGCAGACATTCTTCCA	59.962	20	148	24	171	CCTCAGCTTCCTTTGCCTCA	59.963	20	TGGGGGTGCAGACATTCTTC	59.962	20	150	24	173	GAGTGGCCTCAGCTTCCTTT	59.963	20	GGGGTGCAGACATTCTTCCA	59.962	20	154	18	171
i1_HQ_c72597/f3p0/1645	1	p1	(A)11	11	1280	1290	CCCGAGGAATCCGCTTGATT	60.179	20	ACACCAAGGACCACACAACA	59.670	20	178	1178	1355	ATCACTGATCACATGGCCCC	59.816	20	ACACCAAGGACCACACAACA	59.670	20	146	1210	1355	AGATGATGAGTCAGCAGCCC	59.531	20	ACACCAAGGACCACACAACA	59.670	20	195	1161	1355
i1_HQ_c72597/f3p0/1645	2	c	(GAA)5gataagtgtaagaagcagaaaggatcttcaagaaagtg(T)18	71	1413	1483	TGTTGTGTGGTCCTTGGTGT	59.670	20	TTCCAGTAGTCCCCACCACA	60.105	20	218	1336	1553	TGTTGTGTGGTCCTTGGTGT	59.670	20	CCTTTCCAGTAGTCCCCACC	59.381	20	221	1336	1556	TGTTGTGTGGTCCTTGGTGT	59.670	20	TCCAGTAGTCCCCACCACAC	60.835	20	217	1336	1552
i1_HQ_c72759/f3p36/1088	1	p3	(TAT)6	18	990	1007	AGGATGAAATGGGAGCGAGC	60.179	20	TCATGATGTCTTGAGCTACTTGGA	59.533	24	167	912	1078	ATGGGAGCGAGCATCAATGT	59.818	20	TCATGATGTCTTGAGCTACTTGGA	59.533	24	159	920	1078	TGAAATGGGAGCGAGCATCA	59.747	20	TCATGATGTCTTGAGCTACTTGGA	59.533	24	163	916	1078
i1_HQ_c72760/f2p0/1713	1	p2	(AT)12	24	1495	1518	GTTGACGGCGTTTAACCACC	60.041	20	CAACGTTTGTGGCCACTGAT	59.332	20	120	1464	1583	GTTGACGGCGTTTAACCACC	60.041	20	ACAACGTTTGTGGCCACTGA	60.678	20	121	1464	1584	CACGGACTGTTTGTGAGGGA	59.894	20	CAACGTTTGTGGCCACTGAT	59.332	20	161	1423	1583
i1_HQ_c72788/f3p0/1253	1	p2	(CT)7	14	80	93	GCATCACCGTTTCTGCGTTT	60.040	20	GTCTTGGGGTTGTGGGTGAT	59.888	20	158	46	203	GCATCACCGTTTCTGCGTTT	60.040	20	TGGGAGAGTTGACGGGAGAA	60.179	20	106	46	151	GCATCACCGTTTCTGCGTTT	60.040	20	TTGGGAGAGTTGACGGGAGA	60.179	20	107	46	152
i1_HQ_c74390/f2p0/1706	1	p2	(GA)8	16	20	35
i1_HQ_c74584/f4p0/1147	1	p3	(GTC)5	15	129	143	TTCTGGGTGTGTGGGTGATG	59.890	20	TAAAAAGTCTCGCGGCCAGT	59.966	20	193	97	289	AACGGCGTCGCTTTGATTTC	60.110	20	TAAAAAGTCTCGCGGCCAGT	59.966	20	210	80	289	GAAACGGCGTCGCTTTGATT	60.110	20	TAAAAAGTCTCGCGGCCAGT	59.966	20	212	78	289
i1_HQ_c75940/f2p0/1286	1	c	(A)11tccaaccctg(T)15	36	931	966	CCCGAGGAATCCGCTTGATT	60.179	20	ACACCAAGGACCACACAACA	59.670	20	179	829	1007	ATCACTGATCACATGGCCCC	59.816	20	ACACCAAGGACCACACAACA	59.670	20	147	861	1007	AGATGATGAGTCAGCAGCCC	59.531	20	ACACCAAGGACCACACAACA	59.670	20	196	812	1007
i1_HQ_c75940/f2p0/1286	2	p1	(T)11	11	1118	1128	TGTTGTGTGGTCCTTGGTGT	59.670	20	ACAACCCCCATCCCAGATCT	60.254	20	185	988	1172	TGTTGTGTGGTCCTTGGTGT	59.670	20	ACCCCCATCCCAGATCTACA	59.352	20	182	988	1169	TGTTGTGTGGTCCTTGGTGT	59.670	20	ACCACATCCAATGGCTGAGA	59.006	20	242	988	1229
i1_HQ_c77886/f5p12/1255	1	p2	(AT)12	24	1128	1151	GTTGACGGCGTTTAACCACC	60.041	20	CAACGTTTGTGGCCACTGAT	59.332	20	120	1097	1216	GTTGACGGCGTTTAACCACC	60.041	20	ACAACGTTTGTGGCCACTGA	60.678	20	121	1097	1217	CACGGACTGTTTGTGAGGGA	59.894	20	CAACGTTTGTGGCCACTGAT	59.332	20	161	1056	1216
i1_HQ_c77953/f3p0/1313	1	p2	(TC)9	18	51	68	AGACCAGAGTGAGAGACCTCA	59.292	21	GGAGTGAGGTGGAAGCAAGA	59.313	20	186	10	195	AGACCAGAGTGAGAGACCTCA	59.292	21	AGGAGTGAGGTGGAAGCAAG	59.310	20	187	10	196	CCTCAAAGGTGGTCTTCCTCT	59.019	21	GGAGTGAGGTGGAAGCAAGA	59.313	20	170	26	195
i1_HQ_c77953/f3p0/1313	2	p2	(TC)9	18	246	263	TCTTGCTTCCACCTCACTCC	59.313	20	GCCGGAAAATTCCCAACTGG	59.754	20	266	176	441	CTTGCTTCCACCTCACTCCT	59.310	20	GCCGGAAAATTCCCAACTGG	59.754	20	265	177	441	TTCTTGCTTCCACCTCACTCC	59.928	21	GCCGGAAAATTCCCAACTGG	59.754	20	267	175	441
i2_HQ_c600/f45p0/2577	1	p3	(CGG)5	15	697	711	GGCTGTTTCTGTTTCCGCTG	60.040	20	GACAGAGTGAACGTCCGGTT	59.968	20	275	524	798	ATACTCAACCGCGGCTTCTC	60.179	20	GACAGAGTGAACGTCCGGTT	59.968	20	165	634	798	GATACTCAACCGCGGCTTCT	60.179	20	GACAGAGTGAACGTCCGGTT	59.968	20	166	633	798
i2_HQ_c600/f45p0/2577	2	p3	(AGC)6	18	2226	2243	CTCTAGCACCCGCAATGACT	59.823	20	TAAACCAGGCACCCCACTTC	59.888	20	200	2126	2325	ATGCCGATGCTTCTCATGCT	60.179	20	TAAACCAGGCACCCCACTTC	59.888	20	248	2078	2325	GCCGGAAGTTTCAACTCAGC	59.761	20	TAAACCAGGCACCCCACTTC	59.888	20	139	2187	2325
i2_HQ_c831/f24p0/2383	1	c	(TG)8(AG)9aa(AG)8ctctgtaaatccagaccctcctttctcatc(TTG)9	109	25	133	GAGAGAGAGACACAACACAGTG	58.363	22	ACGAAAGCCGGACTTGGATT	59.964	20	256	0	255	GAGAGAGAGACACAACACAGTG	58.363	22	AACGAAAGCCGGACTTGGAT	59.964	20	257	0	256	GAGAGAGAGACACAACACAGTG	58.363	22	CAGACAACAACGAAAGCCGG	60.041	20	265	0	264
i2_HQ_c837/f16p0/2740	1	p2	(CT)12	24	90	113	GGACGACATGAACCCTCGAA	59.754	20	GTAACTGAAGGGGAAGGCGG	60.393	20	134	7	140	GGACGACATGAACCCTCGAA	59.754	20	CGCCTCCACCACAATAGCAT	60.464	20	257	7	263	GGACGACATGAACCCTCGAA	59.754	20	AGTAACTGAAGGGGAAGGCG	59.386	20	135	7	141
i2_HQ_c837/f16p0/2740	2	p2	(AG)9	18	223	240	CCGCCTTCCCCTTCAGTTAC	60.393	20	GCCTGTCTTCCGCTTCTGAT	60.108	20	278	121	398	TCCTCTTCCTCACCCCTCTC	59.663	20	AAATTGCAGGCCCATCAACG	59.753	20	271	74	344	CCTCTTCCTCACCCCTCTCT	59.662	20	AAATTGCAGGCCCATCAACG	59.753	20	270	75	344
i2_HQ_c843/f36p38/2316	1	p2	(TC)18	36	27	62	GCGCCCAAATCCCATCTTTT	59.463	20	TCGGGTTCGGGTTAGGATCT	60.033	20	133	1	133	GCGCCCAAATCCCATCTTTT	59.463	20	TTCGATAGCACTCGGGTTCG	59.900	20	180	1	180	GCGCCCAAATCCCATCTTTT	59.463	20	CGGTGGAGGTGGTTCGATAG	59.898	20	192	1	192
i2_HQ_c867/f22p38/2543	1	c	(CT)11ccccaactccttcacttttccccggagctccaattcaaagtcgtctc(CT)6	81	59	139	GGCTGCTGCAACTTTGACTC	60.040	20	TGACCGATCAAATTCCCCCG	60.107	20	230	24	253	GGCTGCTGCAACTTTGACTC	60.040	20	GCTGCCGCTGTTTGCTTTAT	60.109	20	181	24	204	GGCTGCTGCAACTTTGACTC	60.040	20	GCGCGTTGACCGATCAAATT	60.179	20	236	24	259
i2_HQ_c867/f22p38/2543	2	c	(GAC)6tctctgag(CT)7	40	302	341	CGGGGGAATTTGATCGGTCA	60.107	20	GTTGGCGGAGACCTTAACGA	60.038	20	189	234	422	CGGGGGAATTTGATCGGTCA	60.107	20	GACGTTGGCGGAGACCTTAA	60.038	20	192	234	425	CGGGGGAATTTGATCGGTCA	60.107	20	GCCAAACTGCTCTTCAAGGC	60.039	20	230	234	463
i2_HQ_c913/f22p0/2554	1	c	(CT)12ccaactcttttacttttccccggagctccaattcaaagtcgtctctc(CT)13	97	30	126	GCAACTTTGACTCAGACTCCC	58.853	21	GCTGCCGCTGTTTGCTTTAT	60.109	20	190	2	191	GCAACTTTGACTCAGACTCCC	58.853	21	GCGTTGACCGATCAAATCCC	59.623	20	243	2	244	GCAACTTTGACTCAGACTCCC	58.853	21	GGCGTTGACCGATCAAATCC	59.623	20	244	2	245
i2_HQ_c928/f19p0/2779	1	p2	(TG)6	12	337	348	TGAGCCAGACCCAATTCAGT	58.933	20	GCCACAGGACTCAGCTGATG	60.744	20	251	211	461	GAAGAGTTTGAGCCAGACCCA	59.928	21	GCCACAGGACTCAGCTGATG	60.744	20	259	203	461	TGAAGAGTTTGAGCCAGACCC	59.928	21	GCCACAGGACTCAGCTGATG	60.744	20	260	202	461
i2_HQ_c1040/f15p0/2589	1	p1	(A)11	11	2551	2561
i2_HQ_c1043/f10p0/2491	1	p2	(AG)9	18	7	24
i2_HQ_c1055/f15p0/2306	1	p2	(CT)7	14	46	59	ACGCTTTTCTTACTCCGTTTTCT	58.875	23	GAGGGAGAAGCTGATCGTCG	59.970	20	161	0	160	ACGCTTTTCTTACTCCGTTTTCT	58.875	23	TGCCGGAGACTGACAATCAC	60.037	20	102	0	101	ACTCCGTTTTCTTTTCACTCCT	57.848	22	GAGGGAGAAGCTGATCGTCG	59.970	20	150	11	160
i2_HQ_c1068/f16p0/2714	1	p2	(TC)6	12	21	32
i2_HQ_c1074/f23p0/2834	1	c	(CT)9gcccccgattctatttttttgcgccaatcaaagtctt(C)10	65	110	174	AAAGACAGAGCAGAGGGAGC	59.387	20	GTCGTTGTTGTTGTCGTCGG	60.044	20	276	85	360	AAAGACAGAGCAGAGGGAGC	59.387	20	GGTCGTTGTTGTTGTCGTCG	60.044	20	277	85	361	AAAGACAGAGCAGAGGGAGC	59.387	20	CGAGGTCGTTGTTGTTGTCG	59.771	20	280	85	364
i2_HQ_c1074/f23p0/2834	2	p3	(CGA)5	15	304	318	CCCCTCTCCCCACACAAATC	60.034	20	GTCGTTGTTGTTGTCGTCGG	60.044	20	191	170	360	CCCCTCTCCCCACACAAATC	60.034	20	GGTCGTTGTTGTTGTCGTCG	60.044	20	192	170	361	CCCCTCTCCCCACACAAATC	60.034	20	TGGTCGAGGTCGTTGTTGTT	59.824	20	199	170	368
i2_HQ_c1079/f20p0/3011	1	c*	(TC)7(TCT)5*	27	168	194	TAACCTCCTCCTCCCACTGG	59.957	20	AGCTGAGATTGCAAATGGGGA	59.994	21	197	46	242	CCCTCTAACCTCCTCCTCCC	60.105	20	AGCTGAGATTGCAAATGGGGA	59.994	21	202	41	242	CCCCTCTAACCTCCTCCTCC	60.105	20	AGCTGAGATTGCAAATGGGGA	59.994	21	203	40	242
i2_HQ_c1079/f20p0/3011	2	p3	(CCA)5	15	1823	1837	CCTCCACCCCCAGTTTTCTC	59.962	20	AGGAGGTGGTGGTGGTAAGT	60.105	20	150	1729	1878	CCTCCACCCCCAGTTTTCTC	59.962	20	TAAGTAAACTGGCGGCGGAG	60.109	20	135	1729	1863	CCTCCACCCCCAGTTTTCTC	59.962	20	AAGGCGGTGGAGGTGAATTT	59.888	20	280	1729	2008
i2_HQ_c1142/f13p0/2510	1	c	(TCT)6ctagc(GA)20	63	71	133	GAAGCTCACACCTGCCAGAA	60.250	20	TGGCAGCAAGTGATCGGATT	60.035	20	219	16	234	GAAGCTCACACCTGCCAGAA	60.250	20	AGTGAAGGGCTTGGTCATCG	60.036	20	276	16	291	GAAGCTCACACCTGCCAGAA	60.250	20	CCTGCCACCTCTCAACAGAG	60.037	20	164	16	179
i2_HQ_c1150/f12p0/2621	1	p3	(GGA)5	15	343	357	GCTCATGTCCTGGACCCAAA	59.962	20	CGTGTACTTGTCCCCCACAA	59.893	20	276	172	447	GCTCATGTCCTGGACCCAAA	59.962	20	CCCCACAACACTCATCACCA	59.890	20	264	172	435	GCTCATGTCCTGGACCCAAA	59.962	20	ACAACACTCATCACCACCCC	59.890	20	260	172	431
i2_HQ_c1154/f12p0/2574	1	p2	(GA)12	24	222	245	AGGTGCTGTCTTGCTAGCAG	60.037	20	TCGCTTCTCCTTCTCCTCCT	59.667	20	274	4	277	GGTGCTGTCTTGCTAGCAGA	60.037	20	TCGCTTCTCCTTCTCCTCCT	59.667	20	273	5	277	GAGGTGCTGTCTTGCTAGCA	60.037	20	TCGCTTCTCCTTCTCCTCCT	59.667	20	275	3	277
i2_HQ_c1161/f17p0/2351	1	p3	(AGC)5	15	396	410	TCGTGGAGGTTCAGCTTGAC	59.966	20	AGCATCAGCCCACACACTAC	60.036	20	197	256	452	GTCGTGGAGGTTCAGCTTGA	59.966	20	AGCATCAGCCCACACACTAC	60.036	20	198	255	452	TCGTGGAGGTTCAGCTTGAC	59.966	20	CAGCATCAGCCCACACACTA	60.036	20	198	256	453
i2_HQ_c1165/f12p0/2299	1	p4	(GAAA)5	20	2053	2072	CATGTGTTGGGGAGGAAGCT	59.961	20	TGGGGAAAGCCTCTTGTTCC	59.888	20	204	1986	2189	AGAATGCACATGGCTGGGAA	59.960	20	TGGGGAAAGCCTCTTGTTCC	59.888	20	178	2012	2189	TGTCACATGTGTTGGGGAGG	59.890	20	TGGGGAAAGCCTCTTGTTCC	59.888	20	209	1981	2189
i2_HQ_c1169/f20p0/2401	1	p1	(A)16	16	27	42
i2_HQ_c1179/f16p0/2629	1	p1	(T)16	16	2191	2206	AGGCCATGGACTCTTTTCGG	60.035	20	GCGTTTGGTGGGGAAATTGG	60.320	20	279	2049	2327	AGGCCATGGACTCTTTTCGG	60.035	20	TGCGTTTGGTGGGGAAATTG	59.609	20	280	2049	2328	AAAGCCGTACTCTCACCGTC	59.757	20	CACGCCCGAAGAAACGAAAA	59.695	20	280	2132	2411
i2_HQ_c1179/f16p0/2629	2	p1	(T)14	14	2469	2482	TTTTCGTTTCTTCGGGCGTG	59.695	20	TCAACATTGCCCAGTCGGAG	60.322	20	163	2392	2554	TTTTCGTTTCTTCGGGCGTG	59.695	20	CTCAACATTGCCCAGTCGGA	60.322	20	164	2392	2555	CCAATTTCCCCACCAAACGC	60.320	20	TCAACATTGCCCAGTCGGAG	60.322	20	247	2308	2554
i2_HQ_c1198/f21p0/2754	1	p3	(ATT)5	15	2637	2651	ATGACGGTTGCTGCTCATGA	60.036	20	ACATGAATACCGACGAACAAGT	58.078	22	256	2432	2687	CCCGTGTTAGATGTCTGCGA	59.827	20	ACATGAATACCGACGAACAAGT	58.078	22	122	2566	2687	TCCCGTGTTAGATGTCTGCG	59.827	20	ACATGAATACCGACGAACAAGT	58.078	22	123	2565	2687
i2_HQ_c1201/f20p0/2976	1	p3	(GCA)7	21	154	174	GGGCCGCAGATGAAAATGAC	59.899	20	GTTGAAGCCTTCGGTCTGGA	59.965	20	144	121	264	GGGCCGCAGATGAAAATGAC	59.899	20	AGTTGAAGCCTTCGGTCTGG	59.965	20	145	121	265	GGGCCGCAGATGAAAATGAC	59.899	20	AAGCCTTCGGTCTGGATGTG	60.036	20	140	121	260
i2_HQ_c1209/f20p44/2897	1	p3	(CTC)5	15	798	812	CGCAGGGCAGAGATGTAGAG	59.968	20	GACTGACGAGACACCCTAGC	59.547	20	196	644	839	TTGTCAAGTGAGAGCGGGTC	59.966	20	GACTGACGAGACACCCTAGC	59.547	20	239	601	839	GGGAGCCTGGTGAATTGTCA	59.962	20	GACTGACGAGACACCCTAGC	59.547	20	253	587	839
i2_HQ_c1209/f20p44/2897	2	p3	(AGA)5	15	1033	1047	CTGTGGCACCTGAGACTGTT	59.893	20	CCTGCTGCCCATCTTGAAGA	60.035	20	160	932	1091	CTGTGGCACCTGAGACTGTT	59.893	20	TCCTGCTGCCCATCTTGAAG	60.035	20	161	932	1092	TCCCCGGTTAAGTCTCCTGT	59.884	20	CCTGCTGCCCATCTTGAAGA	60.035	20	176	916	1091
i2_HQ_c1209/f20p44/2897	3	p1	(T)12	12	2700	2711	ATCCCTTGGAAGAGCAACGG	60.035	20	CCTGCAACAAATCTGGTTGACA	59.638	22	268	2471	2738	ATCCCTTGGAAGAGCAACGG	60.035	20	ACCTGCAACAAATCTGGTTGAC	59.638	22	269	2471	2739	TATAGGAACCGGGGGTGTGT	59.957	20	CCTGCAACAAATCTGGTTGACA	59.638	22	228	2511	2738
i2_HQ_c1219/f6p0/2586	1	p3	(AAG)7	21	169	189	TCGAGGCAAAAGGTCATCCC	60.035	20	AGGGTCCTCTGAAGCCCTAG	60.032	20	160	77	236	TCGAGGCAAAAGGTCATCCC	60.035	20	GGGTCCTCTGAAGCCCTAGA	60.032	20	159	77	235	TCGAGGCAAAAGGTCATCCC	60.035	20	GCCAATTCCTCAGGGTCCTC	60.107	20	171	77	247
i2_HQ_c1224/f8p0/2572	1	c	(T)10cccctgcacgattcccgagaactgtgaaaacctagaac(AAG)9	75	98	172	AGAGCAAGCTCACACCTCAC	59.965	20	ATCTCAACCATTGCCGGTGT	59.962	20	276	2	277	AGAGCAAGCTCACACCTCAC	59.965	20	TCTCAACCATTGCCGGTGTT	60.179	20	275	2	276	AGAGCAAGCTCACACCTCAC	59.965	20	CTCAACCATTGCCGGTGTTC	59.759	20	274	2	275
i2_HQ_c1224/f8p0/2572	2	p3	(GCA)5	15	481	495	GTACAACCACCACTACGCCA	59.966	20	GCTGCCGGATCGACTTGATA	59.968	20	206	399	604	CAGCAGCAACACCAGGACTA	59.965	20	GCTGCCGGATCGACTTGATA	59.968	20	259	346	604	GTACAACCACCACTACGCCA	59.966	20	ATAATGCTGCCGGACTTCCC	60.179	20	189	399	587
i2_HQ_c1247/f6p0/2914	1	p2	(AG)8	16	61	76	TGGAAGAAACAAAGGAGAGTCGT	59.866	23	GAGGGGGAGCAACTGTTCAA	59.890	20	129	28	156	TGGAAGAAACAAAGGAGAGTCGT	59.866	23	AGGGGGAGCAACTGTTCAAG	59.889	20	128	28	155	TGGAAGAAACAAAGGAGAGTCGT	59.866	23	GAGCAACTGTTCAAGCCGAC	59.764	20	123	28	150
i2_HQ_c1256/f22p0/2620	1	p2	(AG)6	12	37	48	CGCACGTTCTTTCGAAGCAA	60.043	20	TCGTCTTCGCTCACTTTCCC	60.039	20	192	14	205	CGCACGTTCTTTCGAAGCAA	60.043	20	CATCTGAGCTCGATCGTCGT	59.694	20	223	14	236	CGCACGTTCTTTCGAAGCAA	60.043	20	TCGTCGTCTTCGCTCACTTT	59.690	20	195	14	208
i2_HQ_c1256/f22p0/2620	2	p3	(GAC)7	21	202	222	TGAGAGCCCAAAACCAAGCA	60.106	20	ATCTTGAGGCGCAGGTAGTG	59.823	20	246	80	325	TGAGAGCCCAAAACCAAGCA	60.106	20	GGTTGATCAGCTCCTCGTCC	60.179	20	227	80	306	TGAGAGCCCAAAACCAAGCA	60.106	20	ACTTGGACCTCGGAATGACG	59.753	20	273	80	352
i2_HQ_c1259/f20p0/2553	1	p2	(CT)6	12	63	74	GGGTGCAACTCTAGATCCCG	59.895	20	GGTCGGAGAAGAAGTCGGTG	60.109	20	198	9	206	GGGTGCAACTCTAGATCCCG	59.895	20	GTGCGGTGCTGATGGAATTG	60.179	20	170	9	178	CCTACCCGCTCCGGTAAAAG	60.179	20	GGTCGGAGAAGAAGTCGGTG	60.109	20	172	35	206
i2_HQ_c1317/f8p20/2950	1	p1	(T)10	10	189	198	CAACCAGAGGCGGAAGGAAA	60.251	20	CAAACCAGCGATTTCCGTGG	60.110	20	265	17	281	AGAAGGGATCGCGAGACAAC	59.826	20	TTCCGTGGGTTGTTGTTCCT	59.744	20	269	1	269	GAGACAACCAGAGGCGGAAG	60.390	20	CAAACCAGCGATTTCCGTGG	60.110	20	269	13	281
i2_HQ_c1317/f8p20/2950	2	p1	(A)10	10	458	467	CTGGCCTGTATAAGACCTGGT	58.881	21	CCCAAGGAAAGGAAAGAATCGG	59.245	22	280	382	661	ACCTGGTACCTAATTCGAATCGA	59.044	23	CGGATGGCCAATAACCCAAG	58.968	20	280	396	675	TGGCCTGTATAAGACCTGGT	57.736	20	CCCAAGGAAAGGAAAGAATCGG	59.245	22	279	383	661
i2_HQ_c1317/f8p20/2950	3	p1	(A)11	11	1215	1225	AGGGGGCTCTAGGAACTCTG	60.032	20	GAGCAATGCCATCTCCCACT	60.107	20	280	1075	1354	GGGGGCTCTAGGAACTCTGA	60.032	20	GAGCAATGCCATCTCCCACT	60.107	20	279	1076	1354	AGGGGGCTCTAGGAACTCTG	60.032	20	AGCAATGCCATCTCCCACTT	59.666	20	279	1075	1353
i2_HQ_c1325/f8p0/2965	1	p1	(T)14	14	928	941	AGTCACGAAAGCGAGGTTGT	59.896	20	ACCCCATCTTCTAGGGCAGT	59.955	20	252	789	1040	TGGAGAACCTAGGGCCGAAT	60.326	20	ACCCCATCTTCTAGGGCAGT	59.955	20	198	843	1040	GATGTGGAGAACCTAGGGCC	59.530	20	ACCCCATCTTCTAGGGCAGT	59.955	20	202	839	1040
i2_HQ_c1325/f8p0/2965	2	c	(T)11cctttctggaataatgatatgtttgcaatacactttgtgatgaatgtttaaattgaa(AAT)5	83	1185	1267	ACTGCTGTGCGCTTAATTGT	58.762	20	GGCTGGGAAACAAGTTTGTGT	59.519	21	231	1139	1369	CATGTACTGCTGTGCGCTTA	58.641	20	GGCTGGGAAACAAGTTTGTGT	59.519	21	236	1134	1369	ACTGCTGTGCGCTTAATTGT	58.762	20	AGGCTGGGAAACAAGTTTGTG	59.243	21	232	1139	1370
i2_HQ_c1332/f7p14/2604	1	p1	(T)15	15	157	171	AACGCAATACTGGGGTTCCA	59.597	20	TCGAGATGCAGACAAACCCC	60.036	20	123	74	196	TCTCCGTTGCCCACTTCTTC	59.965	20	CGTGAGGACTTGGATCTGCC	60.461	20	190	106	295	CATCTCCGTTGCCCACTTCT	60.036	20	CGTGAGGACTTGGATCTGCC	60.461	20	192	104	295
i2_HQ_c1332/f7p14/2604	2	p1	(A)10	10	2488	2497	AGCCTTGAGTTCTGCTTGGA	59.233	20	ACAAAGGGTAAGAAAAGGGCA	57.678	21	113	2432	2544	GTCTGAGCCTTGAGTTCTGCT	59.998	21	ACAAAGGGTAAGAAAAGGGCA	57.678	21	118	2427	2544	AGTCTGAGCCTTGAGTTCTGC	59.998	21	ACAAAGGGTAAGAAAAGGGCA	57.678	21	119	2426	2544
i2_HQ_c1336/f5p21/2609	1	p3	(AGG)8	24	2065	2088	GATCGCCGGTACCCTTATCG	60.109	20	CCCGTGTCCTCATGCTATCC	59.966	20	233	1966	2198	CGATCGCCGGTACCCTTATC	60.109	20	CCCGTGTCCTCATGCTATCC	59.966	20	234	1965	2198	CCGTCGTGCAAGTCTTGTTC	59.768	20	CCCGTGTCCTCATGCTATCC	59.966	20	279	1920	2198
i2_HQ_c1338/f2p0/2753	1	p3	(CCA)6	18	49	66	CCCTCTCAAGATCCTTAAGAGCC	59.929	23	ACCAGCAGCTTCACCTTCTC	59.964	20	272	2	273	CCCCTCTCAAGATCCTTAAGAGC	59.929	23	ACCAGCAGCTTCACCTTCTC	59.964	20	273	1	273	CCCTCTCAAGATCCTTAAGAGCC	59.929	23	TTCCGATCAGGTCCCTCACT	59.959	20	238	2	239
i2_HQ_c1341/f13p0/2572	1	p3	(CGG)5	15	600	614	CGAGTTCGATCCCGATGAGG	60.040	20	AGCCTCTTAATGGCCACCAC	60.034	20	177	549	725	TCCCCCAATCTCAACAAGCC	59.960	20	TTCCCACTGAACCTACCCGA	60.179	20	275	376	650	CGAGTTCGATCCCGATGAGG	60.040	20	TTCCCACTGAACCTACCCGA	60.179	20	102	549	650
i2_HQ_c1362/f11p0/2969	1	p1	(T)21	21	2930	2950
i2_HQ_c1376/f5p11/2250	1	c	(AG)8attctgaaattctagagagag(A)10	47	104	150	AAGAGGACAGGGCGAGAGAT	60.033	20	GCTCTCGATGTCCTTGACGA	59.548	20	240	68	307	AAGAGGACAGGGCGAGAGAT	60.033	20	AGCTCTCGATGTCCTTGACG	59.546	20	241	68	308	AAGAGGACAGGGCGAGAGAT	60.033	20	AATCCTTGAGCCTCTCGAGC	59.536	20	160	68	227
i2_HQ_c1376/f5p11/2250	2	c	(C)10agctttcacttatttttattgacaattatcacattacttaaattcctctctttccatattttcacacgcg(CA)6	92	1153	1244	ATGCCCAGGGATCTGTCAAG	59.450	20	TGGAGACTTAGCTACCTGGCT	59.993	21	206	1130	1335	ATGCCCAGGGATCTGTCAAG	59.450	20	ACTCCTCCATTCCCATCTGGA	59.990	21	223	1130	1352	ATGCCCAGGGATCTGTCAAG	59.450	20	CGCCTCTCGTAGCCATATCT	58.830	20	276	1130	1405
i2_HQ_c1378/f17p0/2290	1	p2	(CT)9	18	49	66	ACACGATCGTCTCTCTCCTTC	58.989	21	GCGTTCGATCTTCCCCAAGA	60.108	20	278	7	284	ACACGATCGTCTCTCTCCTTC	58.989	21	CAGCCGTAACTGGATGTCGT	60.109	20	223	7	229	ACACGATCGTCTCTCTCCTTC	58.989	21	GCCGTAACTGGATGTCGTCA	60.109	20	221	7	227
i2_HQ_c1378/f17p0/2290	2	p3	(ATG)5	15	319	333	TCTTGGGGAAGATCGAACGC	60.108	20	TGCAAAGGGTTTCCAAGGGT	60.032	20	170	265	434	TCTTGGGGAAGATCGAACGC	60.108	20	ACCCTCCCTCATCTGAGACC	60.032	20	244	265	508	TCTTGGGGAAGATCGAACGC	60.108	20	CCTCCCTCATCTGAGACCCA	60.032	20	242	265	506
i2_HQ_c1378/f17p0/2290	3	p1	(T)19	19	2121	2139	TGCTGGAGCTTCTGAGTGTG	59.966	20	ATTGTCCTACCCACGAAGGC	59.748	20	207	1999	2205	GGGACCGTTTTGGCTACTGA	59.964	20	ATTGTCCTACCCACGAAGGC	59.748	20	164	2042	2205	TGCTGGAGCTTCTGAGTGTG	59.966	20	ACCCACGAAGGCCTGATAGA	60.325	20	199	1999	2197
i2_HQ_c1391/f8p21/2546	1	p2	(CT)14	28	47	74	TCTATAATCACATCAAAAATCCTCTGC	57.940	27	TTGGGTCTCCGAGTCAAAGC	59.965	20	116	17	132	TCTATAATCACATCAAAAATCCTCTGC	57.940	27	AAAGCGAGGGTTTGGGTCTC	60.251	20	127	17	143	TCTATAATCACATCAAAAATCCTCTGC	57.940	27	GAAAGCGAGGGTTTGGGTCT	60.251	20	128	17	144
i2_HQ_c1394/f21p0/2537	1	p2	(CT)6	12	69	80	TCGACCTTTTGCTTTACATCATTCA	59.528	25	TGGGTTGGTTTTCCGGTGAA	60.033	20	176	1	176	TCGACCTTTTGCTTTACATCATTCA	59.528	25	TTGGGTTGGTTTTCCGGTGA	60.033	20	177	1	177	TCGACCTTTTGCTTTACATCATTCA	59.528	25	GACGGGAACTGAAGCAAGGA	59.965	20	233	1	233
i2_HQ_c1404/f4p0/2381	1	p3	(GAA)7	21	3	23
i2_HQ_c1404/f4p0/2381	2	p3	(CGG)6	18	460	477	CAGCTCCGACATTTTCCCCA	60.322	20	CTGCTGGTTGTTGTCCTCCA	60.179	20	250	303	552	CAGCTCCGACATTTTCCCCA	60.322	20	GTTGTCCTCCACGGGAACAA	60.179	20	241	303	543	CAGCTCCGACATTTTCCCCA	60.322	20	TTGTTGTCCTCCACGGGAAC	60.179	20	243	303	545
i2_HQ_c1406/f15p3/2529	1	p2	(CT)7	14	76	89	TCAACATCGCCTCCACTCAG	59.753	20	CAACCGAATCCATCACCGGA	60.108	20	254	13	266	TCAACATCGCCTCCACTCAG	59.753	20	TCAACCGAATCCATCACCGG	60.108	20	255	13	267	CTCAACATCGCCTCCACTCA	59.753	20	CAACCGAATCCATCACCGGA	60.108	20	255	12	266
i2_HQ_c1442/f8p0/2450	1	p2	(CT)7	14	61	74	AGAAGAAGGAGGAGAGCTCTGT	59.957	22	ATTTCACGGCGGAGGGAAAA	60.251	20	180	4	183	AGAAGAAGGAGGAGAGCTCTGT	59.957	22	AATTTCACGGCGGAGGGAAA	60.251	20	181	4	184	AGAAGAAGGAGGAGAGCTCTGT	59.957	22	GAAACGGAATTTCACGGCGG	60.454	20	188	4	191
i2_HQ_c1442/f8p0/2450	2	p1	(A)10	10	2419	2428
i2_HQ_c1447/f21p0/2910	1	p3	(CGA)5	15	221	235	AGAGGTCAGAGGACGAGGAC	60.035	20	GTTCGGCAGAAACCTCTCGA	60.039	20	173	118	290	AGAGGTCAGAGGACGAGGAC	60.035	20	GGCAGAAACCTCTCGATGCT	60.108	20	169	118	286	TTGTGTGAATCCCCAAGCGA	59.890	20	GTTCGGCAGAAACCTCTCGA	60.039	20	216	75	290
i2_HQ_c1448/f15p0/2711	1	p2	(CT)9	18	209	226	AGGCTTGGTTTCTGCAGGTA	59.229	20	AGCCATGAATTGCAGAGCCA	60.324	20	267	87	353	TAGGCTTGGTTTCTGCAGGT	59.229	20	AGCCATGAATTGCAGAGCCA	60.324	20	268	86	353	AGGCTTGGTTTCTGCAGGTA	59.229	20	GAGCCATGAATTGCAGAGCC	59.615	20	268	87	354
i2_HQ_c1448/f15p0/2711	2	p1	(A)10	10	2118	2127	GCTCAGTGGTTAGAGCACCC	60.392	20	TGCATGCGACATGTGGTAGT	60.036	20	141	2018	2158	AGCTCAGTGGTTAGAGCACC	59.389	20	TGCATGCGACATGTGGTAGT	60.036	20	142	2017	2158	TCAGTGGTTAGAGCACCCAC	59.315	20	TGCATGCGACATGTGGTAGT	60.036	20	139	2020	2158
i2_HQ_c1462/f5p0/2736	1	p2	(GT)6	12	101	112	AGGGGTCAGAGCTCAAGTCA	60.179	20	TCACCACCATCGCCATCATC	60.179	20	132	72	203	AGCTAGCAATAGCACACCCC	59.819	20	TCACCACCATCGCCATCATC	60.179	20	186	18	203	GGGTCAGAGCTCAAGTCAGG	59.751	20	TCACCACCATCGCCATCATC	60.179	20	130	74	203
i2_HQ_c1498/f4p0/2572	1	p3	(TTA)5	15	2519	2533
i2_HQ_c1509/f6p11/2770	1	p2	(GA)6	12	44	55	CTCCAAAACGCAACCTCGC	60.082	19	AGCGTCCCTGAGATTGTTGG	60.036	20	175	14	188	CTCCAAAACGCAACCTCGC	60.082	19	GCGTCCCTGAGATTGTTGGA	60.036	20	174	14	187	CTCCAAAACGCAACCTCGC	60.082	19	CGAGTACTTGAGAGCGTCCC	59.901	20	187	14	200
i2_HQ_c1511/f7p0/2628	1	p2	(CT)8	16	20	35
i2_HQ_c1524/f8p0/2812	1	p2	(GA)9	18	49	66	CCAGTCATCTCTCGGCTGTC	59.898	20	CACGGGAGAGCAAAGTGAGA	59.682	20	122	6	127	CCAGTCATCTCTCGGCTGTC	59.898	20	TCACGGGAGAGCAAAGTGAG	59.682	20	123	6	128	TCTCGGCTGTCTTCGTTTGT	59.612	20	AGCGGTACTCTGTCCCTCTT	59.960	20	272	15	286
i2_HQ_c1524/f8p0/2812	2	p2	(TC)7	14	188	201	CTCACTTTGCTCTCCCGTGA	59.682	20	AGCGGTACTCTGTCCCTCTT	59.960	20	178	109	286	TCTCACTTTGCTCTCCCGTG	59.682	20	AGCGGTACTCTGTCCCTCTT	59.960	20	179	108	286	CTCACTTTGCTCTCCCGTGA	59.682	20	TCAGCACCCAACTCCAGAAC	59.891	20	220	109	328
i2_HQ_c1537/f7p0/2479	1	c	(A)10ttagatgtatg(T)17	38	467	504	CAAATGCGTCAATAGCGCGA	59.974	20	CCGAGAGACCGAGAGAGTGA	60.108	20	218	346	563	CAAATGCGTCAATAGCGCGA	59.974	20	TCCGAGAGACCGAGAGAGTG	60.108	20	219	346	564	CAAATGCGTCAATAGCGCGA	59.974	20	GACTCCGAGAGACCGAGAGA	59.824	20	222	346	567
i2_HQ_c1555/f7p14/2372	1	c	(CT)10ccccaccacctca(CTT)5cctcgccccagtcctcagttacag(TC)8	88	131	218	CCTGAGGACACGTGGCATAT	59.534	20	CCACTCCACACGATCAACCA	59.965	20	164	92	255	CCTGAGGACACGTGGCATAT	59.534	20	CGTGAACTCCACTCCACTCC	60.038	20	177	92	268	CCTGAGGACACGTGGCATAT	59.534	20	CCGTGAACTCCACTCCACTC	60.038	20	178	92	269
i2_HQ_c1558/f13p8/2616	1	p2	(AG)7	14	46	59	CCTGGACACCCCACTTTCTC	59.963	20	CTAGTGTGGGTGTTTGGGCT	59.890	20	119	9	127	CCTGGACACCCCACTTTCTC	59.963	20	TCTGGGGGAATGGGAGTTGA	60.179	20	249	9	257	CCTGGACACCCCACTTTCTC	59.963	20	ACTAGTGTGGGTGTTTGGGC	60.179	20	120	9	128
i2_HQ_c1559/f5p0/2340	1	p1	(A)13	13	64	76	AGAGTCCGTACCCGTCTCTC	60.108	20	TCCGCTCTTCCTCTTTTCGG	59.753	20	156	36	191	AGAGTCCGTACCCGTCTCTC	60.108	20	TCTCGTTCCGCTCTTCCTCT	60.323	20	162	36	197	TCCGTACCCGTCTCTCCAAA	60.251	20	TCCGCTCTTCCTCTTTTCGG	59.753	20	152	40	191
i2_HQ_c1570/f8p0/2689	1	p2	(CT)7	14	115	128	GGTGCTTTGCTCAAATGGGG	60.037	20	TGTGTTTGGCGGGTAAGGAA	59.817	20	216	53	268	GCTGTGTGTGCTGTCCTTTC	59.691	20	TGTGTTTGGCGGGTAAGGAA	59.817	20	247	22	268	GTGTGCTGTCCTTTCCCGAT	60.322	20	TGTGTTTGGCGGGTAAGGAA	59.817	20	242	27	268
i2_HQ_c1570/f8p0/2689	2	p2	(TC)8	16	897	912	GGACACAGTAACCCCACCTG	59.964	20	GGGCTGCTGAGCTTGAATCT	60.394	20	245	791	1035	GGACACAGTAACCCCACCTG	59.964	20	AGGGCTGCTGAGCTTGAATC	60.394	20	246	791	1036	GGACACAGTAACCCCACCTG	59.964	20	AACCCCGAGTTCTGAACTGG	59.603	20	167	791	957
i2_HQ_c1573/f11p0/2898	1	c	(A)11ctgcatttattcagtctttttaaattcagctatttaaaatttttttttaaa(AT)10agataaaat(A)14	105	2295	2399	AAGTGTGGGGGAAGGGATTT	58.833	20	AGCTCTGCAATGTCCTTGGT	59.597	20	260	2212	2471	AAGTGTGGGGGAAGGGATTT	58.833	20	GAAGCAAAGTCTGTGTGGCA	58.976	20	223	2212	2434	AAGTGTGGGGGAAGGGATTT	58.833	20	TGAAGCAAAGTCTGTGTGGC	58.976	20	224	2212	2435
i2_HQ_c1573/f11p0/2898	2	p1	(A)17	17	2871	2887
i2_HQ_c1587/f8p0/2725	1	c	(CT)9ca(CT)7actccccaggaccagatttaaatcgcaacctagagagagaagccaatacaataaagcttta(CT)8acaaatcaccattttcttcctcaaacgctctctcgctatt(TC)9	169	35	203
i2_HQ_c1588/f4p53/2700	1	c	(GCA)5ccatatatacccctcattttgatttcctctaattctccatctctcccattctatcctcaaatccccaaacccaccacaaa(C)12	107	57	163	CACCAAAAACCAAAACCAAAACCA	59.722	24	TACTCTTCCTCCTCCTCGGG	59.448	20	249	1	249	ACACCAAAAACCAAAACCAAAACC	59.721	24	TACTCTTCCTCCTCCTCGGG	59.448	20	250	0	249	ACCAAAAACCAAAACCAAAACCA	58.529	23	TACTCTTCCTCCTCCTCGGG	59.448	20	248	2	249
i2_HQ_c1589/f8p21/2296	1	p2	(CT)15	30	120	149	GCCATCCCAATTCGCACATC	59.969	20	TCGGTCACCACATCATTGGG	60.036	20	251	8	258	CAAGCAGCCATCCCAATTCG	59.898	20	TCGGTCACCACATCATTGGG	60.036	20	257	2	258	ACGCAGGTTTCACACACGTA	60.179	20	CGCAACACAACCTTCACCTG	59.971	20	279	58	336
i2_HQ_c1593/f6p0/2437	1	p2	(CT)19	38	532	569	CATCGGTTTCTGGGTCAGCT	60.036	20	TGAAAACTCCACCTGCCTCC	59.890	20	254	490	743	TCATCGGTTTCTGGGTCAGC	60.036	20	TGAAAACTCCACCTGCCTCC	59.890	20	255	489	743	CATCGGTTTCTGGGTCAGCT	60.036	20	AAACTCCACCTGCCTCCTTC	59.598	20	251	490	740
i2_HQ_c1595/f12p21/2245	1	p2	(TC)11	22	35	56	AGGAAAGAGAAAAATCACCCCGA	59.926	23	AGAGCTGTGTTTGCCGCTAT	60.036	20	179	4	182	AGGAAAGAGAAAAATCACCCCGA	59.926	23	TGGTATAAACGACCTCGGCG	59.899	20	216	4	219	AGGAAAGAGAAAAATCACCCCGA	59.926	23	GCTATCGGTTCGCATCATGC	59.835	20	164	4	167
i2_HQ_c1596/f9p0/2559	1	c	(TCT)8tcagtagtagtggt(TC)9	56	150	205	TAAACCTTCACCCCCTCCCT	59.802	20	ACGTCATCATCGCCACACTT	60.037	20	176	71	246	ATCAACCGCCCCAAGTCTTC	60.323	20	ACGTCATCATCGCCACACTT	60.037	20	131	116	246	GATCAACCGCCCCAAGTCTT	60.323	20	ACGTCATCATCGCCACACTT	60.037	20	132	115	246
i2_HQ_c1596/f9p0/2559	2	p3	(GCG)5	15	447	461	GCTCGCTATTGCTGTGTGTG	59.904	20	TGGACTCGTCGTTATCGCAG	59.902	20	257	264	520	GCTCGCTATTGCTGTGTGTG	59.904	20	CTGGACTCGTCGTTATCGCA	59.902	20	258	264	521	GCTCGCTATTGCTGTGTGTG	59.904	20	TCGTCGTTATCGCAGAGCAA	59.831	20	252	264	515
i2_HQ_c1605/f2p13/2471	1	p3	(GGC)5	15	94	108	CCTCCAGCCACAACTGCATA	60.035	20	TAGAGCAAGGTCTGACGGGA	59.961	20	185	12	196	CCTCCAGCCACAACTGCATA	60.035	20	GACTTGGCTACGAGCTCCTC	59.898	20	129	12	140	CAGCCACAACTGCATAGCAC	59.830	20	TAGAGCAAGGTCTGACGGGA	59.961	20	181	16	196
i2_HQ_c1606/f3p32/2711	1	p1	(C)13	13	2594	2606	GCTGTCTGGCTATATGCGGA	59.682	20	ACCCAAAAGACCTACTGTGATCT	59.089	23	181	2472	2652	AGCTGTCTGGCTATATGCGG	59.680	20	ACCCAAAAGACCTACTGTGATCT	59.089	23	182	2471	2652	TCGAAATCTTTGCCGGACGT	60.320	20	ACCCAAAAGACCTACTGTGATCT	59.089	23	104	2549	2652
i2_HQ_c1611/f4p0/2517	1	p2	(CT)13	26	163	188	TGAACGCAGCATCACAGCTA	60.037	20	GTTTTGGTCGGGGTTTGTCG	59.970	20	204	11	214	TGAACGCAGCATCACAGCTA	60.037	20	TTTTGGTCGGGGTTTGTCGA	60.107	20	203	11	213	ACCCTGCCCTTCCTTCTACA	60.179	20	GTTTTGGTCGGGGTTTGTCG	59.970	20	185	30	214
i2_HQ_c1614/f8p0/2339	1	p3	(AAG)6	18	57	74	TTCGAATTGCCGGACTCGAA	60.038	20	CACGACATGACACCTCCAGT	59.682	20	261	26	286	TTCGAATTGCCGGACTCGAA	60.038	20	ACTGCACGACATGACACCTC	60.320	20	265	26	290	TTCGAATTGCCGGACTCGAA	60.038	20	ACCTCACCTGGTGTGTGAGA	60.399	20	127	26	152
i2_HQ_c1619/f6p0/2279	1	p3	(GGT)7	21	529	549	ATGTTCCGCCACATCTTCGT	60.036	20	CACCTACATATCCCCCACGC	59.965	20	174	412	585	TCCGGCTCCTTCACAGACTA	59.961	20	CACCTACATATCCCCCACGC	59.965	20	131	455	585	GCGCCCGTCTGACAATAGTA	59.898	20	CACCTACATATCCCCCACGC	59.965	20	221	365	585
i2_HQ_c1631/f4p0/2422	1	p1	(T)11	11	1771	1781	CACGACTTGCAGTTCTTTCCA	59.060	21	TGCAGATGTGGTTTTGTGTTT	57.116	21	238	1665	1902	CACGACTTGCAGTTCTTTCCA	59.060	21	TTGCAGATGTGGTTTTGTGTT	57.116	21	239	1665	1903	CACGACTTGCAGTTCTTTCCA	59.060	21	TTTGCAGATGTGGTTTTGTGT	57.116	21	240	1665	1904
i2_HQ_c1638/f5p30/2997	1	c	(A)11ccccaacgcaacagcagcaaaagattcgatttttgattttgg(T)15	68	115	182	TTCACTGCTCAGAGCCCATG	60.036	20	GGAGATCGGTCGTCGTCTTC	59.972	20	227	78	304	TTCACTGCTCAGAGCCCATG	60.036	20	GGGCTTTGTTGGAGATGGGA	59.960	20	256	78	333	TGCTCAGAGCCCATGTCATG	60.107	20	GGAGATCGGTCGTCGTCTTC	59.972	20	222	83	304
i2_HQ_c1638/f5p30/2997	2	p3	(CAG)5	15	360	374	GAAGACGACGACCGATCTCC	59.972	20	TGGTCCGGGTAAGGGATGAT	60.031	20	131	285	415	GAAGACGACGACCGATCTCC	59.972	20	GATGAAGAGCTCGGATCGGG	60.039	20	258	285	542	TCCCATCTCCAACAAAGCCC	59.960	20	TGGTCCGGGTAAGGGATGAT	60.031	20	102	314	415
i2_HQ_c1655/f6p0/3007	1	c	(CAA)6caccagcaacaacaacacccgcaacaacacccgcaacac(CAG)9	84	493	576	AACAGAAGCCTCAGCAGCAT	59.962	20	GTTGCCATGACATTTGCGGT	60.038	20	268	412	679	AACAGAAGCCTCAGCAGCAT	59.962	20	TGCCATGACATTTGCGGTTG	60.038	20	266	412	677	AACAGAAGCCTCAGCAGCAT	59.962	20	TGTTGCCATGACATTTGCGG	60.038	20	269	412	680
i2_HQ_c1674/f8p28/2799	1	p3	(AAT)5	15	560	574	GGTCAAGAGGTTGAAGGCGA	59.965	20	CTCTCTAGACCACCCAGCCT	60.033	20	103	528	630	GGTCAAGAGGTTGAAGGCGA	59.965	20	TCTCTAGACCACCCAGCCTC	60.033	20	102	528	629	GGTCAAGAGGTTGAAGGCGA	59.965	20	GAGCACCCCCAATTCCTTCA	59.960	20	196	528	723
i2_HQ_c1675/f5p0/2798	1	p1	(T)14	14	2614	2627	TTCCGAATCAGGTGGCAGAC	60.036	20	TGGATTACACAACGGAGACCA	59.028	21	269	2383	2651	GCTGGGGCAACATCTCTTGA	60.323	20	TGGATTACACAACGGAGACCA	59.028	21	187	2465	2651	GGTGGCAGACCTCAAGAAGT	59.602	20	TGGATTACACAACGGAGACCA	59.028	21	259	2393	2651
i2_HQ_c1686/f10p0/3010	1	p3	(AGA)5	15	92	106	AGTGCATTCAACGTTTCAAGCA	59.901	22	CACCGTGAGATGGAGATGGG	59.894	20	144	65	208	GTGCATTCAACGTTTCAAGCA	58.541	21	CACCGTGAGATGGAGATGGG	59.894	20	143	66	208	AGTGCATTCAACGTTTCAAGC	58.269	21	CACCGTGAGATGGAGATGGG	59.894	20	144	65	208
i2_HQ_c1686/f10p0/3010	2	p1	(A)17	17	2975	2991
i2_HQ_c1690/f5p8/2379	1	p1	(T)10	10	47	56
i2_HQ_c1690/f5p8/2379	2	p1	(A)10	10	2355	2364
i2_HQ_c1691/f6p0/3051	1	p3	(TCA)6	18	29	46	GCCACACCTTCAATAATTAACTTCT	57.842	25	AGCTGCAGGGAGAGAGAGAT	59.737	20	120	0	119	GCCACACCTTCAATAATTAACTTCT	57.842	25	TATGTGAGTGGGGGCAAGTG	59.672	20	101	0	100	GCCACACCTTCAATAATTAACTTCT	57.842	25	ACAACGAACTCTCAGCACCA	59.536	20	192	0	191
i2_HQ_c1692/f5p0/2978	1	p2	(CT)7	14	53	66	TATCAAAACGACCCCCACCG	60.036	20	GGGGAATTGGGAGATCGGAC	59.891	20	124	14	137	CACCGAGATTTCACCTCCCC	60.108	20	GGGGAATTGGGAGATCGGAC	59.891	20	109	29	137	CCACCGAGATTTCACCTCCC	60.108	20	GGGGAATTGGGAGATCGGAC	59.891	20	110	28	137
i2_HQ_c1692/f5p0/2978	2	p1	(A)23	23	2775	2797	TGAGGACGATGGCTTCTTGT	59.023	20	ACAGAGCCAGACACTCCACT	60.471	20	280	2584	2863	TGAGGACGATGGCTTCTTGT	59.023	20	CAGAGCCAGACACTCCACTT	59.316	20	279	2584	2862	CTGAGGACGATGGCTTCTTGT	60.067	21	CAGAGCCAGACACTCCACTT	59.316	20	280	2583	2862
i2_HQ_c1697/f3p0/2728	1	p1	(A)10	10	1881	1890	TGGGGGAAGGGTTATTGCTT	58.911	20	GGTACGGGAACAGGGAGTCT	60.614	20	200	1834	2033	TGGGGGAAGGGTTATTGCTT	58.911	20	AGGTACGGGAACAGGGAGTC	60.614	20	201	1834	2034	TGGGGGAAGGGTTATTGCTT	58.911	20	TACGGGAACAGGGAGTCTCG	60.679	20	198	1834	2031
i2_HQ_c1697/f3p0/2728	2	p1	(A)13	13	2060	2072	GACTCCCTGTTCCCGTACCT	60.614	20	ACCTTCAGCCATGAATTCGGA	59.718	21	146	2015	2160	AGACTCCCTGTTCCCGTACC	60.614	20	ACCTTCAGCCATGAATTCGGA	59.718	21	147	2014	2160	CGAGACTCCCTGTTCCCGTA	60.679	20	ACCTTCAGCCATGAATTCGGA	59.718	21	149	2012	2160
i2_HQ_c1704/f6p20/2714	1	p1	(T)12	12	116	127	GGCATCCAAAGCACACTCCT	60.610	20	GGTGGTCAAAGAACCAGGCT	60.179	20	240	54	293	GTTGGCATCCAAAGCACACT	59.324	20	GGTGGTCAAAGAACCAGGCT	60.179	20	243	51	293	AGTTGGCATCCAAAGCACAC	59.324	20	GGTGGTCAAAGAACCAGGCT	60.179	20	244	50	293
i2_HQ_c1708/f11p0/2511	1	p2	(CT)9	18	44	61	AGAGCCACCTCTTCTCTCTTC	58.543	21	TTGTGGTGGATCGATTGGGG	60.035	20	235	20	254	AGAGCCACCTCTTCTCTCTTC	58.543	21	TGTGGAGTGAGAGAGAGCGA	59.963	20	198	20	217	AGAGCCACCTCTTCTCTCTTC	58.543	21	GAGGGAGGGGGATCGGTAAT	60.179	20	125	20	144
i2_HQ_c1710/f12p4/2409	1	p2	(TC)6	12	21	32
i2_HQ_c1712/f5p28/2460	1	p3	(CAG)6	18	1276	1293	GGTTGAAGCAAATGCCAGCA	59.966	20	GAAGGGCTGTTGTTGCTGTG	59.969	20	272	1120	1391	TGGTTGAAGCAAATGCCAGC	59.966	20	GAAGGGCTGTTGTTGCTGTG	59.969	20	273	1119	1391	GGTTGAAGCAAATGCCAGCA	59.966	20	GTTGTTGTAGTGGCTGCTGC	60.040	20	249	1120	1368
i2_HQ_c1721/f3p0/2521	1	c	(TA)7tcggtaaaaagg(A)10	36	2271	2306	GGAGGGGCATTGTAAGGCAT	60.106	20	ACTTACCCATAGCTACCGCA	58.216	20	250	2084	2333	CCAGGAGGGGCATTGTAAGG	60.107	20	ACTTACCCATAGCTACCGCA	58.216	20	253	2081	2333	CAGTTTTTCCAGGAGGGGCA	60.179	20	ACTTACCCATAGCTACCGCA	58.216	20	261	2073	2333
i2_HQ_c1721/f3p0/2521	2	p1	(A)15	15	2491	2505
i2_HQ_c1727/f13p0/3003	1	p2	(CT)8	16	11	26
i2_HQ_c1728/f3p9/2325	1	p2	(CT)8	16	22	37
i2_HQ_c1740/f8p0/3017	1	p2	(AG)11	22	4	25
i2_HQ_c1743/f5p0/2643	1	p3	(CTT)6	18	130	147	TGCTTTTCTTCGTGGGTGAAG	59.053	21	TGAAGCCCATTTGTGTCCCA	59.813	20	269	82	350	CTTGCTTTTCTTCGTGGGTGA	59.053	21	TGAAGCCCATTTGTGTCCCA	59.813	20	271	80	350	TCTTGCTTTTCTTCGTGGGTG	59.053	21	TGAAGCCCATTTGTGTCCCA	59.813	20	272	79	350
i2_HQ_c1745/f4p0/2478	1	p1	(T)14	14	218	231	TGCCTCAGATCCAGGGAAGT	60.253	20	TCCCTGGACTCTTCTCCATCA	59.637	21	272	22	293	TGCCTCAGATCCAGGGAAGT	60.253	20	TCTTCCCTGGACTCTTCTCCA	59.567	21	275	22	296	CCCCTTTTGCTCTGCCTTTC	59.395	20	TGGTCAACAACAACGGATCCA	60.134	21	256	132	387
i2_HQ_c1746/f6p14/2264	1	c	(TCT)6tcgttcttcat(TTC)6	47	148	194	CCTCTGTGACCTCAGCACTG	60.038	20	GAGAGCCATTGGGGAGCAAT	60.106	20	173	95	267	ATCCTTTACGCGCACACAGA	60.038	20	GAGAGCCATTGGGGAGCAAT	60.106	20	251	17	267	CCTCTGTGACCTCAGCACTG	60.038	20	GCACCCATTTGGCTTAACCG	60.109	20	233	95	327
i2_HQ_c1746/f6p14/2264	2	p1	(A)14	14	2172	2185	TGCTGTGGCGCATTGGATAT	60.466	20	GCCTTCAAAAATCCTGGAACCA	59.367	22	245	1987	2231	TGCTGTGGCGCATTGGATAT	60.466	20	AGCCTTCAAAAATCCTGGAACC	59.100	22	246	1987	2232	TGCTGTGGCGCATTGGATAT	60.466	20	ACACAAGCCTTCAAAAATCCTGG	59.930	23	251	1987	2237
i2_HQ_c1753/f5p0/2345	1	p3	(GGC)5	15	189	203	CAAGAAGAAGGCGGCTCAGA	60.037	20	ACACCATTAGCGAGCTGGTC	60.108	20	126	164	289	GACTCAGAGAACCACCACCG	60.038	20	ACACCATTAGCGAGCTGGTC	60.108	20	246	44	289	CGACTCAGAGAACCACCACC	60.038	20	ACACCATTAGCGAGCTGGTC	60.108	20	247	43	289
i2_HQ_c1758/f15p0/2552	1	p1	(T)11	11	2542	2552
i2_HQ_c1759/f7p0/2640	1	p3	(CCG)5	15	180	194	CAATCCGACCCGCAAAATGG	60.179	20	AGAATTGGAGGGCTTGGTCG	60.035	20	241	157	397	CCAATCCGACCCGCAAAATG	60.179	20	AGAATTGGAGGGCTTGGTCG	60.035	20	242	156	397	CAATCCGACCCGCAAAATGG	60.179	20	TGATGTCCTCGGGCTTTTCC	60.035	20	103	157	259
i2_HQ_c1768/f9p0/2933	1	p2	(CT)7	14	60	73	ACACAGTCCCCTACTCTCAA	57.303	20	TCGGTTTGGCTCTGACGTAC	60.039	20	146	2	147	AACACAGTCCCCTACTCTCA	57.303	20	TCGGTTTGGCTCTGACGTAC	60.039	20	147	1	147	ACACAGTCCCCTACTCTCAA	57.303	20	CTCGCCGCCTTTGCTTTAAA	59.760	20	278	2	279
i2_HQ_c1768/f9p0/2933	2	c	(AG)11accgctccattcctggtcttcaagagtttc(AG)8	68	643	710	CCCCTGCTCTCTCTCTCAGT	60.033	20	CGTCTGAATTAAGCAGCGGC	59.973	20	233	510	742	ACCCCTGCTCTCTCTCTCAG	60.033	20	CGTCTGAATTAAGCAGCGGC	59.973	20	234	509	742	CCCTTCTCTTCTGGTTGCGT	59.965	20	CGTCTGAATTAAGCAGCGGC	59.973	20	154	589	742
i2_HQ_c1772/f4p36/2713	1	p1	(A)15	15	3	17
i2_HQ_c1772/f4p36/2713	2	c	(T)16caaacgacacgacaatcaaatctggatttcctatttttag(A)10	66	1497	1562	AGGGAATCCGTTGGAATGGT	59.000	20	CCCAATCCAAACTCAAATGTGGA	59.422	23	255	1337	1591	AGGGAATCCGTTGGAATGGT	59.000	20	TCCCAATCCAAACTCAAATGTGG	59.422	23	256	1337	1592	CCCTGGAGAATGAACTCTGGG	59.789	21	CCCAATCCAAACTCAAATGTGGA	59.422	23	223	1369	1591
i2_HQ_c1773/f6p41/2418	1	p1	(A)15	15	12	26
i2_HQ_c1773/f6p41/2418	2	p2	(TC)8	16	313	328	CCTCAACAAGCCTCCGTTCT	59.965	20	CAAGACACCGACTCACCGAG	60.387	20	206	272	477	AAGACCTCAACAAGCCTCCG	59.965	20	CAAGACACCGACTCACCGAG	60.387	20	210	268	477	AGTGCTTCGCTCCTCAAGAC	60.038	20	CAAGACACCGACTCACCGAG	60.387	20	225	253	477
i2_HQ_c1787/f10p0/2305	1	p3	(TCT)5	15	196	210	CGGTATAGTCCAGCTCCAGC	59.684	20	TCCGGAAACTCCTGCAACTC	59.965	20	258	11	268	CGGTATAGTCCAGCTCCAGC	59.684	20	ACGACGAACTTGTCCGGAAA	59.897	20	270	11	280	CGGTATAGTCCAGCTCCAGC	59.684	20	TTGTCCGGAAACTCCTGCAA	59.818	20	261	11	271
i2_HQ_c1787/f10p0/2305	2	p1	(T)16	16	1117	1132	GGCGGAGTTTGAAGGTTTCA	58.685	20	TCGCTCCACTACATTTGACTGT	59.701	22	230	947	1176	GGCGGAGTTTGAAGGTTTCA	58.685	20	TGTCGCTCCACTACATTTGACT	59.701	22	232	947	1178	TGGCGGAGTTTGAAGGTTTC	58.685	20	TCGCTCCACTACATTTGACTGT	59.701	22	231	946	1176
i2_HQ_c1792/f8p6/2733	1	c	(TCT)7gagcttcgtctg(CT)15	63	39	101	ACGGCTTTCTCTCTCTCCCT	59.960	20	TCCAAAGCTGTTGCCCATCT	59.887	20	249	7	255	ACGGCTTTCTCTCTCTCCCT	59.960	20	CCAAAGCTGTTGCCCATCTG	59.754	20	248	7	254	ACGGCTTTCTCTCTCTCCCT	59.960	20	CCGATTGCGAGGAGAGAGAG	59.689	20	139	7	145
i2_HQ_c1792/f8p6/2733	2	p3	(CGG)6	18	928	945	AGCGGAAACTGATTCGGGTT	59.964	20	CTCGTCGTCCTCCAAACTCC	60.109	20	233	806	1038	AAGCGGAAACTGATTCGGGT	59.964	20	CTCGTCGTCCTCCAAACTCC	60.109	20	234	805	1038	TCGATTCTGGCGCCGATTAA	59.897	20	CTCGATCCTCCCCTGCTTTC	59.894	20	226	868	1093
i2_HQ_c1795/f12p0/2305	1	p3	(TCC)7	21	99	119	AAACCGAGAACTCCACCGAC	59.967	20	CGTGCTGCCAAATGTAGTCG	59.905	20	251	37	287	AAACCGAGAACTCCACCGAC	59.967	20	GCTCGTGCTGCCAAATGTAG	59.902	20	254	37	290	AAACCGAGAACTCCACCGAC	59.967	20	AGGTGAAGGGGGTTAGGGTT	60.104	20	230	37	266
i2_HQ_c1795/f12p0/2305	2	p1	(T)10	10	2194	2203	TCCAATTTGCTCGGCCTCAT	60.034	20	TCACCCAAAAACATGTACATGGC	59.994	23	241	2006	2246	TCCAATTTGCTCGGCCTCAT	60.034	20	ACCCAAAAACATGTACATGGCTG	59.993	23	239	2006	2244	TCCAATTTGCTCGGCCTCAT	60.034	20	CACCCAAAAACATGTACATGGCT	59.993	23	240	2006	2245
i2_HQ_c1826/f4p0/3064	1	p2	(TC)7	14	157	170	CGTCCTCTTCGTTTCGCAAC	59.839	20	TAGGGAGTCCTGGTACGAGC	60.107	20	222	45	266	CGTCCTCTTCGTTTCGCAAC	59.839	20	CGTAGGGAGTCCTGGTACGA	60.108	20	224	45	268	CGTCCTCTTCGTTTCGCAAC	59.839	20	TCGTAGGGAGTCCTGGTACG	60.108	20	225	45	269
i2_HQ_c1826/f4p0/3064	2	p1	(T)16	16	619	634	TTTGGAAGCACTTGTACCAGA	57.431	21	TCTTGCCAAAAGTGCCCTGT	60.397	20	265	566	830	TTTGGAAGCACTTGTACCAGA	57.431	21	CTTGCCAAAAGTGCCCTGTT	59.535	20	264	566	829	CCGATTCGTCCTCCTCTTCC	59.614	20	AGTTCAACAATTGTGCATGCT	57.261	21	274	392	665
i2_HQ_c1835/f13p33/2735	1	p2	(CT)9	18	26	43	GTTGGCTCCATCTGCTCCC	60.453	19	TCGCCTACCGGATCAGATCA	60.179	20	189	2	190	GTTGGCTCCATCTGCTCCC	60.453	19	CTTGACGCCGTTCTCCTTCA	60.320	20	251	2	252	GTTGGCTCCATCTGCTCCC	60.453	19	TAAGCCCTTCCTCGAGCTTG	59.463	20	267	2	268
i2_HQ_c1835/f13p33/2735	2	p1	(T)10	10	2609	2618	AGACCTTAACAGCCCAACGG	59.964	20	TGACAGCAAATACAGGCCCT	59.302	20	259	2418	2676	GCCTCGGTTTCAGCACAATC	59.831	20	TGACAGCAAATACAGGCCCT	59.302	20	240	2437	2676	CTCATGGGAGTTCCTGAGGC	59.820	20	TGACAGCAAATACAGGCCCT	59.302	20	203	2474	2676
i2_HQ_c1889/f3p4/3033	1	p1	(T)10	10	1158	1167	AACGAACGGTTTGCATCTGT	58.695	20	GGTGCCATCCTAGGATTCCA	58.860	20	248	1059	1306	TGAGTCCTTTGACGGCCATT	59.600	20	CCTGCTTCCATCATCTCTTCCA	59.828	22	261	998	1258	AATGAGTCCTTTGACGGCCA	59.600	20	CCTGCTTCCATCATCTCTTCCA	59.828	22	263	996	1258
i2_HQ_c1895/f19p0/2311	1	p3	(CTC)5	15	253	267	CAAACCCCTCTCGAAGCCAT	60.035	20	CCGATAAGGGTTGCATCCGA	59.894	20	200	151	350	CAAACCCCTCTCGAAGCCAT	60.035	20	TCCGATAAGGGTTGCATCCG	59.894	20	201	151	351	GCCAGAGCCGAATTTCCTCT	60.107	20	CCGATAAGGGTTGCATCCGA	59.894	20	245	106	350
i2_HQ_c1898/f5p0/3050	1	p3	(TGC)6	18	1260	1277	TTTGATGGGCGTTGCTTGTG	59.968	20	GCACGATTCTGCAGTGCTTC	60.179	20	192	1130	1321	AGCCAAGCTGCAGAAAAAGC	59.967	20	GCACGATTCTGCAGTGCTTC	60.179	20	279	1043	1321	TCCGGGATTGGAACATTGGG	60.034	20	GCACGATTCTGCAGTGCTTC	60.179	20	100	1222	1321
i2_HQ_c1926/f6p8/2765	1	p1	(A)10	10	26	35
i2_HQ_c1926/f6p8/2765	2	c	(A)10tttaa(T)16	31	202	232	GCTATTTATCCCTCCGCCCC	60.035	20	ACCAGCACACACTACTGACG	59.968	20	132	152	283	GGCTATTTATCCCTCCGCCC	60.035	20	ACCAGCACACACTACTGACG	59.968	20	133	151	283	GCTATTTATCCCTCCGCCCC	60.035	20	GCACACACTACTGACGCTCT	60.039	20	128	152	279
i2_HQ_c1926/f6p8/2765	3	p1	(A)10	10	383	392	CGTCAGTAGTGTGTGCTGGT	59.968	20	CGCATTCTGACCCTGAACCT	60.036	20	206	264	469	CGTCAGTAGTGTGTGCTGGT	59.968	20	TCGCATTCTGACCCTGAACC	60.036	20	207	264	470	GAGCGTCAGTAGTGTGTGCT	60.039	20	CGCATTCTGACCCTGAACCT	60.036	20	209	261	469
i2_HQ_c1931/f3p9/2269	1	p3	(GAA)8	24	351	374	CGAGGAAGAGGAAGACGACG	59.903	20	CCGAATCCTCTCCGCTTCTC	59.969	20	259	235	493	CGAGGAAGAGGAAGACGACG	59.903	20	CTCCGAATCCTCTCCGCTTC	59.969	20	261	235	495	CGACGAGGAAGAGGAAGACG	59.903	20	CCGAATCCTCTCCGCTTCTC	59.969	20	262	232	493
i2_HQ_c1935/f3p0/2526	1	p1	(T)10	10	2222	2231	TCTCTCAGGCTGCTCAAGTC	59.106	20	TCGTCTGTCATGTGTCGTGT	59.334	20	232	2093	2324	TCTCTCAGGCTGCTCAAGTC	59.106	20	TGTCGTCTGTCATGTGTCGT	59.334	20	234	2093	2326	CTCTCAGGCTGCTCAAGTCT	59.103	20	TCGTCTGTCATGTGTCGTGT	59.334	20	231	2094	2324
i2_HQ_c1938/f4p0/2295	1	p1	(T)10	10	951	960	GTGGTGTGACTGGTGTCCAA	60.107	20	CTTTGCCATGGGATACGGGT	60.107	20	170	854	1023	TTGTGGTGTGACTGGTGTCC	60.107	20	CTTTGCCATGGGATACGGGT	60.107	20	172	852	1023	GTGGTGTGACTGGTGTCCAA	60.107	20	TTGCCATGGGATACGGGTTC	60.107	20	168	854	1021
i2_HQ_c1942/f8p10/2677	1	p3	(TTC)7	21	232	252	AGCTCGCTTTCTGGGTCTTC	60.037	20	CTGCACGCTTTCCATCATCG	59.973	20	191	201	391	CTCGCTTTCTGGGTCTTCGT	60.038	20	CTGCACGCTTTCCATCATCG	59.973	20	189	203	391	TCGCTTTCTGGGTCTTCGTC	60.039	20	CTGCACGCTTTCCATCATCG	59.973	20	188	204	391
i2_HQ_c1947/f5p10/2575	1	p3	(GAT)5	15	1032	1046	CATCTCGATCAGAGCGTGCT	59.969	20	AGATGCAATGCCGCCTATCA	59.891	20	264	909	1172	CATCTCGATCAGAGCGTGCT	59.969	20	AACAGCACAGGTTTCGGACT	59.820	20	236	909	1144	CATCTCGATCAGAGCGTGCT	59.969	20	TCTAAGATGCAATGCCGCCT	59.819	20	268	909	1176
i2_HQ_c1947/f5p10/2575	2	p3	(CAC)5	15	1399	1413	GATGTGGACGGTGAGCTTGA	60.037	20	GCGGTGATGGAGATAGTGGG	59.966	20	259	1178	1436	GATGTGGACGGTGAGCTTGA	60.037	20	GGCGGTGATGGAGATAGTGG	59.966	20	260	1178	1437	GATGTGGACGGTGAGCTTGA	60.037	20	GGTGGCGGTGATGGAGATAG	59.966	20	263	1178	1440
i2_HQ_c1951/f8p0/2368	1	p1	(A)12	12	2221	2232	GCCCAAGGAAGATGAGGCAT	60.106	20	CAATAGGCACCGACCACTGT	60.036	20	210	2075	2284	GCCCAAGGAAGATGAGGCAT	60.106	20	ACAATAGGCACCGACCACTG	60.036	20	211	2075	2285	GCCCAAGGAAGATGAGGCAT	60.106	20	TAGGCACCGACCACTGTAGA	59.961	20	207	2075	2281
i2_HQ_c1952/f2p13/2238	1	p2	(AC)8	16	203	218	ATGCAAATCCAGGAGGCGAT	59.816	20	TAAGGTCACTTAGCAGCGGC	60.108	20	274	33	306	AAATCCAGGAGGCGATGCTT	59.743	20	TAAGGTCACTTAGCAGCGGC	60.108	20	270	37	306	GATGCAAATCCAGGAGGCGA	60.464	20	TAAGGTCACTTAGCAGCGGC	60.108	20	275	32	306
i2_HQ_c1961/f2p0/2402	1	p1	(T)11	11	2329	2339	CAGCGGCAATGTCACCAAAA	59.968	20	ACAGCATTTGCATTTTGGTTATTTCT	59.288	26	207	2162	2368	CAGCGGCAATGTCACCAAAA	59.968	20	ACAGCATTTGCATTTTGGTTATTT	57.119	24	207	2162	2368	CAGCGGCAATGTCACCAAAA	59.968	20	AAATACAGCATTTGCATTTTGGTT	57.119	24	211	2162	2372
i2_HQ_c1982/f2p30/2206	1	c*	(A)10tttgcattcattcagtcttattaaattcagctatttac(A)11(AAT)6*	75	120	194	TTTCGTCTTTCATTTTTGAGTCCT	57.307	24	TCAGCCTCAACTCCTACGGA	59.961	20	211	34	244	TTTCGTCTTTCATTTTTGAGTCCT	57.307	24	TACGGAGATGCAGACATGGC	59.895	20	197	34	230	TTTCGTCTTTCATTTTTGAGTCCT	57.307	24	GCTCAGCCTCAACTCCTACG	60.179	20	213	34	246
i2_HQ_c1983/f5p0/2948	1	p1	(T)10	10	2907	2916	GCGAGTCAACCGCTAGAACT	60.109	20	ACGACACGACAATCAAATCTGG	59.263	22	153	2800	2952	AGCGAGTCAACCGCTAGAAC	60.109	20	ACGACACGACAATCAAATCTGG	59.263	22	154	2799	2952	GAAAGAAGCGAGTCAACCGC	59.836	20	ACGACACGACAATCAAATCTGG	59.263	22	160	2793	2952
i2_HQ_c1986/f3p0/2423	1	p2	(TC)7	14	1724	1737	TTTTGGTGCTTGGGTCACCT	60.033	20	TCTGGCTTTGGCACTGGAAA	60.106	20	228	1671	1898	TTTTGGTGCTTGGGTCACCT	60.033	20	CAGTCCGCTCACCCAACTAG	60.109	20	188	1671	1858	TTTTGGTGCTTGGGTCACCT	60.033	20	ATCTGGCTTTGGCACTGGAA	59.887	20	229	1671	1899
i2_HQ_c1987/f2p0/2367	1	p1	(T)10	10	2215	2224	CGTTGCTTTGCACGAGTAGG	59.836	20	CGCTTCTCCTATACCAATCCCC	60.028	22	272	1995	2266	TTGCACGAGTAGGAATCCGG	59.825	20	CGCTTCTCCTATACCAATCCCC	60.028	22	265	2002	2266	CGTTGCTTTGCACGAGTAGG	59.836	20	TCTCCTATACCAATCCCCACCA	59.748	22	268	1995	2262
i2_HQ_c1988/f2p17/3003	1	p1	(T)17	17	328	344	GGAATGGACAGTTGCTGGGA	59.962	20	TTTCACCGCAGACTCTTCCC	59.965	20	137	250	386	GAGGTCGAGAAGGGAAAGGC	60.108	20	TTTCACCGCAGACTCTTCCC	59.965	20	236	151	386	TTGCTGGGATGTTTTCCGGT	60.179	20	TTTCACCGCAGACTCTTCCC	59.965	20	126	261	386
i2_HQ_c1995/f7p0/2940	1	p2	(TC)6	12	109	120	CTGGCCCAGCAGATCTGAAA	60.035	20	AGCCCAAACAAGGAAGTGGG	60.470	20	130	78	207	GGATGTGGGATCCCTCCTCT	60.105	20	AGCCCAAACAAGGAAGTGGG	60.470	20	166	42	207	CATCAGATTCTGGCCCAGCA	60.107	20	AGCCCAAACAAGGAAGTGGG	60.470	20	139	69	207
i2_HQ_c1999/f3p0/2830	1	p2	(CT)6	12	163	174	CACCGCACCTTCTACAGTGT	59.966	20	ATGAGGGGTGATGGGCTTTG	60.033	20	197	86	282	CTCGTCTTCCTTTTCGCCCT	60.037	20	ATGAGGGGTGATGGGCTTTG	60.033	20	262	21	282	TCGTCTTCCTTTTCGCCCTC	60.038	20	ATGAGGGGTGATGGGCTTTG	60.033	20	261	22	282
i2_HQ_c2000/f2p0/2709	1	p2	(TC)7	14	51	64	CCCCAAACCCTAACCTCTACAC	60.027	22	GTGGCCAATTGGGTTCGTTC	60.039	20	247	19	265	TCCCCAAACCCTAACCTCTACA	60.158	22	GTGGCCAATTGGGTTCGTTC	60.039	20	248	18	265	CCCCAAACCCTAACCTCTACAC	60.027	22	GGGTTCGTTCCGATTCGCTA	60.179	20	237	19	255
i2_HQ_c2004/f8p0/2596	1	p2	(CT)6	12	40	51	AACTTTGTCTCGAACAGCTTTC	57.462	22	CGACCCGAAAACCAAAACCC	59.969	20	243	5	247	AACTTTGTCTCGAACAGCTTTC	57.462	22	CCCGAAAACCAAAACCCACC	59.895	20	240	5	244	AACTTTGTCTCGAACAGCTTTC	57.462	22	AAGACTCGAGCTTTCTCCGC	60.109	20	196	5	200
i2_HQ_c2007/f12p0/2502	1	c	(T)11attccga(T)10	28	72	99	CCGGGTCCATAGAATCTATAGCA	58.976	23	TGGCGAATAAACCACCACGA	59.965	20	159	30	188	TCCGGGTCCATAGAATCTATAGCA	60.264	24	TGGCGAATAAACCACCACGA	59.965	20	160	29	188	TCCGGGTCCATAGAATCTATAGC	58.721	23	TGGCGAATAAACCACCACGA	59.965	20	160	29	188
i2_HQ_c2007/f12p0/2502	2	c	(TGT)8gaatgggattgaagagatttggtgtctcaaactgtgtattagtagtaagattgtttgaggagcgccaaacttgttgtgacccttcttctcacttt(GAG)6	137	566	702	TGACGCGTCTTTCCAAAGTG	59.066	20	CCCCACAAAACCACCTCCTT	60.106	20	255	476	730	GACGCGTCTTTCCAAAGTGT	59.065	20	CCCCACAAAACCACCTCCTT	60.106	20	254	477	730	TGACGCGTCTTTCCAAAGTG	59.066	20	ATCCCCACAAAACCACCTCC	59.886	20	257	476	732
i2_HQ_c2010/f2p0/2455	1	p2	(AG)8	16	132	147	CGTGTGCTCTTCCGACTAGG	60.179	20	GGGGTCGTCCGCAGATAATC	60.320	20	219	24	242	CGTGTGCTCTTCCGACTAGG	60.179	20	CTGAACCCGCACAGCAGTAT	60.392	20	150	24	173	GGAGTTCAGACGTGTGCTCT	59.684	20	GGGGTCGTCCGCAGATAATC	60.320	20	229	14	242
i2_HQ_c2010/f2p0/2455	2	p1	(T)11	11	479	489	TGTCGTTTCTGCATCTGCCT	59.965	20	CCGGATTCAGCTTCTCCTCC	59.894	20	264	318	581	AGGACTGCCATGGTGTTGTT	59.814	20	AGAAGACACCGTCGGTTGAC	59.968	20	253	376	628	AGGACTGCCATGGTGTTGTT	59.814	20	CCGGATTCAGCTTCTCCTCC	59.894	20	206	376	581
i2_HQ_c2010/f2p0/2455	3	p3	(GAA)7	21	2129	2149	TCAGTGCAAGGGAGCTGATG	60.036	20	CGTCCTGTCCTTCTGTTCTCA	59.386	21	159	2047	2205	TCAGTGCAAGGGAGCTGATG	60.036	20	ACGTCCTGTCCTTCTGTTCTC	59.386	21	160	2047	2206	TGATGCATGCCGACAGATGT	60.108	20	CGTCCTGTCCTTCTGTTCTCA	59.386	21	144	2062	2205
i2_HQ_c2016/f3p0/2436	1	p3	(GAA)5	15	93	107	GCAGCGGAGTATGATGACGA	59.969	20	TCACGCCCTCTCTCCACATA	60.034	20	116	53	168	GCAGCGGAGTATGATGACGA	59.969	20	CATCCACCGTTCCATCCACA	60.036	20	199	53	251	GCAGCGGAGTATGATGACGA	59.969	20	CTCTCCACATAGGCGGGTTC	59.895	20	107	53	159
i2_HQ_c2016/f3p0/2436	2	p3	(GAG)6	18	282	299	TGTGGATGGAACGGTGGATG	60.036	20	CCTAGAAGGTCTCCTGCCCT	60.032	20	280	232	511	TATGTGGAGAGAGGGCGTGA	60.034	20	GCATATAGAACGCCCCAGCT	59.965	20	202	149	350	TGTGGATGGAACGGTGGATG	60.036	20	GCATATAGAACGCCCCAGCT	59.965	20	119	232	350
i2_HQ_c2028/f3p0/2860	1	p1	(T)14	14	2562	2575	GCTCTCGCATGCGTTGTATC	59.769	20	GCCCTGATGACCACAATCCT	59.743	20	221	2388	2608	GCTCTCGCATGCGTTGTATC	59.769	20	AGCCCTGATGACCACAATCC	59.743	20	222	2388	2609	GTTTTGTGAGCGTGAAGGGC	60.318	20	GCCCTGATGACCACAATCCT	59.743	20	114	2495	2608
i2_HQ_c2032/f7p0/2267	1	p3	(TCT)8	24	97	120	TCAGCGTCACTGCAGCAATA	60.037	20	AGAGATCCAGAGGAAGGCGT	60.033	20	233	10	242	TATTCAGCGTCACTGCAGCA	60.037	20	AGAGATCCAGAGGAAGGCGT	60.033	20	236	7	242	TCAGCGTCACTGCAGCAATA	60.037	20	GCGGCCAAGTCTCTGAGAAT	60.108	20	202	10	211
i2_HQ_c2032/f7p0/2267	2	p1	(T)12	12	2237	2248
i2_HQ_c2036/f2p0/2487	1	p1	(T)11	11	97	107	CACTCACTCTCCCCCAAACC	59.963	20	AAATTCGGGTCCGGAGTTCC	60.036	20	261	47	307	CACTCACTCTCCCCCAAACC	59.963	20	AGCTCCGAACTTCAAGGCTC	60.037	20	178	47	224	CACTCACTCTCCCCCAAACC	59.963	20	GAGCTCCGAACTTCAAGGCT	60.037	20	179	47	225
i2_HQ_c2042/f2p0/2505	1	p1	(T)10	10	486	495	TTTGGGATCTGTGATGGCGG	60.394	20	AGGCTCAATCGACATGGTGG	60.108	20	202	416	617	GGGATCTGTGATGGCGGTTT	60.394	20	AGGCTCAATCGACATGGTGG	60.108	20	199	419	617	TTTGGGATCTGTGATGGCGG	60.394	20	GGTGAATAGGCTGCTGGTCA	59.747	20	242	416	657
i2_HQ_c2043/f3p0/2971	1	p1	(T)12	12	381	392	GGGCTGTGAAGTCGTGAAGA	59.966	20	ATGCGCCTCCTTTGTACGAA	60.037	20	257	288	544	ACCACTTTTTACCCGTCCCC	59.889	20	ATGCGCCTCCTTTGTACGAA	60.037	20	208	337	544	GGGCTGTGAAGTCGTGAAGA	59.966	20	CCGCCGTTACCGTCTTCTTA	59.829	20	144	288	431
i2_HQ_c2043/f3p0/2971	2	p1	(A)10	10	567	576	TTCGTACAAAGGAGGCGCAT	60.037	20	AACGCAGCCGATTATGTTGC	59.901	20	224	525	748	TTCGTACAAAGGAGGCGCAT	60.037	20	GGAATGGGGAGCTTGAGACC	60.107	20	142	525	666	TTCGTACAAAGGAGGCGCAT	60.037	20	GGGAATGGGGAGCTTGAGAC	60.107	20	143	525	667
i2_HQ_c2044/f10p0/2701	1	p3	(TCA)8	24	68	91	TGATCGTTGTCCTCGTCGTC	59.833	20	AGGCGTGTGATCGTTGGAAA	60.250	20	184	9	192	CTGATCGTTGTCCTCGTCGT	59.832	20	AGGCGTGTGATCGTTGGAAA	60.250	20	185	8	192	ACTGATCGTTGTCCTCGTCG	59.832	20	AGGCGTGTGATCGTTGGAAA	60.250	20	186	7	192
i2_HQ_c2049/f2p0/2841	1	p1	(T)10	10	281	290	CCGCCTTCGTTTCTTCTTGC	60.110	20	GAACAGCAATGGAACTCCGC	59.831	20	230	120	349	GCCGCCTTCGTTTCTTCTTG	60.110	20	GAACAGCAATGGAACTCCGC	59.831	20	231	119	349	CCGCCTTCGTTTCTTCTTGC	60.110	20	AACAGCAATGGAACTCCGCT	60.251	20	229	120	348
i2_HQ_c2051/f7p25/2505	1	p2	(AG)6	12	29	40	AGGAAACAGAAACCTGATAGAGAGA	58.980	25	TTTGGAGCTTGACCGGATCC	60.035	20	269	0	268	AGGAAACAGAAACCTGATAGAGAGA	58.980	25	GGATTTGGAGCTTGACCGGA	60.035	20	272	0	271	AGGAAACAGAAACCTGATAGAGAGA	58.980	25	CGGATCCATATCGTCGTCGG	60.179	20	256	0	255
i2_HQ_c2057/f3p17/2660	1	p2	(TA)6	12	2633	2644
i2_HQ_c2074/f2p7/2978	1	p1	(A)11	11	2866	2876	TCCGGATTCTCCTCAAGGGT	59.957	20	AGTGACCTTGAAAAGCAAAAGCA	59.805	23	202	2730	2931	CACCCTATCTCGACCTCCCA	60.106	20	AGTGACCTTGAAAAGCAAAAGCA	59.805	23	223	2709	2931	TCACCCTATCTCGACCTCCC	59.815	20	AGTGACCTTGAAAAGCAAAAGCA	59.805	23	224	2708	2931
i2_HQ_c2084/f7p0/2424	1	c	(T)14caagaaaggctcattttttccgc(TCT)9	64	147	210	CCAATCCCAACCCTTCCCTC	60.033	20	CCGGCTTTGGTTGCATCAAA	59.967	20	200	81	280	CTCCAATCCCAACCCTTCCC	60.033	20	CCGGCTTTGGTTGCATCAAA	59.967	20	202	79	280	CCTCCAATCCCAACCCTTCC	60.033	20	CCGGCTTTGGTTGCATCAAA	59.967	20	203	78	280
i2_HQ_c2089/f4p40/2610	1	p1	(T)10	10	2312	2321	ACCTTTACTTGATGGCCGGG	60.034	20	GATCAAGCAAAACGCCACCA	59.686	20	257	2241	2497	ACCTTTACTTGATGGCCGGG	60.034	20	AGATCAAGCAAAACGCCACC	59.402	20	258	2241	2498	TTTACTTGATGGCCGGGCAG	60.680	20	GATCAAGCAAAACGCCACCA	59.686	20	254	2244	2497
i2_HQ_c2094/f4p0/3013	1	c	(CT)7tcccctagtctgaaatccaagctagctatcaccgtcagccagccctcttctgcttcgcttcaattcaattatctcaggtatgcctaactccccaa(C)14	123	360	482	CCTCCGGCGAGAAGAAGATC	59.969	20	CCGAACAATCAAGAACAAGAGCA	59.749	23	244	331	574	TACTACACCTCCGGCGAGAA	60.035	20	CCGAACAATCAAGAACAAGAGCA	59.749	23	251	324	574	TTACTACACCTCCGGCGAGA	60.035	20	CCGAACAATCAAGAACAAGAGCA	59.749	23	252	323	574
i2_HQ_c2103/f10p52/2570	1	c	(AG)8aac(A)12	31	52	82	GCTTTGCGTTTTTGAGGGTT	58.065	20	TCATGACGGCCAATGGTGAA	59.963	20	216	12	227	GCTTTGCGTTTTTGAGGGTT	58.065	20	AACGAAATTCCGGCAACACG	60.041	20	267	12	278	GCTTTGCGTTTTTGAGGGTT	58.065	20	GTTCGGTAGCTCGGTCTCTG	59.901	20	101	12	112
i2_HQ_c2104/f6p0/2755	1	p3	(TCC)6	18	133	150	CGACCCCACTTCCAATTCCA	59.962	20	CTCGTCGAGGGGTGATGATG	59.969	20	130	96	225	AAGAAGAGCAGAGCAGCGAG	60.109	20	CTCGTCGAGGGGTGATGATG	59.969	20	201	25	225	AGAAGAAGAGCAGAGCAGCG	60.109	20	CTCGTCGAGGGGTGATGATG	59.969	20	203	23	225
i2_HQ_c2104/f6p0/2755	2	p1	(T)12	12	2543	2554	CTCCAACCTCCAACCTCCAC	59.963	20	GCCCATGCAGCTACCAAGAA	60.681	20	180	2515	2694	TTGGACTCCCTACCCCACAA	60.104	20	GCCCATGCAGCTACCAAGAA	60.681	20	249	2446	2694	TTTGGACTCCCTACCCCACA	60.104	20	GCCCATGCAGCTACCAAGAA	60.681	20	250	2445	2694
i2_HQ_c2112/f2p28/2386	1	p1	(T)11	11	747	757	TCTGGTTTGAGGTCAGCAGT	58.868	20	TGAACACGATCATCTTTGCCA	58.223	21	235	573	807	TCTGGTTTGAGGTCAGCAGT	58.868	20	CATGAACACGATCATCTTTGCCA	59.873	23	237	573	809	TTCTGGTTTGAGGTCAGCAGT	59.510	21	TGAACACGATCATCTTTGCCA	58.223	21	236	572	807
i2_HQ_c2115/f2p27/2483	1	p3	(CAG)7	21	146	166	TCTCTCCCCTCCTCCTTTCG	60.033	20	TCGGAGTCGGTGGAGAATCT	60.034	20	166	47	212	CCTCCTTTCGCTTTCGGACT	60.037	20	TCGGAGTCGGTGGAGAATCT	60.034	20	156	57	212	CGACGCTCCTTCCTTTTCCT	60.037	20	TCGGAGTCGGTGGAGAATCT	60.034	20	185	28	212
i2_HQ_c2115/f2p27/2483	2	p1	(T)13	13	1405	1417	GCCAGATTGCCTGCATGTTT	59.752	20	GCCCCTCAACCCGGAAATAA	60.034	20	271	1328	1598	AGCCAGATTGCCTGCATGTT	60.614	20	GCCCCTCAACCCGGAAATAA	60.034	20	272	1327	1598	CTGAGCCAGATTGCCTGCAT	60.752	20	GCCCCTCAACCCGGAAATAA	60.034	20	275	1324	1598
i2_HQ_c2116/f2p0/2785	1	p2	(CT)8	16	579	594	CGTTGTCAGAGCTCCAGGTT	59.966	20	GGAGCCCTACCAGTCTACCA	60.032	20	259	384	642	CGTTGTCAGAGCTCCAGGTT	59.966	20	TGGAGCCCTACCAGTCTACC	60.032	20	260	384	643	CACATACAGCTGGTTCCCGT	60.036	20	GGAGCCCTACCAGTCTACCA	60.032	20	279	364	642
i2_HQ_c2121/f2p11/2750	1	p1	(A)13	13	1735	1747	GCTGGAGCCTCCGATGATTT	60.179	20	CCCGACCCAATTTCCGTACA	60.036	20	166	1660	1825	GCTGGAGCCTCCGATGATTT	60.179	20	GTAGCCCTGCCTGACGATTT	60.108	20	189	1660	1848	GCTGGAGCCTCCGATGATTT	60.179	20	GGAGAATTAGGCACCAGCGT	60.108	20	230	1660	1889
i2_HQ_c2130/f2p3/3016	1	p3	(TGT)7	21	248	268	CCCGATGCCAACCAAAACTG	60.038	20	CCCAACGAAACCCTAACCCA	59.889	20	171	211	381	CCCGATGCCAACCAAAACTG	60.038	20	AGCCTGCAATTTGAGGGGAA	59.885	20	202	211	412	CCCGATGCCAACCAAAACTG	60.038	20	AAGCCTGCAATTTGAGGGGA	59.885	20	203	211	413
i2_HQ_c2130/f2p3/3016	2	p2	(TC)7	14	1905	1918	GCATCGAACCTGCTAGGACA	59.824	20	TCCAGCAGTTGCAGCTATCC	60.108	20	252	1825	2076	GCATCGAACCTGCTAGGACA	59.824	20	CTGTCCAGCAGTTGCAGCTA	60.321	20	255	1825	2079	GCATCGAACCTGCTAGGACA	59.824	20	TGTCCAGCAGTTGCAGCTAT	59.674	20	254	1825	2078
i2_HQ_c2131/f3p6/2299	1	p2	(GA)6	12	1384	1395	AGTGGGTGCTCTTTGTTGCT	60.107	20	ACAGTCTTGACCAAAGGACCA	59.156	21	256	1282	1537	AGTGGGTGCTCTTTGTTGCT	60.107	20	GACAGTCTTGACCAAAGGACCA	60.159	22	257	1282	1538	AGTGGGTGCTCTTTGTTGCT	60.107	20	TGACAGTCTTGACCAAAGGACC	60.159	22	258	1282	1539
i2_HQ_c2132/f4p11/2576	1	p2	(CT)6	12	52	63	TCAAATCCATAAAACCAGGCTCA	58.328	23	GGCGCCTTTTCTTGGTTGAG	60.039	20	174	24	197	TCAAATCCATAAAACCAGGCTCA	58.328	23	GAAACTTCGCCAGCCACAAG	60.040	20	257	24	280	TCAAATCCATAAAACCAGGCTCA	58.328	23	TGAAGAAACTTCGCCAGCCA	60.179	20	261	24	284
i2_HQ_c2138/f2p0/2420	1	p2	(TC)13	26	9	34
i2_HQ_c2138/f2p0/2420	2	p3	(TCT)5	15	180	194	GGCCGCGTGAGTAGTAGTAC	59.971	20	CCCACAGTTTATGCGCATCG	59.972	20	168	108	275	GGCCGCGTGAGTAGTAGTAC	59.971	20	ACGGAGCAGAACACGAGAAG	60.039	20	113	108	220	GGCCGCGTGAGTAGTAGTAC	59.971	20	AGGACTGACATAACCCGGGA	59.958	20	276	108	383
i2_HQ_c2141/f2p0/2640	1	p3	(CTT)5	15	14	28
i2_HQ_c2141/f2p0/2640	2	p3	(GCT)6	18	759	776	GGAGTTGGAGTTGGAGTGGG	59.963	20	TTGTTGCTCCACCTCCGTAC	59.966	20	211	659	869	GTGGAGGAGGAGGAGGTAGG	60.106	20	TTGTTGCTCCACCTCCGTAC	59.966	20	273	597	869	GGTGGAGGAGGAGGAGGTAG	60.106	20	TTGTTGCTCCACCTCCGTAC	59.966	20	274	596	869
i2_HQ_c2141/f2p0/2640	3	c	(TC)7cctccctg(CT)16	54	2374	2427	TCCCCACTAATGCACCAACC	59.961	20	AATTCTCAAGCAGCATCGCC	59.263	20	245	2296	2540	TCCCCACTAATGCACCAACC	59.961	20	CAGCATCGCCGGAGAATGAA	60.811	20	235	2296	2530	TCCCCACTAATGCACCAACC	59.961	20	AGCATCGCCGGAGAATGAAC	60.812	20	234	2296	2529
i2_HQ_c2145/f9p0/2527	1	p2	(AG)9	18	267	284	TCATGGGATTTCGCCGGAAA	60.035	20	CAGGAGCAGAAACGTAGCCA	60.037	20	198	142	339	GTGAGAAACCCGCCCCTTTA	59.963	20	CAGGAGCAGAAACGTAGCCA	60.037	20	153	187	339	TCATGGGATTTCGCCGGAAA	60.035	20	CCAAAAACCCAACCACGCAT	59.894	20	181	142	322
i2_HQ_c2148/f12p28/2432	1	p2	(TC)7	14	55	68	AACACCTTGTCCTCACCACC	59.817	20	TAAACATGCGGTGGGTGTGT	60.179	20	173	7	179	AACACCTTGTCCTCACCACC	59.817	20	GGGTCCAAAAGGGCCTTGAT	60.252	20	224	7	230	AACACCTTGTCCTCACCACC	59.817	20	GGGCCTTGATGTCCATGAGT	59.743	20	214	7	220
i2_HQ_c2154/f2p21/2595	1	p3	(GCT)5	15	2238	2252	CGGACTCCGCCTAATGTTGA	59.825	20	CCCGCTGATCACCGGAAATA	59.894	20	140	2195	2334	GCAACCCCATACTTCGGACT	59.748	20	CCCGCTGATCACCGGAAATA	59.894	20	154	2181	2334	AGCAACCCCATACTTCGGAC	59.748	20	CCCGCTGATCACCGGAAATA	59.894	20	155	2180	2334
i2_HQ_c2156/f2p0/2461	1	p3	(TCG)5	15	1626	1640	ACTTTGGAGGAGTTGCCACA	59.449	20	AGCCTGATACACCTTCCCCT	59.955	20	258	1560	1817	TCAGGCTGGTTTGGACTACG	59.680	20	TGGAGTTGTTGATGCCGGAG	60.322	20	280	1411	1690	TCAGGCTGGTTTGGACTACG	59.680	20	GGAGTTGTTGATGCCGGAGT	60.322	20	279	1411	1689
i2_HQ_c2166/f2p0/2317	1	p2	(AG)6	12	38	49	TCCAGAGGAAACAGAACCTGA	58.310	21	TTTGGAGCTTGACCGGATCC	60.035	20	273	5	277	TCCAGAGGAAACAGAACCTGA	58.310	21	GGATTTGGAGCTTGACCGGA	60.035	20	276	5	280	TCCAGAGGAAACAGAACCTGA	58.310	21	CGGATCCATATCGTCGTCGG	60.179	20	260	5	264
i2_HQ_c2170/f3p0/2524	1	c	(A)10ttatgtgaaagccgtg(A)10tg(A)16	54	682	735	TGTGGGGGTAGACTTGTCCA	60.105	20	AGTGGAATGGACAAAGGCCA	59.518	20	212	657	868	GTGTGGGGGTAGACTTGTCC	59.676	20	AGTGGAATGGACAAAGGCCA	59.518	20	213	656	868	TGTGGGGGTAGACTTGTCCA	60.105	20	AGTGGAATGGACAAAGGCCAA	60.133	21	212	657	868
i2_HQ_c2170/f3p0/2524	2	p1	(A)13	13	1209	1221	GGTCCATCCGTGCAAGTAGT	59.751	20	GGACTTGGTTGTGACAATGGTG	59.965	22	271	1164	1434	ATGACTTGGGTCCATCCGTG	59.747	20	GGACTTGGTTGTGACAATGGTG	59.965	22	279	1156	1434	GGTCCATCCGTGCAAGTAGT	59.751	20	AGGACTTGGTTGTGACAATGGT	60.092	22	272	1164	1435
i2_HQ_c2170/f3p0/2524	3	p3	(AGA)5	15	2289	2303	TGTTCATCTCCACCCTCCAT	58.029	20	GCAAGCTTCAAGGTGGAGGA	60.251	20	227	2120	2346	ATGTTCATCTCCACCCTCCA	58.029	20	GCAAGCTTCAAGGTGGAGGA	60.251	20	228	2119	2346	TGTTCATCTCCACCCTCCAT	58.029	20	AGCAAGCTTCAAGGTGGAGG	60.251	20	228	2120	2347
i2_HQ_c2178/f9p22/2336	1	p2	(CT)11	22	18	39
i2_HQ_c2186/f2p54/3009	1	p2	(TC)10	20	2384	2403	AGAAGGTGATGAAGGGCTTTGT	59.891	22	CCCTTTGTTGGGTGCCTTTG	59.893	20	152	2352	2503	AGAAGGTGATGAAGGGCTTTGT	59.891	22	TGGGTGCCTTTGTTGGAGAA	59.740	20	144	2352	2495	AGAAGGTGATGAAGGGCTTTGT	59.891	22	TTGGGTGCCTTTGTTGGAGA	59.740	20	145	2352	2496
i2_HQ_c2190/f4p18/2366	1	c	(ACA)5actaatggtgaaattggcgaagc(CGA)5	53	404	456	CCCGCAATCCAACCTCTCTT	60.035	20	TGGAGGAACAGGAGGAGGAG	59.958	20	272	273	544	CCCGCAATCCAACCTCTCTT	60.035	20	GAGGATTCTCTGTCCCTGCG	59.896	20	255	273	527	ATCCCGCTTCAATTGCTCGA	60.108	20	TGGAGGAACAGGAGGAGGAG	59.958	20	181	364	544
i2_HQ_c2191/f2p0/2856	1	p2	(AG)7	14	27	40
i2_HQ_c2197/f2p0/2323	1	p3	(GAA)7	21	28	48	TACGAGGAGGTTCGAGACGA	59.753	20	GACAATCGGGTTCCAGAGCA	60.036	20	139	3	141	TACGAGGAGGTTCGAGACGA	59.753	20	GCTGAGGCTTAACCGACAGT	60.037	20	228	3	230	TACGAGGAGGTTCGAGACGA	59.753	20	TGCTGAGGCTTAACCGACAG	60.037	20	229	3	231
i2_HQ_c2198/f6p0/2780	1	p1	(T)15	15	16	30
i2_HQ_c2205/f5p4/2812	1	c	(AG)6taggagagagacagggccctgatcttattaaaaagttgtgagcgcttttcaaagctgaaaaacaatggaa(AG)8caggtgggtactgtgg(A)10	124	22	145
i2_HQ_c2205/f5p4/2812	2	p3	(CTT)5	15	455	469	TGGCAGTGATGATGGAGGTG	59.746	20	CGTGCCATAGCTGAGGATCC	60.320	20	277	334	610	GGCAGTGATGATGGAGGTGT	59.746	20	CGTGCCATAGCTGAGGATCC	60.320	20	276	335	610	TGGCAGTGATGATGGAGGTG	59.746	20	GTGCCATAGCTGAGGATCCA	59.239	20	276	334	609
i2_HQ_c2207/f3p28/2388	1	p1	(A)12	12	11	22
i2_HQ_c2208/f5p0/2262	1	p3	(AAG)5	15	1471	1485	CTTCTCCGAGCACCAACAGT	59.966	20	TCCTCCTCATCCTTCTGCCA	59.957	20	223	1318	1540	AAGAGAGGCCGAAAAGCGAA	59.965	20	TCCTCCTCATCCTTCTGCCA	59.957	20	250	1291	1540	AAAGAGAGGCCGAAAAGCGA	59.965	20	TCCTCCTCATCCTTCTGCCA	59.957	20	251	1290	1540
i2_HQ_c2210/f2p62/2266	1	p1	(T)10	10	145	154	CGTCCCACAACGGCTCTTAT	60.108	20	GCGTCGATCTGGATGTGGTC	60.872	20	261	51	311	CCCACAACGGCTCTTATCCA	59.748	20	GCGTCGATCTGGATGTGGTC	60.872	20	258	54	311	TTCTGTTCCTTCGCTCCACC	59.965	20	TGGAGGATTTGGGAATCGACG	60.135	21	248	8	255
i2_HQ_c2221/f3p0/2245	1	p1	(T)11	11	1873	1883	TTATGGTGCCCAAACGTCGA	59.965	20	TCCTCGGCGGAATCAAGTTA	58.812	20	177	1742	1918	CCTGGAACGAAAGGGAGCAT	60.035	20	TCCTCGGCGGAATCAAGTTA	58.812	20	111	1808	1918	CCCAAACGTCGAGTAGGACC	60.109	20	TCCTCGGCGGAATCAAGTTA	58.812	20	169	1750	1918
i2_HQ_c2222/f4p45/2252	1	p2	(CT)7	14	104	117	AACCAGAGCATCTGCCTCTG	59.748	20	CGGTGGTGGCCATCTAAACT	60.035	20	159	78	236	CAACCAGAGCATCTGCCTCT	59.748	20	CGGTGGTGGCCATCTAAACT	60.035	20	160	77	236	AACCAGAGCATCTGCCTCTG	59.748	20	ACAACTGGAAGCCACGGAAT	59.890	20	278	78	355
i2_HQ_c2226/f14p22/2996	1	p3	(TCT)6	18	46	63	TCTGCAATCAAACCAGAGCCT	59.926	21	TTCTGAGGCCTGGAACTCCT	60.179	20	208	22	229	TCTGCAATCAAACCAGAGCCT	59.926	21	GAGGCCTGGAACTCCTCAGA	60.616	20	204	22	225	TCTGCAATCAAACCAGAGCCT	59.926	21	TCTGAGGCCTGGAACTCCTC	60.616	20	207	22	228
i2_HQ_c2227/f10p22/2792	1	p2	(GA)7	14	469	482	AGGTGTTTCTGCTTCTGGGT	59.153	20	ACAAACACAGCAGGCTCCTT	60.107	20	260	428	687	AGGTGTTTCTGCTTCTGGGT	59.153	20	ACACAGCAGGCTCCTTCAAA	59.817	20	256	428	683	AGGTGTTTCTGCTTCTGGGT	59.153	20	AACACAGCAGGCTCCTTCAA	59.817	20	257	428	684
i2_HQ_c2228/f8p0/2361	1	p2	(TC)6	12	107	118	GGGTCTGACTTCGCACCTAC	60.109	20	TCCTCAGATTGGCTTTGGCT	59.299	20	149	0	148	GGGTCTGACTTCGCACCTAC	60.109	20	ACCCTCGAACAGCTATGCTT	59.095	20	194	0	193	GGGTCTGACTTCGCACCTAC	60.109	20	AACCCTCGAACAGCTATGCT	59.095	20	195	0	194
i2_HQ_c2232/f2p21/2339	1	p3	(CCA)5	15	412	426	TTTACACCCAGCATCGCCTT	59.962	20	ACCCATTTCGTTTTCGCTGC	60.040	20	275	384	658	TGAACTTAGCGCGGGTTCTT	59.966	20	AAAGGTGGGGTTTTGGAGGG	60.105	20	249	239	487	TTGAACTTAGCGCGGGTTCT	59.966	20	AAAGGTGGGGTTTTGGAGGG	60.105	20	250	238	487
i2_HQ_c2234/f7p1/2535	1	p3	(TCT)5	15	253	267	CACTCATACCCCTCCATCGC	59.966	20	CCTGTTCCGGATGACACTCC	60.108	20	233	90	322	TCCCTCTCCCTCTCCGATTC	59.814	20	ACTTCCGCCGTCAATTTCCT	59.964	20	222	190	411	CCCTCTCCCTCTCCGATTCT	59.813	20	ACTTCCGCCGTCAATTTCCT	59.964	20	221	191	411
i2_HQ_c2240/f4p30/2787	1	p2	(TC)7	14	86	99	GGAAGAAGAGCAGCAGCAGA	60.037	20	GCGACGCAGATCTAGAGCTT	59.970	20	171	25	195	CAGCAGAAGCAGAAGCAAGC	60.110	20	GCGACGCAGATCTAGAGCTT	59.970	20	158	38	195	GCAGCAGAAGCAGAAGCAAG	60.110	20	GCGACGCAGATCTAGAGCTT	59.970	20	159	37	195
i2_HQ_c2240/f4p30/2787	2	p2	(TC)6	12	577	588	GGTACTGTCGTCAGAAGGGC	60.109	20	AGGACGACGACCATTTGCAT	60.036	20	266	476	741	GGTACTGTCGTCAGAAGGGC	60.109	20	ACATCAACAGGACGACGACC	60.039	20	274	476	749	GGTACTGTCGTCAGAAGGGC	60.109	20	CATCAACAGGACGACGACCA	60.039	20	273	476	748
i2_HQ_c2250/f2p0/2810	1	p4	(TTTC)6	24	36	59	TCCCCCATCACCTTTCCTCT	59.879	20	CGCAGGACTGAAACCCATCA	60.322	20	239	9	247	TCTCCCCCATCACCTTTCCT	59.879	20	CGCAGGACTGAAACCCATCA	60.322	20	241	7	247	TCCCCCATCACCTTTCCTCT	59.879	20	CCCGGTACCATTGCTCGTAC	60.529	20	279	9	287
i2_HQ_c2260/f7p0/2577	1	c	(A)15c(AAG)6	34	2310	2343	CCTGTAGCTTGCACCCTCAA	59.963	20	AGTCAACTACGTTCATCATGGT	57.463	22	220	2217	2436	TTGACCTGTAGCTTGCACCC	60.251	20	AGTCAACTACGTTCATCATGGT	57.463	22	224	2213	2436	GACCTGTAGCTTGCACCCTC	60.392	20	AGTCAACTACGTTCATCATGGT	57.463	22	222	2215	2436
i2_HQ_c2262/f3p0/2449	1	p1	(T)11	11	153	163	GACCCTCCATCGGAATTGGG	60.179	20	GCACCCACCTACCTCTTTCC	60.035	20	233	128	360	GGACCCTCCATCGGAATTGG	60.179	20	GCACCCACCTACCTCTTTCC	60.035	20	234	127	360	GGTGAGAGACCGCATGAAGT	59.752	20	GCACCCACCTACCTCTTTCC	60.035	20	254	107	360
i2_HQ_c2262/f3p0/2449	2	c	(A)16g(A)11	28	505	532	GGAAAGAGGTAGGTGGGTGC	60.035	20	GCCAGCAAAGAGGATGCCTT	60.969	20	278	341	618	TGTTGTGCACTTGCGTTGTT	59.758	20	AATGCCAGCAAAGAGGATGC	59.178	20	179	443	621	TTGTTGTGCACTTGCGTTGT	59.758	20	AATGCCAGCAAAGAGGATGC	59.178	20	180	442	621
i2_HQ_c2262/f3p0/2449	3	p1	(T)15	15	683	697	GCATCCTCTTTGCTGGCATT	59.178	20	GCGGCCGGAGTACCCTAATA	61.181	20	180	602	781	AAGGCATCCTCTTTGCTGGC	60.969	20	GCGGCCGGAGTACCCTAATA	61.181	20	183	599	781	GGCATCCTCTTTGCTGGCAT	61.041	20	GCGGCCGGAGTACCCTAATA	61.181	20	181	601	781
i2_HQ_c2262/f3p0/2449	4	p2	(AG)12	24	2317	2340	GCGGATGGATTGTCTGGTCA	60.108	20	GCACATTCTGCCACCCATTC	59.826	20	202	2214	2415	AGCGGATGGATTGTCTGGTC	59.821	20	GCACATTCTGCCACCCATTC	59.826	20	203	2213	2415	GCGGATGGATTGTCTGGTCA	60.108	20	CACCCATTCTCCTGATGCCA	59.743	20	191	2214	2404
i2_HQ_c2266/f4p0/2785	1	p2	(TC)8	16	2	17
i2_HQ_c2267/f3p0/2494	1	p3	(TCT)8	24	113	136	CCAATCCCCACTTCACTCCC	60.034	20	GTGATGGTGGGCTTGGAGAA	59.962	20	150	23	172	CCCACTTCACTCCCTCAACC	59.963	20	GTGATGGTGGGCTTGGAGAA	59.962	20	144	29	172	CCCCACTTCACTCCCTCAAC	59.963	20	GTGATGGTGGGCTTGGAGAA	59.962	20	145	28	172
i2_HQ_c2274/f6p6/2479	1	p3	(CTC)5	15	58	72	TGTATCAGCCTCCATCTCCCT	59.778	21	GGCACCAGCTTCATCTGTCT	60.036	20	188	29	216	TCAGCCTCCATCTCCCTAACT	59.708	21	GGCACCAGCTTCATCTGTCT	60.036	20	184	33	216	GCTCCGTCCCCCAAGACATA	61.335	20	GGCACCAGCTTCATCTGTCT	60.036	20	212	5	216
i2_HQ_c2277/f4p0/3082	1	p1	(C)13	13	2959	2971	GCTGTCTGGCTATATGCGGA	59.682	20	ACCCAAAAGACCTACTGTGATCT	59.089	23	181	2837	3017	AGCTGTCTGGCTATATGCGG	59.680	20	ACCCAAAAGACCTACTGTGATCT	59.089	23	182	2836	3017	TCGAAATCTTTGCCGGACGT	60.320	20	ACCCAAAAGACCTACTGTGATCT	59.089	23	104	2914	3017
i2_HQ_c2283/f7p18/3069	1	p1	(A)15	15	2273	2287	AAGTGTGGGGGAAGGGATTT	58.833	20	AGACAGTTGAAAGGGCATCC	57.793	20	155	2216	2370	AAGTGTGGGGGAAGGGATTT	58.833	20	TCCACTACACATGCATGCAT	57.577	20	274	2216	2489	AAGTGTGGGGGAAGGGATTT	58.833	20	ATCCACTACACATGCATGCA	57.577	20	275	2216	2490
i2_HQ_c2283/f7p18/3069	2	p1	(A)10	10	3048	3057
i2_HQ_c2288/f2p29/2574	1	c	(AG)6aaagagtgtg(GA)12	46	36	81	ACGAAGCCCAAATCCGTCAT	60.035	20	CGTGCGTGTGTTTTGTGTCT	59.904	20	255	7	261	ACGAAGCCCAAATCCGTCAT	60.035	20	TCGCCGCTTTACTCTGTCTC	59.829	20	157	7	163	ACGAAGCCCAAATCCGTCAT	60.035	20	TCTCGCCGCTTTACTCTGTC	59.829	20	159	7	165
i2_HQ_c2290/f7p0/2522	1	p2	(GA)6	12	328	339	TCAACCTGCAACCCAGTCTC	59.891	20	AAGTAGCCGAACGCATAGCA	59.825	20	272	264	535	CCAGTCTCGGCAGAACACAA	60.250	20	AAGTAGCCGAACGCATAGCA	59.825	20	260	276	535	GGATCAACCTGCAACCCAGT	60.251	20	AAGTAGCCGAACGCATAGCA	59.825	20	275	261	535
i2_HQ_c2301/f8p0/2503	1	p3	(AAC)5	15	30	44	TGAAAGTCACACACAAGAAGAAGA	58.513	24	ACGTAGGAAAACAGAGGAGGA	58.114	21	166	3	168	TGAAAGTCACACACAAGAAGAAG	57.199	23	ACGTAGGAAAACAGAGGAGGA	58.114	21	166	3	168	TGAAAGTCACACACAAGAAGAAGA	58.513	24	ACGTAGGAAAACAGAGGAGGAA	58.763	22	166	3	168
i2_HQ_c2301/f8p0/2503	2	p2	(CT)7	14	544	557	TGGCTTGGCTTTTCTAGAGGT	59.295	21	CACCAACGACACAGCGTTTC	60.316	20	246	468	713	TGGCTTGGCTTTTCTAGAGGT	59.295	21	TTTGCACACCAACGACACAG	59.550	20	252	468	719	GGCTTGGCTTTTCTAGAGGTCT	60.027	22	CACCAACGACACAGCGTTTC	60.316	20	245	469	713
i2_HQ_c2308/f5p3/2588	1	p3	(CGA)5	15	271	285	AGCTCTCTCTCCTCCCCAAG	60.032	20	CGGTCAAGGTCTCCGTCAAA	59.967	20	222	191	412	GAGCTCTCTCTCCTCCCCAA	60.033	20	CGGTCAAGGTCTCCGTCAAA	59.967	20	223	190	412	AGCTCTCTCTCCTCCCCAAG	60.032	20	TCCGTCAAATTGGTGGCGTA	59.965	20	211	191	401
i2_HQ_c2325/f9p0/2844	1	p2	(GA)10	20	83	102	CCAGTCATCTCTCGGCTGTC	59.898	20	GCGGTTGTCCTACTCTGTCC	60.109	20	272	40	311	CCAGTCATCTCTCGGCTGTC	59.898	20	CACGGGAGAGCAAAGTGAGA	59.682	20	124	40	163	CCAGTCATCTCTCGGCTGTC	59.898	20	TCACGGGAGAGCAAAGTGAG	59.682	20	125	40	164
i2_HQ_c2326/f3p0/2321	1	c	(T)11cttctattcccaaagtga(T)12	41	2072	2112	TGGGTAAGTATCCCATTAAAGAGGT	59.026	25	TCCACAAAGCTGCTTGACAA	58.239	20	274	1881	2154	TGGGTAAGTATCCCATTAAAGAGGT	59.026	25	TTCCACAAAGCTGCTTGACA	58.239	20	275	1881	2155	TGGGTAAGTATCCCATTAAAGAGGT	59.026	25	TTCCACAAAGCTGCTTGACAA	58.901	21	275	1881	2155
i2_HQ_c2332/f6p4/2788	1	p5	(TCCTC)6	30	167	196	AGCAGCAACGCGTATGAGAT	60.179	20	CTTCCACGGCCAAAATCACC	59.756	20	259	78	336	TTCTGACGTCATGGATCGGC	60.179	20	CTTCCACGGCCAAAATCACC	59.756	20	202	135	336	AGCAGCAACGCGTATGAGAT	60.179	20	GCTTCCACGGCCAAAATCAC	60.389	20	260	78	337
i2_HQ_c2336/f5p32/2412	1	p1	(A)10	10	169	178	GCATTTCACTCGTCCTCCCA	60.036	20	GTGGTAAAGGGTTCTCGGCA	59.964	20	262	52	313	GCATTTCACTCGTCCTCCCA	60.036	20	TGTGGTAAAGGGTTCTCGGC	59.964	20	263	52	314	GCATTTCACTCGTCCTCCCA	60.036	20	ATCCAAGTAGCCAGATGCCG	59.893	20	220	52	271
i2_HQ_c2336/f5p32/2412	2	p2	(GT)7	14	442	455	TCACTTTACGGGGATTTGGGT	59.294	21	TCTCAAAGCCTTGGACACCC	59.890	20	259	412	670	TCACTTTACGGGGATTTGGGT	59.294	21	AGCCTTGGACACCCGATTTT	59.888	20	253	412	664	TCACTTTACGGGGATTTGGGT	59.294	21	AAGCCTTGGACACCCGATTT	59.888	20	254	412	665
i2_HQ_c2338/f11p25/2483	1	p3	(GAA)9	27	52	78	AGCTCACAGAGACACAAAGAGA	59.038	22	GGAGCTGCTTGTGTGTGTTG	59.970	20	112	27	138	AGCTCACAGAGACACAAAGAGA	59.038	22	TTCGCACCAAATCGAAGGGA	59.964	20	223	27	249	AGCTCACAGAGACACAAAGAGA	59.038	22	AGGAGCTGCTTGTGTGTGTT	60.107	20	113	27	139
i2_HQ_c2338/f11p25/2483	2	p1	(A)10	10	2287	2296	GGGCTGCTTCGAGTTCTGAT	60.108	20	TGCAAGACGTCTGCTAAGGT	59.320	20	274	2105	2378	GGGCTGCTTCGAGTTCTGAT	60.108	20	CACTTCTGCCTACTGGTCGA	59.111	20	249	2105	2353	GGGCTGCTTCGAGTTCTGAT	60.108	20	TCACTTCTGCCTACTGGTCG	59.111	20	250	2105	2354
i2_HQ_c2341/f4p0/2618	1	p1	(T)10	10	84	93	ACAGTTGAATTGGGAGCCCA	59.518	20	TCCTCACCATTGCCAAAGCT	59.887	20	177	9	185	ACAGTTGAATTGGGAGCCCA	59.518	20	CGATCCTCAGCTCCACCAAG	60.179	20	131	9	139	ACAGTTGAATTGGGAGCCCA	59.518	20	GATCCTCAGCTCCACCAAGG	59.820	20	130	9	138
i2_HQ_c2346/f7p0/2947	1	p2	(CT)6	12	603	614	ATTGTCTGCTCGTCCCAAGG	60.036	20	GCTCTTTCCTTGCATCTGTACG	59.650	22	251	457	707	GTGATTGTCTGCTCGTCCCA	60.037	20	GCTCTTTCCTTGCATCTGTACG	59.650	22	254	454	707	TGGTGATTGTCTGCTCGTCC	60.037	20	GCTCTTTCCTTGCATCTGTACG	59.650	22	256	452	707
i2_HQ_c2356/f5p0/2736	1	p3	(GAA)5	15	217	231	CGGCGTGTCGGTTTTTGATT	60.041	20	CGACGATTCCAACCGCAATC	59.974	20	124	160	283	CGGCGTGTCGGTTTTTGATT	60.041	20	ACGATTCCAACCGCAATCCT	60.035	20	122	160	281	CGGCGTGTCGGTTTTTGATT	60.041	20	GCGTACGCCATCTCTCTCTC	60.041	20	200	160	359
i2_HQ_c2356/f5p0/2736	2	p2	(GA)7	14	337	350	GATTGCGGTTGGAATCGTCG	59.974	20	CCATCTCTTCTTTCCGGCGT	60.108	20	112	264	375	CGGCGTGTCGGTTTTTGATT	60.041	20	CCATCTCTTCTTTCCGGCGT	60.108	20	216	160	375	GATTGCGGTTGGAATCGTCG	59.974	20	TCCATCTCTTCTTTCCGGCG	59.824	20	113	264	376
i2_HQ_c2375/f3p34/2237	1	p2	(TC)6	12	22	33
i2_HQ_c2375/f3p34/2237	2	p1	(A)14	14	819	832	GGGTGTTTGAGGAGCCTTCA	59.890	20	CACTTTACACCAGCCCCAGT	59.890	20	279	714	992	TGGGTGTTTGAGGAGCCTTC	59.890	20	CACTTTACACCAGCCCCAGT	59.890	20	280	713	992	GGGTGTTTGAGGAGCCTTCA	59.890	20	CCACTTTACACCAGCCCCAG	60.609	20	280	714	993
i2_HQ_c2375/f3p34/2237	3	p1	(A)14	14	1044	1057	TGGGAAGGGTTTGGTTTGCT	60.032	20	ACAGAAGCAAGGCCACCTAC	59.963	20	235	991	1225	TGGGAAGGGTTTGGTTTGCT	60.032	20	AGGGACAAATGGGGCTGAAG	59.960	20	268	991	1258	CTTCAGCCCCATTTGTCCCT	59.960	20	ACAGAAGCAAGGCCACCTAC	59.963	20	208	1018	1225
i2_HQ_c2381/f3p0/2681	1	p2	(GA)6	12	2	13
i2_HQ_c2385/f6p14/2359	1	c	(AG)9cggggggcagtttgaattggaattctgaagatgggttttctctgagtggaggaaagtttcaagctttgtttgtgtttctgtatgagac(AG)9	124	74	197	CACCTGTTGGCCTCGATCTT	60.036	20	CCAAAGCAAGGAAAGCACCC	59.966	20	261	27	287	CACCTGTTGGCCTCGATCTT	60.036	20	TCCAAACCCACCCAACAACA	59.959	20	228	27	254	CACCTGTTGGCCTCGATCTT	60.036	20	GCCCCACAAACACTTGCAAT	59.893	20	199	27	225
i2_HQ_c2393/f4p4/2260	1	p1	(T)10	10	2153	2162	GGGCCTGGAAGATCATGGTC	60.179	20	TGCAATGCAGATAGAGTAGGCT	59.298	22	199	2039	2237	GGGCCTGGAAGATCATGGTC	60.179	20	CCCCAAGTCCATGAATCCAT	57.238	20	221	2039	2259	GCCTGGAAGATCATGGTCGA	59.534	20	TGCAATGCAGATAGAGTAGGCT	59.298	22	197	2041	2237
i2_HQ_c2394/f2p0/2557	1	p3	(GAT)5	15	149	163	ATAGAGACCGCCACAGGGAT	60.105	20	TTGCTTTTGGAACGTGAGCG	59.971	20	214	98	311	ATAGAGACCGCCACAGGGAT	60.105	20	GAACGCGACCTTGATCTGGA	60.109	20	193	98	290	GGGGTAGGGATAGGGAACGA	59.811	20	TTGCTTTTGGAACGTGAGCG	59.971	20	268	44	311
i2_HQ_c2400/f2p0/2738	1	p1	(T)10	10	395	404	GCCGACACAGAATGGGAAGA	60.036	20	ACTCACCAACATCACCACCC	59.890	20	142	359	500	GCCGACACAGAATGGGAAGA	60.036	20	ACCAACATCACCACCCTTCC	59.888	20	138	359	496	GCCGACACAGAATGGGAAGA	60.036	20	ACTCTTTGCCAAGCCTCCAA	59.814	20	208	359	566
i2_HQ_c2400/f2p0/2738	2	p1	(T)17	17	1402	1418	CCCTGTGCTAAATGAAGTCGC	59.602	21	TCGTGAGAAACAGGCAACCA	59.821	20	253	1359	1611	CCCTGTGCTAAATGAAGTCGC	59.602	21	ACCTCGTGAGAAACAGGCAA	59.532	20	256	1359	1614	CCCTGTGCTAAATGAAGTCGC	59.602	21	AACCTCGTGAGAAACAGGCA	59.532	20	257	1359	1615
i2_HQ_c2400/f2p0/2738	3	p1	(T)14	14	1942	1955	GCTGGGCAATGCTTATGTGG	59.896	20	GGCGTACCTTTGTTCAGAACAC	60.032	22	186	1909	2094	GCTGGGCAATGCTTATGTGG	59.896	20	ACCAACCTGCACAGTCATAACT	59.893	22	213	1909	2121	GCTGGGCAATGCTTATGTGG	59.896	20	GGCGTACCTTTGTTCAGAACA	58.785	21	186	1909	2094
i2_HQ_c2400/f2p0/2738	4	p2	(TA)6	12	2290	2301	AGAAGCAGGTTCGTATTGAAAGA	58.105	23	TCATGGAAATGGGCGGAATCT	59.785	21	276	2147	2422	AGAAGCAGGTTCGTATTGAAAGA	58.105	23	GTTTTCATGGAAATGGGCGGA	59.452	21	280	2147	2426	AAGAAGCAGGTTCGTATTGAAAGA	58.694	24	TCATGGAAATGGGCGGAATCT	59.785	21	277	2146	2422
i2_HQ_c2402/f4p5/3022	1	p1	(A)20	20	26	45	AATAGTGAGAAGACCCAGAAGAC	57.331	23	AACCTATCGATCAGCCGCAG	59.967	20	141	0	140	AATAGTGAGAAGACCCAGAAGAC	57.331	23	AGTGTTGCTGCACTGTAGCT	59.893	20	231	0	230	AATAGTGAGAAGACCCAGAAGAC	57.331	23	GATCAGCCGCAGCAGTTTTT	59.758	20	133	0	132
i2_HQ_c2410/f4p55/2341	1	p2	(CT)11	22	13	34
i2_HQ_c2411/f4p0/3001	1	p2	(GT)6	12	101	112	AGGGGTCAGAGCTCAAGTCA	60.179	20	TCACCACCATCGCCATCATC	60.179	20	132	72	203	AGCTAGCAATAGCACACCCC	59.819	20	TCACCACCATCGCCATCATC	60.179	20	186	18	203	GGGTCAGAGCTCAAGTCAGG	59.751	20	TCACCACCATCGCCATCATC	60.179	20	130	74	203
i2_HQ_c2412/f4p0/2432	1	p2	(TC)17	34	28	61	TCACAATCGTTTTGGCAATTTCA	58.313	23	TATCGGCGCTGTAATCGGAC	60.040	20	226	2	227	TCACAATCGTTTTGGCAATTTCA	58.313	23	GTATCGGCGCTGTAATCGGA	60.040	20	227	2	228	TCACAATCGTTTTGGCAATTTCA	58.313	23	TCGGTATCGGCGCTGTAATC	60.040	20	230	2	231
i2_HQ_c2417/f8p21/2852	1	c	(CT)13cg(CT)12	52	21	72
i2_HQ_c2426/f8p0/2425	1	p2	(TC)20	40	167	206	TCCACTCCATCGTCATCCCT	60.032	20	GTCAACTTTCTCGGGGTCGT	59.967	20	204	44	247	CCTAGAACCCTCGAATCGGC	59.968	20	GTCAACTTTCTCGGGGTCGT	59.967	20	154	94	247	TCCACTCCATCGTCATCCCT	60.032	20	CTCGGGGTCGTTTTGGATCA	60.037	20	195	44	238
i2_HQ_c2429/f17p0/2570	1	p2	(GA)10	20	59	78	AATTGTGGAGAGGAGAAGCTG	57.653	21	TGACCAGTCTCCTCTCTCTCTC	59.761	22	205	35	239	AATTGTGGAGAGGAGAAGCTG	57.653	21	TGACCAGTCTCCTCTCTCTCT	58.725	21	205	35	239	AATTGTGGAGAGGAGAAGCTG	57.653	21	GCTCAAAGCTTGGTTCTTGACC	60.288	22	222	35	256
i2_HQ_c2429/f17p0/2570	2	p2	(AG)10	20	210	229	GTGGAGAGGAGAAGCTGCTG	60.108	20	GCTCAAAGCTTGGTTCTTGACC	60.288	22	218	39	256	TGGAGAGGAGAAGCTGCTGA	60.252	20	GCTCAAAGCTTGGTTCTTGACC	60.288	22	217	40	256	TTGTGGAGAGGAGAAGCTGC	59.677	20	GCTCAAAGCTTGGTTCTTGACC	60.288	22	220	37	256
i2_HQ_c2429/f17p0/2570	3	p2	(TA)9	18	2541	2558
i2_HQ_c2434/f5p0/2389	1	p1	(T)10	10	2103	2112	ACTGGTTAAGTGAGGCCACC	59.599	20	ATATGCTCCACGACCGCAAA	60.108	20	241	2031	2271	ACTGGTTAAGTGAGGCCACC	59.599	20	AATATGCTCCACGACCGCAA	60.108	20	242	2031	2272	AAGTGAGGCCACCGTATACG	59.541	20	ATATGCTCCACGACCGCAAA	60.108	20	234	2038	2271
i2_HQ_c2435/f5p13/2260	1	p3	(ACC)6	18	195	212	CCGCATAAATCCGACTCCGA	59.968	20	AGGAGAATGAAGCAGCGGAC	60.108	20	223	110	332	CCGCATAAATCCGACTCCGA	59.968	20	ATTGGAGTGCGAGAACGAGG	60.109	20	240	110	349	CCGAGAAACTTCCCCGTCAA	59.966	20	AGGAGAATGAAGCAGCGGAC	60.108	20	207	126	332
i2_HQ_c2437/f4p2/2487	1	p1	(T)10	10	2453	2462
i2_HQ_c2449/f2p65/2863	1	p2	(AG)6	12	2122	2133	TGCTTTTACATCGCGAGGAGT	60.067	21	TGCAACTCCTCCAAATCCCG	60.322	20	269	1960	2228	TGCTTTTACATCGCGAGGAGT	60.067	21	GCAACTCCTCCAAATCCCGT	60.323	20	268	1960	2227	TGGTGGCCGTATGCTTTTACA	60.271	21	TGCAACTCCTCCAAATCCCG	60.322	20	280	1949	2228
i2_HQ_c2449/f2p65/2863	2	p1	(A)12	12	2864	2875
i2_HQ_c2451/f5p11/2830	1	p3	(AAC)5	15	250	264	GCAACCACCATTTCCACACC	59.967	20	GCAAGCAGGTGATCAAACCC	59.755	20	134	169	302	GCTTTCCTCCTTCAGACCCC	60.035	20	GCAAGCAGGTGATCAAACCC	59.755	20	215	88	302	CCACCATTTCCACACCACCT	60.179	20	GCAAGCAGGTGATCAAACCC	59.755	20	130	173	302
i2_HQ_c2456/f2p24/2274	1	p1	(A)15	15	807	821	TCGTCGAGAGTCAAGAAGCA	58.764	20	GTCCCGACGAGAATGTAGCC	60.249	20	199	726	924	TCGTCGAGAGTCAAGAAGCA	58.764	20	TGCTTGAACCCTTAGGCGAC	60.321	20	168	726	893	TCGTCGAGAGTCAAGAAGCA	58.764	20	TCCCGACGAGAATGTAGCCT	60.395	20	198	726	923
i2_HQ_c2456/f2p24/2274	2	p4	(GAGG)6	24	1358	1381	TCAAAGTCTGCTGCCAACCT	59.817	20	GAAGGCAGCTGGGTGATGAT	60.107	20	210	1328	1537	TCAAAGTCTGCTGCCAACCT	59.817	20	AAGAAGGCAGCTGGGTGATG	60.323	20	212	1328	1539	TCAAAGTCTGCTGCCAACCT	59.817	20	AAGGCAGCTGGGTGATGATT	59.666	20	209	1328	1536
i2_HQ_c2470/f2p19/2330	1	p2	(GA)14	28	59	86	TGTACACCAAAAGCCACCGT	60.107	20	CCCAGCTTCGTCTTCTCGTT	60.038	20	111	12	122	TGTACACCAAAAGCCACCGT	60.107	20	TTCGATTACGGCGTCGATGT	59.901	20	241	12	252	TGTACACCAAAAGCCACCGT	60.107	20	TGTTCGATTACGGCGTCGAT	59.901	20	243	12	254
i2_HQ_c2471/f3p7/2297	1	p3	(TTC)6	18	50	67	TAACGTAATCCAACCCCGCC	60.108	20	AGCTAAGAAGGAAAGCGGGT	59.015	20	183	8	190	TAACGTAATCCAACCCCGCC	60.108	20	GAGCTAAGAAGGAAAGCGGGT	60.066	21	184	8	191	TAACGTAATCCAACCCCGCC	60.108	20	TGAGCTAAGAAGGAAAGCGGG	60.066	21	185	8	192
i2_HQ_c2471/f3p7/2297	2	p6	(CCACAA)5	30	406	435	TCCCAACAAGTCGGTCATCTC	59.725	21	TGTTGGAGTCCATAACGGGC	60.036	20	252	259	510	TCCCAACAAGTCGGTCATCTC	59.725	21	GAAGCTGGTGGAGTTGCTCT	59.964	20	271	259	529	CCCAACAAGTCGGTCATCTCT	59.724	21	TGTTGGAGTCCATAACGGGC	60.036	20	251	260	510
i2_HQ_c2478/f3p44/2328	1	p1	(T)10	10	449	458	CGCAGGCAAGAGGTTTGTTC	60.040	20	GAACTCCGGTTCTAAGATGCA	57.753	21	277	255	531	GTTCGCAGGCAAGAGGTTTG	60.040	20	GAACTCCGGTTCTAAGATGCA	57.753	21	280	252	531	CGCAGGCAAGAGGTTTGTTC	60.040	20	GAACTCCGGTTCTAAGATGCAA	58.404	22	277	255	531
i2_HQ_c2478/f3p44/2328	2	p1	(T)11	11	950	960	GGAGGATGAGAGGCAAAGCT	59.454	20	TCATCTTTCTACTCAAGTTGGCCT	59.713	24	262	862	1123	AGGAGGATGAGAGGCAAAGC	59.454	20	TCATCTTTCTACTCAAGTTGGCCT	59.713	24	263	861	1123	GGAGGATGAGAGGCAAAGCT	59.454	20	TCTACTCAAGTTGGCCTTTCAA	57.569	22	255	862	1116
i2_HQ_c2479/f4p0/2428	1	p3	(GGC)5	15	256	270	ACCACCGATCCCAGATCTGA	60.032	20	TCCATTCTGCGACTCTGACG	59.829	20	209	125	333	CAAGAAGAAGGCGGCTCAGA	60.037	20	TCCATTCTGCGACTCTGACG	59.829	20	103	231	333	ACCACCGATCCCAGATCTGA	60.032	20	GCGAGCTGATCCACTCCATT	60.179	20	223	125	347
i2_HQ_c2481/f4p6/2320	1	p1	(C)10	10	40	49	AGCGTAGAAGAAGGGAAAAGAA	57.381	22	GAATTGGATCGCGAAACGGG	59.972	20	200	2	201	AGCGTAGAAGAAGGGAAAAGAA	57.381	22	ACGCAACACCTTCCTTTCCA	60.107	20	261	2	262	AGCGTAGAAGAAGGGAAAAGAA	57.381	22	AGCAGGATCGGACAAGAAGC	60.108	20	141	2	142
i2_HQ_c2481/f4p6/2320	2	p3	(GGT)7	21	568	588	ATGTTCCGCCACATCTTCGT	60.036	20	CACCTACATATCCCCCACGC	59.965	20	174	451	624	TCCGGCTCCTTCACAGACTA	59.961	20	CACCTACATATCCCCCACGC	59.965	20	131	494	624	CCTTCGTCTGCTGATCCTCC	59.896	20	CACCTACATATCCCCCACGC	59.965	20	148	477	624
i2_HQ_c2489/f6p0/2240	1	c	(TC)9tatactccagcggttctgttctggttctgttctgttttcttt(TC)7tttctgtctgataatgtaaacaaaagaagggaaaagaaattggctttagagttttgtaaaacacatttgtaaaagtcttggcggagt(GA)6	173	28	200
i2_HQ_c2490/f2p19/2528	1	p2	(CT)7	14	205	218	GGACTCACTGCCTCTCTTCG	59.828	20	CTTGGAGGAAGCCAACCGAT	60.035	20	234	112	345	GGACTCACTGCCTCTCTTCG	59.828	20	TTGGAGGAAGCCAACCGATC	60.035	20	233	112	344	GGACTCACTGCCTCTCTTCG	59.828	20	CCGGTCATGTTTCAGGGACA	59.964	20	201	112	312
i2_HQ_c2491/f6p0/2957	1	p1	(T)13	13	781	793	TGCATGCAGGATCTCCATTTCT	60.092	22	ACCAGGTTGTTTTGAGGCCA	60.033	20	270	751	1020	TGCATGCAGGATCTCCATTTCT	60.092	22	TCCACTCCCTTCCGAAGAGT	59.885	20	199	751	949	TGCATGCAGGATCTCCATTTC	58.696	21	ACCAGGTTGTTTTGAGGCCA	60.033	20	270	751	1020
i2_HQ_c2495/f2p0/2261	1	p1	(T)11	11	2046	2056	TTCTGTGAGGCTCTCTCCCA	59.885	20	AAGAGGGAGGAAATGGGTCC	58.700	20	113	1994	2106	TCTGTGAGGCTCTCTCCCAT	59.662	20	AAGAGGGAGGAAATGGGTCC	58.700	20	112	1995	2106	GCTCTCTCCCATTAGCCCAG	59.604	20	AAGAGGGAGGAAATGGGTCC	58.700	20	104	2003	2106
i2_HQ_c2497/f18p0/3012	1	p1	(A)16	16	21	36
i2_HQ_c2506/f2p9/2363	1	p3	(CAG)5	15	72	86	GAGCCCCAGTTGACCAATGA	59.962	20	CTGTTGCTGTTGCTGTTGCT	59.898	20	192	41	232	GAGCCCCAGTTGACCAATGA	59.962	20	CTGCTGTTGTTGCTGTTGCT	59.898	20	204	41	244	GAGCCCCAGTTGACCAATGA	59.962	20	CAGGCGGCAAGTTTCTCATG	59.830	20	121	41	161
i2_HQ_c2515/f4p58/2645	1	p2	(GA)22	44	1	44
i2_HQ_c2524/f4p0/2944	1	p2	(CT)9	18	171	188	AAGACATGGGAGACACACCC	59.307	20	GCCAGAGAGAGATTGAGCGG	60.249	20	253	4	256	AAGACATGGGAGACACACCC	59.307	20	TGCTTGAGTGAGCCAGAGAG	59.393	20	264	4	267	AAGACATGGGAGACACACCC	59.307	20	CTGCTTGAGTGAGCCAGAGA	59.393	20	265	4	268
i2_HQ_c2533/f2p17/2441	1	p2	(CT)16	32	1273	1304	GCTCAACACCGGCAGAAATG	60.110	20	CCAGAACCATTCCAATTGGTGT	59.101	22	261	1156	1416	GCTCAACACCGGCAGAAATG	60.110	20	GCTTCTCATCCAGAACCATTCC	59.052	22	270	1156	1425	AGCTCAACACCGGCAGAAAT	60.251	20	CCAGAACCATTCCAATTGGTGT	59.101	22	262	1155	1416
i2_HQ_c2538/f5p0/2495	1	p2	(GA)9	18	81	98	GGTTGGAGTTGAGAAGAGGCA	59.928	21	CCAAGACTGGCCACATGGAT	60.034	20	243	46	288	TGGTTGGAGTTGAGAAGAGGC	59.928	21	CCAAGACTGGCCACATGGAT	60.034	20	244	45	288	GGTTGGAGTTGAGAAGAGGCA	59.928	21	TACTCGTGAGCGCGAACATT	60.109	20	273	46	318
i2_HQ_c2538/f5p0/2495	2	p1	(T)10	10	2496	2505
i2_HQ_c2539/f8p0/2274	1	p2	(TC)12	24	35	58	GGCTGGCCTCTCCTAAATTCA	59.787	21	CTCGCCATAGGTAACCCGAC	59.968	20	118	0	117	GGCTGGCCTCTCCTAAATTCA	59.787	21	GACTCGCCATAGGTAACCCG	59.968	20	120	0	119	GGCTGGCCTCTCCTAAATTCA	59.787	21	CGACTCGCCATAGGTAACCC	59.968	20	121	0	120
i2_HQ_c2539/f8p0/2274	2	p1	(T)14	14	450	463	CGCAAGAACCATTGCCCTTC	60.109	20	CCGCCATCACAGATCCCAAA	60.394	20	241	306	546	CGCAAGAACCATTGCCCTTC	60.109	20	AAACCGCCATCACAGATCCC	60.394	20	244	306	549	GCAAGAACCATTGCCCTTCC	59.753	20	CCGCCATCACAGATCCCAAA	60.394	20	240	307	546
i2_HQ_c2545/f2p0/2433	1	p1	(T)11	11	88	98	TTTGCCGAAAAGTGAGCTGC	59.969	20	CCCAATTCCTCTGCACACCT	59.961	20	260	4	263	ACGAACCTTCTCGATCTGCC	59.826	20	CCCAATTCCTCTGCACACCT	59.961	20	211	53	263	TTTGCCGAAAAGTGAGCTGC	59.969	20	ACCCAATTCCTCTGCACACC	60.251	20	261	4	264
i2_HQ_c2545/f2p0/2433	2	p1	(T)10	10	348	357	AGGTGTGCAGAGGAATTGGG	59.961	20	GACGTCAACTAAACCGGGGT	59.966	20	138	244	381	GGTGTGCAGAGGAATTGGGT	60.251	20	GACGTCAACTAAACCGGGGT	59.966	20	137	245	381	AGGTGTGCAGAGGAATTGGG	59.961	20	AGACGTCAACTAAACCGGGG	59.681	20	139	244	382
i2_HQ_c2546/f16p40/2933	1	c	(AG)7at(AG)6tgagagagagaa(AG)6tttttcaattttcaa(T)11	78	40	117	GCTTAGTTTAATCCAGTAGACACACA	59.128	26	GCCGATGTGGAGCTTTCTCA	60.392	20	172	6	177	AGCTTAGTTTAATCCAGTAGACACAC	58.902	26	GCCGATGTGGAGCTTTCTCA	60.392	20	173	5	177	GCTTAGTTTAATCCAGTAGACACACA	59.128	26	TCGTGTTGAGATTCGCCGTC	60.732	20	254	6	259
i2_HQ_c2566/f4p0/2830	1	p2	(CT)7	14	33	46	TCTTCAAAACTGAATCGTGCG	57.480	21	TGGAAGCTCCCAGAAAACCC	59.888	20	195	9	203	TCTTCAAAACTGAATCGTGCG	57.480	21	TCTGCGAAACCCTAACGGAG	59.754	20	125	9	133	TCTTCAAAACTGAATCGTGCG	57.480	21	CGTGTGGAAGCTCCCAGAAA	60.250	20	199	9	207
i2_HQ_c2573/f7p0/2888	1	p3	(ATC)5	15	863	877	TGGCTTCTGGTGGTGGTTTT	60.033	20	TCCCAGCTCTCAATTTGCCT	59.299	20	160	755	914	TTGGCTTCTGGTGGTGGTTT	60.033	20	TCCCAGCTCTCAATTTGCCT	59.299	20	161	754	914	TTTGGCTTCTGGTGGTGGTT	60.033	20	TCCCAGCTCTCAATTTGCCT	59.299	20	162	753	914
i2_HQ_c2573/f7p0/2888	2	c	(CCA)5agc(TCA)6gacccatcacgaaaatgagcaagcttttcttacaccaaaccatctcgggtttgatagctccgccgccacgtggacagagcaccaccagcaa(CAG)6gcggagctcaacaggttccagagaatggtgacttggaacaatgcgggtggtgatag(CAA)5	216	1878	2093	CTCCACTCTTTCCAAGACCCA	59.300	21	AAACTCAACTCCACCACCGC	60.818	20	273	1848	2120	GCGACTGTCTCTCCACTCTT	59.115	20	CTCAACTCCACCACCGCTG	60.669	19	280	1838	2117	TCCACTCTTTCCAAGACCCA	58.186	20	AAACTCAACTCCACCACCGC	60.818	20	272	1849	2120
i2_HQ_c2573/f7p0/2888	3	p3	(CAT)5	15	2314	2328	GGATCGACCACAACGACCTT	60.038	20	GGAATGTGGAAGCCGGAGAA	60.035	20	139	2251	2389	AGTCCAGTAACACGCCTTCG	60.039	20	GGAATGTGGAAGCCGGAGAA	60.035	20	169	2221	2389	CCTTCGGTTCATGCCTGGAT	60.107	20	GGAATGTGGAAGCCGGAGAA	60.035	20	155	2235	2389
i2_HQ_c2575/f4p3/2736	1	p1	(A)17	17	335	351	ACGAGGGGATAGTGCTCCAT	60.105	20	TGAAAACTTACGACAACCGCA	58.722	21	246	138	383	ACGAGGGGATAGTGCTCCAT	60.105	20	CTGAAAACTTACGACAACCGCA	59.714	22	247	138	384	ACTCTTGCGGTTCAAAGGCT	60.179	20	TGAAAACTTACGACAACCGCA	58.722	21	205	179	383
i2_HQ_c2575/f4p3/2736	2	p1	(T)12	12	499	510	GGCTGTCATCTTTTGTTTGAGGT	59.681	23	GCTGGTGTCTCTAACCCTCC	59.462	20	201	466	666	AGGCTGTCATCTTTTGTTTGAGG	59.429	23	GCTGGTGTCTCTAACCCTCC	59.462	20	202	465	666	TGTTGAAGCTCTGGTTTTCAGT	58.380	22	GCTGGTGTCTCTAACCCTCC	59.462	20	280	387	666
i2_HQ_c2578/f3p20/2302	1	p2	(AG)8	16	53	68	ACGCCAGGAGAGAAAGAGAG	58.818	20	GGATCTTACGGTGGCGGAAA	60.108	20	176	3	178	ACGCCAGGAGAGAAAGAGAG	58.818	20	GAAGGGGCGGTGGATCTTAC	60.179	20	187	3	189	ACGCCAGGAGAGAAAGAGAG	58.818	20	CTCCGTGTAGGGGAATTGGG	59.820	20	143	3	145
i2_HQ_c2578/f3p20/2302	2	p1	(T)10	10	2110	2119	AGGTCCATTGCCAGCTACAC	60.035	20	GGAGAAGGGGACATATGGCC	59.598	20	215	2038	2252	GTCCATTGCCAGCTACACCA	60.322	20	GGAGAAGGGGACATATGGCC	59.598	20	213	2040	2252	TCCATTGCCAGCTACACCAA	59.596	20	GGAGAAGGGGACATATGGCC	59.598	20	212	2041	2252
i2_HQ_c2582/f2p5/2347	1	p3	(CAA)5	15	213	227	GATGAAGAAGAGCGAGGCCA	59.823	20	GAGATATGCTGGTGCGAGCT	59.967	20	152	170	321	ATGAAGAAGAGCGAGGCCAG	59.822	20	GAGATATGCTGGTGCGAGCT	59.967	20	151	171	321	CAAATTGAAACCCGGAGCCG	60.109	20	GGTGCTTCTGTTTTTGCCGT	59.898	20	274	8	281
i2_HQ_c2595/f3p0/2368	1	p3	(GAA)7	21	19	39
i2_HQ_c2596/f3p14/2508	1	p2	(CT)9	18	10	27
i2_HQ_c2597/f5p24/2544	1	p2	(AT)10	20	1	20
i2_HQ_c2598/f2p10/2850	1	p2	(AT)10	20	376	395	TTGAACCTTTGGACCTTTGGA	57.610	21	GGATACGCGAAGGATACGTCA	59.735	21	148	273	420	ACCTTTGGACCTTTGGATTGA	57.389	21	GGATACGCGAAGGATACGTCA	59.735	21	144	277	420	TGAACCTTTGGACCTTTGGAT	57.389	21	GGATACGCGAAGGATACGTCA	59.735	21	147	274	420
i2_HQ_c2599/f4p10/2567	1	c*	(A)19(ATA)9*aaaattaaaaaaaaattt(A)21ctgcattcattcagtcttattaaattcagctatttacaaacaaaaaaaattaaaaa(AAT)5	155	284	438
i2_HQ_c2607/f5p4/2790	1	p1	(A)16	16	2513	2528	AAGTGTGGGGGAAGGGATTT	58.833	20	GCATGCAATGAAACACTTAAGCA	59.011	23	252	2457	2708	AAGTGTGGGGGAAGGGATTT	58.833	20	AGCATGCAATGAAACACTTAAGC	58.760	23	253	2457	2709	AAGTGTGGGGGAAGGGATTT	58.833	20	AGCATGCAATGAAACACTTAAGCA	60.262	24	253	2457	2709
i2_HQ_c2614/f13p51/2542	1	p3	(AGA)5	15	115	129	TCGCAGATAGTACAAGATCCTTTCT	59.405	25	GCTCAGTTGGAAGCCAAAGC	60.039	20	221	1	221	TCGCAGATAGTACAAGATCCTTTCT	59.405	25	TCAGTTGGAAGCCAAAGCCT	59.814	20	219	1	219	TCGCAGATAGTACAAGATCCTTTC	58.167	24	GCTCAGTTGGAAGCCAAAGC	60.039	20	221	1	221
i2_HQ_c2617/f6p0/2618	1	p3	(GGA)6	18	530	547	ACTCGGTAATCGCGCTTGAT	59.898	20	GCCTTCCAAAACTGCTTGCA	59.895	20	274	360	633	GAGGCTGAACGAGATGGGAG	59.896	20	GCCTTCCAAAACTGCTTGCA	59.895	20	159	475	633	GAGGAGGCTGAACGAGATGG	59.896	20	GCCTTCCAAAACTGCTTGCA	59.895	20	162	472	633
i2_HQ_c2623/f4p0/2770	1	p3	(AGA)6	18	17	34
i2_HQ_c2639/f8p0/2230	1	p1	(T)10	10	276	285	CCTTTCCCATTCCCAGCTGT	59.960	20	CAACCCGAGTCCTGTTCCTC	60.037	20	268	88	355	CCTTTCCCATTCCCAGCTGT	59.960	20	CTCCAACCCGAGTCCTGTTC	60.037	20	271	88	358	CCTTTCCCATTCCCAGCTGT	59.960	20	CCGAGTCCTGTTCCTCACAC	60.038	20	264	88	351
i2_HQ_c2639/f8p0/2230	2	p3	(CAA)6	18	645	662	GCTCATCCTCTTCGTCTCCG	59.970	20	CGAACGCTATGTGCTTGACG	59.976	20	245	503	747	TCCTCTTCGTCTCCGTCACT	59.964	20	CGAACGCTATGTGCTTGACG	59.976	20	240	508	747	CCCTAAACTCCTCGTCTGGC	59.824	20	CGAACGCTATGTGCTTGACG	59.976	20	263	485	747
i2_HQ_c2639/f8p0/2230	3	p1	(A)14	14	2139	2152	AGAGGGCGAGATCAGTGAAA	58.438	20	AGGCTACAACTTTTGTACAGGGA	59.607	23	240	1940	2179	AAGAGGGCGAGATCAGTGAA	58.438	20	AGGCTACAACTTTTGTACAGGGA	59.607	23	241	1939	2179	AAAGAGGGCGAGATCAGTGA	58.438	20	AGGCTACAACTTTTGTACAGGGA	59.607	23	242	1938	2179
i2_HQ_c2640/f2p15/3020	1	p3	(GCA)6	18	1017	1034	AGCCCTCATCACCCTCATCT	60.030	20	AGGGGACATAGATGCTGGGT	60.030	20	246	915	1160	AGGCCCCAATCATGTGACAG	60.034	20	AGGGGACATAGATGCTGGGT	60.030	20	223	938	1160	CAGCCCTCATCACCCTCATC	59.892	20	AGGGGACATAGATGCTGGGT	60.030	20	247	914	1160
i2_HQ_c2647/f6p7/2621	1	p2	(GA)12	24	20	43
i2_HQ_c2652/f5p2/2995	1	p1	(A)19	19	19	37
i2_HQ_c2652/f5p2/2995	2	p1	(T)10	10	402	411	AGGGGTTTGTGGTGGGAATT	59.434	20	TCGAATTGGGCAACACCTGA	59.890	20	102	351	452	AGGGGTTTGTGGTGGGAATT	59.434	20	CTTACGGAACTCCTCCAGCC	59.824	20	158	351	508	GGGGTTTGTGGTGGGAATTG	59.315	20	TCGAATTGGGCAACACCTGA	59.890	20	101	352	452
i2_HQ_c2652/f5p2/2995	3	p1	(T)10	10	2905	2914	GGATGAGGTGGTGGAAAGGG	60.034	20	TGGGAAGGCCTCTCAATTCG	59.747	20	261	2701	2961	GGGATGAGGTGGTGGAAAGG	60.034	20	TGGGAAGGCCTCTCAATTCG	59.747	20	262	2700	2961	GGGGATGAGGTGGTGGAAAG	60.034	20	TGGGAAGGCCTCTCAATTCG	59.747	20	263	2699	2961
i2_HQ_c2654/f2p0/2550	1	p2	(CT)10	20	694	713	TCAGGCTCGATCTTGAGTCC	58.893	20	CAAACCACCATTGCGACCAG	60.039	20	266	624	889	CAGGCTCGATCTTGAGTCCT	58.890	20	CAAACCACCATTGCGACCAG	60.039	20	265	625	889	AAGGCCAAAATTGAGCAGGC	59.677	20	TCTGCAGAGGCTCAATCTCC	59.171	20	257	580	836
i2_HQ_c2655/f11p0/2390	1	p1	(T)10	10	2294	2303	GAATGCTAGACGTGGGGAGG	59.895	20	GTGCATATCTCTGATACAAAATTGCC	59.140	26	277	2056	2332	TGCGTTGTTTCATCTCCGGT	60.250	20	AATGTCACTAGTGCATATCTCTGA	57.278	24	132	2211	2342	TGCGTTGTTTCATCTCCGGT	60.250	20	TGTCACTAGTGCATATCTCTGATACA	59.227	26	130	2211	2340
i2_HQ_c2658/f5p20/2612	1	p3	(CGG)5	15	611	625	CGAGTTCGATCCCGATGAGG	60.040	20	AGCCTCTTAATGGCCACCAC	60.034	20	177	560	736	TCCGCCCTCCTTAACGAAAC	60.037	20	TTCCCACTGAACCTACCCGA	60.179	20	266	396	661	CGAGTTCGATCCCGATGAGG	60.040	20	TTCCCACTGAACCTACCCGA	60.179	20	102	560	661
i2_HQ_c2662/f2p0/2461	1	p2	(AG)32	64	10	73
i2_HQ_c2673/f4p9/2876	1	p2	(AT)12	24	415	438
i2_HQ_c2674/f8p0/3026	1	p1	(T)13	13	2893	2905	CGGATTCATGGGCTGTCTCA	59.821	20	AACCCACCAATTTCCCTCCC	59.884	20	253	2696	2948	CTTTTGCGGCGGATTCATGG	60.526	20	AACCCACCAATTTCCCTCCC	59.884	20	262	2687	2948	CCTTTTGCGGCGGATTCATG	60.526	20	AACCCACCAATTTCCCTCCC	59.884	20	263	2686	2948
i2_HQ_c2682/f13p28/2557	1	p2	(GA)8	16	180	195	CTCCCTGTTGCGAGTGTGAT	60.037	20	TTCACCCGAATTCGAGCCAA	59.964	20	229	107	335	ATCTCCCTGTTGCGAGTGTG	60.037	20	TTCACCCGAATTCGAGCCAA	59.964	20	231	105	335	CATCTCCCTGTTGCGAGTGT	60.037	20	TTCACCCGAATTCGAGCCAA	59.964	20	232	104	335
i2_HQ_c2684/f2p0/2740	1	p1	(T)10	10	2667	2676	GGAAGAGTTGATCCTGGTGGG	60.065	21	TGGGTCTGCTCCAAATTCAT	57.095	20	270	2468	2737	GGAAGAGTTGATCCTGGTGGG	60.065	21	ATGGGTCTGCTCCAAATTCA	57.095	20	271	2468	2738	GGAAGAGTTGATCCTGGTGGG	60.065	21	GAATGGGTCTGCTCCAAATTCA	58.908	22	273	2468	2740
i2_HQ_c2686/f2p27/2658	1	p2	(CT)6	12	31	42	AGAGACACAGACAGCACAGC	59.967	20	AGGGGTGGGTGATATGAGCT	60.030	20	131	0	130	ACACAGACAGCACAGCCTAC	59.966	20	AGGGGTGGGTGATATGAGCT	60.030	20	127	4	130	AGAGACACAGACAGCACAGC	59.967	20	AGATTGAGAGGGGTGGGTGA	59.881	20	139	0	138
i2_HQ_c2686/f2p27/2658	2	p1	(A)13	13	216	228	TTCACTGCTCAGAGCCCATG	60.036	20	GGAGATCGGTCGTCGTCTTC	59.972	20	231	179	409	TTCACTGCTCAGAGCCCATG	60.036	20	CGGGCTTTGTTGGAGGAGAT	60.035	20	264	179	442	TGCTCAGAGCCCATGTCATG	60.107	20	GGAGATCGGTCGTCGTCTTC	59.972	20	226	184	409
i2_HQ_c2686/f2p27/2658	3	p3	(GCG)6	18	479	496	GAAGACGACGACCGATCTCC	59.972	20	TGGTCCGGGTAAGGGATGAT	60.031	20	137	390	526	ATCTCCTCCAACAAAGCCCG	60.035	20	TGGTCCGGGTAAGGGATGAT	60.031	20	104	423	526	GAAGACGACGACCGATCTCC	59.972	20	GATGAAGAGCTCGGATCGGG	60.039	20	264	390	653
i2_HQ_c2690/f4p0/3045	1	p3	(GAT)5	15	2523	2537	GGCTACCTCCAAAGCGCATA	60.179	20	GTTTTGTGGCCACAGTCGTC	59.971	20	124	2471	2594	GGCTACCTCCAAAGCGCATA	60.179	20	CACAGTCGTCACGCTCTCAT	60.110	20	114	2471	2584	GGCTACCTCCAAAGCGCATA	60.179	20	AGTCATTCTGCTAGGCACCG	59.823	20	165	2471	2635
i2_HQ_c2703/f3p30/2776	1	p3	(CCA)6	18	1257	1274	CTCCGAAGCCGTACGAGTAC	59.973	20	GTAAGTTGGTGGGGGTGGAG	59.962	20	254	1056	1309	CTCCACCACCACCGACTTAC	60.038	20	GTAGGTGATGGTGGTGGTGG	60.035	20	217	1155	1371	CTCCACCACCACCGACTTAC	60.038	20	GGTGTAGGTGATGGTGGTGG	60.035	20	220	1155	1374
i2_HQ_c2703/f3p30/2776	2	c	(CCA)6aagtactactacaagtcaccaccgccaccaacttatatctacaagtcacctccaccaccagcatatatctacaagt(CAC)5	109	1392	1500	CCACCACCATCACCTACACC	60.035	20	TGGAGGAGGAGGAGATGGTG	60.032	20	213	1355	1567	CCACCACCACCATCACCTAC	60.035	20	TGGAGGAGGAGGAGATGGTG	60.032	20	216	1352	1567	CTCCACCCCCACCAACTTAC	59.962	20	TGGAGGAGGAGGAGATGGTG	60.032	20	278	1290	1567
i2_HQ_c2703/f3p30/2776	3	p1	(T)12	12	2669	2680	GGTCGTCACAGTGTCGTCAT	60.039	20	GCGCTTGCCTAAAGAAACATCA	60.095	22	149	2595	2743	TTTGGCTTGGTCGTCACAGT	60.107	20	GCGCTTGCCTAAAGAAACATCA	60.095	22	157	2587	2743	ACCAGCAACCTCATCTTGCA	59.889	20	GCGCTTGCCTAAAGAAACATCA	60.095	22	253	2491	2743
i2_HQ_c2704/f2p38/2592	1	c	(T)11c(T)11	23	32	54	GCATTCTTTACTCTTTTTCTTTCGTT	57.438	26	AACATGTTCATCCCAACCCACT	60.158	22	100	0	99	GCATTCTTTACTCTTTTTCTTTCGTT	57.438	26	AACATGTTCATCCCAACCCAC	58.753	21	100	0	99	GCATTCTTTACTCTTTTTCTTTCGTTC	58.317	27	AACATGTTCATCCCAACCCACT	60.158	22	100	0	99
i2_HQ_c2704/f2p38/2592	2	p1	(T)11	11	2258	2268	TTTCCATTTGGGTGGGGGAG	59.884	20	ACCTACCACGATGTGTTGGT	58.947	20	244	2166	2409	ATTTGGGTGGGGGAGAATGG	59.660	20	ACCTACCACGATGTGTTGGT	58.947	20	239	2171	2409	CCATTTGGGTGGGGGAGAAT	59.660	20	ACCTACCACGATGTGTTGGT	58.947	20	241	2169	2409
i2_HQ_c2708/f4p0/2621	1	p3	(TCT)8	24	28	51	ACACACACTCTCGTGATTACAT	57.479	22	CTGCCATTGTTCAAGTGGGC	60.038	20	273	0	272	ACACACACTCTCGTGATTACAT	57.479	22	GCTGCCATTGTTCAAGTGGG	60.038	20	274	0	273	ACACACACTCTCGTGATTACAT	57.479	22	GCGAAGAAGACGAAGACCCA	60.039	20	101	0	100
i2_HQ_c2709/f2p0/2547	1	p2	(TC)16	32	44	75	AGCTTCTTCAATTCTCTACCAGCT	59.775	24	TGGAAACGGCTCTGCAGATT	59.963	20	235	7	241	AGCTTCTTCAATTCTCTACCAGCT	59.775	24	GAGGATGGCGACCAATCCAA	60.107	20	143	7	149	AGCTTCTTCAATTCTCTACCAGCT	59.775	24	ATGAGGATGGCGACCAATCC	59.891	20	145	7	151
i2_HQ_c2717/f2p93/3047	1	c	(T)17gaataaacgtattctgcttttggtgcctatagatttgtttttttta(T)11	74	840	913	TCTGTCTTACGATCTGGCACA	58.832	21	GACAACAGAGATGGGGTGGG	60.035	20	167	788	954	TCTGTCTTACGATCTGGCACA	58.832	21	CTGTCGGTGAGCTGTGACAT	60.038	20	240	788	1027	TCTGTCTTACGATCTGGCACA	58.832	21	GGGTGGGTAGCTACGTTGTC	60.108	20	154	788	941
i2_HQ_c2722/f5p0/2479	1	c	(A)12ttatgtgaaagccgtgaaaaag(A)11	45	562	606	TGTGGGGGTAGACTTGTCCA	60.105	20	AGGGCCAAATGTCTTCATGT	57.390	20	256	539	794	GTGTGGGGGTAGACTTGTCC	59.676	20	AGGGCCAAATGTCTTCATGT	57.390	20	257	538	794	TGTGGGGGTAGACTTGTCCA	60.105	20	AGGGCCAAATGTCTTCATGTT	58.107	21	256	539	794
i2_HQ_c2724/f2p19/2964	1	p1	(T)10	10	1490	1499	CACAGACGGCGGTGAATTTT	59.409	20	AGTGCATCTGCCAACTCAAA	58.015	20	184	1439	1622	TCTGTGAATTAGGCAGCGGC	60.744	20	AGTGCATCTGCCAACTCAAA	58.015	20	228	1395	1622	CACAGACGGCGGTGAATTTTT	60.002	21	AGTGCATCTGCCAACTCAAA	58.015	20	184	1439	1622
i2_HQ_c2724/f2p19/2964	2	p3	(GAA)5	15	2244	2258	TGGGGTGAAAGGTTTGATCGA	59.578	21	ACCGCTCCTTAGAGGCAGTA	60.033	20	158	2199	2356	TGGGGTGAAAGGTTTGATCGA	59.578	21	TACCGCTCCTTAGAGGCAGT	60.033	20	159	2199	2357	TGGGGTGAAAGGTTTGATCGA	59.578	21	AGCAGGGAGGTTTGGTGAAG	59.889	20	128	2199	2326
i2_HQ_c2726/f4p0/3043	1	c	(GA)7gcaggtgggtactgtggagag(A)10	45	10	54
i2_HQ_c2726/f4p0/3043	2	p3	(CTT)5	15	361	375	TGGCAGTGATGATGGAGGTG	59.746	20	CGTGCCATAGCTGAGGATCC	60.320	20	277	240	516	GGCAGTGATGATGGAGGTGT	59.746	20	CGTGCCATAGCTGAGGATCC	60.320	20	276	241	516	TGGCAGTGATGATGGAGGTG	59.746	20	TGAGTGCTGTGTTCTGGGTT	59.454	20	216	240	455
i2_HQ_c2728/f2p0/2807	1	p1	(T)11	11	644	654	GACCTGGCAGAGAACGTGAA	59.966	20	ATACGAGACGAGCGAGAACG	59.699	20	204	505	708	AAGACCTGGCAGAGAACGTG	59.966	20	ATACGAGACGAGCGAGAACG	59.699	20	206	503	708	AGGAGGCTAGAGACCTTGCA	59.958	20	ATACGAGACGAGCGAGAACG	59.699	20	251	458	708
i2_HQ_c2730/f7p29/2468	1	c	(TCT)6ccttct(TCA)9	51	52	102	TGATCGTTGTCCTCGTCGTC	59.833	20	AGGCGTGTGATCGTTGGAAA	60.250	20	190	14	203	CTGATCGTTGTCCTCGTCGT	59.832	20	AGGCGTGTGATCGTTGGAAA	60.250	20	191	13	203	ACTGATCGTTGTCCTCGTCG	59.832	20	AGGCGTGTGATCGTTGGAAA	60.250	20	192	12	203
i2_HQ_c2731/f3p22/2457	1	c*	(CT)21gtggtcgagccatcgtacggacaccgagagcctcagaatcagatcgcgacctctgagttttcacgagctccatt(C)11(CT)17*	160	34	193	AGCGTCTTCTCTCATCCCCT	60.033	20	TCGCGATCTGATTCTGAGGC	59.969	20	237	5	241	AGCGTCTTCTCTCATCCCCT	60.033	20	CGCGATCTGATTCTGAGGCT	59.968	20	236	5	240	AGCGTCTTCTCTCATCCCCT	60.033	20	CCTATCCCTGGGAGTCGTGA	60.106	20	268	5	272
i2_HQ_c2733/f3p19/2509	1	p3	(GCA)8	24	897	920	GTCGGAGTCAAGTTCTGCCA	59.966	20	GCATGTGCTGTGTCGAATCC	59.902	20	239	834	1072	GTCGGAGTCAAGTTCTGCCA	59.966	20	TGCTGTGTCGAATCCACCAA	59.892	20	234	834	1067	GTCGGAGTCAAGTTCTGCCA	59.966	20	ACGTCACCCCTCTGTACTGA	59.888	20	154	834	987
i2_HQ_c2734/f2p49/2516	1	p2	(GA)9	18	2367	2384	TCACCTGCCTGAGTTAGAGC	59.102	20	AGCTCACTGATCCCCCAAGA	60.253	20	272	2153	2424	CACCTGCCTGAGTTAGAGCT	59.099	20	AGCTCACTGATCCCCCAAGA	60.253	20	271	2154	2424	TCCCAACTCCATTAGCAGGG	59.081	20	AGCTCACTGATCCCCCAAGA	60.253	20	100	2325	2424
i2_HQ_c2737/f11p0/2486	1	c*	(CT)6(TCT)5*	24	64	87	CACGGACCAGATTCGACCTC	60.179	20	ATGCTATTGGGGTTTGGGGG	60.031	20	225	27	251	GATTCGACCTCCCCCTTTCC	59.819	20	ATGCTATTGGGGTTTGGGGG	60.031	20	216	36	251	CACGGACCAGATTCGACCTC	60.179	20	ACTCTCGGCCATGGTTTCTG	60.036	20	184	27	210
i2_HQ_c2737/f11p0/2486	2	p3	(CAG)5	15	1286	1300	GCTCACCTTCATACCGCCTT	60.108	20	GAAGGGCTGTTGTTGCTGTG	59.969	20	224	1169	1392	TCAGTTGCATCAACAGCCCA	60.179	20	GAAGGGCTGTTGTTGCTGTG	59.969	20	154	1239	1392	CCTGGCTCACCTTCATACCG	60.179	20	GAAGGGCTGTTGTTGCTGTG	59.969	20	228	1165	1392
i2_HQ_c2738/f4p22/2815	1	p2	(CT)15	30	93	122	TCTCCTCCTCACTTTTCAGTCT	58.149	22	GGTGTGATGTGTGGCAGAGA	59.965	20	147	0	146	TCTCCTCCTCACTTTTCAGTCT	58.149	22	TTGGTGTGATGTGTGGCAGA	59.818	20	149	0	148	TCTCCTCCTCACTTTTCAGTCT	58.149	22	TGGTGTGATGTGTGGCAGAG	60.250	20	148	0	147
i2_HQ_c2738/f4p22/2815	2	p3	(GGA)5	15	538	552	TTTTTCGGTATGGCGGGTCT	59.674	20	CCAAGTGCCCTTGTGGAAGA	60.179	20	211	496	706	TTTTTCGGTATGGCGGGTCT	59.674	20	TCCAAGTGCCCTTGTGGAAG	60.179	20	212	496	707	TTTTTCGGTATGGCGGGTCT	59.674	20	CTCCAAGTGCCCTTGTGGAA	60.179	20	213	496	708
i2_HQ_c2744/f6p0/2303	1	p1	(T)10	10	423	432	AACGAACGGTTTGCATCTGT	58.695	20	GGTGCCATCCTAGGATTCCA	58.860	20	248	324	571	TGAGTCCTTTGACGGCCATT	59.600	20	CCTGCTTCCATCATCTCTTCCA	59.828	22	261	263	523	AATGAGTCCTTTGACGGCCA	59.600	20	CCTGCTTCCATCATCTCTTCCA	59.828	22	263	261	523
i2_HQ_c2769/f2p3/2856	1	p1	(C)15	15	1588	1602	TCTTGCTTGATTTGAAGATGAACA	57.362	24	GATGGTGTTGGTGGAGCAGA	59.963	20	175	1483	1657	TCTTGCTTGATTTGAAGATGAACA	57.362	24	AGATGGTGTTGGTGGAGCAG	59.963	20	176	1483	1658	TCTTGCTTGATTTGAAGATGAACA	57.362	24	GTGGCAGGAACAGCTTGAGA	60.250	20	223	1483	1705
i2_HQ_c2771/f3p7/3013	1	p1	(T)16	16	55	70	AGAGCATTAATCTGAGGCAAGGA	59.543	23	TCCTCTCTCCACTTGGCTCT	59.589	20	167	7	173	AGAGCATTAATCTGAGGCAAGGA	59.543	23	TCTCCTCTCTCCACTTGGCT	59.589	20	169	7	175	CAGAGCATTAATCTGAGGCAAGG	59.435	23	TCCTCTCTCCACTTGGCTCT	59.589	20	168	6	173
i2_HQ_c2794/f2p13/2250	1	p1	(A)11	11	2088	2098	TGGGGGAAGGGTTATTGCTT	58.911	20	CAGGGAGTCTCGATGTGCAA	59.753	20	178	2037	2214	TGGGGGAAGGGTTATTGCTT	58.911	20	AACAGGGAGTCTCGATGTGC	59.752	20	180	2037	2216	TGGGGGAAGGGTTATTGCTT	58.911	20	GGGAACAGGGAGTCTCGATG	59.538	20	183	2037	2219
i2_HQ_c2796/f4p22/3030	1	c	(A)11g(A)15	27	61	87	GGTCGTCGAGTCTCCTCTCT	60.108	20	ATTGCACAATTCCCGAGGGT	59.960	20	124	31	154	GGTCGTCGAGTCTCCTCTCT	60.108	20	TGCACAATTCCCGAGGGTTT	60.179	20	122	31	152	GGTCGTCGAGTCTCCTCTCT	60.108	20	TTGCACAATTCCCGAGGGTT	60.179	20	123	31	153
i2_HQ_c2808/f4p0/2490	1	c	(A)10ctgcatttattcagtcttattaaattcagctatttac(A)14	61	2421	2481
i2_HQ_c2812/f3p9/2798	1	p1	(T)13	13	2632	2644	AGATCGATTGGGCGTTTCGT	60.108	20	ACCACAGAACATGGACACCA	59.157	20	103	2570	2672	TCGAGATCGATTGGGCGTTT	59.825	20	ACCACAGAACATGGACACCA	59.157	20	106	2567	2672	AGATCGATTGGGCGTTTCGT	60.108	20	ACCCAGTTTTCGTGAATGGC	59.041	20	218	2570	2787
i2_HQ_c2819/f2p51/2721	1	p1	(T)11	11	2485	2495	TCCCGTTGGACATGCATCAA	59.963	20	ACACAGTGCCTCAAGAAGGG	59.891	20	241	2341	2581	TCCCGTTGGACATGCATCAA	59.963	20	CACAGTGCCTCAAGAAGGGG	60.607	20	240	2341	2580	TCCCGTTGGACATGCATCAA	59.963	20	GTGCCTCAAGAAGGGGGTTA	59.303	20	236	2341	2576
i2_HQ_c2819/f2p51/2721	2	p1	(T)13	13	2673	2685	CCCTTCTTGAGGCACTGTGT	59.891	20	AGAATGAATTGGGAGTTACATTGTT	57.219	25	152	2562	2713	CCCCTTCTTGAGGCACTGTG	60.607	20	AGAATGAATTGGGAGTTACATTGTT	57.219	25	153	2561	2713	TAACCCCCTTCTTGAGGCAC	59.303	20	AGAATGAATTGGGAGTTACATTGTT	57.219	25	157	2557	2713
i2_HQ_c2824/f2p0/2696	1	c	(GA)9gcttcaggctgcgttctatctacctagggat(AG)6	61	1391	1451	TGTGTGGTGTGTGTGGGATT	59.743	20	TCCCGTCTCCCTCTTCTTCA	59.592	20	189	1290	1478	TGTGTGGTGTGTGTGGGATT	59.743	20	ACTTCTTCCCGTCTCCCTCT	59.590	20	195	1290	1484	GTGTGTGGTGTGTGTGGGAT	60.465	20	TCCCGTCTCCCTCTTCTTCA	59.592	20	190	1289	1478
i2_HQ_c2833/f2p45/2403	1	p2	(CT)9	18	59	76	CCCCATTTCCCCTAAACCCC	60.032	20	CGATTCCCCAGTCGATCCTG	59.967	20	255	34	288	CCCCCATTTCCCCTAAACCC	60.032	20	CGATTCCCCAGTCGATCCTG	59.967	20	256	33	288	AATCCACCACGAACCCTTCC	59.962	20	CGATTCCCCAGTCGATCCTG	59.967	20	274	15	288
i2_HQ_c2859/f4p3/2502	1	p1	(A)10	10	2415	2424	GTCCAAGTCTACGGGCACAA	59.966	20	TCCCACGTCTACAAGCAAGT	58.955	20	169	2308	2476	TTTTCCAAGTCAGGAGCCCC	59.888	20	TCCCACGTCTACAAGCAAGT	58.955	20	257	2220	2476	GTCCAAGTCTACGGGCACAA	59.966	20	CCACGTCTACAAGCAAGTGG	58.852	20	167	2308	2474
i2_HQ_c2860/f4p7/2688	1	p1	(T)12	12	337	348	AGACGAAACAAGGTCCGACC	59.967	20	CCACTCCCTTGACCTTGCAT	59.961	20	274	291	564	ACCGAGACGAAACAAGGTCC	59.967	20	CCACTCCCTTGACCTTGCAT	59.961	20	278	287	564	CGAGACGAAACAAGGTCCGA	60.040	20	CCACTCCCTTGACCTTGCAT	59.961	20	276	289	564
i2_HQ_c2885/f5p12/2481	1	c	(A)20ccataaaccaacctccttttcc(CTT)5	57	142	198	AGGTATCGCTTCACCCCTCA	60.325	20	GGAGAGAACCAAAGCGACGA	60.039	20	261	42	302	AGGTATCGCTTCACCCCTCA	60.325	20	TCGGAGAGAACCAAAGCGAC	60.039	20	263	42	304	GTGTTAGGCTGCAGCTCAGA	60.037	20	ATAGGGGAAATTGGGCGGAG	59.521	20	253	14	266
i2_HQ_c2925/f4p0/2456	1	p3	(CTT)5	15	2349	2363	AAGGCTCTCTGCTTACTGCC	59.748	20	AGACATTACATGAACAATGCACA	57.037	23	242	2190	2431	AAGGCTCTCTGCTTACTGCC	59.748	20	TGCACATTGGGATTCTTAATCTTTGT	59.789	26	225	2190	2414	AGGCTCTCTGCTTACTGCCT	60.617	20	AGACATTACATGAACAATGCACA	57.037	23	241	2191	2431
i2_HQ_c2952/f3p23/2446	1	c	(A)18ttaaaaat(A)14ctgcattcattcagtcttattaaattcagctatttac(A)14tt(A)11	104	98	201	TTTAAGTGTGGGGGAAGAGATTT	57.666	23	TCAGCCTCAACTCCTACGGA	59.961	20	266	1	266	TTTAAGTGTGGGGGAAGAGATTT	57.666	23	GCTCAGCCTCAACTCCTACG	60.179	20	268	1	268	ATTTAAGTGTGGGGGAAGAGATT	57.464	23	TCAGCCTCAACTCCTACGGA	59.961	20	267	0	266
i2_HQ_c2952/f3p23/2446	2	p1	(A)19	19	2270	2288	TGGGGGAAGGATTATTGCTTT	57.225	21	CAGGGAGTCTCGATGTGCAA	59.753	20	182	2223	2404	TGGGGGAAGGATTATTGCTTT	57.225	21	AACAGGGAGTCTCGATGTGC	59.752	20	184	2223	2406	TGGGGGAAGGATTATTGCTTT	57.225	21	GGGAACAGGGAGTCTCGATG	59.538	20	187	2223	2409
i2_HQ_c2999/f2p43/2499	1	p3	(CCT)6	18	196	213	GCTAGCTCTGCCCATACCAG	59.965	20	GTCCTGGTGGTTCTCAGAGC	60.037	20	191	165	355	TCCTTCGTCTTCTCCGGCTA	60.035	20	GTCCTGGTGGTTCTCAGAGC	60.037	20	207	149	355	CCCCAAAAGGCCATGTTGTG	59.965	20	GTCCTGGTGGTTCTCAGAGC	60.037	20	229	127	355
i2_HQ_c3019/f3p0/2800	1	p1	(A)21	21	128	148	TGTGTCCGAATCTCAGCGTT	59.683	20	GGAGGGAGAGAGAGAGGTGG	60.106	20	280	4	283	CTGTGTCCGAATCTCAGCGT	60.109	20	GCCGGATCGAAGAAAGAGGA	59.540	20	220	3	222	CTGTGTCCGAATCTCAGCGT	60.109	20	GGAGCCGGATCGAAGAAAGA	59.540	20	223	3	225
i2_HQ_c3019/f3p0/2800	2	p1	(A)12	12	2773	2784
i2_HQ_c3075/f3p0/2758	1	p1	(T)10	10	1594	1603	TCACTTCCATCCATTCGTGTCT	59.433	22	GCCAGACCTGAACATCGTCA	60.037	20	244	1535	1778	TCACTTCCATCCATTCGTGTCT	59.433	22	TAGAAAGCAAGGGGCCAGAC	59.672	20	257	1535	1791	TCACTTCCATCCATTCGTGTC	58.027	21	GCCAGACCTGAACATCGTCA	60.037	20	244	1535	1778
i2_HQ_c3085/f3p26/2513	1	p1	(A)10	10	2476	2485	GCTGGGGACGACTTCATTCT	59.749	20	TTGCCAGATAAGTCATAGGCAA	57.498	22	236	2282	2517	GCTGGGGACGACTTCATTCT	59.749	20	TGCCAGATAAGTCATAGGCAAT	57.288	22	235	2282	2516	GCTGGGGACGACTTCATTCT	59.749	20	ATTGCCAGATAAGTCATAGGCA	57.288	22	237	2282	2518
i2_HQ_c3095/f3p87/2862	1	p1	(T)12	12	2717	2728	AAAATTAGCAGCTCCGGCCT	60.034	20	ATGGGTGCTAATGAGTGGCC	60.107	20	275	2554	2828	AAAATTAGCAGCTCCGGCCT	60.034	20	GTGCTAATGAGTGGCCTCGT	60.108	20	271	2554	2824	AAAATTAGCAGCTCCGGCCT	60.034	20	GCCTCGTTAAAACCTTGCCC	59.757	20	258	2554	2811
i2_HQ_c3102/f2p0/2390	1	p3	(TCT)5	15	76	90	CCCTTTTGTTCTGATTCCCCC	58.821	21	CAAACCAAAAACCGTGGGCA	60.108	20	218	41	258	CCCTTTTGTTCTGATTCCCCC	58.821	21	TCAAACCAAAAACCGTGGGC	59.824	20	219	41	259	CCCTTTTGTTCTGATTCCCCC	58.821	21	CCGTGGGCAAAAGGGTTTTT	59.821	20	207	41	247
i2_HQ_c3102/f2p0/2390	2	p1	(A)16	16	196	211	ACCCACAAACCCAAAGACCA	59.663	20	CAAACCAAAAACCGTGGGCA	60.108	20	138	121	258	ACCCACAAACCCAAAGACCA	59.663	20	TCAAACCAAAAACCGTGGGC	59.824	20	139	121	259	ACCCACAAACCCAAAGACCA	59.663	20	TTGAGTGTTGCAGGGTCAGG	60.179	20	252	121	372
i2_HQ_c3106/f4p1/2735	1	p2	(TC)16	32	46	77	AGGCTTTGAGGGTTTGGCTT	60.106	20	GAGAGAGAGTGGGGGAGAGG	60.106	20	143	19	161	AGGCTTTGAGGGTTTGGCTT	60.106	20	TGCCAAACCTGATAGCCGAG	60.108	20	245	19	263	AGAGGGGTAGACACAGGCTT	59.883	20	GAGAGAGAGTGGGGGAGAGG	60.106	20	157	5	161
i2_HQ_c3106/f4p1/2735	2	p2	(TG)7	14	524	537	ATTGCTTGCTGGGCTTGTTG	59.966	20	GCAAAACCGCCTTCTCCTTC	59.759	20	244	410	653	ATTGCTTGCTGGGCTTGTTG	59.966	20	AAAACCGCCTTCTCCTTCCC	60.251	20	242	410	651	ATTGCTTGCTGGGCTTGTTG	59.966	20	CCCACCTTCCTCCTTACCCT	60.253	20	215	410	624
i2_HQ_c3111/f3p2/2209	1	p2	(TC)8	16	21	36
i2_HQ_c3190/f2p47/2715	1	c	(TTC)8aggagagagatgtgggttatgattatgaaccacacactccacaaaaaacatgacctccctaaaccccactcc(TCT)8	120	130	249	ATCTTTCAGCTGCCGCAGAT	60.107	20	GTCGAGCCCAGAAGAGCATT	60.108	20	273	16	288	ATCTTTCAGCTGCCGCAGAT	60.107	20	CGAGCCCAGAAGAGCATTGA	60.108	20	271	16	286	ATCTTTCAGCTGCCGCAGAT	60.107	20	TCGAGCCCAGAAGAGCATTG	60.108	20	272	16	287
i2_HQ_c3190/f2p47/2715	2	p3	(TTC)6	18	2624	2641	TTGGAGGGCAAAGAGGAACC	59.888	20	TGTGGAGGATGAACCAACTACA	59.024	22	278	2410	2687	TTGGAGGGCAAAGAGGAACC	59.888	20	AGGATGAACCAACTACAAAGGCT	59.925	23	273	2410	2682	AGGGTACAGTTGTGCGTCAC	60.250	20	TGTGGAGGATGAACCAACTACA	59.024	22	237	2451	2687
i2_HQ_c3204/f5p26/2413	1	p3	(AGA)5	15	47	61	TTTTGTCATATTCATTCCCTTCCAA	57.211	25	GCTCAGTTGGAAGCCAAAGC	60.039	20	143	11	153	AGATTTTGTCATATTCATTCCCTTCCA	59.159	27	GCTCAGTTGGAAGCCAAAGC	60.039	20	146	8	153	TTTTGTCATATTCATTCCCTTCCAA	57.211	25	TCAGTTGGAAGCCAAAGCCT	59.814	20	141	11	151
i2_HQ_c3219/f3p19/2903	1	c	(A)12gaaacc(A)10	28	5	32
i2_HQ_c3219/f3p19/2903	2	p3	(GCA)5	15	322	336	CACGACGACAACGACAACAG	59.774	20	GACTCGTCGTTCTCCTGCTG	60.455	20	186	225	410	CCACCACAACCCCCTCAAAA	60.398	20	GACTCGTCGTTCTCCTGCTG	60.455	20	221	190	410	TCTTCTCCTCCGATCCCGTC	60.466	20	GACTCGTCGTTCTCCTGCTG	60.455	20	269	142	410
i2_HQ_c3238/f2p0/2293	1	p2	(AT)20	40	334	373	CTAGTCTCCCCTGGCCAGAT	60.105	20	GCCAAGCCATCTGAAACTGC	60.109	20	187	248	434	CTAGTCTCCCCTGGCCAGAT	60.105	20	TGGCCACCCACACAACTTTA	59.741	20	150	248	397	CTAGTCTCCCCTGGCCAGAT	60.105	20	GGCTGACCACACCGAATTCT	60.322	20	257	248	504
i2_HQ_c3278/f3p70/2263	1	p2	(AT)13	26	962	987	CTCGCCTCACTCCACTTTGT	59.966	20	CCCCAAAAGAACCACCGTCT	60.179	20	249	898	1146	ACTCGCCTCACTCCACTTTG	59.966	20	CCCCAAAAGAACCACCGTCT	60.179	20	250	897	1146	CACTCGCCTCACTCCACTTT	59.966	20	CCCCAAAAGAACCACCGTCT	60.179	20	251	896	1146
i2_HQ_c3292/f3p0/2324	1	p2	(CT)6	12	20	31
i2_HQ_c3292/f3p0/2324	2	p1	(T)10	10	757	766	TGAGTCTCACTCTCAGCAGGT	60.203	21	AGGGCCAGAGAAAACCATAGC	60.064	21	214	594	807	TGAGTCTCACTCTCAGCAGGT	60.203	21	GGGCCAGAGAAAACCATAGCA	60.341	21	213	594	806	TGAGTCTCACTCTCAGCAGGT	60.203	21	GGGCCAGAGAAAACCATAGC	58.606	20	213	594	806
i2_HQ_c3292/f3p0/2324	3	p1	(G)14	14	1802	1815	CCGACTGTCTGTTGAGGTACC	60.068	21	CCCAGTGGTGATTCTTCCCC	60.034	20	221	1663	1883	TGTAGGCTCAAATGCTTGGGA	59.646	21	CCCAGTGGTGATTCTTCCCC	60.034	20	279	1605	1883	TTCCGACTGTCTGTTGAGGT	58.590	20	CCCAGTGGTGATTCTTCCCC	60.034	20	223	1661	1883
i2_HQ_c3292/f3p0/2324	4	p1	(T)12	12	2221	2232	AGAACGCAGACATCATGCCT	59.749	20	GGTCCCACAACTAAAAAGCAATCT	59.719	24	200	2126	2325	AGAACGCAGACATCATGCCT	59.749	20	ACAATACACCCACCAATCTGAA	57.619	22	156	2126	2281	AGAACGCAGACATCATGCCT	59.749	20	GGTCCCACAACTAAAAAGCAATC	58.444	23	200	2126	2325
i2_HQ_c3312/f9p0/2516	1	p3	(GAC)6	18	2271	2288	GCATCGGCCATAATTGCTCG	60.110	20	ACCGATGAGAGGGAAGAGTCA	59.994	21	251	2066	2316	CTCGTGCTATCAGGGCCTTT	59.821	20	AGTTCACCCATACTTGCGGA	59.019	20	277	2082	2358	CACCAAATTGCATCGGCCAT	59.824	20	ACCGATGAGAGGGAAGAGTCA	59.994	21	260	2057	2316
i2_HQ_c3346/f2p0/2458	1	p2	(CT)11	22	84	105	GGCTTCGTGTCCATCGAGAT	59.897	20	GCCACGGAAAACTCGAAACC	60.041	20	248	3	250	GGCTTCGTGTCCATCGAGAT	59.897	20	AAAACTACGTCGCTTCCCGA	59.685	20	217	3	219	GGCTTCGTGTCCATCGAGAT	59.897	20	CCCCAAATGCCACGGAAAAC	60.320	20	256	3	258
i2_HQ_c3346/f2p0/2458	2	c	(GCT)5cagcagcaagtacagatgatgatgaacagtcaatcccagccgttgatgatgaaccggagctacaaggcttggccgcc(GCA)7	113	417	529	ATGGCTCCGTCTTCTCAAGC	60.108	20	GGGGCAAATTGGGAACGTTT	59.605	20	250	392	641	GCAGATGATGGCTCCGTCTT	60.179	20	GGGGCAAATTGGGAACGTTT	59.605	20	257	385	641	ATGGCTCCGTCTTCTCAAGC	60.108	20	AGGGGCAAATTGGGAACGTT	60.471	20	251	392	642
i2_HQ_c3346/f2p0/2458	3	p1	(T)10	10	2163	2172	ATGGGAATTGGCAGCACAGA	59.960	20	CCATCAGCCTGGCAGACTAT	59.236	20	201	2006	2206	TGGCGTCGGTGACTAATCTG	59.827	20	CCATCAGCCTGGCAGACTAT	59.236	20	172	2035	2206	GTGACTAATCTGTCCCGCGT	59.827	20	CCATCAGCCTGGCAGACTAT	59.236	20	164	2043	2206
i2_HQ_c3388/f4p22/2921	1	c	(TC)7tactctctacttcagttacactcaactccactccattatttctctccgctccaaaagccattgcagccataattctccacactc(CT)8	114	8	121
i2_HQ_c3388/f4p22/2921	2	p1	(A)14	14	2678	2691	TGGCTCAGTCATCCGAAACC	60.036	20	TGTTCTAGAGGGGCCGAAAA	58.646	20	260	2492	2751	TGGCTCAGTCATCCGAAACC	60.036	20	TTGTTCTAGAGGGGCCGAAA	58.646	20	261	2492	2752	GCAAGTCACGATAGCTCCGT	60.179	20	TGTTCTAGAGGGGCCGAAAA	58.646	20	225	2527	2751
i2_HQ_c3394/f2p31/2977	1	p2	(AG)14	28	22	49
i2_HQ_c3394/f2p31/2977	2	p1	(T)13	13	452	464	CGTTCAAGGTCCTGTCTCCC	60.037	20	GGTGACCGATTTGTTGATGGG	59.528	21	230	332	561	GATGCCACGTTCAAGGTCCT	60.322	20	GGTGACCGATTTGTTGATGGG	59.528	21	237	325	561	CCACGTTCAAGGTCCTGTCT	59.607	20	GGTGACCGATTTGTTGATGGG	59.528	21	233	329	561
i2_HQ_c3412/f8p0/2622	1	c	(AG)6gcagacacaaaaacaaaagcgcgacgattt(AG)8	58	187	244	ACGCGTCGGAGTATTGTTGT	60.039	20	TGGCGGAAATGACGAAGGAA	59.964	20	218	62	279	TTACTCGCTTGCTTGCTTGC	59.762	20	TGGCGGAAATGACGAAGGAA	59.964	20	134	146	279	TTACTCGCTTGCTTGCTTGC	59.762	20	GGGGTGGTGCGTCAAAAATC	60.039	20	198	146	343
i2_HQ_c3412/f8p0/2622	2	p1	(T)18	18	532	549	GATTTTTGACGCACCACCCC	60.039	20	TCCCACCCCACAACAACAAT	59.737	20	258	324	581	GATTTTTGACGCACCACCCC	60.039	20	ATCCCACCCCACAACAACAA	59.737	20	259	324	582	GATTTTTGACGCACCACCCC	60.039	20	AATCCCACCCCACAACAACA	59.737	20	260	324	583
i2_HQ_c3431/f4p50/2457	1	p2	(CT)8	16	30	45	AATTCATCAGAATCATCAGAGTGAC	57.211	25	CGTCACCGTTAAACGCGATC	59.977	20	168	2	169	AATTCATCAGAATCATCAGAGTGAC	57.211	25	AAAAACGGAGGCAATGCTCG	59.759	20	234	2	235	AATTCATCAGAATCATCAGAGTGAC	57.211	25	CCGTTAAACGCGATCAACCG	60.247	20	163	2	164
i2_HQ_c3431/f4p50/2457	2	p3	(TTG)7	21	235	255	CGGTTGATCGCGTTTAACGG	60.247	20	TCGTAGAGTTCGGTCTCGGT	60.037	20	243	145	387	CGGTTGATCGCGTTTAACGG	60.247	20	CGTAGAGTTCGGTCTCGGTG	59.903	20	242	145	386	CGGTTGATCGCGTTTAACGG	60.247	20	ACGTACAGAGACGCCATCAC	59.829	20	201	145	345
i2_HQ_c3439/f4p20/2425	1	p1	(T)14	14	30	43	ACATAGCATTCTCTGTGTGGT	57.011	21	TCCACTGGTTGGCCTTGTTT	60.033	20	168	0	167	ACATAGCATTCTCTGTGTGGT	57.011	21	TTCCACTGGTTGGCCTTGTT	60.033	20	169	0	168	ACATAGCATTCTCTGTGTGGT	57.011	21	GCTGCAGCTTCTTCCCTGTA	60.036	20	195	0	194
i2_HQ_c3481/f4p0/2431	1	p1	(A)12	12	9	20
i2_HQ_c3487/f2p0/2184	1	c	(CT)12cacaggcattttgtcattt(TC)17	77	52	128	AAGTCTTCGCAAGCCAGACA	59.893	20	GACTTGGGGAAGGCACTCTC	60.036	20	182	13	194	CGCAAGCCAGACAGATCAGA	60.108	20	GACTTGGGGAAGGCACTCTC	60.036	20	175	20	194	TCGCAAGCCAGACAGATCAG	60.108	20	GACTTGGGGAAGGCACTCTC	60.036	20	176	19	194
i2_HQ_c3488/f4p22/3033	1	p2	(CT)8	16	101	116	CGGCCCCTTCGCTCTTATTT	60.464	20	GGTCTCAAGCTCAACACCGA	59.966	20	272	9	280	CGGCCCCTTCGCTCTTATTT	60.464	20	AGGTCTCAAGCTCAACACCG	59.966	20	273	9	281	CGGCCCCTTCGCTCTTATTT	60.464	20	GCTAGACCGCTGCTGAATCT	59.896	20	158	9	166
i2_HQ_c3532/f4p47/2694	1	p2	(CT)7	14	192	205	ACCCCACCTCTCTCTGTCTC	59.960	20	AGACGACAAAGCGGACTGAG	60.039	20	209	26	234	CAAACAAACCCGAACCCCAC	59.897	20	AGACGACAAAGCGGACTGAG	60.039	20	222	13	234	AGAGACCCCAAACAAACCCG	60.179	20	AGACGACAAAGCGGACTGAG	60.039	20	230	5	234
i2_HQ_c3538/f6p0/2645	1	p1	(A)10	10	2068	2077	TCCAAGAATGCAGCTCCACT	59.305	20	GCTGGCAATAACCAAGTCGG	59.548	20	256	2022	2277	GAGCAGTTTTTGGGGCGTTT	59.896	20	TCCTTCACATCAATGCCACCA	59.925	21	227	1942	2168	TGGGCATGGCTTTTGACTCA	60.179	20	TCCTTCACATCAATGCCACCA	59.925	21	253	1916	2168
i2_HQ_c3547/f2p16/2573	1	p2	(TC)9	18	353	370	GATGGTGGTTGCCGGGATTA	60.107	20	CCAGATCCAAAGCACCATGC	59.541	20	238	206	443	TGGTGGTTGCCGGGATTAAA	59.887	20	CCAGATCCAAAGCACCATGC	59.541	20	236	208	443	GAGCCATACTTCAGGGGCAA	59.744	20	CCAGATCCAAAGCACCATGC	59.541	20	186	258	443
i2_HQ_c3590/f2p0/2651	1	p2	(GA)6	12	9	20
i2_HQ_c3613/f8p9/2338	1	c	(TC)11aaattctcccccaaaatccccaaacc(CT)9	66	12	77
i2_HQ_c3619/f2p18/2478	1	p1	(A)10	10	1145	1154	GGGTCCATCCGTGCAAGTAA	60.036	20	GGACTTGGTTGTGACAATGGTG	59.965	22	268	1099	1366	GGGTCCATCCGTGCAAGTAA	60.036	20	AGGACTTGGTTGTGACAATGGT	60.092	22	269	1099	1367	CCTATGGCTTGGGTCCATCC	59.889	20	GGACTTGGTTGTGACAATGGTG	59.965	22	278	1089	1366
i2_HQ_c3629/f2p8/2598	1	p2	(GA)8	16	2515	2530	TGGTACCACAGACGACCAGA	60.179	20	GCCAAGAAGTTTTCTCTTGAGACA	59.424	24	276	2322	2597	TGGTACCACAGACGACCAGA	60.179	20	GCCAAGAAGTTTTCTCTTGAGACAA	59.933	25	276	2322	2597	GCTTGGTACCACAGACGACC	60.670	20	GCCAAGAAGTTTTCTCTTGAGACA	59.424	24	279	2319	2597
i2_HQ_c3649/f2p25/2488	1	p3	(TCT)5	15	40	54	TCGCCATTCATTCTTTTCACTTCA	59.481	24	GGGGATTGTTCGATTGGGGT	60.034	20	211	2	212	TCGCCATTCATTCTTTTCACTTCA	59.481	24	TGGGGATTGTTCGATTGGGG	60.034	20	212	2	213	TCGCCATTCATTCTTTTCACTTCA	59.481	24	TTAGGGCTTGAGTGCATGCA	59.962	20	245	2	246
i2_HQ_c3650/f4p0/2496	1	p3	(CCA)6	18	845	862	CAGCCAGACCCAGTTCGATT	60.036	20	AGTCTGACGCCGTTCTCTTG	60.039	20	183	770	952	CAGCCAGACCCAGTTCGATT	60.036	20	TTCTCTTGCGAGTCGACCAC	60.039	20	171	770	940	CAGCCAGACCCAGTTCGATT	60.036	20	GTTCTCTTGCGAGTCGACCA	60.039	20	172	770	941
i2_HQ_c3675/f8p15/2694	1	p1	(C)19	19	70	88	CGAAAACCCAAACCTCGGTG	59.690	20	CAGGTGTATCCGACGGTGAG	59.899	20	250	40	289	CGAAAACCCAAACCTCGGTG	59.690	20	ACACCCACATCTCTAACGCG	60.109	20	141	40	180	CGAAAACCCAAACCTCGGTG	59.690	20	GTATCCGACGGTGAGCAACA	60.109	20	245	40	284
i2_HQ_c3677/f2p0/2353	1	p1	(T)11	11	301	311	CGGCAGGAGGAAAAGGTGAA	60.251	20	ACTGGGGCAAGCTTTGTTCT	60.106	20	238	146	383	CGGCAGGAGGAAAAGGTGAA	60.251	20	ATGGAACTGGGGCAAGCTTT	60.179	20	243	146	388	CGGCAGGAGGAAAAGGTGAA	60.251	20	TCTATGGAACTGGGGCAAGC	59.744	20	246	146	391
i2_HQ_c3709/f2p0/2613	1	p3	(AAG)5	15	196	210	GAGTCCGCCAAATCGAATGC	59.972	20	GCCCAAAGCATCGACCTCTA	59.822	20	186	132	317	CCGCCAAATCGAATGCCAAA	60.109	20	GCCCAAAGCATCGACCTCTA	59.822	20	182	136	317	CATGACTCAGCGGTTCGAGT	60.109	20	GCCCAAAGCATCGACCTCTA	59.822	20	262	56	317
i2_HQ_c3713/f3p38/2405	1	p1	(T)11	11	495	505	TCCAGCTCTCCCTTTTGTCAC	59.928	21	TGTTGTACCGCTCCAGCTTT	59.892	20	188	443	630	CCAGCTCTCCCTTTTGTCACT	59.927	21	TGTTGTACCGCTCCAGCTTT	59.892	20	187	444	630	TCCAGCTCTCCCTTTTGTCAC	59.928	21	CTTGCTAGTGTCCGGTGGAG	60.109	20	163	443	605
i2_HQ_c3713/f3p38/2405	2	c	(A)11tccaaccctg(T)17	38	2049	2086	CCCGAGGAATCCGCTTGATT	60.179	20	ACACCAAGGACCACACAACA	59.670	20	181	1947	2127	ATCACTGATCACATGGCCCC	59.816	20	ACACCAAGGACCACACAACA	59.670	20	149	1979	2127	AGATGATGAGTCAGCAGCCC	59.531	20	ACACCAAGGACCACACAACA	59.670	20	198	1930	2127
i2_HQ_c3713/f3p38/2405	3	p1	(T)11	11	2238	2248	TGTTGTGTGGTCCTTGGTGT	59.670	20	ACAACCCCCATCCCAGATCT	60.254	20	185	2108	2292	TGTTGTGTGGTCCTTGGTGT	59.670	20	ACCCCCATCCCAGATCTACA	59.352	20	182	2108	2289	TGTTGTGTGGTCCTTGGTGT	59.670	20	ACCACATCCAATGGCTGAGA	59.006	20	242	2108	2349
i2_HQ_c3757/f2p54/2681	1	p2	(TA)7	14	2052	2065	AGGACATCTTTCAGAACATCTGGA	59.466	24	TCACCCACTGTCAACAACCA	59.379	20	250	1908	2157	AGAACATCTTTCAGAATCAGGCA	58.085	23	TGCTTTGGCGAAGGACATGA	60.251	20	229	1974	2202	GGACATCTTTCAGAACATCTGGA	58.163	23	TCACCCACTGTCAACAACCA	59.379	20	249	1909	2157
i2_HQ_c3777/f3p2/2706	1	p1	(A)18	18	2505	2522	GGAGGCCTCGTTTCTTCTCA	59.391	20	ATTATCGCCTGGACTCCCCT	60.105	20	228	2336	2563	TGGAGGCCTCGTTTCTTCTC	59.391	20	ATTATCGCCTGGACTCCCCT	60.105	20	229	2335	2563	GGAGGCCTCGTTTCTTCTCA	59.391	20	ATCGCCTGGACTCCCCTTTA	60.326	20	225	2336	2560
i2_HQ_c3801/f2p41/2968	1	p1	(A)15	15	2894	2908	CACCCTCCAAAGAACCAGCT	59.889	20	ACGTACAATTGATGAGGCCCA	59.719	21	214	2758	2971	GCTCGAGGTTGACGAAGCTA	59.829	20	ACGTACAATTGATGAGGCCCA	59.719	21	243	2729	2971	ATGCTCGAGGTTGACGAAGC	60.738	20	ACGTACAATTGATGAGGCCCA	59.719	21	245	2727	2971
i2_HQ_c3886/f3p20/3029	1	p1	(T)10	10	1265	1274	GGAGCCCAGATGCCTCTTTT	60.034	20	AGAGTGAGTCGCTCTCCCAT	60.034	20	188	1112	1299	TGGTGCCCTTATTGCTGGAG	60.034	20	AGAGTGAGTCGCTCTCCCAT	60.034	20	204	1096	1299	CCTCTTTTTGCTCTCGGGGT	59.963	20	AGAGTGAGTCGCTCTCCCAT	60.034	20	176	1124	1299
i2_HQ_c3886/f3p20/3029	2	p3	(CAG)5	15	2754	2768	ATGGTGGCACATAGGCTGTC	60.107	20	GTGATGAGCAGAACTCCCCT	59.092	20	223	2615	2837	ATGGTGGCACATAGGCTGTC	60.107	20	AGTGATGAGCAGAACTCCCC	59.092	20	224	2615	2838	GGCACATAGGCTGTCCACAA	60.322	20	GTGATGAGCAGAACTCCCCT	59.092	20	218	2620	2837
i2_HQ_c3892/f2p0/2904	1	p3	(CCG)5	15	609	623	CCTCACCGCAACAACAACAG	59.971	20	TACCTGCTGCTTCTTCTGCC	60.036	20	231	530	760	CCTCACCGCAACAACAACAG	59.971	20	GCTTCTTCTGCCACTTTGCC	60.039	20	223	530	752	CCGGTTGAAATCGTTCCAGC	59.832	20	TACCTGCTGCTTCTTCTGCC	60.036	20	187	574	760
i2_HQ_c3893/f3p44/2834	1	p2	(CT)16	32	53	84	TCTCTCCTTTCCTCGTTTGCA	59.308	21	CCATAAGACCGCCAGCAGAT	59.893	20	200	7	206	TCTCTCCTTTCCTCGTTTGCA	59.308	21	ATCCAGACCACCTTTCGTGC	60.322	20	168	7	174	TCTCTCCTTTCCTCGTTTGCA	59.308	21	ATAAGACCGCCAGCAGATCC	59.605	20	198	7	204
i2_HQ_c3899/f2p5/2822	1	p2	(CT)8	16	82	97	GAGCTTGAGGAGAGAAAACCCA	59.961	22	GGTCTCAAGCTCAACACCGA	59.966	20	238	24	261	GAGCTTGAGGAGAGAAAACCCA	59.961	22	AGGTCTCAAGCTCAACACCG	59.966	20	239	24	262	AGCTTGAGGAGAGAAAACCCA	58.942	21	GGTCTCAAGCTCAACACCGA	59.966	20	237	25	261
i2_HQ_c3910/f2p18/3044	1	p1	(A)13	13	1497	1509	TATCAAGTCAATGGCGCCGT	60.108	20	GCTCCATCGATCCATACCTCA	59.104	21	252	1390	1641	GTATCAAGTCAATGGCGCCG	59.695	20	GCTCCATCGATCCATACCTCA	59.104	21	253	1389	1641	GTTGCCGGGGATTAGGGTTT	60.324	20	GCTCCATCGATCCATACCTCA	59.104	21	234	1408	1641
i2_HQ_c3920/f5p104/2312	1	p3	(AGC)6	18	439	456	AAACGCACCCATCCAAGTCT	59.890	20	GCAGAACTGTCACACCCTGA	59.893	20	237	254	490	AAACGCACCCATCCAAGTCT	59.890	20	CTGCAGAACTGTCACACCCT	59.893	20	239	254	492	AAACGCACCCATCCAAGTCT	59.890	20	ACTGCAGAACTGTCACACCC	60.179	20	240	254	493
i2_HQ_c3920/f5p104/2312	2	p3	(GAA)7	21	2028	2048	GTTCTGCACTCCGACACGTA	60.040	20	TTCCCTCGGTACAGCATTCG	59.825	20	208	1868	2075	CAACAGCGTCGTTTCGGATC	59.907	20	TTCCCTCGGTACAGCATTCG	59.825	20	169	1907	2075	CAGACAACAGCGTCGTTTCG	60.112	20	TTCCCTCGGTACAGCATTCG	59.825	20	173	1903	2075
i2_HQ_c3942/f4p0/2482	1	p2	(CT)7	14	1	14
i2_HQ_c3942/f4p0/2482	2	p1	(T)12	12	2315	2326	TCGTAGCTACGGGAGGAGAG	59.894	20	CAGCAAAAGGTCCTCTGCAG	59.120	20	224	2148	2371	TCGTAGCTACGGGAGGAGAG	59.894	20	GCAAAAGGTCCTCTGCAGCT	60.893	20	222	2148	2369	TCGTAGCTACGGGAGGAGAG	59.894	20	AGCAAAAGGTCCTCTGCAGC	60.893	20	223	2148	2370
i2_HQ_c3958/f3p239/2633	1	p3	(GAG)5	15	1802	1816	GTGGTGTTGTTGGAAGTGGC	59.898	20	ACCTCCACCTCCTCCTCATC	60.032	20	170	1750	1919	GTGGTGTTGTTGGAAGTGGC	59.898	20	CCTCCACCTCCTCCTCATCA	60.032	20	169	1750	1918	GTGGTGTTGTTGGAAGTGGC	59.898	20	ACTGTCTCGCCGACCAAAAT	59.965	20	263	1750	2012
i2_HQ_c3969/f3p217/3048	1	p3	(CAG)8	24	376	399	AGCAACCCCAACACTCACAA	60.034	20	ATGGGCCCCATCTCTTCTCT	60.029	20	200	352	551	CAGCAACAATCCCAGCAACC	60.038	20	ATGGGCCCCATCTCTTCTCT	60.029	20	213	339	551	GCAACCCCAACACTCACAAC	59.898	20	ATGGGCCCCATCTCTTCTCT	60.029	20	199	353	551
i2_HQ_c4018/f5p34/2581	1	p1	(A)10	10	1724	1733	AGTATCACCTAGACGCCCGT	60.107	20	ATCTCGCTCTCCACTGGTCT	60.034	20	103	1662	1764	TTGCCACACCAATCCGTACA	59.891	20	ATCTCGCTCTCCACTGGTCT	60.034	20	194	1571	1764	TTGCCACACCAATCCGTACA	59.891	20	CTCTCCACTGGTCTGCACTG	60.038	20	188	1571	1758
i2_HQ_c4031/f3p1/2252	1	p3	(AAG)10	30	34	63	GGTCACTCTCTTCTCTCTCTTGG	59.556	23	TTCCCATTTTCCTTGGCGGA	59.887	20	222	0	221	GGTCACTCTCTTCTCTCTCTTGG	59.556	23	GTCCCAACTGGTCCTTGGAC	60.251	20	183	0	182	GGTCACTCTCTTCTCTCTCTTGG	59.556	23	CCCAAATCTTCGACCCCCAT	59.741	20	153	0	152
i2_HQ_c4075/f2p0/3007	1	p2	(TC)10	20	21	40
i2_HQ_c4075/f2p0/3007	2	p2	(TA)6	12	176	187	TCACACTCACACTCGCTCAC	59.969	20	GTTTCAGATCTGGTGGCGGA	60.036	20	255	50	304	CACTCACACTCGCTCACACT	59.969	20	GTTTCAGATCTGGTGGCGGA	60.036	20	252	53	304	CACTCACACTCACACTCGCT	59.969	20	GTTTCAGATCTGGTGGCGGA	60.036	20	258	47	304
i2_HQ_c4079/f3p12/2528	1	p2	(TA)7	14	2360	2373	GGTCCTCGTTCTTGCAGCTT	60.604	20	ATACACCAGGTAACCGACGC	59.826	20	231	2260	2490	AAGGTCCTCGTTCTTGCAGC	60.604	20	ATACACCAGGTAACCGACGC	59.826	20	233	2258	2490	GGTCCTCGTTCTTGCAGCTT	60.604	20	CCGACGCTTTGCATTCAGTT	59.762	20	218	2260	2477
i2_HQ_c4082/f4p38/2554	1	p2	(CT)6	12	209	220	ATTGTCTGCTCGTCCCAAGG	60.036	20	GCTCTTTCCTTGCATCTGTACG	59.650	22	251	63	313	GTGATTGTCTGCTCGTCCCA	60.037	20	GCTCTTTCCTTGCATCTGTACG	59.650	22	254	60	313	TGGTGATTGTCTGCTCGTCC	60.037	20	GCTCTTTCCTTGCATCTGTACG	59.650	22	256	58	313
i2_HQ_c4082/f4p38/2554	2	p1	(A)10	10	1632	1641	ACCAGCTGGATCGTCTCTGA	60.324	20	TGAGCAGTTTGATTGGGGCA	60.179	20	262	1460	1721	CCAGCTGGATCGTCTCTGAG	59.615	20	TGAGCAGTTTGATTGGGGCA	60.179	20	261	1461	1721	GGGTTGCATGCCTTAACTGG	59.468	20	TGAGCAGTTTGATTGGGGCA	60.179	20	237	1485	1721
i2_HQ_c4102/f3p62/2312	1	p2	(TA)6	12	73	84	TCACCTGTGAGTTCTGAAGCTC	59.964	22	GCTGAGCCACCATCCATTCT	60.107	20	182	2	183	TCACCTGTGAGTTCTGAAGCTC	59.964	22	GGAGCTTTGCCCAGCATTTC	60.108	20	120	2	121	ACCTGTGAGTTCTGAAGCTCA	58.958	21	GCTGAGCCACCATCCATTCT	60.107	20	180	4	183
i2_HQ_c4173/f2p22/2657	1	p2	(TC)12	24	152	175	ATATTTGCAGGCAGGGCAGT	60.033	20	TCCAACTCCCCTCGATGACT	59.959	20	279	124	402	ATATTTGCAGGCAGGGCAGT	60.033	20	GATTCTCTGCACCTTCCGCT	60.108	20	145	124	268	CTTGATAGCCCCTGCCGTAG	59.966	20	GATTCTCTGCACCTTCCGCT	60.108	20	229	40	268
i2_HQ_c4174/f8p140/2396	1	p3	(TCT)5	15	62	76	CTTCTTGGGGTCTTGGGGAC	59.962	20	AAGCCGCACTGAAACTCTGA	59.893	20	133	14	146	CTTCTTGGGGTCTTGGGGAC	59.962	20	CAAGCCGCACTGAAACTCTG	59.763	20	134	14	147	CTTCTTGGGGTCTTGGGGAC	59.962	20	TCTCCTCCTCAATGCAAGCC	59.746	20	148	14	161
i2_HQ_c4180/f5p34/2589	1	p1	(A)20	20	4	23
i2_HQ_c4192/f3p6/2579	1	p1	(T)10	10	2567	2576
i2_HQ_c4245/f2p39/2431	1	p2	(TC)6	12	230	241	AGCGTGTTCTCCTCCAATGG	60.036	20	CCCTCTCAACCCATACGAGC	59.895	20	102	206	307	CAAACCCTAACCCAGACGCT	59.964	20	CCCTCTCAACCCATACGAGC	59.895	20	190	118	307	GCTTTGCCCTCCTTCCTTCT	59.961	20	CCCTCTCAACCCATACGAGC	59.895	20	166	142	307
i2_HQ_c4251/f3p0/2422	1	p2	(GA)6	12	236	247	TGGTTCAGGGAGAGCGAGTA	59.961	20	CAAACCAGTCGTTCCCCGTA	59.966	20	241	184	424	TGGTTCAGGGAGAGCGAGTA	59.961	20	AAACCAGTCGTTCCCCGTAC	59.966	20	240	184	423	TGGCTGAGAGGGAAGAGTGT	60.179	20	CAAACCAGTCGTTCCCCGTA	59.966	20	261	164	424
i2_HQ_c4251/f3p0/2422	2	p1	(A)12	12	530	541	TACAGAGAAAAGCGGCGACA	59.684	20	TTTACGCAAGAGCTTCCCGT	59.966	20	102	507	608	GAACGACTGGTTTGTGCGAA	59.346	20	TTTACGCAAGAGCTTCCCGT	59.966	20	198	411	608	TACAGAGAAAAGCGGCGACA	59.684	20	TTACGCAAGAGCTTCCCGTC	60.389	20	101	507	607
i2_HQ_c4272/f4p34/2851	1	p2	(TC)9	18	63	80	AGCGTTTTCGTTTTACCACCA	58.984	21	AACTCGAGGTCGGAAAACGG	60.319	20	131	0	130	AGCGTTTTCGTTTTACCACCA	58.984	21	ATCCGGAGAACTGAGCTTCG	59.542	20	105	0	104	AGCGTTTTCGTTTTACCACCAA	59.577	22	AACTCGAGGTCGGAAAACGG	60.319	20	131	0	130
i2_HQ_c4272/f4p34/2851	2	p3	(GCT)6	18	1171	1188	GGGCCAGCTTGTTGTGATCT	60.610	20	CCAACTCCTCCGCTTCTGTT	59.965	20	254	1043	1296	GGGCCAGCTTGTTGTGATCT	60.610	20	AGCAGGAGATGGTTCTGCAC	60.036	20	229	1043	1271	GGAAGTCGGCCTCTCTCAGA	60.682	20	CCAACTCCTCCGCTTCTGTT	59.965	20	166	1131	1296
i2_HQ_c4273/f2p0/2602	1	c	(GA)6aggagagactcctgctcaatcaatttcaaagcaacacacatatttctctcaagcttttgtccc(A)11	86	1	86
i2_HQ_c4273/f2p0/2602	2	p3	(CGG)5	15	217	231	TGGGAGCAATTGAGGTGGTG	60.251	20	CCTAACCCTAGCCCCTTCCT	60.030	20	225	163	387	TGGGAGCAATTGAGGTGGTG	60.251	20	CCTCCGATCCATTACACCGG	59.966	20	126	163	288	TGGGAGCAATTGAGGTGGTG	60.251	20	CCCTCCGATCCATTACACCG	59.966	20	127	163	289
i2_HQ_c4277/f3p0/2972	1	p1	(A)10	10	37	46	TGTGTCTCACAATCCCTAAAACA	57.958	23	GACGGACGTTTAAGCCCAGA	60.038	20	170	8	177	TGTGTCTCACAATCCCTAAAACAG	58.937	24	GACGGACGTTTAAGCCCAGA	60.038	20	170	8	177	TGTGTCTCACAATCCCTAAAACAGA	60.163	25	GACGGACGTTTAAGCCCAGA	60.038	20	170	8	177
i2_HQ_c4386/f3p1/2747	1	p2	(TC)8	16	225	240	CCATGACCCCAGTGTGATCC	60.107	20	CGGTCCAAACCCCCAATGTA	59.962	20	262	156	417	CCATGACCCCAGTGTGATCC	60.107	20	AAACGGTCCAAACCCCCAAT	60.105	20	265	156	420	ACCCCAGTGTGATCCGAGAT	60.326	20	CGGTCCAAACCCCCAATGTA	59.962	20	257	161	417
i2_HQ_c4424/f3p5/2913	1	p1	(T)14	14	2758	2771	GTCCTGCCTAATGCCGACTT	60.108	20	GGACACCGCTGGAAAACTGA	60.534	20	277	2598	2874	ATCTTGGCCCTATCAGCTGC	59.890	20	GGACACCGCTGGAAAACTGA	60.534	20	216	2659	2874	GCCGACTTAACCTCTGTGCA	60.320	20	GGACACCGCTGGAAAACTGA	60.534	20	265	2610	2874
i2_HQ_c4430/f3p1/2316	1	p5	(CACTC)5	25	21	45
i2_HQ_c4434/f2p0/2770	1	p1	(C)10	10	36	45
i2_HQ_c4434/f2p0/2770	2	p3	(CGA)5	15	175	189	CCCCTCTCCCCACACAAATC	60.034	20	GTCGTTGTTGTTGTCGTCGG	60.044	20	191	41	231	CCCCTCTCCCCACACAAATC	60.034	20	GGTCGTTGTTGTTGTCGTCG	60.044	20	192	41	232	CCCCTCTCCCCACACAAATC	60.034	20	TGGTCGAGGTCGTTGTTGTT	59.824	20	199	41	239
i2_HQ_c4447/f2p114/2525	1	p2	(AG)10	20	41	60	GCACCTCACGGGAAAGTTTT	58.970	20	TCTTCTTCTTCCTGCTGCCG	60.037	20	249	0	248	GCACCTCACGGGAAAGTTTT	58.970	20	GGGCAATTCTCCTTCCTCCC	60.106	20	206	0	205	GCACCTCACGGGAAAGTTTT	58.970	20	GGCAATTCTCCTTCCTCCCG	60.465	20	205	0	204
i2_HQ_c4447/f2p114/2525	2	p3	(GAA)6	18	239	256	GGGAGGAAGGAGAATTGCCC	60.106	20	CCCAGATCCAAGCACCCTTT	59.960	20	181	186	366	GGGAGGAAGGAGAATTGCCC	60.106	20	CGACAGATCGTCCTCATCGG	60.041	20	122	186	307	GGGAGGAAGGAGAATTGCCC	60.106	20	TCCTCATCGGCCGAATCAAC	60.179	20	112	186	297
i2_HQ_c4447/f2p114/2525	3	p1	(T)14	14	2224	2237	TTGAATGTTCACGCGATGCC	59.832	20	ATGGGTTCGAGTCACCATGG	59.747	20	272	2024	2295	TTGAATGTTCACGCGATGCC	59.832	20	GTCATGGGTTCGAGTCACCA	59.680	20	275	2024	2298	GTTCACGCGATGCCTTCAAT	59.552	20	ATGGGTTCGAGTCACCATGG	59.747	20	266	2030	2295
i2_HQ_c4448/f2p0/2305	1	p2	(AT)13	26	32	57
i2_HQ_c4450/f2p20/2662	1	p1	(T)10	10	232	241	ACGACTTCCGATCCATACGC	59.970	20	AGGGTTTCGGATTCCAGCAA	59.596	20	220	160	379	TGCCGTTTCCCTTTCCTCTC	59.964	20	AGGGTTTCGGATTCCAGCAA	59.596	20	278	102	379	CTTTCCTCTCCGCCTCTCAC	59.825	20	AGGGTTTCGGATTCCAGCAA	59.596	20	268	112	379
i2_HQ_c4450/f2p20/2662	2	p1	(T)12	12	2412	2423	TCTGGCAGCTGCATTCTTGT	60.251	20	TCCGCATGTCTTTAGCCAGA	59.098	20	217	2316	2532	TCTGGCAGCTGCATTCTTGT	60.251	20	TCGGGCAACAACTCAGCTT	59.852	19	130	2316	2445	TCTGGCAGCTGCATTCTTGT	60.251	20	GTCGGGCAACAACTCAGCTT	61.167	20	131	2316	2446
i2_HQ_c4481/f2p0/2901	1	p2	(CT)14	28	39	66	GTTCAAACACCTGCGATCCC	59.478	20	AGCAAAATCGAGAGCCGGAA	60.036	20	165	9	173	GGTTCAAACACCTGCGATCC	59.478	20	AGCAAAATCGAGAGCCGGAA	60.036	20	166	8	173	GTTCAAACACCTGCGATCCC	59.478	20	CTACCAGGCTTGTCGTCGTT	60.039	20	266	9	274
i2_HQ_c4498/f3p15/2275	1	p2	(AG)10	20	38	57	AATTGTTCTGGACTTCTTAGAGAGA	57.454	25	TTCCGGCGGTTGTCTACTTC	60.038	20	122	9	130	AATTGTTCTGGACTTCTTAGAGAGA	57.454	25	CTCCAGTCTCAGTGAGCTGC	60.109	20	265	9	273	AATTGTTCTGGACTTCTTAGAGAGA	57.454	25	CTCAAATTCCGGCGGTTGTC	59.832	20	128	9	136
i2_HQ_c4543/f2p28/2999	1	p1	(T)10	10	137	146	AGTCGTTAGGGCTTTATGGGA	58.526	21	CGAATTCGTCGCCGGAAAAT	59.628	20	193	19	211	AGTCGTTAGGGCTTTATGGGA	58.526	21	TCGTCGCCGGAAAATGGAAT	60.392	20	188	19	206	AGTCGTTAGGGCTTTATGGGA	58.526	21	ATTCGTCGCCGGAAAATGGA	60.392	20	190	19	208
i2_HQ_c4550/f6p11/2531	1	p1	(T)10	10	1504	1513	ATAGGGTTTGGTGGCCTTCC	59.665	20	TTGGGGTGCACCTGTTGTAA	59.741	20	279	1394	1672	ATAGGGTTTGGTGGCCTTCC	59.665	20	GTGCACCTGTTGTAACGCAA	59.621	20	274	1394	1667	ATAGGGTTTGGTGGCCTTCC	59.665	20	TGGGGTGCACCTGTTGTAAC	60.467	20	278	1394	1671
i2_HQ_c4559/f3p23/2436	1	p2	(CT)7	14	173	186	CCTACCCGTGTAATCGTCGG	59.970	20	GGGAATCGGGATTGGGGTTT	60.033	20	246	103	348	CCCTACCCGTGTAATCGTCG	59.970	20	GGGAATCGGGATTGGGGTTT	60.033	20	247	102	348	TCCCCTACCCGTGTAATCGT	60.033	20	GGGAATCGGGATTGGGGTTT	60.033	20	249	100	348
i2_HQ_c4573/f8p0/2981	1	p1	(T)11	11	2814	2824	GCAAAAGGTGGCATGGCATT	60.322	20	TACACGAGACCTCAAGCTGC	59.756	20	131	2742	2872	TGACTGGAGGCGTTCAGTTT	59.532	20	TACACGAGACCTCAAGCTGC	59.756	20	203	2670	2872	TGCCAGCCATTTGAAGTGGT	60.470	20	TACACGAGACCTCAAGCTGC	59.756	20	105	2768	2872
i2_HQ_c4592/f2p1/2953	1	p3	(GAC)5	15	176	190	AGGCAGAAGGAAAACCAGCA	59.814	20	CTGCAGACGTCAGGTTCTGT	59.967	20	275	15	289	AGGCAGAAGGAAAACCAGCA	59.814	20	TGCAGACGTCAGGTTCTGTG	60.249	20	274	15	288	AGGCAGAAGGAAAACCAGCA	59.814	20	TTGCTAGGCGTGGCTTCTTT	60.251	20	222	15	236
i2_HQ_c4594/f2p37/2935	1	p2	(AG)12	24	66	89	GTCAGGAGCAGTAGTCGTACG	59.938	21	GTTGAGGATCGTGGTGGAGG	60.108	20	202	37	238	GTCAGGAGCAGTAGTCGTACG	59.938	21	GGTTGAGGATCGTGGTGGAG	60.108	20	203	37	239	GTCAGGAGCAGTAGTCGTACG	59.938	21	TGGTGGAAATGGGAAGTGGG	59.886	20	235	37	271
i2_HQ_c4594/f2p37/2935	2	p1	(T)18	18	2825	2842	AGAAAATGTAGGAGGGGCGC	60.107	20	TCCAACCTTTCCTCATTTCCA	57.106	21	192	2718	2909	AGAAAATGTAGGAGGGGCGC	60.107	20	GGAATCCAACCTTTCCTCATTTCC	59.840	24	196	2718	2913	AGAAAATGTAGGAGGGGCGC	60.107	20	TCCAACCTTTCCTCATTTCCAA	57.808	22	192	2718	2909
i2_HQ_c4599/f5p0/3019	1	c	(A)19caaagttgctat(TC)6	43	35	77
i2_HQ_c4599/f5p0/3019	2	p1	(T)11	11	232	242	TCTCCTCCGCAAACTTGTCC	59.965	20	CCCAATTCCCCGTAAACCCA	59.960	20	218	209	426	TCTCCTCCGCAAACTTGTCC	59.965	20	ACCCAATTCCCCGTAAACCC	59.960	20	219	209	427	TCTCCTCCGCAAACTTGTCC	59.965	20	CCGACTCAATAGGACCTGGC	59.895	20	251	209	459
i2_HQ_c4628/f2p10/2963	1	p3	(AGA)5	15	957	971	CTGTGGCACCTGAGACTGTT	59.893	20	CCTGCTGCCCATCTTGAAGA	60.035	20	160	856	1015	CTGTGGCACCTGAGACTGTT	59.893	20	TCCTGCTGCCCATCTTGAAG	60.035	20	161	856	1016	TCCCCGGTTAAGTCTCCTGT	59.884	20	CCTGCTGCCCATCTTGAAGA	60.035	20	176	840	1015
i2_HQ_c4628/f2p10/2963	2	p1	(T)11	11	2729	2739	ATCCCTTGGAAGAGCAACGG	60.035	20	CCTGCAACAAATCTGGTTGACA	59.638	22	267	2500	2766	ATCCCTTGGAAGAGCAACGG	60.035	20	ACCTGCAACAAATCTGGTTGAC	59.638	22	268	2500	2767	TATAGGAACCGGGGGTGTGT	59.957	20	CCTGCAACAAATCTGGTTGACA	59.638	22	227	2540	2766
i2_HQ_c4637/f2p11/2403	1	p3	(CTC)5	15	294	308	CGCAGGGCAGAGATGTAGAG	59.968	20	GACTGACGAGACACCCTAGC	59.547	20	196	140	335	TTGTCAAGTGAGAGCGGGTC	59.966	20	GACTGACGAGACACCCTAGC	59.547	20	239	97	335	GGGAGCCTGGTGAATTGTCA	59.962	20	GACTGACGAGACACCCTAGC	59.547	20	253	83	335
i2_HQ_c4637/f2p11/2403	2	p3	(AGA)5	15	529	543	CTGTGGCACCTGAGACTGTT	59.893	20	CCTGCTGCCCATCTTGAAGA	60.035	20	160	428	587	CTGTGGCACCTGAGACTGTT	59.893	20	TCCTGCTGCCCATCTTGAAG	60.035	20	161	428	588	TCCCCGGTTAAGTCTCCTGT	59.884	20	CCTGCTGCCCATCTTGAAGA	60.035	20	176	412	587
i2_HQ_c4637/f2p11/2403	3	p1	(T)12	12	2196	2207	ATCCCTTGGAAGAGCAACGG	60.035	20	CCTGCAACAAATCTGGTTGACA	59.638	22	268	1967	2234	ATCCCTTGGAAGAGCAACGG	60.035	20	ACCTGCAACAAATCTGGTTGAC	59.638	22	269	1967	2235	TATAGGAACCGGGGGTGTGT	59.957	20	CCTGCAACAAATCTGGTTGACA	59.638	22	228	2007	2234
i2_HQ_c4683/f2p191/2596	1	c	(TC)12tgtaaccattcgag(GAA)5	53	150	202	ACCCCTCTGCTCTCTCTTTCT	59.921	21	CATTACCCACCAAGTCCCCC	60.034	20	262	62	323	ACCCCTCTGCTCTCTCTTTCT	59.921	21	GCTGTCCACATTACCCACCA	59.962	20	270	62	331	ACCCCTCTGCTCTCTCTTTCT	59.921	21	CCACCAAGTCCCCCAAACTT	60.106	20	256	62	317
i2_HQ_c4683/f2p191/2596	2	p1	(T)12	12	1198	1209	TCGGATCCTGGCGAAAACAA	59.964	20	TGTGGTCTTGTAAACTTTACTCAAA	57.075	25	192	1058	1249	CGGATCCTGGCGAAAACAAC	59.832	20	TGTGGTCTTGTAAACTTTACTCAAA	57.075	25	191	1059	1249	GAGGGACAATGCATGGGACT	59.743	20	TGTGGTCTTGTAAACTTTACTCAAA	57.075	25	259	991	1249
i2_HQ_c4742/f7p1/2566	1	p1	(C)11	11	17	27
i2_HQ_c4744/f4p0/2865	1	c	(TTC)8aggagagagatgtgggttatgattatgaaccacacactccacaaaaaacatgacctccctaaaccccactcc(TCT)8	120	180	299	ATCTTTCAGCTGCCGCAGAT	60.107	20	GTCGAGCCCAGAAGAGCATT	60.108	20	273	66	338	ATCTTTCAGCTGCCGCAGAT	60.107	20	CGAGCCCAGAAGAGCATTGA	60.108	20	271	66	336	ATCTTTCAGCTGCCGCAGAT	60.107	20	TCGAGCCCAGAAGAGCATTG	60.108	20	272	66	337
i2_HQ_c4744/f4p0/2865	2	p3	(TTC)6	18	2674	2691	TGCGTCACCAGTTCCACAAA	60.393	20	ACTGGAATCACAAGGGCCAA	59.518	20	278	2513	2790	GCGTCACCAGTTCCACAAAA	59.264	20	ACTGGAATCACAAGGGCCAA	59.518	20	277	2514	2790	TGCGTCACCAGTTCCACAAA	60.393	20	ACTGGAATCACAAGGGCCAAT	59.922	21	278	2513	2790
i2_HQ_c4774/f4p8/2587	1	p3	(CAG)7	21	1483	1503	GTTCCTTCGAGCCTAGGCAA	59.751	20	TGGGGTTGCATGTAGGCATT	59.959	20	221	1344	1564	GTTCCTTCGAGCCTAGGCAA	59.751	20	TTGGGGTTGCATGTAGGCAT	59.959	20	222	1344	1565	CAGCAACAGCATCAGCAACA	59.687	20	GGCAGAGTGACAACATCCCA	59.963	20	271	1446	1716
i2_HQ_c4776/f3p58/2924	1	c	(ATC)6acttctccaccatcattccccacttggtttttttttcctctgtctctctct(TC)7	83	313	395	AGCAAGCAAATCCCAGCTCA	60.251	20	AGCCTCTACTCTCTTGCCCA	59.958	20	255	290	544	ACAAGCAAGCAAATCCCAGC	59.681	20	AGCCTCTACTCTCTTGCCCA	59.958	20	258	287	544	AGCAAGCAAATCCCAGCTCA	60.251	20	TCCCAATTGCTTGCTGGTCT	59.887	20	208	290	497
i2_HQ_c4776/f3p58/2924	2	c	(AGGACA)7agggcaagcacaagcacaaga(ACAAGC)7	105	2519	2623	GCACCAGTACAAGCACAAGC	60.040	20	CTTGTGCTGCTTGTGCTGAG	60.040	20	238	2423	2660	GCACCAGTACAAGCACAAGC	60.040	20	CTTGTGCTTGTGCTGCTTGT	59.898	20	244	2423	2666	AGCACAAGCACAAGCACAAG	59.898	20	CTTGTGCTGCTTGTGCTGAG	60.040	20	191	2470	2660
i2_HQ_c4781/f2p31/2325	1	c	(TC)6aaattctcccccaaaatccccaaatc(CT)16	70	49	118	TCAAGCCCTCTGAAGCCTTT	59.226	20	CTCTCTCGGTCTTGATCGGC	59.970	20	259	25	283	TCAAGCCCTCTGAAGCCTTT	59.226	20	GCCTCTCTCGGTCTTGATCG	59.970	20	261	25	285	TCAAGCCCTCTGAAGCCTTT	59.226	20	CACCAAGCAGGCATCCCTAA	60.034	20	143	25	167
i2_HQ_c4802/f2p0/2820	1	p3	(TTC)9	27	67	93	TTCATGCGCTCCTCTCTTCC	59.823	20	AGCGAGAGAGAGGGAGTGAG	60.107	20	184	13	196	TTCATGCGCTCCTCTCTTCC	59.823	20	AGAGCGAGAGAGAGGGAGTG	60.107	20	186	13	198	TTCATGCGCTCCTCTCTTCC	59.823	20	GCGAGAGAGAGGGAGTGAGA	60.107	20	183	13	195
i2_HQ_c4807/f3p29/2216	1	p3	(CAG)5	15	14	28
i2_HQ_c4807/f3p29/2216	2	p3	(TTC)7	21	473	493	CAGAAGCAGGAGGCCTTGAA	59.963	20	CTTCTCTGTCGGAGCGGTAC	59.901	20	199	386	584	AGGAGGCCTTGAAGTTGCTC	59.963	20	CTTCTCTGTCGGAGCGGTAC	59.901	20	192	393	584	GAAGCAGGAGGCCTTGAAGT	59.963	20	CTTCTCTGTCGGAGCGGTAC	59.901	20	197	388	584
i2_HQ_c4838/f4p29/2417	1	p2	(CT)10	20	712	731	TACTGTACCACCCGCTCAGA	59.961	20	ACCTTCCGCTTCATGTGAGG	60.036	20	241	689	929	TACTGTACCACCCGCTCAGA	59.961	20	TACTTTTTAATGGCGCGGCG	59.903	20	202	689	890	TACTGTACCACCCGCTCAGA	59.961	20	GGTTAGGACCTTCCGAGCTG	59.824	20	119	689	807
i2_HQ_c4846/f3p22/2828	1	p4	(TCTT)5	20	47	66	GGTCTGGTCAGTCAGGCAAA	59.891	20	GAGAAAGGAGGTGGTGGTGG	59.963	20	172	6	177	GGTCTGGTCAGTCAGGCAAA	59.891	20	GGAGGTGGTGGTGGTAAAGG	59.962	20	166	6	171	AGGTCTGGTCTGGTCAGTCA	59.811	20	GAGAAAGGAGGTGGTGGTGG	59.963	20	178	0	177
i2_HQ_c4850/f4p0/3032	1	p1	(T)10	10	189	198	GGAAACCCTTCCTGCTTTCAG	59.111	21	CCATGCCACCTTGATTTCGC	60.179	20	124	106	229	GGAAACCCTTCCTGCTTTCA	58.005	20	CCATGCCACCTTGATTTCGC	60.179	20	124	106	229	GGAAACCCTTCCTGCTTTCAG	59.111	21	CATGCCACCTTGATTTCGCG	60.524	20	123	106	228
i2_HQ_c4893/f3p7/2319	1	p1	(T)17	17	2152	2168	CTTTTCCAGGCTGCCATTGC	60.391	20	AGTCAATTTGCTTGTATGCTGAT	57.090	23	216	2102	2317	GCCATTGCAGTGGTTGTCAT	59.395	20	AGTCAATTTGCTTGTATGCTGAT	57.090	23	204	2114	2317	TGCCATTGCAGTGGTTGTCA	60.755	20	AGTCAATTTGCTTGTATGCTGAT	57.090	23	205	2113	2317
i2_HQ_c4902/f4p14/2765	1	p2	(TC)12	24	2	25
i2_HQ_c4902/f4p14/2765	2	p3	(TCG)5	15	212	226	CCCTTCACCTCCTTCACACC	59.963	20	TCTTCAGCAGCTTTGAGCCA	59.891	20	199	81	279	CCCCTTCACCTCCTTCACAC	59.963	20	TCTTCAGCAGCTTTGAGCCA	59.891	20	200	80	279	TCCCCTTCACCTCCTTCACA	60.105	20	TCTTCAGCAGCTTTGAGCCA	59.891	20	201	79	279
i2_HQ_c4931/f5p31/2604	1	p4	(TGTT)5	20	2502	2521	GGCCTCGGGTACTGGTAAAG	59.823	20	AGTTTCACACGGTCATTCCCA	59.858	21	261	2337	2597	TCAAGTGGTCCGCGTGTTAT	59.681	20	AGTTTCACACGGTCATTCCCA	59.858	21	146	2452	2597	ATCAAGTGGTCCGCGTGTTA	59.681	20	AGTTTCACACGGTCATTCCCA	59.858	21	147	2451	2597
i2_HQ_c4983/f4p12/2382	1	p1	(T)12	12	2231	2242	AAGTAGCAGGTTTGGGGCAT	59.591	20	GCATGGAGCTCCCTGTATAGT	59.026	21	273	2105	2377	AAGTAGCAGGTTTGGGGCAT	59.591	20	AGTTTTTCCGGAGCAATGTGT	58.693	21	255	2105	2359	AAGTAGCAGGTTTGGGGCAT	59.591	20	GCATGGAGCTCCCTGTATAGTT	59.630	22	273	2105	2377
i2_HQ_c5008/f2p0/2390	1	p3	(CTT)6	18	62	79	TCTCTTAAAAACCTCCGGCGA	59.380	21	AATTTCCCCAAACCACCGGT	60.105	20	128	37	164	TCTCTTAAAAACCTCCGGCGA	59.380	21	TCATCCCTCTCCGCTCTACC	60.179	20	154	37	190	CTCTTAAAAACCTCCGGCGAC	59.269	21	AATTTCCCCAAACCACCGGT	60.105	20	127	38	164
[truncated: 15,738,317 more chars]
